# Supplementary material for: GC content of plant genes is linked to past gene duplications
Source: PLoS One. 2022 Jan 13;17(1):e0261748. doi: 10.1371/journal.pone.0261748 (PMC8758071; doi:10.1371/journal.pone.0261748)
Supplement: S1 File — (XLSX) [file pone.0261748.s001.xlsx]

## Sheet: Format
column
1	Gene name
2	Gene number (CoGe database)
3	Methylation level (CG)blank if no data
4	Methylation level (CHG)blank if no data
5	Methylation level (CHH)blank if no data
6	Combined synteny status (syntenic to 1 or more genome)
7	individual species synteny compares 1
8	individual species synteny compares 2
9	individual species synteny compares 3
10	individual species synteny compares 4
11	individual species synteny compares 5 (blank for grasses)
12	High quality blast hits to own genome (1 = 1 hit, 2=2-9 hits, 10= 10+ hits
13	GC3-50 - Count of G or C nucleotides at 3rd base of codon for first 50 codons

## Sheet: AT
Gene name	gene #	CG_methylation_level	CHG_methylation_level	CHH_methylation_level	Syntenic	ATAT	ATPT	ATPP	ATSL	ATVV	atblast	atgc350
>Arabidopsis thaliana||1||3760||5630||CDS:AT1G01010.1||1||CDS||675634385||12677	675634385	0	0	0.0192308	TRUE					1	1	31
>Arabidopsis thaliana||1||6915||8666||CDS:AT1G01020.1||-1||CDS||675634386||13038	675634386	0.549618	0	0.0122449	TRUE					1	1	24
>Arabidopsis thaliana||1||11864||12940||CDS:AT1G01030.1||-1||CDS||675634388||13734	675634388	0	0	0	TRUE					1	1	27
>Arabidopsis thaliana||1||23519||31079||CDS:AT1G01040.1||1||CDS||675634389||14086	675634389	0	0.0106383	0.00309598	TRUE					1	1	18
>Arabidopsis thaliana||1||31382||32670||CDS:AT1G01050.1||-1||CDS||675634391||14790	675634391	0	0	0.00726392	TRUE					1	1	17
>Arabidopsis thaliana||1||33992||37061||CDS:AT1G01060.1||-1||CDS||675634392||15148	675634392	0	0	0.0155039	TRUE					1	1	15
>Arabidopsis thaliana||1||38898||40877||CDS:AT1G01070.1||-1||CDS||675634397||16896	675634397	0	0	0.00619195	FALSE						2	19
>Arabidopsis thaliana||1||45503||46789||CDS:AT1G01080.1||-1||CDS||675634400||17945	675634400	0	0.0166667	0	TRUE		1				1	18
>Arabidopsis thaliana||1||47705||49166||CDS:AT1G01090.1||-1||CDS||675634402||18638	675634402	0	0.015625	0	TRUE		1	1		1	1	28
>Arabidopsis thaliana||1||50284||50954||CDS:AT1G01100.1||-1||CDS||675634403||19000	675634403	0	0	0.0060241	TRUE	1	1	1		1	2	29
>Arabidopsis thaliana||1||53022||54494||CDS:AT1G01110.1||1||CDS||675634407||20406	675634407			0.00742574	TRUE	1	1	1		1	2	20
>Arabidopsis thaliana||1||57392||58978||CDS:AT1G01120.1||-1||CDS||675634410||21466	675634410	0.0133333	0	0	TRUE		1	1		1	1	23
>Arabidopsis thaliana||1||61905||63811||CDS:AT1G01130.1||-1||CDS||675634411||21799	675634411	0.0125	0.00653595	0.0080429	FALSE						1	17
>Arabidopsis thaliana||1||64398||67512||CDS:AT1G01140.1||-1||CDS||675634412||22162	675634412	0	0	0	TRUE		1			1	1	30
>Arabidopsis thaliana||1||70115||71998||CDS:AT1G01150.1||-1||CDS||675634415||23198	675634415	0	0	0.00469484	FALSE						1	16
>Arabidopsis thaliana||1||72583||73883||CDS:AT1G01160.1||1||CDS||675634416||23561	675634416	0	0	0	TRUE	1	1	1			1	32
>Arabidopsis thaliana||1||74105||74443||CDS:AT1G01170.1||-1||CDS||675634418||24257	675634418	0.0144928	0	0.00537634	TRUE	1					1	21
>Arabidopsis thaliana||1||75633||76556||CDS:AT1G01180.1||1||CDS||675634420||24950	675634420	0	0.02	0	TRUE		1	1			1	31
>Arabidopsis thaliana||1||83045||84864||CDS:AT1G01190.1||-1||CDS||675634421||25288	675634421	0	0	0.00378788	TRUE		1	1		1	1	19
>Arabidopsis thaliana||1||86715||88145||CDS:AT1G01200.1||-1||CDS||675634422||25645	675634422	0	0.0125	0.00714286	TRUE		1	1		1	2	32
>Arabidopsis thaliana||1||88977||89529||CDS:AT1G01210.1||1||CDS||675634423||25986	675634423	0	0.015625	0.00384615	TRUE					1	2	25
>Arabidopsis thaliana||1||91750||95552||CDS:AT1G01220.1||1||CDS||675634424||26339	675634424	0	0	0	TRUE		1	1		1	1	32
>Arabidopsis thaliana||1||96064||97242||CDS:AT1G01225.1||1||CDS||675634425||26687	675634425	0	0	0.00753769	TRUE	1	1	1		1	1	24
>Arabidopsis thaliana||1||97620||99046||CDS:AT1G01230.1||1||CDS||675634426||27032	675634426	0.00671141	0.00613497	0	TRUE		1	1		1	1	24
>Arabidopsis thaliana||1||100683||101678||CDS:AT1G01240.1||1||CDS||675634427||27382	675634427	0	0	0.00259067	TRUE		1	1		1	1	18
>Arabidopsis thaliana||1||104731||105309||CDS:AT1G01250.1||-1||CDS||675634430||28428	675634430	0	0	0.016129	TRUE		1	1			1	23
>Arabidopsis thaliana||1||109595||111367||CDS:AT1G01260.1||1||CDS||675634431||28777	675634431	0	0	0.00457666	TRUE		1	1		1	1	26
>Arabidopsis thaliana||1||112290||113905||CDS:AT1G01280.1||1||CDS||675634434||29812	675634434	0	0	0.00331126	TRUE		1	1		1	1	19
>Arabidopsis thaliana||1||114299||115296||CDS:AT1G01290.1||1||CDS||675634435||30164	675634435	0.012987	0	0	TRUE		1	1		1	1	28
>Arabidopsis thaliana||1||117065||118522||CDS:AT1G01300.1||1||CDS||675634437||30868	675634437	0.0277778	0	0.0121951	TRUE		1	1		1	1	22
>Arabidopsis thaliana||1||119429||119854||CDS:AT1G01305.1||1||CDS||675634438||31201	675634438	0.142857		0.0126582	FALSE						1	32
>Arabidopsis thaliana||1||120221||120946||CDS:AT1G01310.1||1||CDS||675634439||31565	675634439	0	0	0.0058309	FALSE						1	25
>Arabidopsis thaliana||1||121582||130099||CDS:AT1G01320.1||-1||CDS||675634440||31905	675634440	0.266667	0.00724638	0	TRUE		1	1		1	1	27
>Arabidopsis thaliana||1||132414||135118||CDS:AT1G01340.1||-1||CDS||675634442||32607	675634442	0.153153	0	0.00510204	TRUE	1	1	1		1	1	15
>Arabidopsis thaliana||1||136732||137970||CDS:AT1G01350.1||1||CDS||675634444||33296	675634444		0	0.00561798	TRUE	1	1			1	1	14
>Arabidopsis thaliana||1||138513||139568||CDS:AT1G01355.1||1||CDS||675634445||33651	675634445	0	0.031746	0	FALSE						1	27
>Arabidopsis thaliana||1||142138||142914||CDS:AT1G01360.1||1||CDS||675634446||33998	675634446	0.0153846	0	0.012285	TRUE	1	1	1		1	1	27
>Arabidopsis thaliana||1||143773||145400||CDS:AT1G01370.1||1||CDS||675634447||34337	675634447	0.00649351	0.00980392	0.00625	TRUE		1	1		1	1	17
>Arabidopsis thaliana||1||147267||147740||CDS:AT1G01380.1||1||CDS||675634449||35041	675634449	0	0	0.00431034	TRUE	1	1	1		1	1	23
>Arabidopsis thaliana||1||148319||149761||CDS:AT1G01390.1||-1||CDS||675634450||1	675634450	0	0	0.00900901	FALSE						1	29
>Arabidopsis thaliana||1||151158||152149||CDS:AT1G01400.1||-1||CDS||675634451||362	675634451	0	0	0	FALSE						1	24
>Arabidopsis thaliana||1||153113||154198||CDS:AT1G01410.1||1||CDS||675634452||707	675634452	0	0	0.00803213	FALSE						1	27
>Arabidopsis thaliana||1||154566||156011||CDS:AT1G01420.1||-1||CDS||675634453||1061	675634453	0	0	0.00421941	TRUE	1	1	1		1	1	24
>Arabidopsis thaliana||1||156953||158536||CDS:AT1G01430.1||-1||CDS||675634454||1409	675634454	0	0.010989	0	TRUE		1	1		1	1	24
>Arabidopsis thaliana||1||159935||162219||CDS:AT1G01440.1||-1||CDS||675634455||1765	675634455	0	0	0.00377358	TRUE	1	1	1		1	1	18
>Arabidopsis thaliana||1||164105||165517||CDS:AT1G01450.1||-1||CDS||675634456||2119	675634456		0	0.010582	TRUE		1	1		1	1	22
>Arabidopsis thaliana||1||166853||167798||CDS:AT1G01453.1||-1||CDS||675634457||2471	675634457	0	0	0.003861	TRUE	1	1	1			1	21
>Arabidopsis thaliana||1||169115||171154||CDS:AT1G01460.1||1||CDS||675634459||3163	675634459		0	0.002457	TRUE	1	1	1			1	22
>Arabidopsis thaliana||1||172295||172826||CDS:AT1G01470.1||-1||CDS||675634460||3526	675634460	0	0	0.0128205	TRUE	1	1	1		1	1	31
>Arabidopsis thaliana||1||173251||173466||CDS:AT1G01471.1||1||CDS||675634461||3871	675634461	0.0107527	0	0.0140056	FALSE						1	23
>Arabidopsis thaliana||1||175862||178051||CDS:AT1G01480.1||1||CDS||675634462||4228	675634462	0	0.00952381	0.00956938	TRUE	1	1	1		1	1	21
>Arabidopsis thaliana||1||180401||182066||CDS:AT1G01490.1||-1||CDS||675634464||4930	675634464	0	0	0.00779221	TRUE		1	1		1	2	25
>Arabidopsis thaliana||1||185260||186573||CDS:AT1G01500.1||1||CDS||675634466||5638	675634466	0.00787402	0	0	TRUE		1	1		1	1	29
>Arabidopsis thaliana||1||187235||189836||CDS:AT1G01510.1||1||CDS||675634467||5975	675634467	0	0	0.00913242	TRUE		1	1		1	1	32
>Arabidopsis thaliana||1||190596||192139||CDS:AT1G01520.1||1||CDS||675634468||6339	675634468	0	0	0.00529101	TRUE	1	1	1		1	1	24
>Arabidopsis thaliana||1||192640||193662||CDS:AT1G01530.1||-1||CDS||675634469||6683	675634469	0	0	0	FALSE						1	17
>Arabidopsis thaliana||1||195980||197973||CDS:AT1G01540.1||1||CDS||675634470||7036	675634470	0	0	0.00702247	TRUE	1		1			1	25
>Arabidopsis thaliana||1||200526||201575||CDS:AT1G01550.1||1||CDS||675634472||7745	675634472		0	0.00377358	TRUE	1	1	1			1	22
>Arabidopsis thaliana||1||202345||203662||CDS:AT1G01560.1||1||CDS||675634474||8445	675634474	0	0	0.0111111	FALSE						1	16
>Arabidopsis thaliana||1||205176||207435||CDS:AT1G01570.1||1||CDS||675634476||9149	675634476	0	0.0128205	0.00701754	TRUE			1			1	25
>Arabidopsis thaliana||1||209395||212810||CDS:AT1G01580.1||1||CDS||675634477||9492	675634477	0	0	0.00362319	TRUE		1	1			1	26
>Arabidopsis thaliana||1||214229||217304||CDS:AT1G01590.1||1||CDS||675634478||9858	675634478	0	0	0.0026455	FALSE						1	30
>Arabidopsis thaliana||1||219200||220994||CDS:AT1G01600.1||1||CDS||675634479||10198	675634479	0	0	0.00469484	TRUE	1	1	1		1	1	25
>Arabidopsis thaliana||1||221950||224255||CDS:AT1G01610.1||-1||CDS||675634480||10556	675634480	0	0	0.00555556	TRUE		1	1	1		1	27
>Arabidopsis thaliana||1||225986||227176||CDS:AT1G01620.1||-1||CDS||675634481||10912	675634481	0	0.0120482	0.0103093	TRUE	1		1	1	1	1	28
>Arabidopsis thaliana||1||229206||230675||CDS:AT1G01630.1||1||CDS||675634483||11614	675634483	0	0	0.00546448	FALSE						1	26
>Arabidopsis thaliana||1||231164||231915||CDS:AT1G01640.1||-1||CDS||675634484||11971	675634484	0.0125	0	0.0120482	FALSE						1	20
>Arabidopsis thaliana||1||233188||237647||CDS:AT1G01650.1||-1||CDS||675634486||12678	675634486	0	0	0.0177515	TRUE		1	1	1	1	1	29
>Arabidopsis thaliana||1||240057||242608||CDS:AT1G01660.1||-1||CDS||675634488||13383	675634488	0	0	0	TRUE	1	1	1	1	1	1	24
>Arabidopsis thaliana||1||242943||245163||CDS:AT1G01670.1||-1||CDS||675634489||13735	675634489	0.581395	0.0106383	0.0025641	FALSE						1	19
>Arabidopsis thaliana||1||246411||248329||CDS:AT1G01680.1||-1||CDS||675634490||14087	675634490	0	0.0285714	0.00436681	FALSE						1	15
>Arabidopsis thaliana||1||249242||252221||CDS:AT1G01690.1||1||CDS||675634491||14442	675634491	0	0	0	TRUE		1	1	1	1	2	19
>Arabidopsis thaliana||1||252947||254495||CDS:AT1G01695.1||1||CDS||675634492||14791	675634492	0	0	0	TRUE	1	1	1	1	1	1	15
>Arabidopsis thaliana||1||259495||261474||CDS:AT1G01700.1||-1||CDS||675634493||15149	675634493		0	0	TRUE	1	1	1	1	1	1	15
>Arabidopsis thaliana||1||262950||266029||CDS:AT1G01710.1||1||CDS||675634494||15494	675634494	0	0	0.00361011	TRUE	1	1	1		1	1	22
>Arabidopsis thaliana||1||268471||269514||CDS:AT1G01720.1||1||CDS||675634495||15856	675634495	0	0	0.0273224	TRUE		1				1	27
>Arabidopsis thaliana||1||270016||270735||CDS:AT1G01725.1||-1||CDS||675634496||16196	675634496	0	0	0.00301205	TRUE	1	1				1	25
>Arabidopsis thaliana||1||271002||271872||CDS:AT1G01730.1||1||CDS||675634497||16548	675634497	0.00510204	0	0.00255754	TRUE		1	1			1	15
>Arabidopsis thaliana||1||272111||274239||CDS:AT1G01740.1||-1||CDS||675634498||16897	675634498	0	0.00757576	0.00877193	TRUE		1	1		1	2	16
>Arabidopsis thaliana||1||275528||276126||CDS:AT1G01750.1||1||CDS||675634500||17588	675634500	0	0	0.0138889	TRUE			1		1	2	28
>Arabidopsis thaliana||1||276412||278448||CDS:AT1G01760.1||-1||CDS||675634501||17946	675634501	0.266667	0	0.00265252	TRUE		1	1		1	1	28
>Arabidopsis thaliana||1||278759||282490||CDS:AT1G01770.1||1||CDS||675634502||18301	675634502	0	0.0322581	0.00423729	TRUE					1	1	27
>Arabidopsis thaliana||1||282919||284082||CDS:AT1G01780.1||1||CDS||675634503||18639	675634503		0	0.00973236	TRUE	1	1	1		1	1	28
>Arabidopsis thaliana||1||284781||290869||CDS:AT1G01790.1||1||CDS||675634504||19001	675634504	0	0	0	TRUE	1	1	1		1	1	17
>Arabidopsis thaliana||1||293396||294888||CDS:AT1G01800.1||1||CDS||675634505||19347	675634505	0	0.0188679	0.00699301	TRUE	1	1	1		1	1	19
>Arabidopsis thaliana||1||295242||295724||CDS:AT1G01810.1||1||CDS||675634507||20064	675634507	0.00847458	0.01	0.00777202	FALSE						1	27
>Arabidopsis thaliana||1||296213||297723||CDS:AT1G01820.1||-1||CDS||675634508||20407	675634508	0	0.0121951	0.00269542	TRUE	1	1				1	21
>Arabidopsis thaliana||1||298717||300441||CDS:AT1G01830.1||-1||CDS||675634509||20759	675634509	0	0.0178571	0.00729927	TRUE	1	1				1	25
>Arabidopsis thaliana||1||303650||304108||CDS:AT1G01840.1||1||CDS||675634512||21800	675634512	0	0	0	TRUE		1				1	25
>Arabidopsis thaliana||1||304439||306275||CDS:AT1G01860.1||-1||CDS||675634513||22163	675634513	0	0.00917431	0.00455581	TRUE		1	1			1	31
>Arabidopsis thaliana||1||306558||308991||CDS:AT1G01880.1||-1||CDS||675634514||22503	675634514	0	0.00529101	0.00299401	TRUE		1				1	22
>Arabidopsis thaliana||1||310332||313011||CDS:AT1G01900.1||1||CDS||675634516||23199	675634516	0	0.0107527	0	FALSE						1	26
>Arabidopsis thaliana||1||313595||315831||CDS:AT1G01910.1||-1||CDS||675634517||23562	675634517	0.025974	0.0103093	0.00330033	FALSE						1	24
>Arabidopsis thaliana||1||316204||319507||CDS:AT1G01920.1||1||CDS||675634522||25289	675634522	0	0	0.00956938	TRUE		1				1	21
>Arabidopsis thaliana||1||320041||322809||CDS:AT1G01930.1||-1||CDS||675634524||25987	675634524	0	0	0.00675676	FALSE						1	28
>Arabidopsis thaliana||1||323082||324719||CDS:AT1G01940.1||1||CDS||675634525||26340	675634525	0	0	0.00224719	FALSE						2	30
>Arabidopsis thaliana||1||325473||330403||CDS:AT1G01950.1||1||CDS||675634526||26688	675634526	0.0172414		0.00940439	TRUE					1	1	21
>Arabidopsis thaliana||1||330830||337582||CDS:AT1G01960.1||-1||CDS||675634529||27728	675634529	0	0	0	FALSE						1	30
>Arabidopsis thaliana||1||338538||339905||CDS:AT1G01970.1||1||CDS||675634530||28083	675634530	0	0	0.00528169	FALSE						1	20
>Arabidopsis thaliana||1||340374||341999||CDS:AT1G01980.1||-1||CDS||675634531||28429	675634531	0	0	0.00826446	FALSE						1	21
>Arabidopsis thaliana||1||343462||344199||CDS:AT1G01990.1||-1||CDS||675634532||28778	675634532	0	0	0	FALSE						1	27
>Arabidopsis thaliana||1||346052||347356||CDS:AT1G02000.1||1||CDS||675634533||29119	675634533		0	0.00409836	FALSE						1	33
>Arabidopsis thaliana||1||348046||352197||CDS:AT1G02010.1||1||CDS||675634534||29475	675634534	0	0	0	FALSE						1	25
>Arabidopsis thaliana||1||352842||354845||CDS:AT1G02020.1||-1||CDS||675634536||30165	675634536	0	0	0.00520833	FALSE						1	25
>Arabidopsis thaliana||1||355385||356188||CDS:AT1G02030.1||-1||CDS||675634538||30869	675634538	0.027027	0	0.00673401	FALSE						1	28
>Arabidopsis thaliana||1||358104||359078||CDS:AT1G02040.1||-1||CDS||675634539||31202	675634539	0.0120482	0	0.00694444	FALSE						1	22
>Arabidopsis thaliana||1||359164||360441||CDS:AT1G02050.1||-1||CDS||675634540||31566	675634540	0	0.0217391	0	FALSE						1	22
>Arabidopsis thaliana||1||360918||363050||CDS:AT1G02060.1||-1||CDS||675634541||31906	675634541	0	0	0.0103093	TRUE					1	1	26
>Arabidopsis thaliana||1||365625||367149||CDS:AT1G02065.1||1||CDS||675634542||32254	675634542	0	0	0.00497512	FALSE						1	33
>Arabidopsis thaliana||1||370445||370947||CDS:AT1G02070.1||-1||CDS||675634544||32951	675634544	0.0217391	0	0	FALSE						1	37
>Arabidopsis thaliana||1||373335||386682||CDS:AT1G02080.1||1||CDS||675634546||33652	675634546		0	0.00788436	FALSE						2	24
>Arabidopsis thaliana||1||387479||389568||CDS:AT1G02090.1||-1||CDS||675634548||34338	675634548	0	0	0.00502513	TRUE		1			1	1	31
>Arabidopsis thaliana||1||389876||392448||CDS:AT1G02100.1||1||CDS||675634551||2	675634551	0	0.00806452	0.00284091	TRUE		1			1	2	22
>Arabidopsis thaliana||1||392939||395434||CDS:AT1G02110.1||1||CDS||675634554||1062	675634554	0	0	0.0100671	TRUE		1			1	1	34
>Arabidopsis thaliana||1||395761||399720||CDS:AT1G02120.1||1||CDS||675634555||1410	675634555	0	0	0	TRUE		1			1	1	26
>Arabidopsis thaliana||1||400350||401788||CDS:AT1G02130.1||-1||CDS||675634556||1766	675634556	0	0	0	TRUE		1				1	20
>Arabidopsis thaliana||1||403467||404401||CDS:AT1G02140.1||-1||CDS||675634557||2120	675634557	0	0.018018	0.00757576	TRUE		1				1	32
>Arabidopsis thaliana||1||404627||408485||CDS:AT1G02145.1||1||CDS||675634558||2472	675634558	0	0	0.00485437	TRUE		1			1	1	25
>Arabidopsis thaliana||1||408779||410433||CDS:AT1G02150.1||1||CDS||675634562||3872	675634562	0	0	0.00425532	TRUE		1			1	1	31
>Arabidopsis thaliana||1||410803||411383||CDS:AT1G02160.1||1||CDS||675634563||4229	675634563	0	0.03125	0	TRUE					1	1	22
>Arabidopsis thaliana||1||411883||413426||CDS:AT1G02170.1||1||CDS||675634565||4931	675634565	0	0	0.00925926	TRUE					1	1	32
>Arabidopsis thaliana||1||413619||414505||CDS:AT1G02180.1||-1||CDS||675634566||5282	675634566	0	0	0.00917431	TRUE					1	2	27
>Arabidopsis thaliana||1||415154||417796||CDS:AT1G02190.1||1||CDS||675634567||5639	675634567	0	0	0	FALSE						1	37
>Arabidopsis thaliana||1||419650||422154||CDS:AT1G02205.1||1||CDS||675634569||6340	675634569	0	0	0	FALSE						1	26
>Arabidopsis thaliana||1||427548||427811||CDS:AT1G02210.1||-1||CDS||675634572||7386	675634572	0.0121951	0	0.00766284	FALSE						1	17
>Arabidopsis thaliana||1||428902||430567||CDS:AT1G02220.1||-1||CDS||675634573||7746	675634573	0	0	0.00487805	TRUE		1				1	26
>Arabidopsis thaliana||1||435174||436775||CDS:AT1G02230.1||-1||CDS||675634574||8086	675634574	0	0	0	FALSE						2	28
>Arabidopsis thaliana||1||437951||439559||CDS:AT1G02250.1||-1||CDS||675634575||8446	675634575	0	0	0.016129	FALSE						2	27
>Arabidopsis thaliana||1||440757||442459||CDS:AT1G02260.1||-1||CDS||675634576||8786	675634576	0	0.037037	0.0144928	FALSE						1	20
>Arabidopsis thaliana||1||443301||446197||CDS:AT1G02270.1||-1||CDS||675634577||9150	675634577	0	0	0	TRUE		1				1	29
>Arabidopsis thaliana||1||448665||450246||CDS:AT1G02280.1||-1||CDS||675634578||9493	675634578	0.489796	0.0344828	0.007109	TRUE		1				1	21
>Arabidopsis thaliana||1||450646||451977||CDS:AT1G02290.1||-1||CDS||675634580||10199	675634580	0.0128205	0	0.00699301	TRUE		1				1	19
>Arabidopsis thaliana||1||453288||455376||CDS:AT1G02300.1||1||CDS||675634581||10557	675634581	0	0	0.00367647	FALSE						1	22
>Arabidopsis thaliana||1||455816||457974||CDS:AT1G02305.1||1||CDS||675634582||10913	675634582	0	0.0140845	0.00254453	TRUE		1	1			1	21
>Arabidopsis thaliana||1||458243||460652||CDS:AT1G02310.1||-1||CDS||675634583||11267	675634583	0	0	0.00970874	TRUE		1				1	32
>Arabidopsis thaliana||1||462202||463521||CDS:AT1G02330.1||-1||CDS||675634585||11972	675634585	0.577143	0	0.00294985	TRUE		1	1			1	28
>Arabidopsis thaliana||1||463979||464876||CDS:AT1G02335.1||-1||CDS||675634586||12330	675634586	0.016129	0	0	TRUE		1	1			1	19
>Arabidopsis thaliana||1||465933||467685||CDS:AT1G02340.1||-1||CDS||675634587||12679	675634587	0.0120482	0	0.00472813	TRUE		1				1	21
>Arabidopsis thaliana||1||469818||470693||CDS:AT1G02350.1||1||CDS||675634588||13040	675634588	0	0	0.00574713	FALSE						1	17
>Arabidopsis thaliana||1||472138||473116||CDS:AT1G02360.1||-1||CDS||675634589||13384	675634589	0.0108696	0	0.0112782	TRUE		1	1			1	27
>Arabidopsis thaliana||1||474516||476383||CDS:AT1G02370.1||1||CDS||675634590||13736	675634590	0	0.0232558	0	TRUE	1	1	1		1	1	25
>Arabidopsis thaliana||1||477814||478850||CDS:AT1G02380.1||1||CDS||675634591||14088	675634591	0	0	0.00303951	TRUE	1	1	1		1	1	13
>Arabidopsis thaliana||1||480921||483163||CDS:AT1G02390.1||1||CDS||675634592||14443	675634592	0.025	0	0.00387597	TRUE	1		1		1	1	23
>Arabidopsis thaliana||1||483764||483919||CDS:AT1G02391.1||-1||CDS||675634593||14792	675634593	0.00657895	0.00877193	0.0031348	FALSE						1	21
>Arabidopsis thaliana||1||486964||489391||CDS:AT1G02400.1||1||CDS||675634594||15150	675634594	0	0	0	TRUE		1	1		1	1	27
>Arabidopsis thaliana||1||490093||490497||CDS:AT1G02405.1||-1||CDS||675634595||15495	675634595	0	0	0.00462963	FALSE						1	25
>Arabidopsis thaliana||1||491300||492762||CDS:AT1G02410.1||1||CDS||675634596||15857	675634596	0	0	0.00546448	FALSE						2	15
>Arabidopsis thaliana||1||493683||495158||CDS:AT1G02420.1||1||CDS||675634597||16197	675634597	0.018018	0	0.0107914	FALSE						1	23
>Arabidopsis thaliana||1||495175||496062||CDS:AT1G02430.1||-1||CDS||675634598||16549	675634598	0.965517	0	0	FALSE						2	23
>Arabidopsis thaliana||1||496586||497479||CDS:AT1G02440.1||-1||CDS||675634599||16898	675634599	0	0	0	TRUE		1			1	2	23
>Arabidopsis thaliana||1||498052||498480||CDS:AT1G02450.1||-1||CDS||675634600||17249	675634600	0.00649351	0	0.00443459	TRUE	1	1				1	24
>Arabidopsis thaliana||1||504897||507099||CDS:AT1G02460.1||-1||CDS||675634601||17589	675634601	0	0	0.00421053	TRUE	1	1	1		1	1	21
>Arabidopsis thaliana||1||511916||513573||CDS:AT1G02470.1||-1||CDS||675634602||17947	675634602	0	0	0.00306748	TRUE	1	1			1	1	11
>Arabidopsis thaliana||1||514110||515331||CDS:AT1G02475.1||-1||CDS||675634604||18640	675634604	0	0.0208333	0.00342466	FALSE						1	23
>Arabidopsis thaliana||1||519037||520218||CDS:AT1G02500.1||1||CDS||675634606||19348	675634606		0	0.00705882	TRUE	1	1	1		1	2	27
>Arabidopsis thaliana||1||520687||521626||CDS:AT1G02510.1||-1||CDS||675634608||20065	675634608	0	0	0.00694444	TRUE	1	1	1			1	29
>Arabidopsis thaliana||1||524134||528745||CDS:AT1G02520.1||1||CDS||675634609||20408	675634609	0	0.0078125	0	FALSE						1	20
>Arabidopsis thaliana||1||529836||534542||CDS:AT1G02530.1||1||CDS||675634610||20760	675634610	0	0	0.00469484	TRUE	1	1	1			1	22
>Arabidopsis thaliana||1||534827||535699||CDS:AT1G02540.1||-1||CDS||675634611||21100	675634611	0	0.0238095	0.00472441	FALSE						1	28
>Arabidopsis thaliana||1||536483||537211||CDS:AT1G02550.1||1||CDS||675634612||21468	675634612	0	0	0.00617284	TRUE		1				1	28
>Arabidopsis thaliana||1||538000||539805||CDS:AT1G02560.1||1||CDS||675634613||21801	675634613	0	0	0	TRUE		1			1	1	22
>Arabidopsis thaliana||1||541380||542216||CDS:AT1G02570.1||1||CDS||675634614||22164	675634614	0	0	0.00884956	TRUE		1				2	22
>Arabidopsis thaliana||1||543153||543983||CDS:AT1G02575.1||1||CDS||675634615||22504	675634615	0	0.0117647	0.02	FALSE						2	23
>Arabidopsis thaliana||1||544796||548994||CDS:AT1G02580.1||1||CDS||675634616||22863	675634616	0.0111111	0.0140845	0.0170455	TRUE		1			1	1	23
>Arabidopsis thaliana||1||552138||552761||CDS:AT1G02590.1||-1||CDS||675634617||23200	675634617	0	0	0.0078125	FALSE						1	20
>Arabidopsis thaliana||1||553181||555854||CDS:AT1G02610.1||-1||CDS||675634618||23563	675634618		0.0277778	0.00860215	TRUE	1	1			1	1	17
>Arabidopsis thaliana||1||557092||557668||CDS:AT1G02620.1||1||CDS||675634619||23902	675634619	0	0	0.00749064	TRUE	1		1		1	1	21
>Arabidopsis thaliana||1||561007||562382||CDS:AT1G02630.1||-1||CDS||675634620||24259	675634620	0	0	0.0117188	FALSE						1	23
>Arabidopsis thaliana||1||564293||567580||CDS:AT1G02640.1||1||CDS||675634622||24952	675634622	0		0.00909091	TRUE		1			1	1	26
>Arabidopsis thaliana||1||568704||570418||CDS:AT1G02650.1||1||CDS||675634623||25290	675634623	0	0.00531915	0.00561798	TRUE	1	1			1	1	27
>Arabidopsis thaliana||1||572187||574746||CDS:AT1G02660.1||-1||CDS||675634624||25647	675634624	0.0105263	0	0	TRUE		1			1	1	20
>Arabidopsis thaliana||1||576046||580299||CDS:AT1G02670.1||1||CDS||675634625||25988	675634625	0	0	0.00621118	FALSE						1	27
>Arabidopsis thaliana||1||581084||581919||CDS:AT1G02680.1||1||CDS||675634626||26341	675634626	0	0	0.00986842	TRUE					1	1	21
>Arabidopsis thaliana||1||584397||587036||CDS:AT1G02690.1||1||CDS||675634627||26689	675634627	0.00735294	0.0120482	0.00772201	TRUE		1			1	1	34
>Arabidopsis thaliana||1||588367||589232||CDS:AT1G02700.1||1||CDS||675634629||27384	675634629	0	0	0.00492611	TRUE		1			1	1	18
>Arabidopsis thaliana||1||589706||589996||CDS:AT1G02710.1||-1||CDS||675634630||27729	675634630	0	0	0	FALSE						1	23
>Arabidopsis thaliana||1||592115||593200||CDS:AT1G02720.1||1||CDS||675634631||28084	675634631	0	0.00934579	0	TRUE	1	1			1	1	26
>Arabidopsis thaliana||1||594697||598473||CDS:AT1G02730.1||-1||CDS||675634633||28779	675634633	0	0	0.00598802	TRUE		1			1	1	23
>Arabidopsis thaliana||1||599734||602021||CDS:AT1G02740.1||-1||CDS||675634634||29120	675634634	0.434783	0.00970874	0.00220264	FALSE						1	23
>Arabidopsis thaliana||1||602673||604134||CDS:AT1G02750.1||1||CDS||675634635||29476	675634635	0	0.00990099	0.00242131	TRUE	1	1			1	2	18
>Arabidopsis thaliana||1||605071||606624||CDS:AT1G02770.1||-1||CDS||675634637||30166	675634637	0	0	0	FALSE						1	24
>Arabidopsis thaliana||1||608120||609391||CDS:AT1G02780.1||-1||CDS||675634638||30507	675634638	0	0	0.00413223	TRUE	1		1		1	1	37
>Arabidopsis thaliana||1||610681||612225||CDS:AT1G02790.1||-1||CDS||675634639||30870	675634639	0.00917431	0	0.0106007	TRUE		1	1		1	1	24
>Arabidopsis thaliana||1||613386||616103||CDS:AT1G02800.1||-1||CDS||675634640||31203	675634640	0	0	0	TRUE	1	1	1		1	1	32
>Arabidopsis thaliana||1||618284||620333||CDS:AT1G02810.1||1||CDS||675634641||31567	675634641	0	0	0.00961538	TRUE	1	1	1		1	1	16
>Arabidopsis thaliana||1||620773||621222||CDS:AT1G02813.1||1||CDS||675634642||31907	675634642	0	0.0483871	0.0130719	FALSE						1	26
>Arabidopsis thaliana||1||621637||622137||CDS:AT1G02816.1||1||CDS||675634643||32255	675634643	0.0047619	0.0153846	0.00503778	TRUE	1	1	1			1	27
>Arabidopsis thaliana||1||623933||624304||CDS:AT1G02820.1||-1||CDS||675634644||32609	675634644	0.0183486	0.0162602	0.0031348	TRUE		1	1		1	2	31
>Arabidopsis thaliana||1||625145||625608||CDS:AT1G02830.1||-1||CDS||675634645||32952	675634645	0	0.0121951	0.00813008	TRUE		1	1		1	1	23
>Arabidopsis thaliana||1||626918||629583||CDS:AT1G02840.1||1||CDS||675634646||33298	675634646	0.0140845	0	0.0123457	TRUE	1	1	1		1	1	20
>Arabidopsis thaliana||1||630569||633085||CDS:AT1G02850.1||1||CDS||675634649||34339	675634649	0.0106383	0.00934579	0.00251256	FALSE						1	22
>Arabidopsis thaliana||1||635474||637083||CDS:AT1G02860.1||1||CDS||675634654||709	675634654	0	0.0070922	0.0043956	TRUE		1	1		1	1	22
>Arabidopsis thaliana||1||637401||638603||CDS:AT1G02870.1||-1||CDS||675634656||1411	675634656	0.61745	0.0163934	0.00738916	TRUE		1	1		1	1	27
>Arabidopsis thaliana||1||643063||643972||CDS:AT1G02880.1||-1||CDS||675634657||1767	675634657	0.642857	0	0.00316456	TRUE		1	1		1	1	19
>Arabidopsis thaliana||1||645372||651797||CDS:AT1G02890.1||-1||CDS||675634661||3165	675634661	0	0	0	TRUE	1	1	1		1	1	21
>Arabidopsis thaliana||1||653976||654338||CDS:AT1G02900.1||-1||CDS||675634663||3873	675634663	0	0	0.013468	TRUE		1	1		1	1	28
>Arabidopsis thaliana||1||655749||658125||CDS:AT1G02910.1||-1||CDS||675634664||4230	675634664	0.44	0	0.0070922	TRUE		1	1		1	1	28
>Arabidopsis thaliana||1||658886||659705||CDS:AT1G02920.1||-1||CDS||675634665||4581	675634665	0	0.0104167	0	FALSE						2	25
>Arabidopsis thaliana||1||661363||662191||CDS:AT1G02930.1||-1||CDS||675634666||4932	675634666	0	0	0.011194	FALSE						2	24
>Arabidopsis thaliana||1||663079||664128||CDS:AT1G02940.1||-1||CDS||675634668||5640	675634668	0.0243902	0	0	FALSE						1	24
>Arabidopsis thaliana||1||665308||666420||CDS:AT1G02950.1||-1||CDS||675634669||5977	675634669	0		0	TRUE	1	1	1		1	2	27
>Arabidopsis thaliana||1||667002||669773||CDS:AT1G02960.1||-1||CDS||675634673||7387	675634673		0	0.00305344	TRUE			1		1	1	20
>Arabidopsis thaliana||1||671661||672814||CDS:AT1G02965.1||-1||CDS||675634676||8447	675634676	0.0227273	0.0148148	0.00823045	FALSE						1	25
>Arabidopsis thaliana||1||673408||676127||CDS:AT1G02970.1||1||CDS||675634677||8787	675634677	0.00763359	0	0	TRUE		1	1		1	1	31
>Arabidopsis thaliana||1||677869||681212||CDS:AT1G02980.1||1||CDS||675634678||9151	675634678	0	0.0181818	0.00326797	TRUE	1		1			1	26
>Arabidopsis thaliana||1||683065||686884||CDS:AT1G02990.1||-1||CDS||675634679||9494	675634679	0.425926	0	0.00530504	TRUE		1	1			1	29
>Arabidopsis thaliana||1||688057||692453||CDS:AT1G03000.1||-1||CDS||675634682||10558	675634682	0	0	0.00613497	TRUE		1	1		1	1	25
>Arabidopsis thaliana||1||693480||696188||CDS:AT1G03010.1||1||CDS||675634683||10914	675634683	0.05	0	0.00714286	TRUE		1	1		1	1	18
>Arabidopsis thaliana||1||698207||698515||CDS:AT1G03020.1||-1||CDS||675634684||11268	675634684	0	0	0.00282486	TRUE		1	1			1	27
>Arabidopsis thaliana||1||701621||703568||CDS:AT1G03030.1||1||CDS||675634686||11973	675634686	0	0	0	TRUE			1			1	21
>Arabidopsis thaliana||1||704279||706457||CDS:AT1G03040.1||-1||CDS||675634687||12331	675634687	0	0	0	TRUE	1		1			1	28
>Arabidopsis thaliana||1||707726||709860||CDS:AT1G03050.1||1||CDS||675634689||13041	675634689	0	0	0.0171674	TRUE	1					1	20
>Arabidopsis thaliana||1||710102||711763||CDS:AT1G03055.1||-1||CDS||675634690||13385	675634690	0.0166667	0	0.00677201	TRUE			1			1	24
>Arabidopsis thaliana||1||712971||726891||CDS:AT1G03060.1||-1||CDS||675634692||14089	675634692	0.553846	0.00816327	0.0027933	TRUE			1			1	22
>Arabidopsis thaliana||1||730148||731379||CDS:AT1G03070.1||1||CDS||675634693||14444	675634693	0	0.0123457	0.00318471	TRUE		1	1		1	1	26
>Arabidopsis thaliana||1||731794||737332||CDS:AT1G03080.1||-1||CDS||675634695||15151	675634695	0	0	0	TRUE	1	1	1		1	1	22
>Arabidopsis thaliana||1||739715||743819||CDS:AT1G03090.1||1||CDS||675634696||15496	675634696	0	0	0.0116279	TRUE		1	1		1	1	30
>Arabidopsis thaliana||1||744026||746407||CDS:AT1G03100.1||-1||CDS||675634698||16198	675634698	0	0	0	TRUE		1	1		1	1	14
>Arabidopsis thaliana||1||747219||747955||CDS:AT1G03103.1||1||CDS||675634699||16550	675634699		0	0	TRUE		1	1		1	1	21
>Arabidopsis thaliana||1||748442||748639||CDS:AT1G03106.1||-1||CDS||675634700||16899	675634700	0	0	0.00508906	FALSE						1	16
>Arabidopsis thaliana||1||749359||751796||CDS:AT1G03110.1||1||CDS||675634701||17250	675634701	0	0	0.0116732	TRUE	1	1	1		1	1	18
>Arabidopsis thaliana||1||752271||753140||CDS:AT1G03120.1||1||CDS||675634702||17590	675634702	0	0	0	TRUE			1		1	1	23
>Arabidopsis thaliana||1||753528||754142||CDS:AT1G03130.1||-1||CDS||675634703||17948	675634703	0	0	0	TRUE	1				1	2	34
>Arabidopsis thaliana||1||754471||756223||CDS:AT1G03140.1||-1||CDS||675634704||18303	675634704	0	0	0.00390625	TRUE		1	1		1	1	29
>Arabidopsis thaliana||1||756461||758441||CDS:AT1G03150.1||1||CDS||675634705||18641	675634705	0	0	0.00234192	TRUE		1	1		1	2	27
>Arabidopsis thaliana||1||761321||766053||CDS:AT1G03160.1||1||CDS||675634706||19003	675634706	0	0	0	TRUE			1			1	22
>Arabidopsis thaliana||1||769805||770527||CDS:AT1G03170.1||1||CDS||675634708||19701	675634708	0	0	0	TRUE	1		1		1	1	20
>Arabidopsis thaliana||1||773543||775179||CDS:AT1G03180.1||1||CDS||675634709||20066	675634709	0	0.0291262	0.0138249	TRUE			1		1	1	33
>Arabidopsis thaliana||1||775822||779863||CDS:AT1G03190.1||1||CDS||675634711||20761	675634711	0.00505051	0	0.0108303	TRUE			1		1	1	21
>Arabidopsis thaliana||1||782948||784240||CDS:AT1G03210.1||1||CDS||675634714||21802	675634714		0	0.0171233	TRUE	1		1		1	1	26
>Arabidopsis thaliana||1||787143||788444||CDS:AT1G03220.1||1||CDS||675634715||22165	675634715	0	0	0	FALSE						2	25
>Arabidopsis thaliana||1||790110||791414||CDS:AT1G03230.1||1||CDS||675634716||22505	675634716	0		0.0222222	TRUE					1	2	27
>Arabidopsis thaliana||1||793576||795159||CDS:AT1G03250.1||-1||CDS||675634718||23201	675634718	0	0	0.00262467	TRUE			1		1	1	24
>Arabidopsis thaliana||1||795678||798102||CDS:AT1G03260.1||-1||CDS||675634720||23903	675634720	0	0	0	TRUE					1	1	27
>Arabidopsis thaliana||1||799191||802436||CDS:AT1G03270.1||1||CDS||675634721||24260	675634721	0	0	0.00806452	TRUE			1		1	1	33
>Arabidopsis thaliana||1||803635||806758||CDS:AT1G03280.1||1||CDS||675634722||24602	675634722	0	0.00520833	0.00796813	FALSE						1	24
>Arabidopsis thaliana||1||807970||810680||CDS:AT1G03290.1||1||CDS||675634723||24953	675634723		0	0.00318471	TRUE	1		1		1	1	12
>Arabidopsis thaliana||1||811033||813086||CDS:AT1G03300.1||-1||CDS||675634725||25648	675634725	0	0.027027	0.00310559	FALSE						1	24
>Arabidopsis thaliana||1||813975||816623||CDS:AT1G03310.1||1||CDS||675634726||25989	675634726	0	0.028169	0.0125	TRUE			1		1	1	17
>Arabidopsis thaliana||1||817027||817767||CDS:AT1G03320.1||1||CDS||675634728||26690	675634728	0	0.016129	0.00408163	FALSE						2	23
>Arabidopsis thaliana||1||818161||819297||CDS:AT1G03330.1||-1||CDS||675634729||27035	675634729	0	0.00847458	0	TRUE					1	1	26
>Arabidopsis thaliana||1||819712||821227||CDS:AT1G03340.1||1||CDS||675634730||27385	675634730	0	0	0.00452489	TRUE	1		1		1	2	22
>Arabidopsis thaliana||1||822834||824246||CDS:AT1G03350.1||-1||CDS||675634731||27730	675634731	0	0	0.0121951	TRUE			1		1	1	22
>Arabidopsis thaliana||1||824653||826179||CDS:AT1G03360.1||1||CDS||675634732||28085	675634732	0.0322581	0	0.00446429	TRUE			1		1	1	31
>Arabidopsis thaliana||1||827182||830191||CDS:AT1G03365.1||1||CDS||675634733||28431	675634733	0.00819672	0	0.00192678	TRUE	1		1		1	1	15
>Arabidopsis thaliana||1||830968||834996||CDS:AT1G03370.1||1||CDS||675634734||28780	675634734	0.014652	0	0.0119048	FALSE						1	30
>Arabidopsis thaliana||1||836155||840362||CDS:AT1G03380.1||1||CDS||675634735||29121	675634735	0	0	0.0232558	TRUE			1		1	1	24
>Arabidopsis thaliana||1||841033||842418||CDS:AT1G03390.1||-1||CDS||675634736||29477	675634736	0	0	0	FALSE						1	16
>Arabidopsis thaliana||1||842895||844158||CDS:AT1G03400.1||-1||CDS||675634737||29815	675634737	0	0	0	FALSE						2	22
>Arabidopsis thaliana||1||844782||846574||CDS:AT1G03410.1||-1||CDS||675634738||30167	675634738	0	0.00925926	0	TRUE	1					1	11
>Arabidopsis thaliana||1||848159||849235||CDS:AT1G03430.1||1||CDS||675634739||30508	675634739	0.0144928	0	0	TRUE			1		1	2	21
>Arabidopsis thaliana||1||852681||853874||CDS:AT1G03440.1||1||CDS||675634740||30871	675634740	0	0.00574713	0	FALSE						1	31
>Arabidopsis thaliana||1||854653||859599||CDS:AT1G03445.1||-1||CDS||675634741||31204	675634741	0	0	0.003003	TRUE	1		1		1	1	23
>Arabidopsis thaliana||1||861109||864019||CDS:AT1G03457.1||-1||CDS||675634742||31568	675634742	0	0	0	TRUE	1		1		1	1	34
>Arabidopsis thaliana||1||866217||867493||CDS:AT1G03470.1||-1||CDS||675634744||32256	675634744		0	0.0176471	TRUE	1		1		1	1	20
>Arabidopsis thaliana||1||869302||871175||CDS:AT1G03475.1||-1||CDS||675634746||32953	675634746	0.875	0	0.01	TRUE	1					1	19
>Arabidopsis thaliana||1||871874||872906||CDS:AT1G03490.1||1||CDS||675634747||33299	675634747	0.0128205	0.03125	0.00406504	FALSE						1	25
>Arabidopsis thaliana||1||873436||874832||CDS:AT1G03495.1||1||CDS||675634748||33654	675634748	0	0	0	FALSE						2	30
>Arabidopsis thaliana||1||876258||877547||CDS:AT1G03510.1||-1||CDS||675634749||34001	675634749	0.969697	0.0444444	0	FALSE						1	23
>Arabidopsis thaliana||1||877948||879553||CDS:AT1G03520.1||-1||CDS||675634750||34340	675634750	0.210526	0.0206186	0	TRUE	1	1	1		1	1	22
>Arabidopsis thaliana||1||880638||883338||CDS:AT1G03530.1||-1||CDS||675634752||35044	675634752	0	0	0	TRUE	1	1	1		1	1	20
>Arabidopsis thaliana||1||883782||885611||CDS:AT1G03540.1||1||CDS||675634753||4	675634753	0	0	0.0179211	FALSE						1	29
>Arabidopsis thaliana||1||885851||887778||CDS:AT1G03550.1||-1||CDS||675634754||365	675634754	0.444444	0	0	TRUE		1	1			1	14
>Arabidopsis thaliana||1||890428||892410||CDS:AT1G03560.1||-1||CDS||675634755||710	675634755	0	0	0.00588235	TRUE		1	1		1	1	21
>Arabidopsis thaliana||1||894480||896257||CDS:AT1G03590.1||-1||CDS||675634756||1064	675634756	0.0196078	0.00769231	0.00485437	TRUE	1	1	1		1	1	22
>Arabidopsis thaliana||1||898916||899440||CDS:AT1G03600.1||1||CDS||675634757||1412	675634757	0	0	0	TRUE			1		1	1	26
>Arabidopsis thaliana||1||901304||902672||CDS:AT1G03610.1||1||CDS||675634758||1768	675634758	0.0111111	0	0.00847458	TRUE	1	1	1		1	1	22
>Arabidopsis thaliana||1||904319||906013||CDS:AT1G03620.1||-1||CDS||675634759||2122	675634759	0	0	0.00378788	TRUE			1		1	2	22
>Arabidopsis thaliana||1||907699||909245||CDS:AT1G03630.1||1||CDS||675634760||2474	675634760	0	0	0	FALSE						1	18
>Arabidopsis thaliana||1||910249||911103||CDS:AT1G03650.1||-1||CDS||675634762||3166	675634762	0.163636	0	0.00355872	FALSE						1	27
>Arabidopsis thaliana||1||911436||911759||CDS:AT1G03660.1||-1||CDS||675634763||3529	675634763	0	0	0	FALSE						1	22
>Arabidopsis thaliana||1||914222||916222||CDS:AT1G03670.1||-1||CDS||675634764||3874	675634764	0.0377358	0.011236	0.00655022	TRUE		1	1			1	19
>Arabidopsis thaliana||1||916990||917865||CDS:AT1G03680.1||-1||CDS||675634765||4231	675634765	0	0	0.0121457	TRUE	1		1		1	1	28
>Arabidopsis thaliana||1||918308||920306||CDS:AT1G03687.1||1||CDS||675634766||4582	675634766	0	0	0.00414938	TRUE			1		1	1	23
>Arabidopsis thaliana||1||921038||921844||CDS:AT1G03700.1||1||CDS||675634768||5284	675634768	0	0	0.00617284	TRUE		1	1		1	1	27
>Arabidopsis thaliana||1||923492||924287||CDS:AT1G03710.1||1||CDS||675634769||5641	675634769	0	0	0.00566572	TRUE	1					1	29
>Arabidopsis thaliana||1||924996||926373||CDS:AT1G03720.1||-1||CDS||675634771||6342	675634771	0	0	0.00543478	FALSE						1	19
>Arabidopsis thaliana||1||931017||931520||CDS:AT1G03730.1||-1||CDS||675634772||6686	675634772	0.05	0	0	TRUE	1					1	24
>Arabidopsis thaliana||1||934055||936792||CDS:AT1G03740.1||1||CDS||675634773||7039	675634773	0	0	0	TRUE	1	1			1	1	19
>Arabidopsis thaliana||1||937920||941068||CDS:AT1G03750.1||1||CDS||675634775||7748	675634775	0.00411523	0	0	TRUE		1	1		1	1	25
>Arabidopsis thaliana||1||941211||943320||CDS:AT1G03760.1||-1||CDS||675634776||8088	675634776	0	0	0.00909091	TRUE		1			1	1	26
>Arabidopsis thaliana||1||944772||947431||CDS:AT1G03770.1||1||CDS||675634777||8448	675634777	0	0	0.00779221	TRUE	1	1	1		1	1	23
>Arabidopsis thaliana||1||948064||951696||CDS:AT1G03780.1||-1||CDS||675634780||9495	675634780	0	0.00546448	0.0096	TRUE	1	1	1		1	1	21
>Arabidopsis thaliana||1||954589||955770||CDS:AT1G03790.1||1||CDS||675634783||10559	675634783	0.027027		0.02	TRUE	1	1				1	23
>Arabidopsis thaliana||1||957261||957998||CDS:AT1G03800.1||-1||CDS||675634784||10915	675634784	0	0	0	TRUE	1	1	1			1	29
>Arabidopsis thaliana||1||958759||959609||CDS:AT1G03810.1||1||CDS||675634785||11269	675634785	0.893333	0.603774	0.139394	TRUE		1			1	1	28
>Arabidopsis thaliana||1||960008||960676||CDS:AT1G03820.1||-1||CDS||675634786||11617	675634786	0	0	0.00611621	TRUE		1				1	20
>Arabidopsis thaliana||1||962128||966622||CDS:AT1G03830.1||-1||CDS||675634787||11974	675634787	0.2	0	0	TRUE		1				1	26
>Arabidopsis thaliana||1||967596||970058||CDS:AT1G03840.1||-1||CDS||675634789||12681	675634789	0	0	0	TRUE	1	1			1	1	12
>Arabidopsis thaliana||1||976428||977685||CDS:AT1G03850.1||-1||CDS||675634791||13386	675634791	0	0	0	TRUE		1			1	1	16
>Arabidopsis thaliana||1||979611||981157||CDS:AT1G03860.1||-1||CDS||675634793||14090	675634793	0.630435	0	0.00797872	TRUE	1	1				1	22
>Arabidopsis thaliana||1||982625||983368||CDS:AT1G03870.1||-1||CDS||675634796||15152	675634796	0.011236	0	0.00392157	TRUE	1				1	1	24
>Arabidopsis thaliana||1||985786||987916||CDS:AT1G03880.1||1||CDS||675634797||15497	675634797	0		0	TRUE	1		1		1	1	31
>Arabidopsis thaliana||1||989250||990908||CDS:AT1G03890.1||1||CDS||675634798||15859	675634798	0	0	0.0123457	FALSE						1	34
>Arabidopsis thaliana||1||991252||992852||CDS:AT1G03900.1||1||CDS||675634799||16199	675634799	0	0	0.00346021	TRUE			1		1	1	31
>Arabidopsis thaliana||1||993478||995594||CDS:AT1G03905.1||1||CDS||675634800||16551	675634800	0	0	0.00769231	TRUE	1		1		1	1	23
>Arabidopsis thaliana||1||996432||1000231||CDS:AT1G03910.1||1||CDS||675634801||16900	675634801	0	0	0.0033389	FALSE						1	26
>Arabidopsis thaliana||1||1001473||1004240||CDS:AT1G03920.1||1||CDS||675634803||17591	675634803	0	0	0.00377358	TRUE	1		1		1	1	22
>Arabidopsis thaliana||1||1005439||1008118||CDS:AT1G03930.1||1||CDS||675634804||17949	675634804	0.0119048	0	0.00990099	FALSE						1	16
>Arabidopsis thaliana||1||1009542||1010951||CDS:AT1G03940.1||-1||CDS||675634805||18304	675634805	0	0	0	FALSE						2	29
>Arabidopsis thaliana||1||1011388||1013212||CDS:AT1G03950.1||-1||CDS||675634806||18642	675634806	0	0	0.0118343	TRUE					1	1	22
>Arabidopsis thaliana||1||1014085||1017472||CDS:AT1G03960.1||1||CDS||675634807||19004	675634807	0.00409836	0	0.00253165	TRUE	1		1		1	1	22
>Arabidopsis thaliana||1||1018237||1019049||CDS:AT1G03970.1||1||CDS||675634809||19702	675634809	0.0103093	0	0.004	TRUE	1					1	24
>Arabidopsis thaliana||1||1019311||1021871||CDS:AT1G03980.1||-1||CDS||675634810||20067	675634810	0	0	0	TRUE		1	1		1	2	22
>Arabidopsis thaliana||1||1022424||1023136||CDS:AT1G03982.1||-1||CDS||675634811||20410	675634811	0	0	0.00454545	TRUE	1					1	19
>Arabidopsis thaliana||1||1024847||1027616||CDS:AT1G03990.1||1||CDS||675634812||20762	675634812	0	0	0.00371747	TRUE	1	1	1		1	1	20
>Arabidopsis thaliana||1||1028415||1028873||CDS:AT1G04000.1||-1||CDS||675634813||21102	675634813	0	0.0273973	0	TRUE	1	1	1			1	29
>Arabidopsis thaliana||1||1031703||1036128||CDS:AT1G04010.1||-1||CDS||675634814||21470	675634814		0.0373832	0	TRUE			1		1	1	30
>Arabidopsis thaliana||1||1036610||1040045||CDS:AT1G04020.1||1||CDS||675634815||21803	675634815	0	0	0	TRUE		1	1		1	1	28
>Arabidopsis thaliana||1||1040597||1042313||CDS:AT1G04030.1||1||CDS||675634817||22506	675634817	0	0	0	TRUE	1	1	1		1	1	21
>Arabidopsis thaliana||1||1042564||1043819||CDS:AT1G04040.1||-1||CDS||675634818||22865	675634818	0	0	0	TRUE	1	1	1		1	1	28
>Arabidopsis thaliana||1||1045967||1049196||CDS:AT1G04050.1||-1||CDS||675634819||23202	675634819	0.68	0.0133333	0.00307692	TRUE	1	1	1		1	1	25
>Arabidopsis thaliana||1||1050832||1051116||CDS:AT1G04070.1||-1||CDS||675634820||23565	675634820	0.0102041	0	0	TRUE	1	1	1		1	1	35
>Arabidopsis thaliana||1||1051803||1056550||CDS:AT1G04080.1||1||CDS||675634821||23904	675634821	0	0	0.00438596	TRUE		1	1		1	1	20
>Arabidopsis thaliana||1||1057225||1059247||CDS:AT1G04090.1||1||CDS||675634824||24954	675634824	0	0	0.00363636	TRUE		1	1		1	1	20
>Arabidopsis thaliana||1||1059809||1061026||CDS:AT1G04100.1||1||CDS||675634825||25292	675634825	0	0	0.00952381	TRUE	1	1	1		1	1	24
>Arabidopsis thaliana||1||1061457||1063784||CDS:AT1G04110.1||-1||CDS||675634826||25649	675634826	0	0.0120482	0.00546448	TRUE		1	1		1	1	21
>Arabidopsis thaliana||1||1064848||1070396||CDS:AT1G04120.1||-1||CDS||675634827||25990	675634827	0.0416667	0	0.00306748	TRUE		1	1		1	1	27
>Arabidopsis thaliana||1||1073465||1075374||CDS:AT1G04130.1||1||CDS||675634829||26691	675634829	0	0.0176991	0	TRUE		1	1		1	1	25
>Arabidopsis thaliana||1||1075984||1080321||CDS:AT1G04140.1||-1||CDS||675634830||27036	675634830	0.32	0	0.00566572	TRUE	1	1	1		1	1	22
>Arabidopsis thaliana||1||1081208||1084246||CDS:AT1G04150.1||-1||CDS||675634832||27731	675634832	0.00714286	0.00813008	0.00347222	TRUE			1		1	1	27
>Arabidopsis thaliana||1||1086495||1096146||CDS:AT1G04160.1||1||CDS||675634833||28086	675634833	0	0	0	TRUE	1		1		1	1	23
>Arabidopsis thaliana||1||1097423||1099702||CDS:AT1G04170.1||1||CDS||675634834||28432	675634834	0	0.0165289	0	FALSE						1	19
>Arabidopsis thaliana||1||1100444||1100608||CDS:AT1G04171.1||-1||CDS||675634835||28781	675634835	0	0	0.00625	FALSE						1	17
>Arabidopsis thaliana||1||1104623||1105988||CDS:AT1G04180.1||1||CDS||675634836||29122	675634836	0		0.00854701	TRUE	1		1		1	1	17
>Arabidopsis thaliana||1||1106617||1108557||CDS:AT1G04190.1||-1||CDS||675634837||29478	675634837	0.742268	0.00980392	0.00343643	FALSE						1	20
>Arabidopsis thaliana||1||1109676||1113875||CDS:AT1G04200.1||1||CDS||675634838||29816	675634838	0.010989	0	0.00722543	FALSE						1	24
>Arabidopsis thaliana||1||1114696||1119383||CDS:AT1G04210.1||1||CDS||675634839||30168	675634839	0	0.0198675	0.00289855	TRUE	1					1	19
>Arabidopsis thaliana||1||1119853||1122483||CDS:AT1G04220.1||-1||CDS||675634840||30509	675634840	0	0	0.00719424	TRUE	1				1	1	23
>Arabidopsis thaliana||1||1125576||1127828||CDS:AT1G04230.1||1||CDS||675634841||30872	675634841	0.00704225	0	0.0111524	TRUE	1				1	1	27
>Arabidopsis thaliana||1||1128564||1129319||CDS:AT1G04240.1||-1||CDS||675634842||31205	675634842	0	0	0.00925926	FALSE						1	18
>Arabidopsis thaliana||1||1136382||1138340||CDS:AT1G04250.1||1||CDS||675634843||31569	675634843	0	0	0.00369004	TRUE	1				1	1	26
>Arabidopsis thaliana||1||1140749||1141297||CDS:AT1G04260.1||-1||CDS||675634844||31909	675634844	0	0	0.0110497	FALSE						1	25
>Arabidopsis thaliana||1||1141852||1142960||CDS:AT1G04270.1||-1||CDS||675634845||32257	675634845	0	0	0.0169492	TRUE	1		1		1	2	19
>Arabidopsis thaliana||1||1143643||1146541||CDS:AT1G04280.1||-1||CDS||675634847||32954	675634847	0	0	0.00997506	TRUE			1		1	1	13
>Arabidopsis thaliana||1||1147721||1148352||CDS:AT1G04290.1||-1||CDS||675634848||33300	675634848	0	0	0	FALSE						1	23
>Arabidopsis thaliana||1||1148818||1153895||CDS:AT1G04300.1||-1||CDS||675634849||33655	675634849	0	0	0.00266667	TRUE	1	1	1	1	1	1	18
>Arabidopsis thaliana||1||1155116||1157125||CDS:AT1G04310.1||-1||CDS||675634853||35045	675634853	0	0	0	TRUE	1	1	1	1	1	1	35
>Arabidopsis thaliana||1||1161584||1161886||CDS:AT1G04330.1||-1||CDS||675634854||5	675634854	0	0	0.0204082	TRUE	1	1	1	1	1	1	26
>Arabidopsis thaliana||1||1163345||1164737||CDS:AT1G04340.1||-1||CDS||675634855||366	675634855	0.520325	0.0153846	0.0032	TRUE	1	1	1	1	1	2	19
>Arabidopsis thaliana||1||1165296||1166538||CDS:AT1G04350.1||1||CDS||675634856||711	675634856	0	0.037037	0.00229885	TRUE	1	1	1	1	1	1	23
>Arabidopsis thaliana||1||1167507||1168652||CDS:AT1G04360.1||-1||CDS||675634857||1065	675634857	0	0	0	TRUE	1	1	1	1	1	1	25
>Arabidopsis thaliana||1||1175177||1175578||CDS:AT1G04370.1||1||CDS||675634858||1413	675634858	0	0	0.00769231	TRUE	1	1	1		1	1	21
>Arabidopsis thaliana||1||1177142||1178384||CDS:AT1G04380.1||-1||CDS||675634859||1769	675634859	0	0.010989	0.00806452	FALSE						1	27
>Arabidopsis thaliana||1||1179678||1183615||CDS:AT1G04390.1||-1||CDS||675634860||2123	675634860	0.928058	0.00980392	0.00763359	FALSE						1	26
>Arabidopsis thaliana||1||1185719||1187901||CDS:AT1G04400.1||-1||CDS||675634861||2475	675634861	0.236364	0	0.013986	TRUE		1	1			1	14
>Arabidopsis thaliana||1||1189418||1191267||CDS:AT1G04410.1||-1||CDS||675634863||3167	675634863	0	0	0	TRUE	1	1	1			1	15
>Arabidopsis thaliana||1||1191634||1193699||CDS:AT1G04420.1||1||CDS||675634864||3530	675634864	0.015873	0	0.00277778	TRUE		1	1	1		1	28
>Arabidopsis thaliana||1||1198860||1201301||CDS:AT1G04430.1||1||CDS||675634865||3875	675634865		0.00546448	0.00485437	TRUE	1		1			1	21
>Arabidopsis thaliana||1||1202815||1205664||CDS:AT1G04440.1||1||CDS||675634867||4583	675634867	0.0333333	0	0.0083682	TRUE	1	1	1	1		1	15
>Arabidopsis thaliana||1||1207344||1207862||CDS:AT1G04445.1||1||CDS||675634868||4934	675634868	0.142857		0.00338983	FALSE						1	29
>Arabidopsis thaliana||1||1209006||1209853||CDS:AT1G04450.1||1||CDS||675634869||5285	675634869	0.0107527	0	0.00280112	TRUE	1					1	30
>Arabidopsis thaliana||1||1211177||1214591||CDS:AT1G04470.1||-1||CDS||675634870||5642	675634870	0	0	0.00819672	TRUE	1		1		1	1	23
>Arabidopsis thaliana||1||1216110||1217257||CDS:AT1G04480.1||1||CDS||675634871||5979	675634871	0	0	0	TRUE	1	1	1		1	2	27
>Arabidopsis thaliana||1||1218020||1219325||CDS:AT1G04490.1||-1||CDS||675634872||6343	675634872	0	0	0.0100503	TRUE	1	1	1		1	1	18
>Arabidopsis thaliana||1||1221757||1224235||CDS:AT1G04500.1||-1||CDS||675634874||7040	675634874	0	0.0294118	0.00896861	TRUE	1	1	1		1	1	24
>Arabidopsis thaliana||1||1226749||1230592||CDS:AT1G04510.1||1||CDS||675634876||7749	675634876	0	0	0	TRUE	1	1	1		1	1	24
>Arabidopsis thaliana||1||1231852||1233787||CDS:AT1G04520.1||1||CDS||675634878||8449	675634878			0.00406504	TRUE	1	1	1		1	1	19
>Arabidopsis thaliana||1||1234456||1235895||CDS:AT1G04530.1||-1||CDS||675634879||8789	675634879	0.0163934	0	0.0080429	TRUE		1	1		1	1	28
>Arabidopsis thaliana||1||1237256||1239061||CDS:AT1G04540.1||1||CDS||675634880||9153	675634880	0.0114943	0	0.00280112	TRUE	1	1	1		1	1	25
>Arabidopsis thaliana||1||1240582||1241375||CDS:AT1G04550.1||1||CDS||675634881||9496	675634881	0	0	0.0135135	TRUE	1	1	1		1	1	26
>Arabidopsis thaliana||1||1242743||1243949||CDS:AT1G04555.1||1||CDS||675634883||10202	675634883	0	0.0196078	0.0117994	TRUE		1	1		1	1	26
>Arabidopsis thaliana||1||1245070||1245888||CDS:AT1G04560.1||1||CDS||675634884||10560	675634884	0.0108696	0	0.008	TRUE		1	1		1	1	22
>Arabidopsis thaliana||1||1246859||1248600||CDS:AT1G04570.1||-1||CDS||675634885||10916	675634885	0.00854701	0	0.00387597	TRUE	1	1	1		1	1	23
>Arabidopsis thaliana||1||1252212||1257510||CDS:AT1G04580.1||-1||CDS||675634886||11270	675634886	0	0	0.0044843	FALSE						1	23
>Arabidopsis thaliana||1||1258760||1261411||CDS:AT1G04590.1||-1||CDS||675634887||11618	675634887	0.478632	0.00952381	0.00828729	FALSE						1	15
>Arabidopsis thaliana||1||1262123||1272376||CDS:AT1G04600.1||1||CDS||675634889||12333	675634889	0	0	0	TRUE	1		1		1	1	19
>Arabidopsis thaliana||1||1279524||1281331||CDS:AT1G04610.1||1||CDS||675634890||12682	675634890		0	0.00980392	TRUE			1		1	1	29
>Arabidopsis thaliana||1||1282869||1286492||CDS:AT1G04620.1||-1||CDS||675634891||13043	675634891	0	0	0.00925926	TRUE			1		1	2	24
>Arabidopsis thaliana||1||1287831||1289820||CDS:AT1G04625.1||-1||CDS||675634892||13387	675634892	0	0	0.00571429	TRUE			1			1	17
>Arabidopsis thaliana||1||1289921||1290986||CDS:AT1G04630.1||-1||CDS||675634893||13739	675634893	0	0	0	TRUE	1	1	1		1	2	29
>Arabidopsis thaliana||1||1291350||1291805||CDS:AT1G04635.1||1||CDS||675634894||14091	675634894	0	0	0.00543478	FALSE						1	25
>Arabidopsis thaliana||1||1292541||1293248||CDS:AT1G04640.1||1||CDS||675634895||14446	675634895	0	0.0208333	0	FALSE						1	23
>Arabidopsis thaliana||1||1293853||1294239||CDS:AT1G04645.1||-1||CDS||675634897||15153	675634897	0.0227273	0.00787402	0.00784314	TRUE		1	1		1	1	24
>Arabidopsis thaliana||1||1294893||1298903||CDS:AT1G04650.1||-1||CDS||675634898||15498	675634898	0.00980392	0	0.00694444	TRUE		1	1		1	1	24
>Arabidopsis thaliana||1||1300668||1301306||CDS:AT1G04660.1||-1||CDS||675634899||15860	675634899	0	0	0	FALSE						1	23
>Arabidopsis thaliana||1||1301985||1302532||CDS:AT1G04670.1||1||CDS||675634900||16200	675634900	0	0.0588235	0.00696864	TRUE		1	1		1	1	18
>Arabidopsis thaliana||1||1304052||1307780||CDS:AT1G04680.1||-1||CDS||675634901||16552	675634901	0	0	0	TRUE		1	1		1	1	26
>Arabidopsis thaliana||1||1310430||1310579||CDS:AT1G04684.1||-1||CDS||675634902||16901	675634902	0	0	0.0101351	FALSE						1	23
>Arabidopsis thaliana||1||1313662||1315420||CDS:AT1G04690.1||1||CDS||675634903||17252	675634903	0	0	0.00699301	TRUE		1	1		1	1	29
>Arabidopsis thaliana||1||1316919||1320653||CDS:AT1G04700.1||1||CDS||675634904||17592	675634904	0	0	0.00470588	TRUE	1	1	1		1	1	17
>Arabidopsis thaliana||1||1321941||1324556||CDS:AT1G04710.1||1||CDS||675634905||17950	675634905	0	0.00699301	0	TRUE	1	1			1	1	18
>Arabidopsis thaliana||1||1325385||1331086||CDS:AT1G04730.1||-1||CDS||675634906||18305	675634906	0	0	0.00315457	TRUE					1	1	24
>Arabidopsis thaliana||1||1331857||1333426||CDS:AT1G04750.1||-1||CDS||675634907||18643	675634907	0	0	0.00228311	FALSE						2	34
>Arabidopsis thaliana||1||1334760||1336070||CDS:AT1G04760.1||1||CDS||675634909||19351	675634909	0.00558659	0	0.00835655	FALSE						1	36
>Arabidopsis thaliana||1||1336564||1337767||CDS:AT1G04770.1||-1||CDS||675634910||19703	675634910	0	0	0	TRUE			1		1	1	27
>Arabidopsis thaliana||1||1339947||1340117||CDS:AT1G04778.1||1||CDS||675634911||20068	675634911	0.0137931	0	0	FALSE						1	30
>Arabidopsis thaliana||1||1340891||1342965||CDS:AT1G04780.1||-1||CDS||675634912||20411	675634912	0	0.00378788	0.0055325	TRUE		1			1	1	21
>Arabidopsis thaliana||1||1345469||1348143||CDS:AT1G04790.1||1||CDS||675634913||20763	675634913	0.129032	0	0.00421941	TRUE		1				1	13
>Arabidopsis thaliana||1||1348635||1349237||CDS:AT1G04800.1||-1||CDS||675634914||21103	675634914	0.0136986	0	0	TRUE	1					1	23
>Arabidopsis thaliana||1||1350304||1355261||CDS:AT1G04810.1||1||CDS||675634915||21471	675634915	0	0	0.00719424	TRUE	1					1	29
>Arabidopsis thaliana||1||1356421||1358266||CDS:AT1G04820.1||-1||CDS||675634916||21804	675634916	0	0	0	FALSE						2	26
>Arabidopsis thaliana||1||1359087||1361844||CDS:AT1G04830.1||-1||CDS||675634917||22167	675634917	0	0	0.0142857	TRUE		1				1	26
>Arabidopsis thaliana||1||1362867||1364962||CDS:AT1G04840.1||-1||CDS||675634919||22866	675634919	0	0.0215054	0.0101351	TRUE		1				1	22
>Arabidopsis thaliana||1||1365311||1368706||CDS:AT1G04850.1||-1||CDS||675634920||23203	675634920	0	0	0.0102041	TRUE		1				1	34
>Arabidopsis thaliana||1||1369306||1372290||CDS:AT1G04860.1||-1||CDS||675634921||23566	675634921	0.0804598	0.0123457	0.00380228	TRUE	1	1				1	25
>Arabidopsis thaliana||1||1373485||1375128||CDS:AT1G04870.1||-1||CDS||675634922||23905	675634922	0.025641	0.03	0.017094	FALSE						1	22
>Arabidopsis thaliana||1||1376106||1378264||CDS:AT1G04880.1||-1||CDS||675634924||24604	675634924	0	0	0.00487805	TRUE		1			1	1	24
>Arabidopsis thaliana||1||1381116||1382546||CDS:AT1G04890.1||-1||CDS||675634925||24955	675634925	0.00934579	0	0.00722022	TRUE		1				1	15
>Arabidopsis thaliana||1||1383912||1387561||CDS:AT1G04900.1||1||CDS||675634926||25293	675634926	0.00854701	0	0.00735294	TRUE		1				1	18
>Arabidopsis thaliana||1||1388101||1391074||CDS:AT1G04910.1||-1||CDS||675634927||25650	675634927	0	0	0.00355872	FALSE						1	27
>Arabidopsis thaliana||1||1391674||1395756||CDS:AT1G04920.1||-1||CDS||675634928||25991	675634928	0.0126582	0	0.00510204	FALSE						1	23
>Arabidopsis thaliana||1||1396546||1398988||CDS:AT1G04930.1||-1||CDS||675634929||26344	675634929	0.02	0.00595238	0.00643777	TRUE	1					1	22
>Arabidopsis thaliana||1||1399588||1400616||CDS:AT1G04940.1||1||CDS||675634931||27037	675634931	0.0217391	0	0	FALSE						1	16
>Arabidopsis thaliana||1||1400969||1402651||CDS:AT1G04945.1||1||CDS||675634932||27387	675634932	0	0	0.00921659	FALSE						1	25
>Arabidopsis thaliana||1||1403606||1407184||CDS:AT1G04950.1||-1||CDS||675634935||28433	675634935	0	0	0	TRUE			1			1	20
>Arabidopsis thaliana||1||1408021||1410673||CDS:AT1G04960.1||-1||CDS||675634938||29479	675634938	0	0	0.00803213	TRUE			1		1	1	22
>Arabidopsis thaliana||1||1411216||1413431||CDS:AT1G04970.1||1||CDS||675634940||30169	675634940	0.010989	0	0	TRUE			1		1	1	20
>Arabidopsis thaliana||1||1413869||1416120||CDS:AT1G04980.1||-1||CDS||675634942||30873	675634942	0	0	0.0060241	TRUE	1		1		1	1	21
>Arabidopsis thaliana||1||1416563||1418291||CDS:AT1G04985.1||-1||CDS||675634943||31206	675634943	0.0789474	0.0126582	0.0111524	TRUE			1		1	1	30
>Arabidopsis thaliana||1||1419368||1421454||CDS:AT1G04990.1||-1||CDS||675634944||31570	675634944	0	0	0.0123839	TRUE	1		1		1	2	26
>Arabidopsis thaliana||1||1425660||1428393||CDS:AT1G05000.1||1||CDS||675634946||32258	675634946	0	0	0.00653595	TRUE	1		1		1	1	28
>Arabidopsis thaliana||1||1431419||1432695||CDS:AT1G05010.1||-1||CDS||675634948||32955	675634948	0	0.012987	0.0162866	TRUE			1		1	1	30
>Arabidopsis thaliana||1||1435384||1437345||CDS:AT1G05020.1||-1||CDS||675634949||33301	675634949	0	0.0155039	0.00303951	TRUE			1		1	1	28
>Arabidopsis thaliana||1||1438324||1441385||CDS:AT1G05030.1||-1||CDS||675634950||33656	675634950	0.0230769	0	0	TRUE			1		1	1	26
>Arabidopsis thaliana||1||1447758||1448448||CDS:AT1G05040.1||-1||CDS||675634951||34003	675634951	0	0	0.00925926	TRUE	1					1	24
>Arabidopsis thaliana||1||1448913||1450852||CDS:AT1G05055.1||-1||CDS||675634953||34695	675634953	0	0	0.00777202	FALSE						1	22
>Arabidopsis thaliana||1||1451255||1452858||CDS:AT1G05060.1||-1||CDS||675634954||35046	675634954	0	0	0.00406504	TRUE		1	1		1	1	20
>Arabidopsis thaliana||1||1454969||1455220||CDS:AT1G05065.1||-1||CDS||675634955||6	675634955	0	0.008	0	TRUE		1				1	16
>Arabidopsis thaliana||1||1457172||1458531||CDS:AT1G05070.1||-1||CDS||675634956||367	675634956	0.776119	0.011236	0.0021978	TRUE	1	1	1		1	1	30
>Arabidopsis thaliana||1||1459091||1460579||CDS:AT1G05080.1||1||CDS||675634957||712	675634957	0.0222222	0.00970874	0.00737101	FALSE						1	24
>Arabidopsis thaliana||1||1460988||1461670||CDS:AT1G05085.1||1||CDS||675634958||1066	675634958	0.0212766	0.00909091	0.00344828	FALSE						1	21
>Arabidopsis thaliana||1||1463202||1465622||CDS:AT1G05090.1||1||CDS||675634959||1414	675634959	0	0	0	TRUE		1	1		1	2	33
>Arabidopsis thaliana||1||1469679||1470698||CDS:AT1G05100.1||1||CDS||675634960||1770	675634960	0	0	0.008	TRUE	1	1	1		1	1	28
>Arabidopsis thaliana||1||1471624||1476067||CDS:AT1G05120.1||-1||CDS||675634961||2124	675634961	0	0	0	TRUE		1	1		1	1	19
>Arabidopsis thaliana||1||1482681||1484006||CDS:AT1G05140.1||1||CDS||675634963||2823	675634963	0.0126582	0	0.00529101	TRUE	1	1	1		1	1	18
>Arabidopsis thaliana||1||1484280||1486706||CDS:AT1G05150.1||-1||CDS||675634964||3168	675634964	0	0.02	0	TRUE	1					1	25
>Arabidopsis thaliana||1||1487640||1489828||CDS:AT1G05160.1||-1||CDS||675634965||3531	675634965	0.419355	0.00555556	0.0119332	TRUE	1				1	1	31
>Arabidopsis thaliana||1||1491460||1493931||CDS:AT1G05170.1||-1||CDS||675634966||3876	675634966	0	0	0.00561798	TRUE		1	1		1	1	26
>Arabidopsis thaliana||1||1498357||1501775||CDS:AT1G05180.1||-1||CDS||675634968||4584	675634968	0	0	0.0100671	TRUE	1	1	1		1	1	21
>Arabidopsis thaliana||1||1502515||1503738||CDS:AT1G05190.1||-1||CDS||675634971||5643	675634971	0	0	0.01	TRUE		1			1	1	22
>Arabidopsis thaliana||1||1505642||1509002||CDS:AT1G05200.1||1||CDS||675634972||5980	675634972	0	0.0169492	0.0035545	TRUE		1	1		1	1	17
>Arabidopsis thaliana||1||1509352||1510249||CDS:AT1G05205.1||-1||CDS||675634974||6688	675634974	0	0	0.00696379	TRUE			1			1	26
>Arabidopsis thaliana||1||1510469||1511485||CDS:AT1G05210.1||1||CDS||675634975||7041	675634975	0.00649351	0	0.00738916	TRUE	1		1		1	1	25
>Arabidopsis thaliana||1||1511943||1512656||CDS:AT1G05220.1||1||CDS||675634976||7390	675634976	0	0.0119048	0.00578035	FALSE						1	31
>Arabidopsis thaliana||1||1513388||1517024||CDS:AT1G05230.1||-1||CDS||675634978||8090	675634978	0	0	0.0103093	TRUE	1	1	1		1	1	25
>Arabidopsis thaliana||1||1521202||1522447||CDS:AT1G05240.1||1||CDS||675634982||9497	675634982	0	0	0	FALSE						2	25
>Arabidopsis thaliana||1||1525924||1527169||CDS:AT1G05250.1||-1||CDS||675634983||9863	675634983	0	0	0	FALSE						2	25
>Arabidopsis thaliana||1||1529827||1531271||CDS:AT1G05260.1||1||CDS||675634984||10203	675634984	0	0	0.00465116	TRUE			1		1	1	16
>Arabidopsis thaliana||1||1531806||1534305||CDS:AT1G05270.1||-1||CDS||675634985||10561	675634985	0	0.0175439	0	TRUE	1		1		1	1	31
>Arabidopsis thaliana||1||1535444||1537414||CDS:AT1G05280.1||-1||CDS||675634986||10917	675634986		0	0	TRUE			1		1	1	23
>Arabidopsis thaliana||1||1539152||1540546||CDS:AT1G05290.1||-1||CDS||675634987||11271	675634987	0	0.00555556	0.00203252	TRUE	1					1	22
>Arabidopsis thaliana||1||1541348||1542323||CDS:AT1G05291.1||-1||CDS||675634988||11619	675634988	0	0.0363636	0	TRUE	1		1		1	1	25
>Arabidopsis thaliana||1||1545258||1547709||CDS:AT1G05300.1||-1||CDS||675634989||11976	675634989	0	0	0	TRUE	1					1	34
>Arabidopsis thaliana||1||1550615||1552434||CDS:AT1G05310.1||-1||CDS||675634991||12683	675634991	0	0.0142857	0.0042735	FALSE						1	14
>Arabidopsis thaliana||1||1554856||1557658||CDS:AT1G05320.1||1||CDS||675634992||13044	675634992	0	0	0.0033557	TRUE	1					1	17
>Arabidopsis thaliana||1||1558170||1558583||CDS:AT1G05330.1||1||CDS||675634995||14092	675634995	0	0	0	FALSE						1	22
>Arabidopsis thaliana||1||1559079||1559646||CDS:AT1G05340.1||-1||CDS||675634996||14447	675634996	0	0	0.00911162	TRUE	1					1	24
>Arabidopsis thaliana||1||1560891||1564005||CDS:AT1G05350.1||-1||CDS||675634997||14796	675634997	0	0	0.00775194	FALSE						2	24
>Arabidopsis thaliana||1||1564816||1567278||CDS:AT1G05360.1||1||CDS||675634998||15154	675634998	0.00934579	0	0	TRUE		1	1		1	1	13
>Arabidopsis thaliana||1||1569418||1572280||CDS:AT1G05370.1||-1||CDS||675634999||15499	675634999	0.00917431	0	0.00909091	TRUE		1	1		1	1	19
>Arabidopsis thaliana||1||1577231||1582190||CDS:AT1G05380.1||1||CDS||675635000||15861	675635000	0.00537634	0	0.012945	TRUE		1	1		1	1	19
>Arabidopsis thaliana||1||1582747||1583648||CDS:AT1G05385.1||-1||CDS||675635002||16553	675635002	0	0	0	TRUE		1	1		1	2	17
>Arabidopsis thaliana||1||1584746||1585244||CDS:AT1G05400.1||1||CDS||675635003||16902	675635003	0	0	0	FALSE						2	22
>Arabidopsis thaliana||1||1585504||1587268||CDS:AT1G05410.1||-1||CDS||675635005||17593	675635005	0.0454545	0	0	TRUE		1	1		1	1	15
>Arabidopsis thaliana||1||1590073||1590753||CDS:AT1G05420.1||1||CDS||675635007||18306	675635007	0		0.0188679	TRUE	1	1				1	30
>Arabidopsis thaliana||1||1594227||1595731||CDS:AT1G05430.1||-1||CDS||675635008||18644	675635008	0	0.0103093	0	TRUE		1	1		1	1	21
>Arabidopsis thaliana||1||1596374||1597843||CDS:AT1G05440.1||-1||CDS||675635009||19006	675635009	0.128205	0	0	TRUE		1	1		1	1	20
>Arabidopsis thaliana||1||1600860||1601090||CDS:AT1G05450.1||1||CDS||675635010||19352	675635010	0	0	0.00367647	TRUE		1	1		1	1	23
>Arabidopsis thaliana||1||1601357||1604658||CDS:AT1G05460.1||-1||CDS||675635012||20069	675635012	0	0	0	TRUE		1	1		1	1	14
>Arabidopsis thaliana||1||1608558||1611291||CDS:AT1G05470.1||-1||CDS||675635013||20412	675635013	0.266667	0	0	TRUE	1	1	1		1	1	20
>Arabidopsis thaliana||1||1618795||1623195||CDS:AT1G05490.1||-1||CDS||675635014||20764	675635014	0	0	0	FALSE						1	30
>Arabidopsis thaliana||1||1625098||1628940||CDS:AT1G05500.1||1||CDS||675635015||21104	675635015	0	0.0135135	0.0120482	FALSE						1	30
>Arabidopsis thaliana||1||1629527||1630690||CDS:AT1G05510.1||1||CDS||675635016||21472	675635016	0	0	0.00274725	TRUE	1					1	26
>Arabidopsis thaliana||1||1631126||1635703||CDS:AT1G05520.1||-1||CDS||675635017||21805	675635017	0	0	0	FALSE						1	25
>Arabidopsis thaliana||1||1636496||1637863||CDS:AT1G05530.1||-1||CDS||675635018||22168	675635018	0	0	0	FALSE						2	24
>Arabidopsis thaliana||1||1639348||1640707||CDS:AT1G05540.1||1||CDS||675635019||22508	675635019	0	0.0606061	0.00260417	FALSE						1	27
>Arabidopsis thaliana||1||1641717||1642639||CDS:AT1G05550.1||-1||CDS||675635020||22867	675635020	0	0	0	FALSE						1	24
>Arabidopsis thaliana||1||1645674||1647083||CDS:AT1G05560.1||-1||CDS||675635023||23906	675635023	0	0	0	TRUE		1	1			2	28
>Arabidopsis thaliana||1||1647880||1658677||CDS:AT1G05570.1||-1||CDS||675635024||24263	675635024	0	0	0.00185529	FALSE						1	17
>Arabidopsis thaliana||1||1661829||1662098||CDS:AT1G05575.1||-1||CDS||675635026||24956	675635026	0	0	0	TRUE	1					1	26
>Arabidopsis thaliana||1||1662643||1664288||CDS:AT1G05577.1||-1||CDS||675635027||25294	675635027	0	0.0151515	0.00311526	FALSE						1	15
>Arabidopsis thaliana||1||1665594||1668794||CDS:AT1G05580.1||-1||CDS||675635028||25651	675635028	0.0952381	0	0.00704225	TRUE	1					1	20
>Arabidopsis thaliana||1||1669871||1671686||CDS:AT1G05590.1||1||CDS||675635030||26345	675635030		0.00819672	0.00475059	FALSE						1	22
>Arabidopsis thaliana||1||1672161||1673675||CDS:AT1G05600.1||1||CDS||675635031||26693	675635031	0.0263158	0	0.0116732	TRUE			1			1	20
>Arabidopsis thaliana||1||1673895||1675934||CDS:AT1G05610.1||-1||CDS||675635033||27388	675635033	0	0	0.00740741	TRUE			1			1	19
>Arabidopsis thaliana||1||1677507||1678270||CDS:AT1G05615.1||-1||CDS||675635034||27733	675635034	0.0266667	0.0277778	0.00340136	TRUE	1					1	22
>Arabidopsis thaliana||1||1679286||1681527||CDS:AT1G05620.1||1||CDS||675635035||28088	675635035	0	0	0	TRUE			1			1	21
>Arabidopsis thaliana||1||1682483||1687153||CDS:AT1G05630.1||1||CDS||675635037||28783	675635037	0	0.0294118	0.00970874	TRUE	1	1				1	28
>Arabidopsis thaliana||1||1687436||1689501||CDS:AT1G05640.1||-1||CDS||675635039||29480	675635039	0	0.0224719	0.00340136	TRUE	1		1			1	23
>Arabidopsis thaliana||1||1690264||1692126||CDS:AT1G05650.1||-1||CDS||675635040||29818	675635040	0	0	0	TRUE			1			2	27
>Arabidopsis thaliana||1||1694286||1696058||CDS:AT1G05660.1||-1||CDS||675635041||30170	675635041	0	0	0.00340136	FALSE						2	27
>Arabidopsis thaliana||1||1698574||1700799||CDS:AT1G05670.1||-1||CDS||675635042||30511	675635042	0	0	0.00344828	TRUE		1	1		1	1	19
>Arabidopsis thaliana||1||1701213||1702715||CDS:AT1G05675.1||-1||CDS||675635044||31207	675635044	0	0	0	TRUE	1		1		1	2	22
>Arabidopsis thaliana||1||1703196||1704639||CDS:AT1G05680.1||-1||CDS||675635045||31571	675635045		0	0	FALSE						2	24
>Arabidopsis thaliana||1||1707809||1709132||CDS:AT1G05690.1||1||CDS||675635046||31911	675635046	0.0116279	0	0.00446429	TRUE			1			1	17
>Arabidopsis thaliana||1||1709796||1713245||CDS:AT1G05700.1||1||CDS||675635047||32259	675635047	0	0	0.00534759	TRUE		1	1		1	1	15
>Arabidopsis thaliana||1||1716198||1717023||CDS:AT1G05710.1||1||CDS||675635048||32613	675635048	0	0	0.0106572	TRUE	1					1	26
>Arabidopsis thaliana||1||1717677||1718849||CDS:AT1G05720.1||-1||CDS||675635053||34343	675635053	0.605263	0.0138889	0.00259067	FALSE						1	27
>Arabidopsis thaliana||1||1719107||1720159||CDS:AT1G05730.1||1||CDS||675635054||34696	675635054	0.01875	0.0377358	0.00456621	TRUE	1					1	18
>Arabidopsis thaliana||1||1720674||1721309||CDS:AT1G05740.1||1||CDS||675635055||35047	675635055	0.0172414	0.0128205	0	FALSE						1	20
>Arabidopsis thaliana||1||1721523||1723025||CDS:AT1G05750.1||1||CDS||675635056||7	675635056	0.010101	0	0.00909091	TRUE			1		1	1	27
>Arabidopsis thaliana||1||1723797||1724440||CDS:AT1G05760.1||-1||CDS||675635057||368	675635057	0.461538	0.00649351	0.0107914	FALSE						1	23
>Arabidopsis thaliana||1||1725547||1726250||CDS:AT1G05770.1||-1||CDS||675635058||713	675635058	0	0	0.00469484	FALSE						1	20
>Arabidopsis thaliana||1||1726761||1728180||CDS:AT1G05780.1||1||CDS||675635059||1067	675635059	0.019802	0.0113636	0.0116732	FALSE						1	22
>Arabidopsis thaliana||1||1730981||1732406||CDS:AT1G05785.1||1||CDS||675635060||1415	675635060		0.0060241	0.0121317	TRUE			1		1	1	23
>Arabidopsis thaliana||1||1733039||1737365||CDS:AT1G05790.1||1||CDS||675635062||2125	675635062	0.00458716	0	0.00860215	TRUE		1	1		1	1	28
>Arabidopsis thaliana||1||1741204||1742619||CDS:AT1G05800.1||1||CDS||675635064||2824	675635064	0	0	0	TRUE	1	1	1		1	1	21
>Arabidopsis thaliana||1||1744843||1747427||CDS:AT1G05805.1||1||CDS||675635065||3169	675635065	0.0333333	0	0.00930233	TRUE		1	1		1	1	24
>Arabidopsis thaliana||1||1748314||1749350||CDS:AT1G05810.1||1||CDS||675635066||3532	675635066	0.0116279	0	0.00306748	TRUE	1	1	1			1	28
>Arabidopsis thaliana||1||1749776||1753767||CDS:AT1G05820.1||1||CDS||675635067||3877	675635067	0	0	0.00395257	TRUE		1	1			1	24
>Arabidopsis thaliana||1||1754452||1761225||CDS:AT1G05830.1||1||CDS||675635069||4585	675635069	0	0	0	TRUE	1	1	1		1	1	21
>Arabidopsis thaliana||1||1762248||1762702||CDS:AT1G05835.1||1||CDS||675635071||5287	675635071	0	0	0	TRUE			1			1	26
>Arabidopsis thaliana||1||1762843||1766150||CDS:AT1G05840.1||-1||CDS||675635072||5644	675635072	0	0	0	TRUE		1	1			1	25
>Arabidopsis thaliana||1||1766833||1768117||CDS:AT1G05850.1||-1||CDS||675635073||5981	675635073	0	0	0	TRUE			1			1	28
>Arabidopsis thaliana||1||1769061||1770349||CDS:AT1G05860.1||1||CDS||675635074||6345	675635074	0	0	0	TRUE	1	1			1	1	23
>Arabidopsis thaliana||1||1772454||1773228||CDS:AT1G05870.1||-1||CDS||675635075||6689	675635075	0	0	0	TRUE	1	1	1		1	1	24
>Arabidopsis thaliana||1||1775655||1778330||CDS:AT1G05880.1||1||CDS||675635079||8091	675635079	0	0	0	FALSE						1	20
>Arabidopsis thaliana||1||1779631||1784166||CDS:AT1G05890.1||1||CDS||675635081||8791	675635081	0.00917431	0.015625	0.0100756	TRUE	1	1	1		1	2	27
>Arabidopsis thaliana||1||1784831||1786204||CDS:AT1G05894.1||1||CDS||675635083||9498	675635083	0	0	0.00676819	TRUE	1	1			1	1	20
>Arabidopsis thaliana||1||1786896||1789037||CDS:AT1G05900.1||1||CDS||675635084||9864	675635084	0	0	0.00483092	TRUE	1	1	1		1	1	18
>Arabidopsis thaliana||1||1790796||1796503||CDS:AT1G05910.1||1||CDS||675635086||10562	675635086	0	0	0	TRUE		1	1		1	1	20
>Arabidopsis thaliana||1||1797044||1797991||CDS:AT1G05920.1||1||CDS||675635087||10918	675635087	0	0	0.00179533	FALSE						2	19
>Arabidopsis thaliana||1||1798901||1799062||CDS:AT1G05925.1||-1||CDS||675635088||11272	675635088	0	0	0.00986842	FALSE						1	18
>Arabidopsis thaliana||1||1799418||1800933||CDS:AT1G05930.1||1||CDS||675635089||11620	675635089	0	0	0.0137457	FALSE						1	25
>Arabidopsis thaliana||1||1801365||1803942||CDS:AT1G05940.1||-1||CDS||675635090||11977	675635090	0.0232558	0.00704225	0.00326797	FALSE						1	28
>Arabidopsis thaliana||1||1804573||1807471||CDS:AT1G05950.1||-1||CDS||675635091||12335	675635091	0	0	0.00854701	FALSE						1	18
>Arabidopsis thaliana||1||1808478||1815060||CDS:AT1G05960.1||-1||CDS||675635092||12684	675635092	0.869565	0	0.016129	TRUE		1	1		1	1	26
>Arabidopsis thaliana||1||1816253||1816991||CDS:AT1G05970.1||-1||CDS||675635094||13389	675635094	0	0.0116279	0	TRUE		1				1	22
>Arabidopsis thaliana||1||1818588||1819040||CDS:AT1G05990.1||1||CDS||675635096||14093	675635096	0	0	0.00224719	TRUE		1	1			1	37
>Arabidopsis thaliana||1||1820495||1821802||CDS:AT1G06000.1||-1||CDS||675635097||14448	675635097	0.0208333	0.0294118	0	FALSE						1	26
>Arabidopsis thaliana||1||1823347||1823670||CDS:AT1G06010.1||1||CDS||675635098||14797	675635098	0	0	0.00201613	FALSE						1	26
>Arabidopsis thaliana||1||1824548||1826101||CDS:AT1G06020.1||1||CDS||675635099||15155	675635099	0	0	0.00343643	TRUE	1	1				2	35
>Arabidopsis thaliana||1||1826880||1828130||CDS:AT1G06030.1||1||CDS||675635100||15500	675635100	0	0.0222222	0	FALSE						2	28
>Arabidopsis thaliana||1||1828662||1829659||CDS:AT1G06040.1||-1||CDS||675635101||15862	675635101	0.230769	0	0.00697674	TRUE	1	1				1	26
>Arabidopsis thaliana||1||1830726||1831667||CDS:AT1G06050.1||-1||CDS||675635103||16554	675635103	0	0.0123457	0.00816327	TRUE		1				1	19
>Arabidopsis thaliana||1||1833071||1834516||CDS:AT1G06060.1||1||CDS||675635104||16903	675635104	0.0106383	0.0136986	0.00634921	FALSE						1	18
>Arabidopsis thaliana||1||1835201||1837116||CDS:AT1G06070.1||-1||CDS||675635105||17254	675635105	0.320755	0	0.00651466	TRUE	1	1				1	11
>Arabidopsis thaliana||1||1843661||1846093||CDS:AT1G06080.1||1||CDS||675635106||17594	675635106	0		0	TRUE	1					1	32
>Arabidopsis thaliana||1||1847921||1849500||CDS:AT1G06090.1||1||CDS||675635107||17952	675635107	0.0454545	0	0.0111111	FALSE						2	26
>Arabidopsis thaliana||1||1851530||1853019||CDS:AT1G06100.1||1||CDS||675635108||18307	675635108	0	0.025641	0.0182927	FALSE						1	22
>Arabidopsis thaliana||1||1853237||1854938||CDS:AT1G06110.1||-1||CDS||675635109||18645	675635109	0	0	0.00306748	TRUE		1				1	28
>Arabidopsis thaliana||1||1855963||1857516||CDS:AT1G06120.1||1||CDS||675635110||19007	675635110	0	0	0.028169	FALSE						2	24
>Arabidopsis thaliana||1||1858034||1860640||CDS:AT1G06130.1||-1||CDS||675635111||19353	675635111	0.879747	0.00909091	0.00733496	TRUE	1	1				1	22
>Arabidopsis thaliana||1||1862307||1862516||CDS:AT1G06135.1||1||CDS||675635113||20070	675635113	0	0	0	TRUE	1					1	26
>Arabidopsis thaliana||1||1863544||1863750||CDS:AT1G06137.1||-1||CDS||675635114||20413	675635114	0	0	0.00649351	FALSE						1	29
>Arabidopsis thaliana||1||1864796||1866472||CDS:AT1G06140.1||1||CDS||675635115||20765	675635115	0	0	0.00331126	FALSE						1	22
>Arabidopsis thaliana||1||1876836||1877150||CDS:AT1G06148.1||-1||CDS||675635116||21105	675635116	0	0	0.0189573	FALSE						1	22
>Arabidopsis thaliana||1||1867129||1873194||CDS:AT1G06150.1||-1||CDS||675635119||22169	675635119	0	0.00584795	0	TRUE	1					1	32
>Arabidopsis thaliana||1||1883046||1883780||CDS:AT1G06160.1||1||CDS||675635121||22868	675635121	0	0	0.00505051	TRUE	1					1	20
>Arabidopsis thaliana||1||1885146||1886564||CDS:AT1G06170.1||-1||CDS||675635122||23205	675635122	0	0.0227273	0.00421941	TRUE	1					1	24
>Arabidopsis thaliana||1||1889510||1891089||CDS:AT1G06180.1||1||CDS||675635124||23907	675635124	0		0.00879765	TRUE	1					1	21
>Arabidopsis thaliana||1||1892467||1894078||CDS:AT1G06190.1||-1||CDS||675635125||24264	675635125	0	0	0	TRUE	1					1	21
>Arabidopsis thaliana||1||1894604||1896852||CDS:AT1G06200.1||-1||CDS||675635127||24957	675635127	0.0192308	0.00925926	0.0027933	TRUE	1					2	27
>Arabidopsis thaliana||1||1897567||1898986||CDS:AT1G06210.1||1||CDS||675635128||25295	675635128	0.012	0.0102564	0.00253165	FALSE						1	23
>Arabidopsis thaliana||1||1900524||1904583||CDS:AT1G06220.1||1||CDS||675635130||25993	675635130	0	0.00819672	0.00879765	TRUE					1	2	14
>Arabidopsis thaliana||1||1905975||1906226||CDS:AT1G06225.1||1||CDS||675635132||26694	675635132	0	0	0.00621118	TRUE	1					1	19
>Arabidopsis thaliana||1||1907626||1910183||CDS:AT1G06230.1||1||CDS||675635133||27039	675635133	0	0	0	TRUE					1	1	21
>Arabidopsis thaliana||1||1911166||1912875||CDS:AT1G06240.1||1||CDS||675635136||28089	675635136		0	0.0070922	TRUE					1	1	20
>Arabidopsis thaliana||1||1913339||1914850||CDS:AT1G06250.1||-1||CDS||675635137||28435	675635137	0	0	0	TRUE					1	1	30
>Arabidopsis thaliana||1||1916449||1917585||CDS:AT1G06260.1||1||CDS||675635138||28784	675635138		0.025974	0.00588235	FALSE						1	28
>Arabidopsis thaliana||1||1918242||1919273||CDS:AT1G06270.1||-1||CDS||675635139||29125	675635139	0	0	0	TRUE					1	1	21
>Arabidopsis thaliana||1||1920327||1920947||CDS:AT1G06280.1||-1||CDS||675635140||29481	675635140	0	0	0.00645161	FALSE						1	29
>Arabidopsis thaliana||1||1922423||1926002||CDS:AT1G06290.1||1||CDS||675635141||29819	675635141	0	0	0	FALSE						1	26
>Arabidopsis thaliana||1||1926802||1930227||CDS:AT1G06310.1||1||CDS||675635142||30171	675635142	0	0.011236	0.00892857	FALSE						1	25
>Arabidopsis thaliana||1||1930602||1931449||CDS:AT1G06320.1||1||CDS||675635143||30512	675635143	0.0125786	0	0.00436681	FALSE						1	27
>Arabidopsis thaliana||1||1931671||1932266||CDS:AT1G06330.1||-1||CDS||675635144||30875	675635144	0.0666667	0	0	TRUE					1	1	24
>Arabidopsis thaliana||1||1933583||1933987||CDS:AT1G06340.1||-1||CDS||675635145||31208	675635145	0	0	0.00473934	FALSE						1	27
>Arabidopsis thaliana||1||1935510||1936789||CDS:AT1G06350.1||-1||CDS||675635146||31572	675635146	0	0	0	FALSE						1	28
>Arabidopsis thaliana||1||1939173||1940417||CDS:AT1G06360.1||-1||CDS||675635147||31912	675635147	0	0.0149254	0.0049505	FALSE						1	22
>Arabidopsis thaliana||1||1945124||1945888||CDS:AT1G06380.1||1||CDS||675635148||32260	675635148	0.00680272	0.0204082	0.00925926	TRUE			1			1	30
>Arabidopsis thaliana||1||1946860||1950417||CDS:AT1G06390.1||1||CDS||675635149||32614	675635149	0.0227273	0.0138889	0	TRUE	1		1		1	1	20
>Arabidopsis thaliana||1||1951089||1952686||CDS:AT1G06400.1||-1||CDS||675635151||33303	675635151	0	0	0.0153846	FALSE						1	32
>Arabidopsis thaliana||1||1955413||1958153||CDS:AT1G06410.1||1||CDS||675635152||33658	675635152	0	0	0.0178571	FALSE						1	22
>Arabidopsis thaliana||1||1958987||1959652||CDS:AT1G06420.1||1||CDS||675635153||34005	675635153	0	0	0.00766284	TRUE	1					1	29
>Arabidopsis thaliana||1||1960214||1962525||CDS:AT1G06430.1||-1||CDS||675635155||34697	675635155	0.047619	0	0	TRUE	1					1	18
>Arabidopsis thaliana||1||1963733||1964905||CDS:AT1G06440.1||-1||CDS||675635156||35048	675635156	0	0	0.00516796	FALSE						1	26
>Arabidopsis thaliana||1||1965924||1967006||CDS:AT1G06450.1||1||CDS||675635157||8	675635157	0.0666667	0	0.0106383	FALSE						1	27
>Arabidopsis thaliana||1||1967308||1969414||CDS:AT1G06460.1||-1||CDS||675635158||369	675635158	0	0.00970874	0.00490196	FALSE						1	34
>Arabidopsis thaliana||1||1970726||1973540||CDS:AT1G06470.1||1||CDS||675635159||714	675635159	0.227273	0	0	FALSE						1	20
>Arabidopsis thaliana||1||1973992||1974273||CDS:AT1G06475.1||-1||CDS||675635161||1416	675635161	0	0	0.0116279	TRUE		1				1	31
>Arabidopsis thaliana||1||1978762||1989295||CDS:AT1G06490.1||1||CDS||675635162||1772	675635162	0	0	0.01	TRUE		1			1	1	21
>Arabidopsis thaliana||1||1990176||1990586||CDS:AT1G06500.1||1||CDS||675635163||2126	675635163	0.244681	0	0.00481928	TRUE			1			1	24
>Arabidopsis thaliana||1||1992389||1993583||CDS:AT1G06510.1||1||CDS||675635167||3533	675635167	0.00892857	0	0.0083682	FALSE						1	30
>Arabidopsis thaliana||1||1990951||1991968||CDS:AT1G06515.1||-1||CDS||675635168||3878	675635168	0	0	0.00350877	TRUE	1					1	29
>Arabidopsis thaliana||1||1994170||1996067||CDS:AT1G06520.1||-1||CDS||675635170||4586	675635170	0	0	0.003367	FALSE						1	17
>Arabidopsis thaliana||1||2001625||2002596||CDS:AT1G06530.1||1||CDS||675635171||4937	675635171	0	0	0.00480769	FALSE						1	32
>Arabidopsis thaliana||1||2002908||2003393||CDS:AT1G06540.1||-1||CDS||675635172||5288	675635172	0	0	0.00923077	TRUE	1					1	24
>Arabidopsis thaliana||1||2003834||2006564||CDS:AT1G06550.1||-1||CDS||675635173||5645	675635173	0	0	0.0060241	TRUE		1	1		1	1	19
>Arabidopsis thaliana||1||2007660||2011824||CDS:AT1G06560.1||1||CDS||675635174||5982	675635174		0	0	TRUE		1	1		1	1	27
>Arabidopsis thaliana||1||2012015||2013543||CDS:AT1G06570.1||-1||CDS||675635175||6346	675635175	0	0	0.0097561	TRUE		1	1		1	1	23
>Arabidopsis thaliana||1||2014440||2015942||CDS:AT1G06580.1||-1||CDS||675635177||7043	675635177	0	0	0	FALSE						1	19
>Arabidopsis thaliana||1||2016504||2024505||CDS:AT1G06590.1||-1||CDS||675635178||7392	675635178	0.046875	0	0.00266667	TRUE			1		1	1	27
>Arabidopsis thaliana||1||2025618||2027094||CDS:AT1G06620.1||1||CDS||675635179||7752	675635179	0	0.0125	0.00217391	TRUE	1					1	18
>Arabidopsis thaliana||1||2028071||2031173||CDS:AT1G06630.1||1||CDS||675635180||8092	675635180	0	0	0	FALSE						1	23
>Arabidopsis thaliana||1||2032366||2033775||CDS:AT1G06640.1||1||CDS||675635183||9156	675635183	0	0.0238095	0	FALSE						2	22
>Arabidopsis thaliana||1||2034229||2035499||CDS:AT1G06645.1||1||CDS||675635186||10205	675635186	0	0	0.00403226	FALSE						2	21
>Arabidopsis thaliana||1||2035909||2037047||CDS:AT1G06650.1||1||CDS||675635187||10563	675635187	0.00925926	0	0.00961538	FALSE						2	20
>Arabidopsis thaliana||1||2037461||2040148||CDS:AT1G06660.1||-1||CDS||675635189||11273	675635189	0	0	0.00347222	TRUE	1	1	1		1	1	28
>Arabidopsis thaliana||1||2040567||2047333||CDS:AT1G06670.1||1||CDS||675635190||11621	675635190	0.0169492	0	0	TRUE	1	1	1		1	1	29
>Arabidopsis thaliana||1||2047940||2049186||CDS:AT1G06680.1||1||CDS||675635191||11978	675635191	0	0	0	TRUE	1	1	1		1	1	25
>Arabidopsis thaliana||1||2049742||2052039||CDS:AT1G06690.1||-1||CDS||675635193||12685	675635193	0.0133333	0	0	TRUE		1	1		1	1	26
>Arabidopsis thaliana||1||2052750||2054552||CDS:AT1G06700.1||-1||CDS||675635194||13046	675635194	0.285714	0	0	TRUE	1					1	14
>Arabidopsis thaliana||1||2056999||2060242||CDS:AT1G06710.1||-1||CDS||675635196||13742	675635196	0.9	0.00990099	0.00346021	TRUE			1		1	1	21
>Arabidopsis thaliana||1||2060615||2067281||CDS:AT1G06720.1||-1||CDS||675635197||14094	675635197	0	0	0.00729927	FALSE						1	28
>Arabidopsis thaliana||1||2067633||2070049||CDS:AT1G06730.1||1||CDS||675635198||14449	675635198	0	0	0.0070922	TRUE		1	1			1	28
>Arabidopsis thaliana||1||2073882||2076350||CDS:AT1G06750.1||1||CDS||675635199||14798	675635199	0	0	0.016129	TRUE	1	1	1		1	1	24
>Arabidopsis thaliana||1||2076687||2077616||CDS:AT1G06760.1||-1||CDS||675635201||15501	675635201	0	0.0123457	0	TRUE	1	1	1		1	1	29
>Arabidopsis thaliana||1||2079222||2081707||CDS:AT1G06770.1||-1||CDS||675635202||15863	675635202	0.015625	0	0.00309598	TRUE	1	1	1		1	1	36
>Arabidopsis thaliana||1||2083689||2086853||CDS:AT1G06780.1||1||CDS||675635204||16555	675635204	0	0	0.0026738	TRUE		1	1		1	1	20
>Arabidopsis thaliana||1||2087645||2089287||CDS:AT1G06790.1||1||CDS||675635206||17255	675635206	0	0	0	TRUE		1			1	1	19
>Arabidopsis thaliana||1||2089538||2091443||CDS:AT1G06800.1||-1||CDS||675635208||17953	675635208	0	0	0.008	TRUE		1	1		1	1	29
>Arabidopsis thaliana||1||2091738||2092528||CDS:AT1G06810.1||-1||CDS||675635210||18646	675635210	0	0.00552486	0.00541516	FALSE						2	22
>Arabidopsis thaliana||1||2093145||2096220||CDS:AT1G06820.1||-1||CDS||675635211||19008	675635211	0		0.0044843	FALSE						1	23
>Arabidopsis thaliana||1||2097189||2097488||CDS:AT1G06830.1||1||CDS||675635212||19354	675635212	0	0	0	TRUE	1					1	25
>Arabidopsis thaliana||1||2097854||2103208||CDS:AT1G06840.1||-1||CDS||675635213||19706	675635213	0.90625	0.012987	0.00740741	TRUE		1			1	1	26
>Arabidopsis thaliana||1||2105233||2106518||CDS:AT1G06850.1||1||CDS||675635214||20071	675635214	0	0	0	TRUE		1	1		1	1	27
>Arabidopsis thaliana||1||2108832||2110642||CDS:AT1G06870.1||1||CDS||675635216||20766	675635216	0	0.0384615	0.00854701	FALSE						1	28
>Arabidopsis thaliana||1||2111728||2114038||CDS:AT1G06890.1||-1||CDS||675635217||21106	675635217	0	0	0	TRUE	1	1				2	30
>Arabidopsis thaliana||1||2115155||2120635||CDS:AT1G06900.1||-1||CDS||675635220||22170	675635220	0	0	0.00458716	TRUE		1	1		1	1	25
>Arabidopsis thaliana||1||2121099||2122914||CDS:AT1G06910.1||1||CDS||675635221||22510	675635221	0	0.00970874	0.00627943	TRUE		1				1	24
>Arabidopsis thaliana||1||2124854||2125801||CDS:AT1G06920.1||-1||CDS||675635222||22869	675635222	0	0	0.00247525	TRUE	1		1		1	1	25
>Arabidopsis thaliana||1||2126802||2127398||CDS:AT1G06923.1||1||CDS||675635223||23206	675635223	0	0	0	TRUE	1		1		1	1	21
>Arabidopsis thaliana||1||2127704||2128611||CDS:AT1G06925.1||-1||CDS||675635224||23569	675635224	0.0121951	0.0144928	0.00268817	FALSE						1	28
>Arabidopsis thaliana||1||2129163||2129672||CDS:AT1G06930.1||1||CDS||675635225||23908	675635225	0	0	0.0138889	TRUE			1			1	28
>Arabidopsis thaliana||1||2130303||2135563||CDS:AT1G06950.1||-1||CDS||675635226||24265	675635226	0.010101	0	0.0023753	TRUE		1	1		1	1	18
>Arabidopsis thaliana||1||2135930||2137533||CDS:AT1G06960.1||1||CDS||675635227||24607	675635227	0.00840336	0	0.00344828	TRUE	1	1	1		1	2	22
>Arabidopsis thaliana||1||2138109||2140818||CDS:AT1G06970.1||1||CDS||675635230||25653	675635230	0	0	0.00285714	TRUE		1	1		1	1	34
>Arabidopsis thaliana||1||2143248||2143757||CDS:AT1G06980.1||-1||CDS||675635231||25994	675635231	0	0	0	TRUE	1	1	1		1	1	24
>Arabidopsis thaliana||1||2148393||2150009||CDS:AT1G06990.1||1||CDS||675635232||26347	675635232	0	0.025641	0.0138504	TRUE		1	1		1	1	27
>Arabidopsis thaliana||1||2150398||2152305||CDS:AT1G07000.1||-1||CDS||675635233||26695	675635233	0	0.0107527	0.0105263	TRUE		1	1		1	1	27
>Arabidopsis thaliana||1||2152949||2154968||CDS:AT1G07010.1||1||CDS||675635234||27040	675635234	0	0	0	TRUE		1	1		1	1	19
>Arabidopsis thaliana||1||2155319||2155884||CDS:AT1G07020.1||-1||CDS||675635237||28090	675635237	0	0	0	TRUE		1	1		1	1	26
>Arabidopsis thaliana||1||2157658||2158158||CDS:AT1G07025.1||-1||CDS||675635238||28436	675635238	0.948187	0.630631	0.0834512	FALSE						1	25
>Arabidopsis thaliana||1||2158631||2160524||CDS:AT1G07030.1||-1||CDS||675635239||28785	675635239	0	0	0.00956938	TRUE		1	1		1	1	24
>Arabidopsis thaliana||1||2161225||2163035||CDS:AT1G07040.1||-1||CDS||675635240||29126	675635240	0	0.00826446	0.00773196	FALSE						1	25
>Arabidopsis thaliana||1||2164327||2165133||CDS:AT1G07050.1||-1||CDS||675635241||29482	675635241	0	0	0.00306748	TRUE		1	1		1	1	21
>Arabidopsis thaliana||1||2167138||2168397||CDS:AT1G07060.1||-1||CDS||675635242||29820	675635242	0	0.0149254	0.00913242	TRUE		1	1		1	1	22
>Arabidopsis thaliana||1||2168652||2169703||CDS:AT1G07070.1||1||CDS||675635243||30172	675635243	0	0	0	FALSE						1	27
>Arabidopsis thaliana||1||2170069||2171861||CDS:AT1G07080.1||1||CDS||675635244||30513	675635244	0	0	0.00666667	TRUE		1	1		1	1	25
>Arabidopsis thaliana||1||2174202||2174792||CDS:AT1G07090.1||-1||CDS||675635245||30876	675635245	0	0	0.008	TRUE		1	1		1	1	29
>Arabidopsis thaliana||1||2178363||2183980||CDS:AT1G07110.1||-1||CDS||675635246||31209	675635246	0	0.012987	0.003125	TRUE		1	1		1	1	21
>Arabidopsis thaliana||1||2184874||2186580||CDS:AT1G07120.1||-1||CDS||675635247||31573	675635247	0	0.00970874	0.010101	TRUE		1	1		1	1	19
>Arabidopsis thaliana||1||2187928||2188410||CDS:AT1G07130.1||1||CDS||675635248||31913	675635248	0	0	0.0137931	FALSE						1	25
>Arabidopsis thaliana||1||2190157||2190624||CDS:AT1G07135.1||-1||CDS||675635249||32261	675635249	0	0.0263158	0	FALSE						1	23
>Arabidopsis thaliana||1||2192360||2193688||CDS:AT1G07140.1||-1||CDS||675635250||32615	675635250	0	0	0	TRUE	1	1	1		1	1	33
>Arabidopsis thaliana||1||2194279||2195778||CDS:AT1G07150.1||-1||CDS||675635251||32958	675635251	0.00724638	0	0.00475059	TRUE	1	1			1	1	21
>Arabidopsis thaliana||1||2198155||2199678||CDS:AT1G07160.1||-1||CDS||675635253||33659	675635253	0	0	0	TRUE		1	1		1	1	23
>Arabidopsis thaliana||1||2200686||2201018||CDS:AT1G07170.1||1||CDS||675635254||34006	675635254	0	0	0.00772201	TRUE	1	1	1		1	2	25
>Arabidopsis thaliana||1||2202382||2202774||CDS:AT1G07175.1||1||CDS||675635257||35049	675635257	0		0.00555556	TRUE	1	1			1	1	24
>Arabidopsis thaliana||1||2204414||2206773||CDS:AT1G07180.1||1||CDS||675635258||9	675635258	0.00840336	0	0.00533333	TRUE	1		1		1	1	30
>Arabidopsis thaliana||1||2208013||2208177||CDS:AT1G07190.1||1||CDS||675635259||370	675635259	0	0	0.00772201	FALSE						1	25
>Arabidopsis thaliana||1||2209033||2210301||CDS:AT1G07200.1||-1||CDS||675635260||715	675635260	0.252427	0.010101	0	TRUE	1		1		1	1	25
>Arabidopsis thaliana||1||2215320||2216668||CDS:AT1G07210.1||1||CDS||675635262||1417	675635262	0	0.00757576	0	TRUE			1		1	1	25
>Arabidopsis thaliana||1||2217073||2219379||CDS:AT1G07220.1||-1||CDS||675635263||1773	675635263	0	0.00847458	0.00240964	TRUE			1		1	1	20
>Arabidopsis thaliana||1||2220509||2222778||CDS:AT1G07230.1||-1||CDS||675635264||2127	675635264	0.0178571	0.00473934	0.00465116	TRUE		1	1		1	1	27
>Arabidopsis thaliana||1||2223889||2225331||CDS:AT1G07240.1||1||CDS||675635265||2479	675635265	0	0	0	TRUE		1	1			1	27
>Arabidopsis thaliana||1||2225963||2227402||CDS:AT1G07250.1||1||CDS||675635266||2826	675635266	0.0588235	0.04	0	FALSE						1	26
>Arabidopsis thaliana||1||2227748||2229178||CDS:AT1G07260.1||-1||CDS||675635267||3171	675635267	0	0	0	FALSE						1	22
>Arabidopsis thaliana||1||2229757||2232897||CDS:AT1G07270.1||-1||CDS||675635268||3534	675635268	0	0.0224719	0	TRUE		1	1		1	1	27
>Arabidopsis thaliana||1||2238505||2240991||CDS:AT1G07280.1||1||CDS||675635269||3879	675635269	0	0	0.0136674	TRUE		1	1		1	1	19
>Arabidopsis thaliana||1||2242284||2244428||CDS:AT1G07290.1||-1||CDS||675635272||4938	675635272	0	0	0.00344828	FALSE						1	18
>Arabidopsis thaliana||1||2245914||2246300||CDS:AT1G07300.1||-1||CDS||675635273||5289	675635273	0	0.0196078	0.0153846	TRUE		1				1	20
>Arabidopsis thaliana||1||2247775||2248833||CDS:AT1G07310.1||-1||CDS||675635274||5646	675635274	0.0263158	0	0	TRUE		1			1	1	34
>Arabidopsis thaliana||1||2249190||2250189||CDS:AT1G07320.1||1||CDS||675635275||5983	675635275	0	0	0.003367	TRUE			1		1	1	23
>Arabidopsis thaliana||1||2251131||2253585||CDS:AT1G07330.1||1||CDS||675635279||7393	675635279	0	0.0107527	0.00246914	TRUE		1	1			2	21
>Arabidopsis thaliana||1||2254873||2256712||CDS:AT1G07340.1||1||CDS||675635280||7753	675635280	0	0	0.00332226	TRUE		1				1	19
>Arabidopsis thaliana||1||2257732||2260101||CDS:AT1G07350.1||-1||CDS||675635281||8093	675635281	0.03125	0	0	TRUE		1	1		1	1	20
>Arabidopsis thaliana||1||2260562||2262795||CDS:AT1G07360.1||-1||CDS||675635283||8793	675635283	0.659574	0	0.0044843	TRUE					1	1	23
>Arabidopsis thaliana||1||2263204||2264382||CDS:AT1G07370.1||1||CDS||675635284||9157	675635284	0	0	0.00680272	TRUE		1	1		1	1	29
>Arabidopsis thaliana||1||2264829||2268306||CDS:AT1G07380.1||-1||CDS||675635285||9500	675635285	0.255814	0	0	TRUE		1	1		1	1	21
>Arabidopsis thaliana||1||2269893||2274654||CDS:AT1G07390.1||1||CDS||675635286||9866	675635286	0	0.0114286	0.0132013	FALSE						1	18
>Arabidopsis thaliana||1||2275148||2275621||CDS:AT1G07400.1||1||CDS||675635289||10920	675635289	0	0.0153846	0.00564972	FALSE						1	34
>Arabidopsis thaliana||1||2276270||2277154||CDS:AT1G07410.1||1||CDS||675635290||11274	675635290	0	0	0.00338983	TRUE			1			1	30
>Arabidopsis thaliana||1||2277910||2280033||CDS:AT1G07420.1||1||CDS||675635291||11622	675635291	0	0	0.0204082	TRUE	1		1		1	1	22
>Arabidopsis thaliana||1||2281151||2282656||CDS:AT1G07430.1||-1||CDS||675635293||12337	675635293	0.0344828	0	0	TRUE	1	1	1		1	1	33
>Arabidopsis thaliana||1||2286436||2287665||CDS:AT1G07440.1||-1||CDS||675635294||12686	675635294	0	0	0	TRUE	1	1	1		1	2	17
>Arabidopsis thaliana||1||2288038||2289256||CDS:AT1G07450.1||-1||CDS||675635296||13391	675635296	0	0	0.00574713	FALSE						2	18
>Arabidopsis thaliana||1||2290201||2290977||CDS:AT1G07460.1||1||CDS||675635297||13743	675635297	0	0	0	TRUE	1	1	1		1	1	29
>Arabidopsis thaliana||1||2291723||2294350||CDS:AT1G07470.1||1||CDS||675635298||14095	675635298		0	0	TRUE			1		1	2	26
>Arabidopsis thaliana||1||2294728||2295105||CDS:AT1G07473.1||-1||CDS||675635299||14450	675635299	0	0	0.00955414	TRUE			1			1	27
>Arabidopsis thaliana||1||2295805||2296353||CDS:AT1G07476.1||1||CDS||675635300||14799	675635300	0.0243902	0	0.004	FALSE						1	26
>Arabidopsis thaliana||1||2296706||2299215||CDS:AT1G07480.1||-1||CDS||675635301||15157	675635301	0.896552	0	0.00985222	FALSE						2	26
>Arabidopsis thaliana||1||2301505||2301892||CDS:AT1G07485.1||1||CDS||675635303||15864	675635303		0.010989	0	FALSE						2	23
>Arabidopsis thaliana||1||2301526||2301849||CDS:AT1G07490.1||-1||CDS||675635304||16204	675635304	0	0.0196078	0.00691244	TRUE	1	1	1			1	25
>Arabidopsis thaliana||1||2304766||2305031||CDS:AT1G07500.1||-1||CDS||675635305||16556	675635305	0.011236	0.0138889	0.00396825	FALSE						1	22
>Arabidopsis thaliana||1||2305689||2309380||CDS:AT1G07510.1||1||CDS||675635306||16905	675635306	0	0	0.00454545	TRUE	1	1	1		1	1	27
>Arabidopsis thaliana||1||2309718||2311805||CDS:AT1G07520.1||-1||CDS||675635307||17256	675635307	0	0	0	FALSE						1	19
>Arabidopsis thaliana||1||2313828||2316137||CDS:AT1G07530.1||-1||CDS||675635308||17596	675635308	0.0153846	0	0.014218	TRUE	1	1	1		1	1	22
>Arabidopsis thaliana||1||2318433||2321048||CDS:AT1G07540.1||-1||CDS||675635309||17954	675635309	0	0.0075188	0	TRUE		1	1		1	2	22
>Arabidopsis thaliana||1||2322709||2326512||CDS:AT1G07550.1||-1||CDS||675635310||18309	675635310	0	0	0.0147493	TRUE	1					2	20
>Arabidopsis thaliana||1||2327320||2331096||CDS:AT1G07560.1||1||CDS||675635311||18647	675635311	0.0163934	0	0.00259067	FALSE						1	19
>Arabidopsis thaliana||1||2331369||2333210||CDS:AT1G07570.1||-1||CDS||675635312||19009	675635312	0	0	0	FALSE						1	23
>Arabidopsis thaliana||1||2336649||2338481||CDS:AT1G07590.1||-1||CDS||675635315||20072	675635315	0.0178571	0.012987	0.00403226	TRUE	1	1	1		1	1	21
>Arabidopsis thaliana||1||2342277||2344200||CDS:AT1G07615.1||-1||CDS||675635318||21107	675635318	0.530864	0	0	TRUE			1		1	1	24
>Arabidopsis thaliana||1||2344556||2346374||CDS:AT1G07620.1||-1||CDS||675635319||21475	675635319	0	0	0.00636943	TRUE		1			1	1	24
>Arabidopsis thaliana||1||2349189||2351437||CDS:AT1G07630.1||1||CDS||675635320||21808	675635320	0.0103093	0.0102041	0.0049505	TRUE	1	1	1		1	1	20
>Arabidopsis thaliana||1||2354707||2355534||CDS:AT1G07640.1||-1||CDS||675635321||22171	675635321	0	0	0.00411523	TRUE	1		1		1	1	29
>Arabidopsis thaliana||1||2367612||2368349||CDS:AT1G07645.1||-1||CDS||675635324||23207	675635324	0	0	0	TRUE			1		1	1	26
>Arabidopsis thaliana||1||2359817||2366423||CDS:AT1G07650.1||-1||CDS||675635325||23570	675635325	0.185185	0	0	TRUE	1	1	1		1	1	26
>Arabidopsis thaliana||1||2369212||2369523||CDS:AT1G07660.1||1||CDS||675635327||24266	675635327	0	0.00537634	0.00564175	TRUE	1		1		1	2	20
>Arabidopsis thaliana||1||2370305||2374196||CDS:AT1G07670.1||-1||CDS||675635329||24959	675635329	0.911765	0	0.00735294	TRUE			1		1	1	18
>Arabidopsis thaliana||1||2376062||2376993||CDS:AT1G07680.1||1||CDS||675635330||25297	675635330	0.111111	0	0.0121951	FALSE						2	20
>Arabidopsis thaliana||1||2378076||2379000||CDS:AT1G07690.1||1||CDS||675635331||25654	675635331	0	0	0.00980392	FALSE						1	20
>Arabidopsis thaliana||1||2380214||2381127||CDS:AT1G07700.1||1||CDS||675635332||25995	675635332	0	0	0.0100671	FALSE						1	21
>Arabidopsis thaliana||1||2382090||2385282||CDS:AT1G07705.1||1||CDS||675635335||27041	675635335	0	0	0.00252525	TRUE	1		1		1	1	18
>Arabidopsis thaliana||1||2386275||2387986||CDS:AT1G07710.1||-1||CDS||675635337||27736	675635337	0.930233	0	0.0110294	TRUE		1	1		1	1	23
>Arabidopsis thaliana||1||2390970||2392406||CDS:AT1G07720.1||-1||CDS||675635338||28091	675635338	0	0	0	TRUE	1		1		1	1	30
>Arabidopsis thaliana||1||2395249||2397096||CDS:AT1G07725.1||-1||CDS||675635339||28437	675635339	0.0120482	0	0.00420168	TRUE	1		1		1	1	31
>Arabidopsis thaliana||1||2397527||2398696||CDS:AT1G07730.2||-1||CDS||675635340||28786	675635340	0.488372	0	0.00980392	TRUE	1					1	18
>Arabidopsis thaliana||1||2399117||2400496||CDS:AT1G07740.1||-1||CDS||675635341||29127	675635341		0	0.00465116	TRUE			1			1	27
>Arabidopsis thaliana||1||2400797||2402842||CDS:AT1G07745.1||-1||CDS||675635342||29483	675635342	0	0.0138889	0.00380952	TRUE	1		1		1	1	20
>Arabidopsis thaliana||1||2403558||2403845||CDS:AT1G07747.1||1||CDS||675635344||30173	675635344	0	0	0.00295858	FALSE						1	23
>Arabidopsis thaliana||1||2404300||2405863||CDS:AT1G07750.1||-1||CDS||675635345||30514	675635345	0	0.030303	0	TRUE	1		1		1	1	27
>Arabidopsis thaliana||1||2408413||2409065||CDS:AT1G07770.1||-1||CDS||675635346||30877	675635346	0	0.02	0	TRUE	1		1		1	2	30
>Arabidopsis thaliana||1||2410352||2411833||CDS:AT1G07780.1||-1||CDS||675635348||31574	675635348				FALSE						2	21
>Arabidopsis thaliana||1||2413049||2413495||CDS:AT1G07790.1||1||CDS||675635353||33305	675635353	0	0	0	TRUE	1		1		1	1	32
>Arabidopsis thaliana||1||2414438||2414794||CDS:AT1G07795.1||1||CDS||675635354||33660	675635354	0	0	0	TRUE	1		1			1	30
>Arabidopsis thaliana||1||2416681||2420572||CDS:AT1G07810.1||1||CDS||675635355||34007	675635355	0	0	0.00404858	TRUE					1	1	16
>Arabidopsis thaliana||1||2421435||2421746||CDS:AT1G07820.1||-1||CDS||675635356||34346	675635356	0	0	0	TRUE			1		1	2	22
>Arabidopsis thaliana||1||2422549||2423392||CDS:AT1G07830.1||1||CDS||675635358||35050	675635358	0	0.010101	0.0174216	FALSE						1	26
>Arabidopsis thaliana||1||2424603||2426425||CDS:AT1G07840.1||1||CDS||675635359||10	675635359	0	0.00694444	0.00251256	FALSE						1	21
>Arabidopsis thaliana||1||2426745||2428719||CDS:AT1G07850.1||1||CDS||675635362||1070	675635362	0	0	0.00452489	FALSE						1	25
>Arabidopsis thaliana||1||2428942||2429431||CDS:AT1G07860.1||-1||CDS||675635363||1418	675635363	0.012987	0	0	FALSE						1	28
>Arabidopsis thaliana||1||2429933||2431843||CDS:AT1G07870.1||-1||CDS||675635364||1774	675635364	0	0	0.00483092	TRUE			1		1	1	19
>Arabidopsis thaliana||1||2434706||2435712||CDS:AT1G07880.1||-1||CDS||675635366||2480	675635366	0	0	0.00803213	FALSE						1	19
>Arabidopsis thaliana||1||2438005||2439435||CDS:AT1G07890.1||1||CDS||675635369||3535	675635369	0	0	0.00714286	TRUE					1	1	31
>Arabidopsis thaliana||1||2442624||2443631||CDS:AT1G07900.1||1||CDS||675635377||6348	675635377	0.0714286	0	0.00578035	TRUE					1	1	18
>Arabidopsis thaliana||1||2443971||2444123||CDS:AT1G07901.1||-1||CDS||675635378||6692	675635378	0	0	0	FALSE						1	25
>Arabidopsis thaliana||1||2446712||2454386||CDS:AT1G07910.1||1||CDS||675635379||7045	675635379	0	0	0.00699301	TRUE					1	1	15
>Arabidopsis thaliana||1||2455559||2457001||CDS:AT1G07920.1||1||CDS||675635381||7754	675635381	0.0277778	0	0.00578035	FALSE						2	34
>Arabidopsis thaliana||1||2459014||2460458||CDS:AT1G07930.1||1||CDS||675635382||8094	675635382	0.030303	0	0.00469484	FALSE						2	33
>Arabidopsis thaliana||1||2463350||2464792||CDS:AT1G07940.1||-1||CDS||675635384||8794	675635384	0.0172414	0	0.00424628	FALSE						2	33
>Arabidopsis thaliana||1||2466061||2466982||CDS:AT1G07950.1||-1||CDS||675635386||9501	675635386	0	0	0.00278552	FALSE						2	31
>Arabidopsis thaliana||1||2467681||2468831||CDS:AT1G07960.1||1||CDS||675635387||9867	675635387	0	0	0	TRUE			1		1	1	20
>Arabidopsis thaliana||1||2469528||2472518||CDS:AT1G07970.1||-1||CDS||675635390||10921	675635390	0.804348	0	0	TRUE					1	1	31
>Arabidopsis thaliana||1||2473523||2474910||CDS:AT1G07980.1||-1||CDS||675635391||11275	675635391	0	0	0.00729927	TRUE					1	1	36
>Arabidopsis thaliana||1||2475508||2475942||CDS:AT1G07985.1||1||CDS||675635392||11623	675635392	0.00735294	0	0.00986842	FALSE						1	23
>Arabidopsis thaliana||1||2477413||2482898||CDS:AT1G07990.1||1||CDS||675635393||11980	675635393	0	0.025974	0.00347222	TRUE	1		1		1	1	22
>Arabidopsis thaliana||1||2483460||2484564||CDS:AT1G08000.1||-1||CDS||675635394||12338	675635394	0	0.00714286	0.00677966	FALSE						2	21
>Arabidopsis thaliana||1||2485344||2485511||CDS:AT1G08005.1||1||CDS||675635396||13048	675635396	0	0	0.00530973	FALSE						1	28
>Arabidopsis thaliana||1||2486202||2487402||CDS:AT1G08010.1||-1||CDS||675635397||13392	675635397	0.144928	0.00900901	0.00505051	TRUE	1		1		1	2	18
>Arabidopsis thaliana||1||2489575||2492741||CDS:AT1G08030.1||-1||CDS||675635399||14096	675635399	0.0172414	0	0.00271739	TRUE			1		1	1	14
>Arabidopsis thaliana||1||2494772||2495149||CDS:AT1G08035.1||1||CDS||675635401||14800	675635401	0.00584795	0.0188679	0.00386847	TRUE	1					1	18
>Arabidopsis thaliana||1||2495507||2497973||CDS:AT1G08040.1||-1||CDS||675635402||15158	675635402	0.707317	0	0	TRUE	1		1		1	1	21
>Arabidopsis thaliana||1||2499088||2501311||CDS:AT1G08050.1||-1||CDS||675635404||15865	675635404	0	0.0222222	0.00990099	TRUE					1	1	26
>Arabidopsis thaliana||1||2501981||2510488||CDS:AT1G08060.1||-1||CDS||675635405||16205	675635405	0.203704	0.00564972	0.0058651	TRUE	1		1		1	1	20
>Arabidopsis thaliana||1||2511788||2513341||CDS:AT1G08065.1||-1||CDS||675635407||16906	675635407	0	0	0.00986842	TRUE	1		1		1	1	23
>Arabidopsis thaliana||1||2514374||2516599||CDS:AT1G08070.1||-1||CDS||675635408||17257	675635408	0	0	0.00833333	TRUE			1			1	18
>Arabidopsis thaliana||1||2517022||2518546||CDS:AT1G08080.1||-1||CDS||675635409||17597	675635409	0.0217391	0	0.020202	FALSE						1	26
>Arabidopsis thaliana||1||2524139||2525920||CDS:AT1G08090.1||1||CDS||675635410||17955	675635410	0	0	0.00258398	FALSE						1	28
>Arabidopsis thaliana||1||2527268||2529078||CDS:AT1G08100.1||-1||CDS||675635411||18310	675635411	0	0.00757576	0.016129	TRUE			1		1	1	26
>Arabidopsis thaliana||1||2535702||2537630||CDS:AT1G08110.1||1||CDS||675635412||18648	675635412	0.00787402	0	0.00705882	TRUE			1		1	1	25
>Arabidopsis thaliana||1||2538678||2538941||CDS:AT1G08120.1||1||CDS||675635416||20073	675635416	0	0	0.00395778	FALSE						1	19
>Arabidopsis thaliana||1||2539748||2542230||CDS:AT1G08125.1||-1||CDS||675635417||20416	675635417	0	0.0350877	0	TRUE			1		1	2	26
>Arabidopsis thaliana||1||2542913||2547815||CDS:AT1G08130.1||-1||CDS||675635420||21476	675635420	0.78125	0.00694444	0.0070922	TRUE			1		1	1	25
>Arabidopsis thaliana||1||2548819||2551473||CDS:AT1G08135.1||-1||CDS||675635421||21809	675635421	0	0	0	FALSE						1	25
>Arabidopsis thaliana||1||2552206||2555074||CDS:AT1G08140.1||-1||CDS||675635422||22172	675635422	0	0	0.00589971	TRUE	1					1	30
>Arabidopsis thaliana||1||2556343||2559074||CDS:AT1G08150.1||-1||CDS||675635423||22512	675635423	0	0	0	FALSE						1	29
>Arabidopsis thaliana||1||2559672||2560337||CDS:AT1G08160.1||-1||CDS||675635424||22871	675635424	0	0	0	TRUE			1		1	1	32
>Arabidopsis thaliana||1||2562941||2563672||CDS:AT1G08170.1||-1||CDS||675635426||23571	675635426	0.0175439	0	0.0144928	TRUE			1		1	1	28
>Arabidopsis thaliana||1||2564741||2565076||CDS:AT1G08180.1||-1||CDS||675635427||23910	675635427	0	0	0	FALSE						1	19
>Arabidopsis thaliana||1||2567652||2573142||CDS:AT1G08190.1||1||CDS||675635428||24267	675635428	0.0111111	0.0128205	0.0185759	TRUE			1		1	1	24
>Arabidopsis thaliana||1||2574259||2576609||CDS:AT1G08200.1||-1||CDS||675635429||24609	675635429	0	0.0151515	0.00275482	TRUE			1		1	1	27
>Arabidopsis thaliana||1||2577119||2580581||CDS:AT1G08210.1||-1||CDS||675635430||24960	675635430	0	0	0.0102041	TRUE	1					1	30
>Arabidopsis thaliana||1||2581574||2583288||CDS:AT1G08220.1||-1||CDS||675635431||25298	675635431	0	0	0.00228833	FALSE						1	24
>Arabidopsis thaliana||1||2583715||2586700||CDS:AT1G08230.2||-1||CDS||675635433||25996	675635433	0	0	0.00265252	TRUE			1		1	1	21
>Arabidopsis thaliana||1||2588994||2590235||CDS:AT1G08250.1||-1||CDS||675635434||26349	675635434	0	0.04	0.00492611	TRUE	1		1			1	18
>Arabidopsis thaliana||1||2590944||2606892||CDS:AT1G08260.1||1||CDS||675635435||26697	675635435	0	0	0	TRUE					1	1	22
>Arabidopsis thaliana||1||2606957||2607337||CDS:AT1G08270.1||-1||CDS||675635436||27042	675635436	0	0	0.00510204	TRUE			1		1	1	26
>Arabidopsis thaliana||1||2608408||2609604||CDS:AT1G08280.1||1||CDS||675635438||27737	675635438	0.0193548	0	0.00547945	TRUE			1		1	1	29
>Arabidopsis thaliana||1||2610680||2613180||CDS:AT1G08290.1||-1||CDS||675635439||28092	675635439	0	0.0204082	0.00518135	TRUE			1			1	14
>Arabidopsis thaliana||1||2614774||2618823||CDS:AT1G08300.1||1||CDS||675635440||28438	675635440	0	0.030303	0	FALSE						1	15
>Arabidopsis thaliana||1||2619134||2620338||CDS:AT1G08310.1||1||CDS||675635441||28787	675635441	0.0322581	0.015544	0.00547445	TRUE			1		1	1	18
>Arabidopsis thaliana||1||2620500||2621477||CDS:AT1G08315.1||-1||CDS||675635443||29484	675635443	0	0	0	FALSE						1	23
>Arabidopsis thaliana||1||2622113||2627451||CDS:AT1G08320.1||-1||CDS||675635444||29822	675635444	0	0.0149254	0.00507614	TRUE			1		1	1	17
>Arabidopsis thaliana||1||2631308||2632669||CDS:AT1G08340.1||1||CDS||675635447||30878	675635447	0	0	0.0113636	TRUE					1	1	28
>Arabidopsis thaliana||1||2632970||2635055||CDS:AT1G08350.1||-1||CDS||675635448||31211	675635448	0.298246	0.0319149	0.00815217	TRUE			1			1	22
>Arabidopsis thaliana||1||2636231||2637694||CDS:AT1G08360.1||1||CDS||675635450||31915	675635450	0	0.0224719	0.0103359	TRUE			1			1	27
>Arabidopsis thaliana||1||2638355||2640367||CDS:AT1G08370.1||1||CDS||675635451||32263	675635451	0.00657895	0.00952381	0.00295858	TRUE					1	1	30
>Arabidopsis thaliana||1||2641004||2641739||CDS:AT1G08380.1||-1||CDS||675635452||32617	675635452	0	0	0.003367	TRUE					1	2	22
>Arabidopsis thaliana||1||2642220||2643103||CDS:AT1G08390.1||1||CDS||675635453||32960	675635453	0	0.00552486	0.00452489	FALSE						1	30
>Arabidopsis thaliana||1||2643348||2646005||CDS:AT1G08400.1||-1||CDS||675635454||33306	675635454	0	0	0.00646552	FALSE						1	28
>Arabidopsis thaliana||1||2646307||2649106||CDS:AT1G08410.1||1||CDS||675635455||33661	675635455	0.00865801	0	0.0047619	FALSE						2	33
>Arabidopsis thaliana||1||2649959||2656564||CDS:AT1G08420.1||1||CDS||675635456||34008	675635456	0	0.00641026	0	FALSE						1	22
>Arabidopsis thaliana||1||2658800||2661029||CDS:AT1G08430.1||1||CDS||675635458||34700	675635458	0.0333333	0.00628931	0.00687285	FALSE						2	20
>Arabidopsis thaliana||1||2663027||2665343||CDS:AT1G08440.1||1||CDS||675635459||35051	675635459	0	0	0.00686499	FALSE						2	21
>Arabidopsis thaliana||1||2668008||2671800||CDS:AT1G08450.1||-1||CDS||675635460||11	675635460	0	0.0117647	0	FALSE						1	26
>Arabidopsis thaliana||1||2672527||2674469||CDS:AT1G08460.1||1||CDS||675635463||1071	675635463	0	0	0.00469484	FALSE						1	35
>Arabidopsis thaliana||1||2676033||2679382||CDS:AT1G08465.1||1||CDS||675635464||1419	675635464			0.0015949	FALSE						2	25
>Arabidopsis thaliana||1||2682262||2683977||CDS:AT1G08470.1||-1||CDS||675635465||1775	675635465	0	0	0	FALSE						1	32
>Arabidopsis thaliana||1||2684340||2685395||CDS:AT1G08480.1||1||CDS||675635466||2129	675635466	0	0	0.00668896	FALSE						1	25
>Arabidopsis thaliana||1||2685980||2688547||CDS:AT1G08490.1||-1||CDS||675635467||2481	675635467	0.771084	0.010989	0.00775194	FALSE						1	35
>Arabidopsis thaliana||1||2689110||2689881||CDS:AT1G08500.1||1||CDS||675635468||2828	675635468	0	0	0	FALSE						1	24
>Arabidopsis thaliana||1||2691546||2693409||CDS:AT1G08510.1||-1||CDS||675635469||3173	675635469	0.555556	0.0222222	0	FALSE						1	17
>Arabidopsis thaliana||1||2696538||2700819||CDS:AT1G08520.1||1||CDS||675635470||3536	675635470	0	0	0	FALSE						1	27
>Arabidopsis thaliana||1||2701252||2702952||CDS:AT1G08530.1||1||CDS||675635471||3881	675635471	0	0.00806452	0	FALSE						1	15
>Arabidopsis thaliana||1||2703461||2706696||CDS:AT1G08540.1||1||CDS||675635472||4238	675635472	0	0.0204082	0	FALSE						2	21
>Arabidopsis thaliana||1||2707462||2709387||CDS:AT1G08550.1||1||CDS||675635473||4589	675635473	0.025641	0	0.010582	FALSE						1	15
>Arabidopsis thaliana||1||2709778||2710710||CDS:AT1G08560.1||-1||CDS||675635475||5291	675635475	0	0.00909091	0	FALSE						1	25
>Arabidopsis thaliana||1||2713059||2714312||CDS:AT1G08570.1||1||CDS||675635476||5648	675635476	0.00473934	0.00408163	0.00211864	FALSE						1	21
>Arabidopsis thaliana||1||2715296||2716351||CDS:AT1G08580.1||-1||CDS||675635480||7046	675635480	0	0	0.00879765	FALSE						1	31
>Arabidopsis thaliana||1||2718859||2721948||CDS:AT1G08590.1||1||CDS||675635481||7395	675635481	0	0	0.0020202	TRUE			1			1	21
>Arabidopsis thaliana||1||2724562||2733431||CDS:AT1G08600.1||1||CDS||675635482||7755	675635482	0	0	0.00574713	TRUE			1			1	20
>Arabidopsis thaliana||1||2733788||2735467||CDS:AT1G08610.1||-1||CDS||675635486||9159	675635486	0.97561	0.0186916	0.0130719	TRUE		1	1			1	19
>Arabidopsis thaliana||1||2737554||2743370||CDS:AT1G08620.1||1||CDS||675635487||9502	675635487	0	0	0.00413223	TRUE		1	1			1	11
>Arabidopsis thaliana||1||2743948||2745685||CDS:AT1G08630.1||-1||CDS||675635489||10208	675635489	0.0142857	0.0123457	0.0031746	TRUE		1	1			1	22
>Arabidopsis thaliana||1||2748714||2751209||CDS:AT1G08640.1||-1||CDS||675635494||11981	675635494	0.831858	0.0152672	0	TRUE		1	1			1	23
>Arabidopsis thaliana||1||2752206||2753232||CDS:AT1G08650.1||1||CDS||675635495||12339	675635495	0	0	0.00961538	TRUE		1	1			1	35
>Arabidopsis thaliana||1||2757116||2759677||CDS:AT1G08660.1||-1||CDS||675635497||13049	675635497	0.0136986	0	0	FALSE						1	23
>Arabidopsis thaliana||1||2760419||2761551||CDS:AT1G08670.1||-1||CDS||675635499||13745	675635499	0	0	0.0042735	FALSE						1	22
>Arabidopsis thaliana||1||2762820||2768387||CDS:AT1G08680.1||1||CDS||675635500||14097	675635500	0	0	0.00556328	FALSE						1	23
>Arabidopsis thaliana||1||2769056||2769483||CDS:AT1G08695.1||-1||CDS||675635504||15504	675635504	0.0243902	0	0.00507614	FALSE						2	22
>Arabidopsis thaliana||1||2769885||2771348||CDS:AT1G08700.1||-1||CDS||675635505||15866	675635505	0	0	0.0131004	FALSE						1	34
>Arabidopsis thaliana||1||2771720||2773250||CDS:AT1G08710.1||1||CDS||675635506||16206	675635506	0	0	0	FALSE						1	30
>Arabidopsis thaliana||1||2774089||2779077||CDS:AT1G08720.1||1||CDS||675635508||16907	675635508	0	0.00925926	0	FALSE						1	20
>Arabidopsis thaliana||1||2779963||2788325||CDS:AT1G08730.1||1||CDS||675635509||17258	675635509	0	0	0.0117647	TRUE		1	1			1	15
>Arabidopsis thaliana||1||2801283||2804392||CDS:AT1G08750.1||1||CDS||675635510||17598	675635510	0.00680272	0	0.00900901	FALSE						1	30
>Arabidopsis thaliana||1||2805478||2808409||CDS:AT1G08760.1||1||CDS||675635513||18649	675635513	0.010101	0.0135135	0.0145278	FALSE						1	29
>Arabidopsis thaliana||1||2808933||2809562||CDS:AT1G08770.1||1||CDS||675635514||19011	675635514	0	0	0.00699301	TRUE			1			1	30
>Arabidopsis thaliana||1||2809925||2811126||CDS:AT1G08780.1||-1||CDS||675635515||19357	675635515	0	0	0.00271003	TRUE			1			1	31
>Arabidopsis thaliana||1||2811989||2812646||CDS:AT1G08790.1||1||CDS||675635516||19709	675635516	0.0144928	0.00813008	0.00242718	TRUE		1				1	25
>Arabidopsis thaliana||1||2813578||2817078||CDS:AT1G08800.1||-1||CDS||675635517||20074	675635517	0	0	0.00660066	FALSE						1	26
>Arabidopsis thaliana||1||2819279||2820329||CDS:AT1G08810.1||-1||CDS||675635519||20769	675635519		0	0.00671141	FALSE						1	20
>Arabidopsis thaliana||1||2821810||2824412||CDS:AT1G08820.1||-1||CDS||675635521||21477	675635521	0.547619	0	0	TRUE		1	1			1	23
>Arabidopsis thaliana||1||2827700||2829053||CDS:AT1G08830.1||1||CDS||675635523||22173	675635523		0.0151515	0.00429185	TRUE		1	1			2	20
>Arabidopsis thaliana||1||2829579||2838369||CDS:AT1G08840.1||-1||CDS||675635525||22872	675635525	0.0434783	0	0.00314465	TRUE		1				1	22
>Arabidopsis thaliana||1||2839855||2840955||CDS:AT1G08845.1||1||CDS||675635527||23572	675635527	0	0	0.00909091	TRUE		1	1			1	19
>Arabidopsis thaliana||1||2842153||2846138||CDS:AT1G08860.1||1||CDS||675635529||24268	675635529	0	0	0	TRUE		1	1			1	23
>Arabidopsis thaliana||1||2847144||2847676||CDS:AT1G08880.1||-1||CDS||675636759||30516	675636759	0	0	0	TRUE		1	1			2	22
>Arabidopsis thaliana||1||2848374||2852016||CDS:AT1G08890.1||1||CDS||675636761||31212	675636761	0.027027	0.00628931	0.0045045	TRUE		1	1			1	17
>Arabidopsis thaliana||1||2852478||2855610||CDS:AT1G08900.1||1||CDS||675636763||31916	675636763	0.0107527	0	0.0069735	FALSE						1	20
>Arabidopsis thaliana||1||2856227||2860816||CDS:AT1G08910.1||1||CDS||675636769||34009	675636769	0	0.0113636	0.00346021	FALSE						1	21
>Arabidopsis thaliana||1||2867446||2870360||CDS:AT1G08920.1||1||CDS||675636771||34701	675636771	0	0	0.00881057	FALSE						1	25
>Arabidopsis thaliana||1||2873604||2876979||CDS:AT1G08930.1||1||CDS||675636777||1420	675636777	0	0.00917431	0.00606061	FALSE						1	27
>Arabidopsis thaliana||1||2877694||2879104||CDS:AT1G08940.1||1||CDS||675636781||2829	675636781	0	0	0.00641026	TRUE			1			1	29
>Arabidopsis thaliana||1||2879698||2881877||CDS:AT1G08960.1||1||CDS||675636783||3537	675636783	0	0.00529101	0.0129032	TRUE			1			1	22
>Arabidopsis thaliana||1||2883144||2883839||CDS:AT1G08970.1||1||CDS||675636785||4239	675636785		0.00769231	0	TRUE			1			1	26
>Arabidopsis thaliana||1||2884455||2886430||CDS:AT1G08980.1||1||CDS||675636793||7047	675636793	0.0208333	0.0238095	0.0031746	TRUE			1			1	17
>Arabidopsis thaliana||1||2887329||2887634||CDS:AT1G08985.1||1||CDS||675636795||7756	675636795		0	0	FALSE						1	14
>Arabidopsis thaliana||1||2888753||2890753||CDS:AT1G08990.1||1||CDS||675636797||8456	675636797	0		0.003003	TRUE			1			1	22
>Arabidopsis thaliana||1||2891111||2894987||CDS:AT1G09000.1||1||CDS||675636799||9160	675636799	0	0	0.0136054	TRUE			1			1	29
>Arabidopsis thaliana||1||2895259||2899287||CDS:AT1G09010.1||-1||CDS||675636801||9869	675636801	0	0	0.00724638	TRUE		1	1			1	33
>Arabidopsis thaliana||1||2900149||2904212||CDS:AT1G09020.1||-1||CDS||675636803||10567	675636803	0	0	0.0289855	TRUE		1	1			1	24
>Arabidopsis thaliana||1||2907124||2907279||CDS:AT1G09026.1||1||CDS||675636805||11277	675636805	0	0	0.00451467	FALSE						1	24
>Arabidopsis thaliana||1||2908611||2909030||CDS:AT1G09030.1||-1||CDS||675636807||11982	675636807	0	0	0.00949367	TRUE		1	1		1	1	15
>Arabidopsis thaliana||1||2912362||2915174||CDS:AT1G09040.1||1||CDS||675636809||12689	675636809	0	0	0.00865801	FALSE						2	16
>Arabidopsis thaliana||1||2918031||2920858||CDS:AT1G09050.1||1||CDS||675636811||13394	675636811	0	0.00869565	0.00817439	TRUE		1	1		1	2	17
>Arabidopsis thaliana||1||2921235||2925212||CDS:AT1G09060.1||-1||CDS||675636813||14098	675636813	0	0.0108696	0.0126582	TRUE		1	1		1	1	22
>Arabidopsis thaliana||1||2927767||2928741||CDS:AT1G09070.1||1||CDS||675636819||16207	675636819	0	0	0.00526316	TRUE		1	1		1	1	29
>Arabidopsis thaliana||1||2929268||2931804||CDS:AT1G09080.1||-1||CDS||675636821||16908	675636821	0	0	0	TRUE		1	1		1	2	23
>Arabidopsis thaliana||1||2932743||2935590||CDS:AT1G09090.1||1||CDS||675636825||18312	675636825	0	0.0416667	0	TRUE		1	1		1	1	28
>Arabidopsis thaliana||1||2936675||2939258||CDS:AT1G09100.1||-1||CDS||675636829||19710	675636829	0.636364	0	0.00854701	TRUE		1			1	1	28
>Arabidopsis thaliana||1||2940063||2942217||CDS:AT1G09130.1||-1||CDS||675636831||20418	675636831	0.294118	0.0183486	0.00297619	TRUE		1	1		1	1	19
>Arabidopsis thaliana||1||2942887||2945818||CDS:AT1G09140.1||-1||CDS||675636837||22514	675636837	0	0	0	TRUE		1	1			1	22
>Arabidopsis thaliana||1||2946599||2948908||CDS:AT1G09150.1||1||CDS||675636841||23912	675636841	0	0	0.00854701	TRUE			1		1	1	23
>Arabidopsis thaliana||1||2949831||2950842||CDS:AT1G09155.1||-1||CDS||675636843||24610	675636843	0	0	0.0047619	TRUE			1			1	28
>Arabidopsis thaliana||1||2951665||2952396||CDS:AT1G09157.1||-1||CDS||675636845||25299	675636845	0	0	0	FALSE						1	24
>Arabidopsis thaliana||1||2953199||2955059||CDS:AT1G09160.1||-1||CDS||675636847||25997	675636847	0.267857	0	0.00206612	TRUE			1		1	1	27
>Arabidopsis thaliana||1||2956589||2962207||CDS:AT1G09170.1||-1||CDS||675636851||27393	675636851	0	0.015625	0.00362319	TRUE			1		1	1	18
>Arabidopsis thaliana||1||2964152||2964604||CDS:AT1G09176.1||1||CDS||675636853||28093	675636853	0	0.016129	0	FALSE						1	21
>Arabidopsis thaliana||1||2965147||2965941||CDS:AT1G09180.1||1||CDS||675636855||28788	675636855	0	0	0.00940439	TRUE	1				1	1	27
>Arabidopsis thaliana||1||2966263||2967717||CDS:AT1G09190.1||-1||CDS||675636857||29485	675636857	0.313725	0	0.00847458	FALSE						1	30
>Arabidopsis thaliana||1||2968720||2971138||CDS:AT1G09195.1||-1||CDS||675636859||30175	675636859	0.340909	0	0.00496278	TRUE			1		1	1	30
>Arabidopsis thaliana||1||2971722||2972132||CDS:AT1G09200.1||-1||CDS||675636863||31576	675636863	0	0.0126582	0	FALSE						2	25
>Arabidopsis thaliana||1||2973217||2976655||CDS:AT1G09210.1||-1||CDS||675636865||32264	675636865	0.0243902	0	0.00840336	TRUE	1		1		1	1	26
>Arabidopsis thaliana||1||2977952||2979466||CDS:AT1G09220.1||-1||CDS||675636867||32961	675636867	0.92	0	0.00961538	TRUE		1			1	1	19
>Arabidopsis thaliana||1||2979637||2982563||CDS:AT1G09230.1||-1||CDS||675636869||33662	675636869	0	0	0.0179641	FALSE						1	22
>Arabidopsis thaliana||1||2984950||2985912||CDS:AT1G09240.1||1||CDS||675636871||34348	675636871	0	0	0.00390625	TRUE	1		1		1	2	25
>Arabidopsis thaliana||1||2986948||2987367||CDS:AT1G09245.1||-1||CDS||675636873||35052	675636873	0.0136986	0	0.00534759	FALSE						1	10
>Arabidopsis thaliana||1||2989509||2990132||CDS:AT1G09250.1||1||CDS||675636875||373	675636875	0	0.0135135	0	TRUE		1	1	1		1	29
>Arabidopsis thaliana||1||2993404||2993820||CDS:AT1G09260.1||1||CDS||675636877||1072	675636877	0.903226	0.464286	0.289552	FALSE						1	17
>Arabidopsis thaliana||1||2994506||2997833||CDS:AT1G09270.1||1||CDS||675636879||1776	675636879	0	0.0136986	0.0175953	TRUE		1	1	1	1	1	34
>Arabidopsis thaliana||1||2998209||3001253||CDS:AT1G09280.1||-1||CDS||675636885||3882	675636885	0	0	0.00361011	TRUE		1	1	1	1	1	26
>Arabidopsis thaliana||1||3001682||3003715||CDS:AT1G09290.1||-1||CDS||675636887||4590	675636887	0.037037	0	0	FALSE						1	18
>Arabidopsis thaliana||1||3003981||3008131||CDS:AT1G09300.1||1||CDS||675636889||5292	675636889	0.00990099	0	0	TRUE		1	1	1	1	1	16
>Arabidopsis thaliana||1||3009109||3009648||CDS:AT1G09310.1||1||CDS||675636893||6694	675636893	0	0.011236	0	TRUE	1	1	1	1	1	1	24
>Arabidopsis thaliana||1||3010270||3012228||CDS:AT1G09320.1||-1||CDS||675636894||7048	675636894	0	0.0047619	0.00266667	TRUE		1	1	1	1	1	27
>Arabidopsis thaliana||1||3013003||3014903||CDS:AT1G09330.1||-1||CDS||675636896||7757	675636896	0	0	0.0157233	TRUE		1			1	1	24
>Arabidopsis thaliana||1||3015473||3018035||CDS:AT1G09340.1||1||CDS||675636898||8457	675636898	0	0	0	TRUE		1	1		1	1	26
>Arabidopsis thaliana||1||3019888||3021214||CDS:AT1G09350.1||1||CDS||675636900||9161	675636900	0	0	0.00425532	TRUE	1	1	1		1	1	29
>Arabidopsis thaliana||1||3021802||3022368||CDS:AT1G09360.1||1||CDS||675636902||9870	675636902	0		0.0185185	TRUE	1		1			1	14
>Arabidopsis thaliana||1||3024901||3025425||CDS:AT1G09370.1||1||CDS||675636904||10568	675636904	0	0	0.00904977	FALSE						1	24
>Arabidopsis thaliana||1||3026351||3029322||CDS:AT1G09380.1||-1||CDS||675636906||11278	675636906	0	0	0.00492611	TRUE			1		1	1	34
>Arabidopsis thaliana||1||3031264||3033415||CDS:AT1G09390.1||1||CDS||675636908||11983	675636908	0		0.00515464	TRUE	1		1		1	1	26
>Arabidopsis thaliana||1||3033676||3034993||CDS:AT1G09400.1||-1||CDS||675636910||12690	675636910	0.0120482	0.0142857	0.00531915	FALSE						1	21
>Arabidopsis thaliana||1||3035443||3037560||CDS:AT1G09410.1||1||CDS||675636912||13395	675636912	0	0	0.0108696	TRUE	1	1		1	1	1	21
>Arabidopsis thaliana||1||3037910||3038248||CDS:AT1G09415.1||-1||CDS||675636914||14099	675636914	0	0	0.0117647	FALSE						1	30
>Arabidopsis thaliana||1||3038640||3041715||CDS:AT1G09420.1||-1||CDS||675636916||14803	675636916	0	0.00847458	0	TRUE		1	1		1	1	24
>Arabidopsis thaliana||1||3042135||3044978||CDS:AT1G09430.1||1||CDS||675636920||16208	675636920	0.0106383	0	0.00440529	TRUE		1			1	1	28
>Arabidopsis thaliana||1||3045513||3047393||CDS:AT1G09440.1||-1||CDS||675636922||16909	675636922	0.912281	0.00598802	0	TRUE	1	1	1			1	22
>Arabidopsis thaliana||1||3049066||3052858||CDS:AT1G09450.1||1||CDS||675636924||17600	675636924	0	0.0162602	0	TRUE		1	1		1	1	20
>Arabidopsis thaliana||1||3053901||3055090||CDS:AT1G09460.1||1||CDS||675636926||18313	675636926		0	0.00982801	TRUE		1	1			1	21
>Arabidopsis thaliana||1||3055391||3056931||CDS:AT1G09470.1||-1||CDS||675636928||19013	675636928	0	0.0136986	0.00934579	TRUE		1	1		1	1	25
>Arabidopsis thaliana||1||3057975||3060661||CDS:AT1G09480.1||1||CDS||675636932||20419	675636932	0	0.0232558	0.0102041	FALSE						1	25
>Arabidopsis thaliana||1||3060992||3061729||CDS:AT1G09483.1||-1||CDS||675636934||21111	675636934	0	0	0	FALSE						2	25
>Arabidopsis thaliana||1||3064172||3065815||CDS:AT1G09490.1||1||CDS||675636936||21812	675636936	0	0	0.0234742	FALSE						2	27
>Arabidopsis thaliana||1||3066811||3068484||CDS:AT1G09500.1||1||CDS||675636940||23211	675636940	0	0	0.00507614	FALSE						2	25
>Arabidopsis thaliana||1||3069396||3070812||CDS:AT1G09510.1||1||CDS||675636946||25300	675636946	0	0	0.00840336	FALSE						1	21
>Arabidopsis thaliana||1||3071248||3072030||CDS:AT1G09520.1||-1||CDS||675636948||25998	675636948	0	0	0.00729927	FALSE						1	28
>Arabidopsis thaliana||1||3077216||3079367||CDS:AT1G09530.1||1||CDS||675636950||26699	675636950	0.00980392	0	0.00740741	TRUE					1	2	21
>Arabidopsis thaliana||1||3086333||3087689||CDS:AT1G09540.1||1||CDS||675636954||28094	675636954		0	0.0056338	TRUE	1				1	2	26
>Arabidopsis thaliana||1||3089733||3092254||CDS:AT1G09550.1||-1||CDS||675636956||28789	675636956	0	0.0322581	0.00704225	TRUE	1				1	1	25
>Arabidopsis thaliana||1||3093896||3094639||CDS:AT1G09560.1||1||CDS||675636958||29486	675636958	0		0	TRUE					1	1	28
>Arabidopsis thaliana||1||3095498||3099216||CDS:AT1G09570.1||-1||CDS||675636960||30176	675636960	0.03125	0.00980392	0	TRUE					1	1	27
>Arabidopsis thaliana||1||3101851||3102832||CDS:AT1G09575.1||-1||CDS||675636964||31577	675636964	0.016129	0	0	TRUE	1					1	26
>Arabidopsis thaliana||1||3104657||3106092||CDS:AT1G09580.1||1||CDS||675636966||32265	675636966	0.016129	0	0.00649351	TRUE	1					1	28
>Arabidopsis thaliana||1||3106549||3107606||CDS:AT1G09590.1||1||CDS||675636968||32962	675636968	0	0	0.015873	TRUE	1					2	32
>Arabidopsis thaliana||1||3108617||3111318||CDS:AT1G09600.1||1||CDS||675636970||33663	675636970	0.021978	0.0163934	0.00358423	TRUE	1	1	1			1	27
>Arabidopsis thaliana||1||3111789||3112637||CDS:AT1G09610.1||1||CDS||675636972||34349	675636972	0	0	0.00338983	TRUE		1	1			1	22
>Arabidopsis thaliana||1||3113077||3116455||CDS:AT1G09620.1||-1||CDS||675636974||35053	675636974	0	0.0126582	0.00764818	TRUE		1	1			1	21
>Arabidopsis thaliana||1||3117343||3117567||CDS:AT1G09625.1||-1||CDS||675636976||374	675636976	0.00763359	0	0.0103093	FALSE						1	25
>Arabidopsis thaliana||1||3118350||3119571||CDS:AT1G09630.1||-1||CDS||675636978||1073	675636978	0.114583	0	0	TRUE		1	1			1	29
>Arabidopsis thaliana||1||3120162||3122152||CDS:AT1G09640.1||1||CDS||675636980||1777	675636980	0.0112994	0.0113636	0.00422833	TRUE	1	1	1			1	31
>Arabidopsis thaliana||1||3123155||3124347||CDS:AT1G09645.1||1||CDS||675636984||3175	675636984	0.0107527	0	0.0166667	TRUE	1	1	1			2	21
>Arabidopsis thaliana||1||3125978||3127126||CDS:AT1G09650.1||1||CDS||675636986||3883	675636986	0	0	0.0112994	FALSE						2	27
>Arabidopsis thaliana||1||3128032||3130791||CDS:AT1G09660.1||-1||CDS||675636988||4591	675636988	0	0	0.0103093	TRUE		1	1			1	20
>Arabidopsis thaliana||1||3133095||3133674||CDS:AT1G09665.1||1||CDS||675636992||5987	675636992	0	0	0.00431034	TRUE	1					1	27
>Arabidopsis thaliana||1||3134107||3135930||CDS:AT1G09680.1||-1||CDS||675636994||6695	675636994	0.266667	0.00925926	0.00903614	TRUE			1			1	21
>Arabidopsis thaliana||1||3136407||3137430||CDS:AT1G09690.1||-1||CDS||675636996||7396	675636996	0	0	0	TRUE	1					2	33
>Arabidopsis thaliana||1||3137960||3140118||CDS:AT1G09700.1||-1||CDS||675636998||8096	675636998	0	0	0	FALSE						1	22
>Arabidopsis thaliana||1||3141119||3144232||CDS:AT1G09710.1||1||CDS||675637000||8796	675637000	0.00373134	0.00609756	0.00938967	FALSE						2	25
>Arabidopsis thaliana||1||3144438||3147303||CDS:AT1G09720.1||-1||CDS||675637004||10209	675637004	0	0	0	FALSE						2	27
>Arabidopsis thaliana||1||3148017||3154236||CDS:AT1G09730.1||-1||CDS||675637006||10923	675637006	0	0	0.00909091	FALSE						1	23
>Arabidopsis thaliana||1||3154603||3155834||CDS:AT1G09740.1||1||CDS||675637010||12340	675637010	0	0.0208333	0	FALSE						1	29
>Arabidopsis thaliana||1||3157541||3158960||CDS:AT1G09750.1||1||CDS||675637012||13050	675637012	0.0333333	0	0	TRUE			1			1	31
>Arabidopsis thaliana||1||3159476||3161603||CDS:AT1G09760.1||-1||CDS||675637014||13746	675637014	0	0.00970874	0.00251889	FALSE						1	26
>Arabidopsis thaliana||1||3162002||3165122||CDS:AT1G09770.1||1||CDS||675637016||14453	675637016	0.00531915	0	0.00179211	FALSE						1	27
>Arabidopsis thaliana||1||3165550||3167812||CDS:AT1G09780.1||-1||CDS||675637020||15867	675637020	0	0	0	FALSE						1	30
>Arabidopsis thaliana||1||3168568||3170819||CDS:AT1G09790.1||-1||CDS||675637022||16559	675637022	0	0.00628931	0	TRUE					1	2	19
>Arabidopsis thaliana||1||3172196||3173321||CDS:AT1G09794.1||1||CDS||675637024||17259	675637024	0.00892857	0	0	TRUE					1	1	23
>Arabidopsis thaliana||1||3173588||3176690||CDS:AT1G09795.1||1||CDS||675637026||17957	675637026	0	0	0	TRUE	1				1	1	18
>Arabidopsis thaliana||1||3177121||3180336||CDS:AT1G09800.1||-1||CDS||675637028||18650	675637028	0	0	0.0075188	TRUE					1	1	25
>Arabidopsis thaliana||1||3181138||3183354||CDS:AT1G09810.1||-1||CDS||675637030||19358	675637030		0	0.00416667	TRUE					1	1	13
>Arabidopsis thaliana||1||3187817||3188580||CDS:AT1G09812.1||1||CDS||675637032||20075	675637032	0.00862069	0	0.00441826	TRUE					1	1	31
>Arabidopsis thaliana||1||3189460||3190050||CDS:AT1G09815.1||1||CDS||675637034||20770	675637034	0.00549451	0.015748	0.00359066	FALSE						1	31
>Arabidopsis thaliana||1||3190594||3192414||CDS:AT1G09820.1||-1||CDS||675637035||21112	675637035	0.903226	0	0.00543478	TRUE			1			1	19
>Arabidopsis thaliana||1||3192783||3194936||CDS:AT1G09830.1||-1||CDS||675637037||21813	675637037	0.724771	0	0	FALSE						1	23
>Arabidopsis thaliana||1||3196114||3199524||CDS:AT1G09840.1||-1||CDS||675637039||22516	675637039	0	0	0	TRUE			1		1	1	21
>Arabidopsis thaliana||1||3201848||3203875||CDS:AT1G09850.1||1||CDS||675637051||26700	675637051	0.00952381	0	0.00357143	FALSE						1	27
>Arabidopsis thaliana||1||3204136||3205287||CDS:AT1G09860.1||-1||CDS||675637053||27395	675637053	0	0	0	FALSE						1	27
>Arabidopsis thaliana||1||3205817||3208444||CDS:AT1G09870.1||1||CDS||675637055||28095	675637055	0	0	0.0058309	FALSE						1	24
>Arabidopsis thaliana||1||3208828||3211653||CDS:AT1G09880.1||-1||CDS||675637057||28790	675637057	0	0	0.00531915	FALSE						1	25
>Arabidopsis thaliana||1||3214237||3217386||CDS:AT1G09890.1||-1||CDS||675637059||29487	675637059	0	0	0.0146341	FALSE						1	19
>Arabidopsis thaliana||1||3218133||3219929||CDS:AT1G09900.1||1||CDS||675637061||30177	675637061	0	0	0.00949367	TRUE			1			1	15
>Arabidopsis thaliana||1||3220151||3224451||CDS:AT1G09910.1||-1||CDS||675637063||30881	675637063	0.77193	0	0.00316456	TRUE			1		1	2	22
>Arabidopsis thaliana||1||3224863||3226860||CDS:AT1G09920.1||-1||CDS||675637065||31578	675637065	0.00787402	0	0.00828729	TRUE			1		1	1	20
>Arabidopsis thaliana||1||3227490||3230043||CDS:AT1G09930.1||-1||CDS||675637067||32266	675637067	0	0	0	TRUE			1		1	1	30
>Arabidopsis thaliana||1||3230716||3233027||CDS:AT1G09932.1||-1||CDS||675637069||32963	675637069	0	0	0	TRUE	1		1		1	1	21
>Arabidopsis thaliana||1||3234060||3235530||CDS:AT1G09935.1||-1||CDS||675637073||34350	675637073	0	0	0.00239808	FALSE						1	21
>Arabidopsis thaliana||1||3237224||3239262||CDS:AT1G09940.1||-1||CDS||675637075||35054	675637075	0	0.00598802	0.0030303	TRUE	1		1		1	1	26
>Arabidopsis thaliana||1||3240849||3241541||CDS:AT1G09950.1||-1||CDS||675637077||375	675637077	0	0	0.0131579	TRUE	1					1	22
>Arabidopsis thaliana||1||3244258||3246718||CDS:AT1G09960.1||1||CDS||675637079||1074	675637079	0	0.0714286	0.00311526	TRUE			1		1	1	15
>Arabidopsis thaliana||1||3252408||3255428||CDS:AT1G09970.1||1||CDS||675637081||1778	675637081	0	0	0	TRUE		1	1		1	1	33
>Arabidopsis thaliana||1||3256541||3260866||CDS:AT1G09980.1||-1||CDS||675637085||3176	675637085	0	0	0.013289	TRUE	1		1			1	22
>Arabidopsis thaliana||1||3262750||3263458||CDS:AT1G09995.1||-1||CDS||675637089||4592	675637089	0	0	0	FALSE						1	28
>Arabidopsis thaliana||1||3263877||3264788||CDS:AT1G10000.1||-1||CDS||675637091||5294	675637091	0.0117647	0	0.00564972	FALSE						1	23
>Arabidopsis thaliana||1||3265976||3268726||CDS:AT1G10010.1||1||CDS||675637093||5988	675637093	0	0	0	TRUE	1	1	1		1	1	35
>Arabidopsis thaliana||1||3269939||3271732||CDS:AT1G10020.1||-1||CDS||675637095||6696	675637095	0	0	0	TRUE		1	1		1	1	26
>Arabidopsis thaliana||1||3273972||3275631||CDS:AT1G10030.1||1||CDS||675637097||7397	675637097	0	0	0.00581395	TRUE		1			1	1	23
>Arabidopsis thaliana||1||3276108||3278464||CDS:AT1G10040.1||-1||CDS||675637099||8097	675637099	0	0	0.00711744	TRUE		1			1	1	24
>Arabidopsis thaliana||1||3279270||3283444||CDS:AT1G10050.1||1||CDS||675637103||9504	675637103	0.015625	0.030303	0.0175055	TRUE	1	1	1		1	1	20
>Arabidopsis thaliana||1||3284445||3286577||CDS:AT1G10060.1||1||CDS||675637105||10210	675637105	0	0	0.00990099	TRUE		1	1		1	1	16
>Arabidopsis thaliana||1||3288255||3290164||CDS:AT1G10070.1||1||CDS||675637111||12341	675637111	0	0	0.011236	FALSE						1	15
>Arabidopsis thaliana||1||3290572||3295271||CDS:AT1G10090.1||-1||CDS||675637117||14454	675637117	0.0185185	0	0	TRUE		1	1		1	1	15
>Arabidopsis thaliana||1||3297478||3300353||CDS:AT1G10095.1||-1||CDS||675637119||15160	675637119	0	0.012987	0.00649351	FALSE						1	21
>Arabidopsis thaliana||1||3300697||3301489||CDS:AT1G10100.1||-1||CDS||675637121||15868	675637121	0	0.00819672	0	FALSE						1	27
>Arabidopsis thaliana||1||3302940||3303938||CDS:AT1G10110.1||1||CDS||675637123||16560	675637123	0	0	0.0155039	FALSE						2	27
>Arabidopsis thaliana||1||3304228||3305984||CDS:AT1G10120.1||-1||CDS||675637125||17260	675637125	0	0	0.00471698	TRUE		1	1		1	1	17
>Arabidopsis thaliana||1||3311139||3321941||CDS:AT1G10130.1||1||CDS||675637127||17958	675637127	0.00917431	0.0131579	0.00578035	FALSE						1	22
>Arabidopsis thaliana||1||3322970||3323473||CDS:AT1G10140.1||-1||CDS||675637129||18651	675637129	0	0	0	TRUE	1				1	1	24
>Arabidopsis thaliana||1||3326160||3327404||CDS:AT1G10150.1||1||CDS||675637131||19359	675637131	0.0120482	0	0.0138408	TRUE	1		1			1	18
>Arabidopsis thaliana||1||3327637||3328448||CDS:AT1G10155.1||-1||CDS||675637133||20076	675637133	0	0	0.003003	FALSE						1	20
>Arabidopsis thaliana||1||3333925||3337491||CDS:AT1G10170.1||-1||CDS||675637134||20420	675637134	0	0	0.004	FALSE						1	20
>Arabidopsis thaliana||1||3338381||3341494||CDS:AT1G10180.1||-1||CDS||675637136||21113	675637136	0	0	0	FALSE						1	27
>Arabidopsis thaliana||1||3343765||3345591||CDS:AT1G10190.1||-1||CDS||675637138||21814	675637138	0.966527	0.511111	0.0786164	FALSE						2	20
>Arabidopsis thaliana||1||3346677||3347763||CDS:AT1G10200.1||-1||CDS||675637140||22517	675637140	0	0	0.0057971	TRUE			1		1	1	26
>Arabidopsis thaliana||1||3349579||3350776||CDS:AT1G10210.1||1||CDS||675637142||23213	675637142		0	0.00395257	TRUE			1			1	25
>Arabidopsis thaliana||1||3352159||3354690||CDS:AT1G10220.1||1||CDS||675637146||24613	675637146	0	0	0.00571429	TRUE	1		1			1	20
>Arabidopsis thaliana||1||3355600||3356151||CDS:AT1G10230.1||1||CDS||675637150||26000	675637150	0.142857	0	0.01	FALSE						1	30
>Arabidopsis thaliana||1||3356835||3359271||CDS:AT1G10240.1||-1||CDS||675637152||26701	675637152	0	0	0	TRUE			1			1	18
>Arabidopsis thaliana||1||3360137||3360462||CDS:AT1G10250.1||-1||CDS||675637154||27396	675637154	0	0.00546448	0.00729927	FALSE						2	17
>Arabidopsis thaliana||1||3363535||3366276||CDS:AT1G10270.1||1||CDS||675637156||28096	675637156	0		0	TRUE			1		1	1	29
>Arabidopsis thaliana||1||3366795||3368739||CDS:AT1G10280.1||-1||CDS||675637158||28791	675637158	0	0	0.00188324	TRUE					1	1	27
>Arabidopsis thaliana||1||3370774||3377120||CDS:AT1G10290.1||1||CDS||675637160||29488	675637160	0.00806452	0	0.00787402	TRUE	1				1	1	32
>Arabidopsis thaliana||1||3378142||3380226||CDS:AT1G10300.1||1||CDS||675637162||30178	675637162	0	0	0.0131926	FALSE						1	20
>Arabidopsis thaliana||1||3381733||3383874||CDS:AT1G10310.1||-1||CDS||675637164||30882	675637164	0	0.0131579	0.0046729	TRUE					1	1	29
>Arabidopsis thaliana||1||3384164||3388373||CDS:AT1G10320.1||-1||CDS||675637166||31579	675637166	0.00699301	0	0.00501253	TRUE					1	1	27
>Arabidopsis thaliana||1||3388747||3390150||CDS:AT1G10330.1||1||CDS||675637168||32267	675637168	0	0	0.0102249	TRUE	1		1		1	1	24
>Arabidopsis thaliana||1||3390475||3392481||CDS:AT1G10340.1||-1||CDS||675637170||32964	675637170	0.146341	0	0	FALSE						1	26
>Arabidopsis thaliana||1||3393595||3394860||CDS:AT1G10350.1||-1||CDS||675637174||34351	675637174	0	0.027027	0	TRUE	1		1		1	1	27
>Arabidopsis thaliana||1||3395738||3396806||CDS:AT1G10360.1||-1||CDS||675637176||35055	675637176	0	0.0215054	0.00314465	TRUE			1		1	1	35
>Arabidopsis thaliana||1||3397274||3398273||CDS:AT1G10370.1||-1||CDS||675637178||376	675637178	0	0	0	FALSE						1	34
>Arabidopsis thaliana||1||3400706||3402110||CDS:AT1G10380.1||1||CDS||675637180||1075	675637180	0	0.0285714	0.00502513	TRUE					1	1	27
>Arabidopsis thaliana||1||3403224||3405856||CDS:AT1G10385.1||1||CDS||675637182||1779	675637182	0	0.0119048	0.00558659	TRUE			1		1	1	21
>Arabidopsis thaliana||1||3407265||3412045||CDS:AT1G10390.1||-1||CDS||675637183||2131	675637183	0.320755	0.0454545	0	FALSE						1	15
>Arabidopsis thaliana||1||3414869||3416358||CDS:AT1G10400.1||-1||CDS||675637186||3177	675637186	0	0	0	TRUE			1			1	31
>Arabidopsis thaliana||1||3416842||3419264||CDS:AT1G10410.1||-1||CDS||675637188||3885	675637188	0	0	0	TRUE		1	1		1	1	22
>Arabidopsis thaliana||1||3424616||3427457||CDS:AT1G10417.1||-1||CDS||675637190||4593	675637190	0	0	0.0112613	TRUE		1	1		1	1	28
>Arabidopsis thaliana||1||3428705||3430437||CDS:AT1G10430.1||-1||CDS||675637192||5295	675637192	0	0	0.00738007	TRUE	1	1	1			1	31
>Arabidopsis thaliana||1||3432313||3437979||CDS:AT1G10450.1||1||CDS||675637194||5989	675637194	0.00763359	0	0.00247219	TRUE	1	1	1		1	2	19
>Arabidopsis thaliana||1||3438555||3439013||CDS:AT1G10455.1||1||CDS||675637196||6697	675637196	0		0	FALSE						1	18
>Arabidopsis thaliana||1||3439578||3440231||CDS:AT1G10460.1||-1||CDS||675637198||7398	675637198	0	0.025974	0.0114943	TRUE			1		1	1	23
>Arabidopsis thaliana||1||3442624||3443759||CDS:AT1G10470.1||-1||CDS||675637200||8098	675637200	0	0.0126582	0.0045045	TRUE	1	1	1		1	1	21
>Arabidopsis thaliana||1||3449734||3450369||CDS:AT1G10480.1||1||CDS||675637202||8798	675637202	0	0	0.00552486	TRUE		1	1		1	1	30
>Arabidopsis thaliana||1||3453589||3459925||CDS:AT1G10490.1||1||CDS||675637204||9505	675637204	0.0131579	0.00775194	0.00619195	FALSE						1	21
>Arabidopsis thaliana||1||3460160||3461340||CDS:AT1G10500.1||-1||CDS||675637206||10211	675637206	0.0384615	0.015873	0	FALSE						1	19
>Arabidopsis thaliana||1||3461771||3465590||CDS:AT1G10510.1||1||CDS||675637208||10925	675637208	0.00787402	0.0149254	0	TRUE		1	1			1	29
>Arabidopsis thaliana||1||3465964||3469248||CDS:AT1G10520.1||1||CDS||675637210||11627	675637210	0	0.015625	0.00568182	TRUE			1			1	32
>Arabidopsis thaliana||1||3470009||3471291||CDS:AT1G10522.1||1||CDS||675637212||12342	675637212	0	0.00724638	0.0125786	TRUE			1			1	17
>Arabidopsis thaliana||1||3471805||3472526||CDS:AT1G10530.1||-1||CDS||675637216||13748	675637216	0	0	0	TRUE			1			1	30
>Arabidopsis thaliana||1||3475024||3477756||CDS:AT1G10540.1||-1||CDS||675637218||14455	675637218	0.0983607	0	0.0119617	TRUE	1		1		1	1	21
>Arabidopsis thaliana||1||3479257||3480957||CDS:AT1G10550.1||-1||CDS||675637220||15161	675637220	0	0	0.004	TRUE			1		1	1	24
>Arabidopsis thaliana||1||3484613||3486706||CDS:AT1G10560.1||1||CDS||675637222||15869	675637222	0	0	0.00787402	TRUE	1		1		1	1	29
>Arabidopsis thaliana||1||3487639||3491102||CDS:AT1G10570.1||1||CDS||675637224||16561	675637224	0.0627803	0	0.118928	TRUE	1	1	1		1	1	26
>Arabidopsis thaliana||1||3491560||3493665||CDS:AT1G10580.1||-1||CDS||675637228||17959	675637228	0.0384615	0	0.00346021	TRUE			1		1	1	25
>Arabidopsis thaliana||1||3494115||3495104||CDS:AT1G10585.1||-1||CDS||675637230||18652	675637230	0.0103093	0	0	FALSE						2	20
>Arabidopsis thaliana||1||3497131||3499396||CDS:AT1G10586.1||-1||CDS||675637232||19360	675637232	0	0	0.0176991	TRUE			1			2	19
>Arabidopsis thaliana||1||3501276||3501655||CDS:AT1G10588.1||1||CDS||675637236||20771	675637236	0	0	0.00398406	TRUE					1	1	20
>Arabidopsis thaliana||1||3502324||3502991||CDS:AT1G10590.1||-1||CDS||675637240||22174	675637240	0	0	0.00704225	TRUE		1	1		1	1	27
>Arabidopsis thaliana||1||3503765||3505190||CDS:AT1G10600.1||1||CDS||675637246||24269	675637246	0	0.00775194	0.0025	TRUE		1	1		1	1	21
>Arabidopsis thaliana||1||3506463||3508752||CDS:AT1G10610.1||1||CDS||675637252||26350	675637252		0	0.00806452	TRUE			1		1	1	22
>Arabidopsis thaliana||1||3509001||3511975||CDS:AT1G10620.1||-1||CDS||675637254||27043	675637254	0	0.0142857	0	TRUE		1	1		1	1	17
>Arabidopsis thaliana||1||3513189||3514230||CDS:AT1G10630.1||-1||CDS||675637256||27738	675637256	0	0.0166667	0.00462963	TRUE			1		1	2	28
>Arabidopsis thaliana||1||3515478||3517807||CDS:AT1G10640.1||-1||CDS||675637258||28439	675637258	0	0	0	TRUE		1	1			1	23
>Arabidopsis thaliana||1||3524122||3525318||CDS:AT1G10650.1||-1||CDS||675637260||29129	675637260	0	0	0.00299401	TRUE		1			1	1	24
>Arabidopsis thaliana||1||3530652||3531522||CDS:AT1G10657.1||1||CDS||675637266||31213	675637266	0.0285714	0	0.00625	TRUE		1			1	2	23
>Arabidopsis thaliana||1||3533009||3534781||CDS:AT1G10660.1||1||CDS||675637274||34010	675637274		0	0.0100756	TRUE		1	1		1	1	20
>Arabidopsis thaliana||1||3535787||3538098||CDS:AT1G10670.1||1||CDS||675637282||1421	675637282	0.013245	0	0.00754717	TRUE	1	1	1		1	1	24
>Arabidopsis thaliana||1||3538470||3543782||CDS:AT1G10680.1||-1||CDS||675637290||4240	675637290	0	0	0	TRUE		1	1			1	23
>Arabidopsis thaliana||1||3550236||3550568||CDS:AT1G10690.1||-1||CDS||675637292||4942	675637292	0	0	0	TRUE	1	1				1	27
>Arabidopsis thaliana||1||3554157||3556274||CDS:AT1G10700.1||1||CDS||675637294||5650	675637294	0	0	0.00473934	TRUE		1	1			1	21
>Arabidopsis thaliana||1||3558423||3561495||CDS:AT1G10710.1||1||CDS||675637296||6351	675637296	0	0.00540541	0.00220264	TRUE		1	1			1	19
>Arabidopsis thaliana||1||3562180||3562554||CDS:AT1G10717.1||1||CDS||675637300||7758	675637300	0		0	FALSE						1	24
>Arabidopsis thaliana||1||3562964||3564446||CDS:AT1G10720.1||1||CDS||675637302||8458	675637302			0.00480769	FALSE						1	30
>Arabidopsis thaliana||1||3565463||3567779||CDS:AT1G10730.1||1||CDS||675637304||9162	675637304	0.00540541	0	0.00421941	TRUE	1	1	1			1	26
>Arabidopsis thaliana||1||3568343||3570466||CDS:AT1G10740.1||-1||CDS||675637306||9871	675637306	0	0	0.00892857	TRUE		1	1			1	29
>Arabidopsis thaliana||1||3572710||3573066||CDS:AT1G10745.1||1||CDS||675637314||12691	675637314	0	0	0.00884956	FALSE						1	23
>Arabidopsis thaliana||1||3574312||3574636||CDS:AT1G10747.1||1||CDS||675637316||13396	675637316	0	0	0.0126582	FALSE						1	22
>Arabidopsis thaliana||1||3574986||3578310||CDS:AT1G10750.1||-1||CDS||675637318||14100	675637318	0	0	0.00508906	TRUE		1	1			1	19
>Arabidopsis thaliana||1||3581210||3590043||CDS:AT1G10760.1||-1||CDS||675637320||14804	675637320	0.030303	0	0	TRUE		1	1		1	1	21
>Arabidopsis thaliana||1||3591859||3592362||CDS:AT1G10770.1||-1||CDS||675637322||15507	675637322	0	0	0.00393701	TRUE	1		1			1	31
>Arabidopsis thaliana||1||3592875||3594310||CDS:AT1G10780.1||-1||CDS||675637324||16209	675637324	0	0.0153846	0	TRUE			1			1	24
>Arabidopsis thaliana||1||3596360||3597847||CDS:AT1G10790.1||1||CDS||675637326||16910	675637326	0	0	0	FALSE						1	29
>Arabidopsis thaliana||1||3598158||3598514||CDS:AT1G10800.1||-1||CDS||675637328||17601	675637328	0	0	0.00319489	FALSE						1	25
>Arabidopsis thaliana||1||3599369||3600757||CDS:AT1G10810.1||1||CDS||675637330||18314	675637330	0	0	0.00483871	TRUE	1					1	19
>Arabidopsis thaliana||1||3601437||3604650||CDS:AT1G10820.1||-1||CDS||675637332||19014	675637332	1	0	0.00321543	TRUE	1					1	19
>Arabidopsis thaliana||1||3605736||3607449||CDS:AT1G10830.1||-1||CDS||675637336||20421	675637336	0.016129	0	0.0102389	FALSE						1	25
>Arabidopsis thaliana||1||3607885||3610299||CDS:AT1G10840.1||-1||CDS||675637340||21815	675637340	0	0.0144928	0.00248139	FALSE						1	27
>Arabidopsis thaliana||1||3612228||3614343||CDS:AT1G10850.1||1||CDS||675637344||23214	675637344	0	0	0.0037037	TRUE	1	1				1	21
>Arabidopsis thaliana||1||3614789||3615308||CDS:AT1G10865.1||-1||CDS||675637346||23916	675637346	0.727273	0	0.00465116	FALSE						2	21
>Arabidopsis thaliana||1||3616905||3623612||CDS:AT1G10870.1||-1||CDS||675637350||25303	675637350	0.507463	0	0.00775194	TRUE	1					1	25
>Arabidopsis thaliana||1||3624035||3627021||CDS:AT1G10880.1||-1||CDS||675637352||26001	675637352		0	0.00970874	FALSE						1	28
>Arabidopsis thaliana||1||3628081||3630545||CDS:AT1G10890.1||1||CDS||675637354||26702	675637354	0	0.00925926	0	TRUE			1			1	24
>Arabidopsis thaliana||1||3632396||3636416||CDS:AT1G10900.1||-1||CDS||675637356||27397	675637356	0	0	0.00995025	TRUE	1		1			1	17
>Arabidopsis thaliana||1||3639908||3643974||CDS:AT1G10910.1||1||CDS||675637358||28097	675637358	0	0	0.00318471	TRUE	1		1			1	23
>Arabidopsis thaliana||1||3644587||3647004||CDS:AT1G10920.1||-1||CDS||675637360||28792	675637360	0	0	0.00840336	FALSE						1	23
>Arabidopsis thaliana||1||3648032||3654997||CDS:AT1G10930.1||-1||CDS||675637364||30179	675637364	0	0	0.00543478	FALSE						1	23
>Arabidopsis thaliana||1||3656050||3658170||CDS:AT1G10940.1||-1||CDS||675637366||30883	675637366	0	0	0	TRUE		1	1			2	28
>Arabidopsis thaliana||1||3659322||3663622||CDS:AT1G10950.1||1||CDS||675637370||32268	675637370	0.0235294	0.02	0	TRUE			1			1	29
>Arabidopsis thaliana||1||3664445||3664891||CDS:AT1G10960.1||1||CDS||675637372||32965	675637372	0	0	0	TRUE	1		1			1	32
>Arabidopsis thaliana||1||3665201||3666933||CDS:AT1G10970.1||-1||CDS||675637374||33666	675637374	0	0.0151515	0.00561798	TRUE	1					1	23
>Arabidopsis thaliana||1||3667531||3669821||CDS:AT1G10980.1||-1||CDS||675637376||34352	675637376	0	0	0.00478469	FALSE						1	28
>Arabidopsis thaliana||1||3670513||3671091||CDS:AT1G10990.1||-1||CDS||675637378||35056	675637378	0.0181818	0.0106383	0	FALSE						1	23
>Arabidopsis thaliana||1||3671935||3675909||CDS:AT1G11000.1||-1||CDS||675637382||1076	675637382	0	0	0.0147059	TRUE			1			1	22
>Arabidopsis thaliana||1||3676968||3678350||CDS:AT1G11020.1||1||CDS||675637384||1780	675637384	0.00714286	0	0	FALSE						1	18
>Arabidopsis thaliana||1||3679225||3680924||CDS:AT1G11040.1||-1||CDS||675637386||2486	675637386	0	0	0	FALSE						1	26
>Arabidopsis thaliana||1||3681892||3683769||CDS:AT1G11050.1||1||CDS||675637388||3178	675637388	0	0	0.0208333	FALSE						1	17
>Arabidopsis thaliana||1||3684568||3689537||CDS:AT1G11060.1||1||CDS||675637390||3886	675637390		0	0.00692841	TRUE	1	1	1			1	20
>Arabidopsis thaliana||1||3690406||3693648||CDS:AT1G11070.1||-1||CDS||675637392||4594	675637392	0	0	0.00327869	TRUE	1	1	1	1		1	17
>Arabidopsis thaliana||1||3694917||3697759||CDS:AT1G11080.1||-1||CDS||675637394||5296	675637394	0	0	0	TRUE	1	1	1			1	21
>Arabidopsis thaliana||1||3702655||3703629||CDS:AT1G11090.1||1||CDS||675637398||6698	675637398	0	0	0	TRUE		1	1	1		1	24
>Arabidopsis thaliana||1||3703934||3709302||CDS:AT1G11100.1||-1||CDS||675637400||7399	675637400	0	0	0.00224215	TRUE	1	1	1	1		1	21
>Arabidopsis thaliana||1||3710364||3712108||CDS:AT1G11110.1||1||CDS||675637404||8799	675637404	0	0	0	TRUE	1	1	1	1		1	21
>Arabidopsis thaliana||1||3713220||3713456||CDS:AT1G11112.1||-1||CDS||675637406||9506	675637406	0	0.015625	0.011236	FALSE						1	32
>Arabidopsis thaliana||1||3715229||3717320||CDS:AT1G11120.1||1||CDS||675637408||10212	675637408	0	0	0	TRUE		1	1	1		1	27
>Arabidopsis thaliana||1||3718846||3719643||CDS:AT1G11125.1||1||CDS||675637412||11628	675637412	0	0	0.0133333	TRUE	1	1	1	1		1	29
>Arabidopsis thaliana||1||3723135||3727178||CDS:AT1G11130.1||1||CDS||675637414||12343	675637414	0	0.015625	0.00856531	TRUE		1	1			1	17
>Arabidopsis thaliana||1||3727532||3728166||CDS:AT1G11145.1||-1||CDS||675637416||13053	675637416	0	0	0.0111111	FALSE						1	29
>Arabidopsis thaliana||1||3733406||3739363||CDS:AT1G11160.1||1||CDS||675637418||13749	675637418	0	0	0.00161031	TRUE	1	1	1			1	21
>Arabidopsis thaliana||1||3741724||3744459||CDS:AT1G11170.1||1||CDS||675637420||14456	675637420		0	0.0113636	TRUE	1	1	1			2	21
>Arabidopsis thaliana||1||3745829||3748307||CDS:AT1G11180.1||1||CDS||675637424||15870	675637424	0	0	0.00277008	TRUE	1	1	1			1	15
>Arabidopsis thaliana||1||3750338||3752696||CDS:AT1G11190.1||-1||CDS||675637428||17262	675637428	0	0.0104167	0.00558659	TRUE		1	1			1	15
>Arabidopsis thaliana||1||3753896||3755459||CDS:AT1G11200.1||1||CDS||675637430||17960	675637430	0	0.0126582	0.00353357	TRUE		1	1			1	27
>Arabidopsis thaliana||1||3755876||3756911||CDS:AT1G11210.1||-1||CDS||675637432||18653	675637432	0	0	0.00793651	FALSE						1	27
>Arabidopsis thaliana||1||3760022||3761165||CDS:AT1G11220.1||-1||CDS||675637434||19361	675637434	0.0060241	0	0	TRUE	1	1		1		1	32
>Arabidopsis thaliana||1||3763439||3764464||CDS:AT1G11230.1||-1||CDS||675637436||20078	675637436	0	0	0.00442478	FALSE						1	30
>Arabidopsis thaliana||1||3766936||3768212||CDS:AT1G11240.1||-1||CDS||675637440||21479	675637440	0	0	0.00359712	TRUE		1	1			1	28
>Arabidopsis thaliana||1||3768724||3769706||CDS:AT1G11250.1||1||CDS||675637442||22175	675637442	0	0.0190476	0.018797	TRUE	1	1	1			1	28
>Arabidopsis thaliana||1||3777460||3780133||CDS:AT1G11260.1||1||CDS||675637444||22874	675637444	0.0273973	0	0.0119522	TRUE		1		1		1	28
>Arabidopsis thaliana||1||3785715||3786653||CDS:AT1G11270.1||-1||CDS||675637446||23574	675637446	0.0251572	0.0375	0.0443975	FALSE						1	23
>Arabidopsis thaliana||1||3787456||3790728||CDS:AT1G11280.1||-1||CDS||675637452||25657	675637452	0	0	0.00722022	FALSE						1	18
>Arabidopsis thaliana||1||3791454||3793883||CDS:AT1G11290.1||-1||CDS||675637460||28440	675637460	0.0120482	0	0.00928793	FALSE						1	22
>Arabidopsis thaliana||1||3794389||3800719||CDS:AT1G11300.1||1||CDS||675637462||29130	675637462	0	0.0136986	0.0058651	TRUE	1			1		2	25
>Arabidopsis thaliana||1||3800899||3803870||CDS:AT1G11310.1||-1||CDS||675637464||29824	675637464	0.05	0.0196078	0.00425532	TRUE	1					1	22
>Arabidopsis thaliana||1||3807241||3808728||CDS:AT1G11320.1||1||CDS||675637468||31214	675637468	0.0138889	0.00892857	0.00680272	FALSE						1	28
>Arabidopsis thaliana||1||3810372||3813416||CDS:AT1G11330.1||1||CDS||675637470||31918	675637470	0	0	0.00244499	FALSE						1	19
>Arabidopsis thaliana||1||3814116||3817420||CDS:AT1G11340.1||-1||CDS||675637474||33309	675637474	0.0049505	0	0	FALSE						1	15
>Arabidopsis thaliana||1||3817725||3820752||CDS:AT1G11350.1||-1||CDS||675637476||34011	675637476	0.526786	0	0	FALSE						1	28
>Arabidopsis thaliana||1||3822171||3822899||CDS:AT1G11360.1||-1||CDS||675637478||34703	675637478	0.0434783	0.0204082	0.0298507	TRUE			1			1	26
>Arabidopsis thaliana||1||3824630||3825184||CDS:AT1G11362.1||-1||CDS||675637486||2133	675637486	0	0	0	FALSE						2	13
>Arabidopsis thaliana||1||3828098||3830945||CDS:AT1G11370.1||-1||CDS||675637488||2831	675637488	0	0.0266667	0.00772201	FALSE						1	29
>Arabidopsis thaliana||1||3832695||3833921||CDS:AT1G11380.1||1||CDS||675637490||3539	675637490	0		0.00648298	FALSE						1	24
>Arabidopsis thaliana||1||3834762||3837305||CDS:AT1G11390.1||-1||CDS||675637492||4241	675637492	0.298246	0	0.00542005	TRUE	1					1	17
>Arabidopsis thaliana||1||3838777||3839978||CDS:AT1G11400.1||1||CDS||675637494||4943	675637494	0	0.019685	0.00656814	FALSE						1	17
>Arabidopsis thaliana||1||3841286||3844284||CDS:AT1G11410.1||1||CDS||675637500||7050	675637500	0	0.00621118	0.0120482	TRUE			1	1		1	24
>Arabidopsis thaliana||1||3844581||3846872||CDS:AT1G11420.1||-1||CDS||675637502||7759	675637502	0	0	0.00729927	FALSE						1	19
>Arabidopsis thaliana||1||3847273||3848938||CDS:AT1G11430.1||1||CDS||675637504||8459	675637504	0.0123457	0	0.00307692	FALSE						1	26
>Arabidopsis thaliana||1||3849418||3850509||CDS:AT1G11440.1||1||CDS||675637506||9163	675637506	0	0	0.00657895	TRUE			1			1	22
>Arabidopsis thaliana||1||3854005||3855259||CDS:AT1G11450.1||1||CDS||675637508||9872	675637508	0	0	0.00677201	FALSE						2	21
>Arabidopsis thaliana||1||3857005||3859268||CDS:AT1G11460.1||1||CDS||675637512||11280	675637512	0		0.00943396	FALSE						2	16
>Arabidopsis thaliana||1||3859874||3860522||CDS:AT1G11470.1||-1||CDS||675637514||11985	675637514	0.00884956	0	0	FALSE						1	20
>Arabidopsis thaliana||1||3862520||3863805||CDS:AT1G11475.1||1||CDS||675637517||13054	675637517	0.0125	0	0	TRUE	1					1	25
>Arabidopsis thaliana||1||3864368||3866750||CDS:AT1G11480.1||-1||CDS||675637519||13750	675637519	0.886076	0	0.0168539	TRUE			1			1	22
>Arabidopsis thaliana||1||3868884||3870065||CDS:AT1G11490.1||-1||CDS||675637523||15163	675637523	0	0	0.00290698	FALSE						1	23
>Arabidopsis thaliana||1||3870833||3871570||CDS:AT1G11500.1||1||CDS||675637525||15871	675637525		0	0	TRUE			1			1	15
>Arabidopsis thaliana||1||3871778||3872836||CDS:AT1G11510.1||-1||CDS||675637527||16563	675637527	0	0	0.0131579	FALSE						1	20
>Arabidopsis thaliana||1||3873029||3873619||CDS:AT1G11520.1||1||CDS||675637529||17263	675637529	0.0222222	0	0.0031348	FALSE						1	17
>Arabidopsis thaliana||1||3874518||3875311||CDS:AT1G11530.1||1||CDS||675637531||17961	675637531	0.0103093	0.00840336	0.00285714	TRUE			1			2	21
>Arabidopsis thaliana||1||3875476||3876973||CDS:AT1G11540.1||-1||CDS||675637532||18315	675637532	0	0	0	TRUE	1		1			1	26
>Arabidopsis thaliana||1||3878689||3880286||CDS:AT1G11545.1||-1||CDS||675637533||18654	675637533	0.0123457	0	0.00678733	TRUE			1			1	29
>Arabidopsis thaliana||1||3881788||3882819||CDS:AT1G11560.1||1||CDS||675637535||19362	675637535	0	0	0	TRUE	1		1			1	24
>Arabidopsis thaliana||1||3883280||3883663||CDS:AT1G11570.1||1||CDS||675637537||20079	675637537		0.0204082	0.00560224	TRUE			1			1	22
>Arabidopsis thaliana||1||3884455||3884724||CDS:AT1G11572.1||1||CDS||675637541||21480	675637541	0	0	0.0106383	FALSE						1	24
>Arabidopsis thaliana||1||3888730||3890649||CDS:AT1G11580.1||1||CDS||675637543||22176	675637543	0	0	0	FALSE						1	23
>Arabidopsis thaliana||1||3892634||3894620||CDS:AT1G11590.1||1||CDS||675637545||22875	675637545	0.411765	0.135135	0.112903	TRUE			1			2	21
>Arabidopsis thaliana||1||3898002||3898571||CDS:AT1G11593.1||1||CDS||675637547||23575	675637547	1	0.533333	0.142276	FALSE						2	17
>Arabidopsis thaliana||1||3902090||3903622||CDS:AT1G11600.1||1||CDS||675637549||24271	675637549		0	0	FALSE						1	30
>Arabidopsis thaliana||1||3906266||3906520||CDS:AT1G11608.1||1||CDS||675637551||24963	675637551	0	0.0151515	0.00597015	FALSE						1	20
>Arabidopsis thaliana||1||3907461||3909291||CDS:AT1G11610.1||-1||CDS||675637553||25658	675637553	0	0.0212766	0	TRUE					1	2	25
>Arabidopsis thaliana||1||3910833||3911924||CDS:AT1G11620.1||1||CDS||675637557||27045	675637557	0	0	0	FALSE						1	27
>Arabidopsis thaliana||1||3913168||3914385||CDS:AT1G11630.1||-1||CDS||675637559||27740	675637559	0	0	0	TRUE		1	1			1	25
>Arabidopsis thaliana||1||3914895||3917301||CDS:AT1G11650.1||1||CDS||675637561||28441	675637561	0	0	0.00425532	TRUE		1	1	1	1	1	20
>Arabidopsis thaliana||1||3919338||3919679||CDS:AT1G11655.1||1||CDS||675637565||29825	675637565	0	0	0.00917431	TRUE		1	1	1		1	23
>Arabidopsis thaliana||1||3921056||3924347||CDS:AT1G11660.1||1||CDS||675637567||30519	675637567	0.27027	0	0.0084507	TRUE		1		1	1	1	22
>Arabidopsis thaliana||1||3928520||3931482||CDS:AT1G11670.1||-1||CDS||675637569||31215	675637569	0	0	0.00732601	TRUE		1	1	1	1	1	31
>Arabidopsis thaliana||1||3938925||3940585||CDS:AT1G11680.1||1||CDS||675637571||31919	675637571	0	0	0	FALSE						1	23
>Arabidopsis thaliana||1||3941103||3941300||CDS:AT1G11684.1||-1||CDS||675637573||32621	675637573	0	0	0.00729927	FALSE						1	25
>Arabidopsis thaliana||1||3941469||3942212||CDS:AT1G11690.1||1||CDS||675637575||33310	675637575	0	0	0.00661157	TRUE		1	1		1	1	24
>Arabidopsis thaliana||1||3945852||3946457||CDS:AT1G11700.1||1||CDS||675637577||34012	675637577	0.0149254	0	0.00917431	TRUE		1	1	1	1	1	35
>Arabidopsis thaliana||1||3948886||3950859||CDS:AT1G11710.1||1||CDS||675637579||34704	675637579	0	0	0.0106762	TRUE		1				1	22
>Arabidopsis thaliana||1||3952460||3956840||CDS:AT1G11720.1||1||CDS||675637581||15	675637581	0	0.00537634	0.00546448	TRUE			1	1	1	1	14
>Arabidopsis thaliana||1||3957473||3960113||CDS:AT1G11730.1||1||CDS||675637585||1423	675637585		0	0.00469484	TRUE		1	1		1	1	20
>Arabidopsis thaliana||1||3963317||3966824||CDS:AT1G11740.1||-1||CDS||675637587||2134	675637587	0	0	0	TRUE		1	1	1	1	1	23
>Arabidopsis thaliana||1||3967609||3969535||CDS:AT1G11750.1||1||CDS||675637589||2832	675637589	0.0555556	0	0	FALSE						1	12
>Arabidopsis thaliana||1||3969987||3971488||CDS:AT1G11755.1||-1||CDS||675637593||4242	675637593		0	0.00193798	FALSE						1	20
>Arabidopsis thaliana||1||3972356||3972811||CDS:AT1G11760.1||-1||CDS||675637595||4944	675637595	0.860759	0.00961538	0.00341297	FALSE						1	20
>Arabidopsis thaliana||1||3973908||3974321||CDS:AT1G11765.1||1||CDS||675637597||5652	675637597	0.0357143		0.017094	FALSE						1	21
>Arabidopsis thaliana||1||3975679||3977289||CDS:AT1G11770.1||1||CDS||675637599||6353	675637599	0	0	0	FALSE						1	23
>Arabidopsis thaliana||1||3977614||3979177||CDS:AT1G11780.1||-1||CDS||675637601||7051	675637601	0.8125	0.030303	0.00738007	FALSE						1	23
>Arabidopsis thaliana||1||3981476||3984962||CDS:AT1G11790.1||1||CDS||675637605||8460	675637605	0	0	0.0112782	TRUE		1	1	1	1	1	20
>Arabidopsis thaliana||1||3985520||3987263||CDS:AT1G11800.1||-1||CDS||675637609||9873	675637609	0.52	0	0	TRUE		1				1	23
>Arabidopsis thaliana||1||3989763||3990896||CDS:AT1G11810.1||1||CDS||675637611||10571	675637611	0	0.0247934	0.011236	FALSE						2	22
>Arabidopsis thaliana||1||3991259||3993327||CDS:AT1G11820.1||-1||CDS||675637613||11281	675637613	0	0.0126582	0	TRUE		1				2	26
>Arabidopsis thaliana||1||3996045||3997518||CDS:AT1G11840.1||1||CDS||675637617||12692	675637617	0.0526316	0.0204082	0.00793651	TRUE			1	1	1	1	24
>Arabidopsis thaliana||1||3999237||3999563||CDS:AT1G11850.1||1||CDS||675637629||16911	675637629	0	0	0	FALSE						1	23
>Arabidopsis thaliana||1||4001801||4003245||CDS:AT1G11860.1||1||CDS||675637637||19713	675637637	0	0	0.00540541	TRUE		1	1	1	1	1	20
>Arabidopsis thaliana||1||4003895||4006556||CDS:AT1G11870.1||1||CDS||675637643||21816	675637643	0	0.0243902	0.0122699	FALSE						1	24
>Arabidopsis thaliana||1||4007909||4010327||CDS:AT1G11880.1||-1||CDS||675637648||23576	675637648	0	0	0.0130435	FALSE						1	28
>Arabidopsis thaliana||1||4011509||4012835||CDS:AT1G11890.1||1||CDS||675637650||24272	675637650		0	0	FALSE						1	18
>Arabidopsis thaliana||1||4013166||4014630||CDS:AT1G11900.1||-1||CDS||675637652||24964	675637652	0	0	0.00515464	TRUE	1					1	28
>Arabidopsis thaliana||1||4014958||4016222||CDS:AT1G11905.1||1||CDS||675637654||25659	675637654	0.0052356	0.0107527	0.00606061	TRUE		1	1	1	1	1	30
>Arabidopsis thaliana||1||4017119||4019874||CDS:AT1G11910.1||-1||CDS||675637658||27046	675637658	0.0273973	0	0.00858369	TRUE	1	1	1	1	1	1	25
>Arabidopsis thaliana||1||4021830||4023084||CDS:AT1G11915.1||1||CDS||675637660||27741	675637660			0.0105263	TRUE		1	1	1	1	1	23
>Arabidopsis thaliana||1||4023667||4025097||CDS:AT1G11920.1||-1||CDS||675637662||28442	675637662	0	0	0	TRUE		1	1	1	1	1	15
>Arabidopsis thaliana||1||4026195||4026617||CDS:AT1G11925.1||-1||CDS||675637664||29132	675637664	0.015625	0.0222222	0.00490196	TRUE		1	1	1		1	21
>Arabidopsis thaliana||1||4028783||4030298||CDS:AT1G11930.1||1||CDS||675637666||29826	675637666	0	0.00909091	0.00784314	TRUE		1	1	1	1	1	31
>Arabidopsis thaliana||1||4031768||4033946||CDS:AT1G11940.1||-1||CDS||675637670||31216	675637670	0.9125	0	0.00558659	TRUE	1	1	1	1	1	1	30
>Arabidopsis thaliana||1||4034747||4038310||CDS:AT1G11950.1||-1||CDS||675637672||31920	675637672	0	0	0.00347222	TRUE	1	1	1		1	1	17
>Arabidopsis thaliana||1||4039871||4043143||CDS:AT1G11960.1||-1||CDS||675637674||32622	675637674	0.0173913	0	0.00584795	TRUE	1	1	1		1	1	19
>Arabidopsis thaliana||1||4044370||4044669||CDS:AT1G11970.1||1||CDS||675637676||33311	675637676	0	0.0169492	0	FALSE						1	25
>Arabidopsis thaliana||1||4045619||4045855||CDS:AT1G11980.1||1||CDS||675637678||34013	675637678	0.0140845	0	0.00555556	FALSE						1	24
>Arabidopsis thaliana||1||4046246||4049060||CDS:AT1G11990.1||-1||CDS||675637680||34705	675637680	0	0	0	TRUE	1	1	1			1	23
>Arabidopsis thaliana||1||4050159||4053727||CDS:AT1G12000.1||-1||CDS||675637682||16	675637682	0	0	0	TRUE			1			1	18
>Arabidopsis thaliana||1||4056274||4057670||CDS:AT1G12010.1||1||CDS||675637684||722	675637684	0		0.00470588	TRUE	1		1			1	27
>Arabidopsis thaliana||1||4062625||4063305||CDS:AT1G12020.1||-1||CDS||675637686||1424	675637686	0	0.0238095	0	TRUE			1			1	26
>Arabidopsis thaliana||1||4064751||4066319||CDS:AT1G12030.1||-1||CDS||675637688||2135	675637688	0	0.0454545	0.0222222	TRUE	1		1			1	23
>Arabidopsis thaliana||1||4070160||4072394||CDS:AT1G12040.1||1||CDS||675637690||2833	675637690	0.0142857	0	0.00549451	TRUE	1					1	31
>Arabidopsis thaliana||1||4072904||4075856||CDS:AT1G12050.1||1||CDS||675637692||3541	675637692	0	0	0	TRUE			1			1	30
>Arabidopsis thaliana||1||4076334||4076981||CDS:AT1G12060.1||1||CDS||675637694||4243	675637694	0	0	0.0243902	TRUE			1			1	22
>Arabidopsis thaliana||1||4077705||4078034||CDS:AT1G12064.1||-1||CDS||675637696||4945	675637696	0	0.0147059	0	TRUE			1			1	34
>Arabidopsis thaliana||1||4078913||4080106||CDS:AT1G12070.1||-1||CDS||675637698||5653	675637698	0	0	0.0151515	TRUE	1		1			1	21
>Arabidopsis thaliana||1||4084289||4084888||CDS:AT1G12080.1||1||CDS||675637700||6354	675637700	0.0588235		0	TRUE	1					1	25
>Arabidopsis thaliana||1||4090176||4090589||CDS:AT1G12090.1||-1||CDS||675637704||7761	675637704	0	0	0	FALSE						1	22
>Arabidopsis thaliana||1||4095246||4095845||CDS:AT1G12100.1||1||CDS||675637706||8461	675637706	0	0	0.00678733	TRUE	1	1	1		1	1	20
>Arabidopsis thaliana||1||4105341||4109290||CDS:AT1G12110.1||1||CDS||675637708||9165	675637708	0	0	0.00374532	TRUE		1	1		1	1	26
>Arabidopsis thaliana||1||4114933||4116469||CDS:AT1G12120.1||-1||CDS||675637710||9874	675637710	0.011236	0	0.0117302	TRUE	1	1	1			1	23
>Arabidopsis thaliana||1||4118594||4120871||CDS:AT1G12130.1||1||CDS||675637712||10572	675637712	0.0185185	0	0	TRUE		1	1		1	1	23
>Arabidopsis thaliana||1||4121386||4123366||CDS:AT1G12140.1||1||CDS||675637714||11282	675637714	0.00465116	0	0.00566038	FALSE						1	27
>Arabidopsis thaliana||1||4123530||4125328||CDS:AT1G12150.1||-1||CDS||675637718||12693	675637718	0.531646	0	0	FALSE						1	23
>Arabidopsis thaliana||1||4126068||4128090||CDS:AT1G12160.1||1||CDS||675637720||13398	675637720		0	0.00487805	FALSE						1	28
>Arabidopsis thaliana||1||4128607||4129701||CDS:AT1G12170.1||-1||CDS||675637722||14102	675637722	0	0	0.0136986	FALSE						1	24
>Arabidopsis thaliana||1||4130454||4130917||CDS:AT1G12180.1||1||CDS||675637724||14806	675637724	0	0	0	FALSE						1	25
>Arabidopsis thaliana||1||4132967||4134094||CDS:AT1G12190.1||-1||CDS||675637726||15509	675637726	0	0.0151515	0.00220751	TRUE			1			1	25
>Arabidopsis thaliana||1||4137627||4139835||CDS:AT1G12200.1||1||CDS||675637728||16211	675637728	0		0	FALSE						1	24
>Arabidopsis thaliana||1||4140948||4143605||CDS:AT1G12210.1||1||CDS||675637730||16912	675637730	0.0166667	0	0.00664452	FALSE						1	26
>Arabidopsis thaliana||1||4143866||4144114||CDS:AT1G12211.1||-1||CDS||675637732||17603	675637732	0	0	0.00529101	FALSE						1	27
>Arabidopsis thaliana||1||4145011||4147680||CDS:AT1G12220.1||1||CDS||675637734||18317	675637734	0	0	0	FALSE						1	24
>Arabidopsis thaliana||1||4148050||4150708||CDS:AT1G12230.1||1||CDS||675637738||19714	675637738	0.00925926	0.0149254	0.00357143	TRUE		1	1		1	1	23
>Arabidopsis thaliana||1||4153699||4157457||CDS:AT1G12240.1||1||CDS||675637742||21116	675637742	0	0	0	TRUE		1	1		1	1	24
>Arabidopsis thaliana||1||4157719||4158893||CDS:AT1G12244.1||1||CDS||675637744||21817	675637744	0	0.0294118	0.0135747	FALSE						1	17
>Arabidopsis thaliana||1||4159287||4161269||CDS:AT1G12250.1||1||CDS||675637746||22520	675637746	0.0384615	0.0285714	0	TRUE		1	1		1	1	16
>Arabidopsis thaliana||1||4163058||4164486||CDS:AT1G12260.1||-1||CDS||675637750||23917	675637750	0	0.00869565	0.00955414	TRUE	1	1	1		1	2	22
>Arabidopsis thaliana||1||4172105||4174575||CDS:AT1G12270.1||1||CDS||675637752||24615	675637752	0	0	0	TRUE	1	1	1			1	23
>Arabidopsis thaliana||1||4174875||4177559||CDS:AT1G12280.1||-1||CDS||675637754||25304	675637754	0	0	0.0116959	TRUE			1			1	24
>Arabidopsis thaliana||1||4178593||4181247||CDS:AT1G12290.1||-1||CDS||675637756||26002	675637756	0.714286	0	0.00651466	FALSE						1	19
>Arabidopsis thaliana||1||4184163||4186076||CDS:AT1G12300.1||-1||CDS||675637760||27398	675637760	0.939394	0	0	TRUE	1		1			2	23
>Arabidopsis thaliana||1||4187500||4187946||CDS:AT1G12310.1||-1||CDS||675637762||28098	675637762	0	0	0.00769231	TRUE	1	1	1		1	1	37
>Arabidopsis thaliana||1||4189424||4190209||CDS:AT1G12320.1||1||CDS||675637764||28793	675637764	0	0	0.00941176	TRUE	1	1	1	1	1	1	28
>Arabidopsis thaliana||1||4194673||4196627||CDS:AT1G12330.1||1||CDS||675637766||29490	675637766		0	0	TRUE		1	1	1	1	2	15
>Arabidopsis thaliana||1||4197396||4198032||CDS:AT1G12340.1||1||CDS||675637768||30180	675637768		0	0	FALSE						2	22
>Arabidopsis thaliana||1||4198870||4200633||CDS:AT1G12350.1||1||CDS||675637770||30884	675637770	0.00813008	0.0166667	0	FALSE						1	25
>Arabidopsis thaliana||1||4201172||4206144||CDS:AT1G12360.1||1||CDS||675637772||31581	675637772	0	0	0.00531915	TRUE		1	1	1		1	28
>Arabidopsis thaliana||1||4206500||4208842||CDS:AT1G12370.1||-1||CDS||675637774||32269	675637774	0	0	0.00321543	TRUE		1	1	1		1	30
>Arabidopsis thaliana||1||4214499||4216880||CDS:AT1G12380.1||-1||CDS||675637778||33667	675637778	0.0215054	0	0.0044843	TRUE	1	1	1	1	1	1	18
>Arabidopsis thaliana||1||4220347||4221481||CDS:AT1G12390.1||1||CDS||675637780||34353	675637780	0	0	0.0041841	TRUE		1	1		1	2	28
>Arabidopsis thaliana||1||4222296||4222603||CDS:AT1G12400.1||1||CDS||675637782||35057	675637782	0	0	0	TRUE	1	1	1	1	1	1	23
>Arabidopsis thaliana||1||4223099||4224954||CDS:AT1G12410.1||1||CDS||675637784||378	675637784	0	0.0625	0.0102041	TRUE		1	1	1	1	1	24
>Arabidopsis thaliana||1||4225321||4225482||CDS:AT1G12411.1||-1||CDS||675637786||1077	675637786	0	0.011976	0	FALSE						1	21
>Arabidopsis thaliana||1||4226673||4228917||CDS:AT1G12420.1||-1||CDS||675637788||1781	675637788		0	0.00326797	TRUE	1	1	1	1	1	1	20
>Arabidopsis thaliana||1||4234122||4238552||CDS:AT1G12430.1||-1||CDS||675637790||2487	675637790	0.047619	0.0243902	0.0106383	TRUE		1	1		1	1	21
>Arabidopsis thaliana||1||4241816||4242322||CDS:AT1G12440.1||-1||CDS||675637794||3887	675637794	0.0181818	0	0	TRUE	1	1		1		1	29
>Arabidopsis thaliana||1||4244496||4245808||CDS:AT1G12450.1||1||CDS||675637798||5297	675637798	0	0.00632911	0.00651466	TRUE	1	1	1		1	1	20
>Arabidopsis thaliana||1||4246109||4246291||CDS:AT1G12451.1||-1||CDS||675637800||5991	675637800	0	0	0.00625	FALSE						1	30
>Arabidopsis thaliana||1||4247703||4250444||CDS:AT1G12460.1||1||CDS||675637802||6699	675637802	0.00925926	0	0.0157233	TRUE	1		1	1		1	23
>Arabidopsis thaliana||1||4251359||4257201||CDS:AT1G12470.1||1||CDS||675637804||7400	675637804	0	0.0117647	0.00278552	FALSE						1	15
>Arabidopsis thaliana||1||4257427||4259249||CDS:AT1G12480.1||-1||CDS||675637806||8100	675637806	0.107143	0.00438596	0.00862069	TRUE		1	1	1	1	1	22
>Arabidopsis thaliana||1||4260783||4261869||CDS:AT1G12490.1||1||CDS||675637808||8800	675637808	0	0.0185185	0.00746269	FALSE						2	26
>Arabidopsis thaliana||1||4263542||4264957||CDS:AT1G12500.1||-1||CDS||675637810||9507	675637810	0.00854701	0	0.0052356	TRUE		1	1	1	1	1	27
>Arabidopsis thaliana||1||4267277||4268900||CDS:AT1G12520.1||-1||CDS||675637812||10213	675637812	0.295775	0	0	TRUE		1	1	1	1	1	27
>Arabidopsis thaliana||1||4269122||4270771||CDS:AT1G12530.1||-1||CDS||675637818||12344	675637818	0	0	0.00411523	TRUE		1	1		1	1	26
>Arabidopsis thaliana||1||4272960||4273980||CDS:AT1G12540.1||1||CDS||675637820||13055	675637820	0	0	0.00549451	TRUE		1	1			1	12
>Arabidopsis thaliana||1||4274649||4275831||CDS:AT1G12550.1||1||CDS||675637823||14103	675637823	0	0	0.00258398	TRUE		1			1	1	27
>Arabidopsis thaliana||1||4276557||4277693||CDS:AT1G12560.1||1||CDS||675637825||14807	675637825	0	0	0	TRUE	1	1	1		1	1	26
>Arabidopsis thaliana||1||4278192||4280753||CDS:AT1G12570.1||-1||CDS||675637827||15510	675637827	0	0	0.0111524	TRUE		1	1		1	2	24
>Arabidopsis thaliana||1||4283635||4285675||CDS:AT1G12580.1||1||CDS||675637829||16212	675637829	0	0	0.00925926	TRUE	1	1	1		1	1	17
>Arabidopsis thaliana||1||4286414||4288859||CDS:AT1G12600.1||-1||CDS||675637831||16913	675637831	0	0	0.002457	TRUE	1	1	1		1	1	22
>Arabidopsis thaliana||1||4290205||4290834||CDS:AT1G12610.1||-1||CDS||675637833||17604	675637833	0	0	0.0114943	TRUE	1	1	1		1	1	28
>Arabidopsis thaliana||1||4294883||4296748||CDS:AT1G12620.1||-1||CDS||675637835||18318	675637835	0.757576	0	0.00425532	FALSE						1	18
>Arabidopsis thaliana||1||4298897||4299475||CDS:AT1G12630.1||1||CDS||675637837||19017	675637837	0	0	0.00719424	FALSE						1	28
>Arabidopsis thaliana||1||4303586||4305666||CDS:AT1G12640.1||-1||CDS||675637839||19715	675637839	0.0118343	0.0070922	0.00401606	TRUE	1	1	1		1	1	22
>Arabidopsis thaliana||1||4306183||4307673||CDS:AT1G12650.1||1||CDS||675637841||20424	675637841	0	0	0.00236407	TRUE		1			1	1	14
>Arabidopsis thaliana||1||4308943||4309583||CDS:AT1G12660.1||1||CDS||675637849||23217	675637849		0	0	FALSE						1	24
>Arabidopsis thaliana||1||4310969||4311457||CDS:AT1G12663.1||1||CDS||675637851||23918	675637851		0	0.021164	FALSE						1	18
>Arabidopsis thaliana||1||4312398||4312667||CDS:AT1G12665.1||1||CDS||675637853||24616	675637853			0	FALSE						1	19
>Arabidopsis thaliana||1||4318457||4318871||CDS:AT1G12672.1||1||CDS||675637855||25305	675637855		0	0.00787402	FALSE						1	22
>Arabidopsis thaliana||1||4320123||4322269||CDS:AT1G12680.1||-1||CDS||675637859||26704	675637859	0.619048	0	0.00371747	FALSE						1	19
>Arabidopsis thaliana||1||4323722||4326227||CDS:AT1G12700.1||-1||CDS||675637861||27399	675637861	0.492308	0	0.00917431	TRUE	1					1	21
>Arabidopsis thaliana||1||4326980||4328324||CDS:AT1G12710.1||-1||CDS||675637863||28099	675637863	0	0.00925926	0.0060423	TRUE		1	1		1	1	17
>Arabidopsis thaliana||1||4334675||4337609||CDS:AT1G12730.1||1||CDS||675637865||28794	675637865	0.0133333	0	0.0128617	TRUE	1	1	1			1	32
>Arabidopsis thaliana||1||4342462||4344569||CDS:AT1G12740.1||1||CDS||675637869||30181	675637869	0.0909091	0	0.00323625	TRUE	1	1	1		1	1	22
>Arabidopsis thaliana||1||4345100||4346688||CDS:AT1G12750.1||-1||CDS||675637873||31582	675637873	0	0.025	0.00714286	TRUE		1	1			1	32
>Arabidopsis thaliana||1||4348728||4350512||CDS:AT1G12760.1||1||CDS||675637879||33668	675637879	0.00395257		0	TRUE	1	1	1		1	1	21
>Arabidopsis thaliana||1||4351888||4353543||CDS:AT1G12770.1||1||CDS||675637883||35058	675637883	0.536232	0.00769231	0	TRUE		1				1	16
>Arabidopsis thaliana||1||4353906||4355840||CDS:AT1G12775.1||1||CDS||675637885||379	675637885	0	0	0.00593472	TRUE	1					2	23
>Arabidopsis thaliana||1||4356124||4358120||CDS:AT1G12780.1||-1||CDS||675637887||1078	675637887		0.027027	0.00645161	TRUE		1	1			1	16
>Arabidopsis thaliana||1||4359597||4361222||CDS:AT1G12790.1||-1||CDS||675637889||1782	675637889	0	0	0	FALSE						2	17
>Arabidopsis thaliana||1||4361778||4365189||CDS:AT1G12800.1||-1||CDS||675637891||2488	675637891		0.00900901	0.00229885	TRUE		1			1	1	24
>Arabidopsis thaliana||1||4366728||4366955||CDS:AT1G12805.1||1||CDS||675637893||3180	675637893		0	0	FALSE						1	25
>Arabidopsis thaliana||1||4367332||4368520||CDS:AT1G12810.1||1||CDS||675637895||3888	675637895	0	0	0.00303951	FALSE						1	18
>Arabidopsis thaliana||1||4368879||4370780||CDS:AT1G12820.1||-1||CDS||675637899||5298	675637899	0.189655	0.0222222	0.00502513	TRUE			1		1	1	32
>Arabidopsis thaliana||1||4374412||4375053||CDS:AT1G12830.1||-1||CDS||675637901||5992	675637901	0	0	0.00440529	TRUE			1			1	20
>Arabidopsis thaliana||1||4375584||4378220||CDS:AT1G12840.1||1||CDS||675637903||6700	675637903	0	0.00609756	0	TRUE			1		1	1	17
>Arabidopsis thaliana||1||4379023||4379382||CDS:AT1G12845.1||-1||CDS||675637905||7401	675637905	0.0416667	0	0.00222222	TRUE			1			1	19
>Arabidopsis thaliana||1||4380022||4381577||CDS:AT1G12850.1||-1||CDS||675637907||8101	675637907	0.808989	0.008	0.00784314	TRUE	1		1		1	1	17
>Arabidopsis thaliana||1||4382223||4383611||CDS:AT1G12855.1||1||CDS||675637909||8801	675637909	0		0	FALSE						1	12
>Arabidopsis thaliana||1||4384758||4386392||CDS:AT1G12860.1||1||CDS||675637911||9508	675637911	0		0.00438596	TRUE	1		1		1	1	23
>Arabidopsis thaliana||1||4387129||4389110||CDS:AT1G12870.1||-1||CDS||675637913||10214	675637913	0	0	0.012012	FALSE						1	18
>Arabidopsis thaliana||1||4390036||4391046||CDS:AT1G12880.1||1||CDS||675637915||10928	675637915	0	0	0.00484653	TRUE	1		1			2	17
>Arabidopsis thaliana||1||4391734||4392393||CDS:AT1G12890.1||1||CDS||675637917||11630	675637917		0	0.0124611	TRUE			1		1	1	18
>Arabidopsis thaliana||1||4392634||4394283||CDS:AT1G12900.1||-1||CDS||675637919||12345	675637919	0	0	0.0149254	TRUE	1		1			1	20
>Arabidopsis thaliana||1||4395114||4396154||CDS:AT1G12910.1||-1||CDS||675637927||15164	675637927	0	0	0.00294985	TRUE	1		1			1	29
>Arabidopsis thaliana||1||4396555||4397859||CDS:AT1G12920.1||-1||CDS||675637929||15872	675637929	0	0	0.00383142	TRUE	1		1			2	19
>Arabidopsis thaliana||1||4398588||4405495||CDS:AT1G12930.1||-1||CDS||675637931||16564	675637931	0	0	0	TRUE			1			1	19
>Arabidopsis thaliana||1||4412887||4413057||CDS:AT1G12938.1||1||CDS||675637933||17264	675637933	0	0	0.00571429	FALSE						1	22
>Arabidopsis thaliana||1||4416405||4418337||CDS:AT1G12940.1||1||CDS||675637935||17962	675637935	0	0	0.00689655	TRUE					1	2	24
>Arabidopsis thaliana||1||4419849||4422462||CDS:AT1G12950.1||1||CDS||675637937||18655	675637937	0	0	0.00393701	TRUE	1	1	1			1	29
>Arabidopsis thaliana||1||4422707||4423155||CDS:AT1G12960.1||-1||CDS||675637939||19363	675637939	0	0.0392157	0.010989	TRUE		1	1			1	23
>Arabidopsis thaliana||1||4423727||4425632||CDS:AT1G12970.1||1||CDS||675637941||20080	675637941	0	0	0	TRUE	1		1		1	1	26
>Arabidopsis thaliana||1||4429791||4430777||CDS:AT1G12980.1||1||CDS||675637943||20774	675637943			0.00617284	TRUE		1	1		1	1	22
>Arabidopsis thaliana||1||4433973||4435552||CDS:AT1G12990.1||1||CDS||675637945||21481	675637945	0	0	0	TRUE	1	1	1		1	2	18
>Arabidopsis thaliana||1||4436402||4438693||CDS:AT1G13000.1||-1||CDS||675637947||22177	675637947	0	0	0.00358423	TRUE	1	1	1		1	1	18
>Arabidopsis thaliana||1||4440927||4443520||CDS:AT1G13020.1||-1||CDS||675637951||23577	675637951	0.393443	0	0.00580271	TRUE	1	1	1		1	1	22
>Arabidopsis thaliana||1||4444284||4447278||CDS:AT1G13030.1||-1||CDS||675637953||24273	675637953	0	0.00925926	0	TRUE		1	1		1	1	20
>Arabidopsis thaliana||1||4447647||4449200||CDS:AT1G13040.1||1||CDS||675637955||24965	675637955	0	0	0.00970874	TRUE	1	1	1		1	1	25
>Arabidopsis thaliana||1||4450568||4451521||CDS:AT1G13050.1||1||CDS||675637957||25660	675637957		0	0	TRUE	1	1	1			1	23
>Arabidopsis thaliana||1||4452641||4454663||CDS:AT1G13060.1||1||CDS||675637961||27047	675637961	0	0	0	TRUE	1					1	19
>Arabidopsis thaliana||1||4459212||4460807||CDS:AT1G13080.1||1||CDS||675637964||28100	675637964	0	0	0.00636943	FALSE						2	21
>Arabidopsis thaliana||1||4461846||4463400||CDS:AT1G13090.1||1||CDS||675637968||29492	675637968	0	0	0.00680272	FALSE						1	30
>Arabidopsis thaliana||1||4463983||4465538||CDS:AT1G13100.1||1||CDS||675637970||30182	675637970	0	0	0.00362319	FALSE						1	26
>Arabidopsis thaliana||1||4467272||4468857||CDS:AT1G13110.1||1||CDS||675637972||30886	675637972	0	0	0	FALSE						1	24
>Arabidopsis thaliana||1||4469334||4472775||CDS:AT1G13120.1||-1||CDS||675637974||31583	675637974	0	0	0.00438596	TRUE		1	1		1	1	19
>Arabidopsis thaliana||1||4474726||4477820||CDS:AT1G13130.1||1||CDS||675637976||32271	675637976	0	0	0	TRUE		1	1		1	1	29
>Arabidopsis thaliana||1||4478667||4480271||CDS:AT1G13140.1||-1||CDS||675637978||32968	675637978	0	0	0.00385356	TRUE		1				1	20
>Arabidopsis thaliana||1||4481995||4483584||CDS:AT1G13150.1||-1||CDS||675637981||34014	675637981	0	0	0.00465116	FALSE						1	21
>Arabidopsis thaliana||1||4484634||4488388||CDS:AT1G13160.1||1||CDS||675637983||34706	675637983	0.0294118	0.0104167	0	TRUE		1	1		1	1	23
>Arabidopsis thaliana||1||4488826||4492278||CDS:AT1G13170.1||-1||CDS||675637985||17	675637985	0	0	0	TRUE		1	1		1	1	22
>Arabidopsis thaliana||1||4495394||4498204||CDS:AT1G13180.1||1||CDS||675637989||1425	675637989	0.00952381	0	0.00340136	TRUE		1	1		1	1	17
>Arabidopsis thaliana||1||4499633||4501354||CDS:AT1G13190.1||1||CDS||675637991||2137	675637991		0	0.0159574	TRUE		1	1		1	1	14
>Arabidopsis thaliana||1||4501778||4503347||CDS:AT1G13195.1||-1||CDS||675637993||2834	675637993	0.576923	0	0.00767263	TRUE			1			1	21
>Arabidopsis thaliana||1||4507221||4508528||CDS:AT1G13200.1||-1||CDS||675637997||4244	675637997	0	0	0	TRUE	1		1			1	19
>Arabidopsis thaliana||1||4509252||4513774||CDS:AT1G13210.1||-1||CDS||675637999||4946	675637999	0.239437	0	0.00900901	TRUE	1		1			1	13
>Arabidopsis thaliana||1||4515660||4517415||CDS:AT1G13220.1||1||CDS||675638001||5654	675638001	0.00558659	0	0.00273973	TRUE			1		1	1	22
>Arabidopsis thaliana||1||4520679||4522439||CDS:AT1G13230.1||1||CDS||675638005||7053	675638005	0	0	0.0046729	TRUE	1					1	15
>Arabidopsis thaliana||1||4528965||4530002||CDS:AT1G13250.1||-1||CDS||675638009||8462	675638009	0	0	0.0121951	TRUE		1	1		1	1	22
>Arabidopsis thaliana||1||4542386||4543420||CDS:AT1G13260.1||1||CDS||675638011||9166	675638011	0	0	0.00952381	TRUE	1	1	1		1	1	24
>Arabidopsis thaliana||1||4544999||4547155||CDS:AT1G13270.1||1||CDS||675638013||9875	675638013	0	0	0.0124688	TRUE	1	1	1		1	1	27
>Arabidopsis thaliana||1||4547624||4548552||CDS:AT1G13280.1||1||CDS||675638017||11283	675638017	0	0	0.00384615	TRUE	1		1		1	1	22
>Arabidopsis thaliana||1||4550366||4551527||CDS:AT1G13290.1||-1||CDS||675638019||11988	675638019	0	0	0.0273973	TRUE		1	1		1	1	20
>Arabidopsis thaliana||1||4556977||4558591||CDS:AT1G13300.1||1||CDS||675638021||12694	675638021			0.00847458	TRUE	1	1	1		1	1	22
>Arabidopsis thaliana||1||4561217||4562929||CDS:AT1G13310.1||-1||CDS||675638023||13399	675638023	0	0	0	TRUE		1	1		1	1	16
>Arabidopsis thaliana||1||4563692||4567348||CDS:AT1G13320.1||-1||CDS||675638025||14104	675638025	0.030303	0	0.0070922	TRUE	1	1	1		1	1	20
>Arabidopsis thaliana||1||4568008||4569410||CDS:AT1G13330.1||1||CDS||675638031||16213	675638031	0	0.0169492	0.00617284	TRUE		1	1		1	1	18
>Arabidopsis thaliana||1||4569622||4571043||CDS:AT1G13340.1||-1||CDS||675638033||16914	675638033	0.015873	0	0.00414938	TRUE			1		1	1	30
>Arabidopsis thaliana||1||4572502||4576547||CDS:AT1G13350.1||-1||CDS||675638035||17605	675638035	0	0	0	TRUE	1	1	1		1	1	28
>Arabidopsis thaliana||1||4577229||4577813||CDS:AT1G13360.1||-1||CDS||675638039||19018	675638039	0	0	0	TRUE	1	1	1		1	1	30
>Arabidopsis thaliana||1||4587926||4588522||CDS:AT1G13370.1||-1||CDS||675638045||21118	675638045	0	0	0.00440529	FALSE						1	23
>Arabidopsis thaliana||1||4589218||4590362||CDS:AT1G13380.1||-1||CDS||675638047||21819	675638047	0.0724638	0	0.0078329	TRUE		1	1		1	1	31
>Arabidopsis thaliana||1||4592829||4593549||CDS:AT1G13390.1||-1||CDS||675638049||22522	675638049	0	0	0	TRUE		1	1		1	1	20
>Arabidopsis thaliana||1||4597784||4598911||CDS:AT1G13400.1||1||CDS||675638053||23919	675638053	0	0	0	TRUE		1	1		1	1	13
>Arabidopsis thaliana||1||4601526||4603174||CDS:AT1G13410.1||1||CDS||675638055||24617	675638055	0	0	0.00222222	TRUE		1	1		1	1	26
>Arabidopsis thaliana||1||4604871||4605866||CDS:AT1G13420.1||1||CDS||675638057||25306	675638057	0	0	0.00829876	FALSE						2	20
>Arabidopsis thaliana||1||4606530||4607585||CDS:AT1G13430.1||1||CDS||675638059||26004	675638059	0	0	0.00696056	FALSE						2	20
>Arabidopsis thaliana||1||4608465||4610494||CDS:AT1G13440.1||-1||CDS||675638061||26705	675638061	0	0	0.0129032	FALSE						1	27
>Arabidopsis thaliana||1||4612999||4615115||CDS:AT1G13450.1||-1||CDS||675638065||28101	675638065	0.704918	0.0285714	0.00787402	TRUE	1					1	26
>Arabidopsis thaliana||1||4616504||4618180||CDS:AT1G13460.1||1||CDS||675638071||30183	675638071		0.00819672	0.00306748	TRUE	1					1	16
>Arabidopsis thaliana||1||4620322||4621542||CDS:AT1G13470.1||-1||CDS||675638075||31584	675638075	0.444444		0	FALSE						1	23
>Arabidopsis thaliana||1||4622783||4624043||CDS:AT1G13480.1||-1||CDS||675638077||32272	675638077	0	0	0	FALSE						1	23
>Arabidopsis thaliana||1||4624171||4624344||CDS:AT1G13485.1||-1||CDS||675638079||32969	675638079		0	0.00326797	FALSE						1	13
>Arabidopsis thaliana||1||4624715||4626064||CDS:AT1G13490.1||-1||CDS||675638081||33669	675638081		0	0.111111	FALSE						2	19
>Arabidopsis thaliana||1||4627789||4629169||CDS:AT1G13500.1||-1||CDS||675638083||34355	675638083	0	0	0	FALSE						2	23
>Arabidopsis thaliana||1||4629459||4630687||CDS:AT1G13510.1||-1||CDS||675638085||35059	675638085	0	0	0	FALSE						2	21
>Arabidopsis thaliana||1||4631857||4633223||CDS:AT1G13520.1||-1||CDS||675638087||380	675638087	0	0	0	FALSE						1	24
>Arabidopsis thaliana||1||4633740||4635129||CDS:AT1G13530.1||-1||CDS||675638089||1079	675638089	0	0	0	TRUE		1	1			2	22
>Arabidopsis thaliana||1||4635474||4636708||CDS:AT1G13540.1||-1||CDS||675638091||1783	675638091		0	0.00714286	FALSE						2	24
>Arabidopsis thaliana||1||4637072||4638315||CDS:AT1G13550.1||-1||CDS||675638093||2489	675638093	0.888889	0	0.0307692	FALSE						1	24
>Arabidopsis thaliana||1||4638834||4641691||CDS:AT1G13560.1||-1||CDS||675638095||3181	675638095	0.0266667	0	0.00503356	TRUE		1				2	19
>Arabidopsis thaliana||1||4642528||4643930||CDS:AT1G13570.1||-1||CDS||675638099||4597	675638099	0.0322581	0.013986	0	TRUE		1	1		1	1	13
>Arabidopsis thaliana||1||4645380||4646765||CDS:AT1G13580.1||-1||CDS||675638101||5299	675638101	0.619048	0	0.00265252	TRUE		1	1			1	23
>Arabidopsis thaliana||1||4647979||4648612||CDS:AT1G13590.1||1||CDS||675638107||7402	675638107	0	0.025641	0.0122951	FALSE						1	16
>Arabidopsis thaliana||1||4650787||4651377||CDS:AT1G13600.1||-1||CDS||675638109||8102	675638109	0	0	0.00986842	TRUE	1	1	1		1	1	25
>Arabidopsis thaliana||1||4658603||4659010||CDS:AT1G13605.1||1||CDS||675638111||8802	675638111	0		0.102871	FALSE						1	15
>Arabidopsis thaliana||1||4660778||4661098||CDS:AT1G13607.1||1||CDS||675638113||9509	675638113	0	0	0.00531915	FALSE						1	20
>Arabidopsis thaliana||1||4661682||4662029||CDS:AT1G13608.1||1||CDS||675638115||10215	675638115	0	0	0	FALSE						1	17
>Arabidopsis thaliana||1||4662818||4663146||CDS:AT1G13609.1||1||CDS||675638117||10929	675638117	0	0	0.00558659	FALSE						1	25
>Arabidopsis thaliana||1||4664008||4665975||CDS:AT1G13610.1||-1||CDS||675638121||12346	675638121	0	0	0	TRUE		1	1		1	1	31
>Arabidopsis thaliana||1||4668494||4669225||CDS:AT1G13620.1||1||CDS||675638125||13752	675638125	0		0.003125	TRUE	1	1				1	18
>Arabidopsis thaliana||1||4669784||4672826||CDS:AT1G13630.1||-1||CDS||675638127||14459	675638127	0.0149254	0.00641026	0.00527704	TRUE	1	1	1		1	1	27
>Arabidopsis thaliana||1||4674248||4675784||CDS:AT1G13635.1||1||CDS||675638134||16915	675638134		0	0.00550964	TRUE		1	1		1	1	19
>Arabidopsis thaliana||1||4677276||4679144||CDS:AT1G13640.1||-1||CDS||675638138||18320	675638138	0	0	0.0116279	TRUE		1	1		1	1	24
>Arabidopsis thaliana||1||4680571||4681903||CDS:AT1G13650.1||-1||CDS||675638140||19019	675638140	0.0107527	0	0	TRUE	1	1	1		1	1	22
>Arabidopsis thaliana||1||4688201||4688878||CDS:AT1G13670.1||1||CDS||675638144||20426	675638144	0.0169492	0.0117647	0	TRUE		1	1			1	26
>Arabidopsis thaliana||1||4690409||4692702||CDS:AT1G13680.1||1||CDS||675638146||21119	675638146	0	0	0	FALSE						1	18
>Arabidopsis thaliana||1||4693380||4694179||CDS:AT1G13690.1||1||CDS||675638148||21820	675638148	0.0052356	0	0.00195312	TRUE		1	1	1	1	1	26
>Arabidopsis thaliana||1||4694475||4695600||CDS:AT1G13700.1||-1||CDS||675638150||22523	675638150	0.2	0.00813008	0.00337838	TRUE		1	1		1	1	15
>Arabidopsis thaliana||1||4702932||4704592||CDS:AT1G13710.1||-1||CDS||675638152||23219	675638152	0	0	0	TRUE			1	1		1	26
>Arabidopsis thaliana||1||4710519||4712332||CDS:AT1G13730.1||1||CDS||675638154||23920	675638154	0	0	0.003663	TRUE	1	1	1		1	1	19
>Arabidopsis thaliana||1||4713969||4715158||CDS:AT1G13740.1||1||CDS||675638156||24618	675638156	0	0	0.017094	TRUE		1		1		1	19
>Arabidopsis thaliana||1||4715490||4718091||CDS:AT1G13750.1||-1||CDS||675638158||25307	675638158	0	0.0116279	0.00680272	TRUE		1	1		1	1	12
>Arabidopsis thaliana||1||4718761||4719238||CDS:AT1G13755.1||-1||CDS||675638160||26005	675638160	0	0	0.016	FALSE						1	18
>Arabidopsis thaliana||1||4720365||4721101||CDS:AT1G13760.1||-1||CDS||675638162||26706	675638162	0	0.0178571	0.00826446	FALSE						1	16
>Arabidopsis thaliana||1||4721717||4724345||CDS:AT1G13770.1||1||CDS||675638164||27401	675638164	0		0.0083682	TRUE		1	1		1	1	18
>Arabidopsis thaliana||1||4724681||4726314||CDS:AT1G13780.1||1||CDS||675638168||28797	675638168	0.00478469	0	0.00387597	FALSE						2	21
>Arabidopsis thaliana||1||4727438||4730229||CDS:AT1G13790.1||1||CDS||675638170||29494	675638170		0	0.00261097	FALSE						1	24
>Arabidopsis thaliana||1||4731056||4733707||CDS:AT1G13800.1||-1||CDS||675638172||30184	675638172	0.622642	0.0148148	0	TRUE					1	2	17
>Arabidopsis thaliana||1||4734088||4735164||CDS:AT1G13810.1||1||CDS||675638174||30888	675638174	0	0	0	FALSE						1	15
>Arabidopsis thaliana||1||4735622||4737617||CDS:AT1G13820.1||1||CDS||675638176||31585	675638176	0	0	0.00246914	TRUE		1	1		1	1	30
>Arabidopsis thaliana||1||4739999||4740926||CDS:AT1G13830.1||-1||CDS||675638178||32273	675638178	0	0.0121951	0.00332226	TRUE	1	1	1			1	16
>Arabidopsis thaliana||1||4743754||4746256||CDS:AT1G13860.1||-1||CDS||675638180||32970	675638180	0.333333	0	0	TRUE		1	1	1	1	1	14
>Arabidopsis thaliana||1||4747437||4748345||CDS:AT1G13870.1||-1||CDS||675638188||381	675638188	0	0.0217391	0.00423729	TRUE		1	1		1	1	18
>Arabidopsis thaliana||1||4749603||4750967||CDS:AT1G13880.1||1||CDS||675638190||1080	675638190	0.05	0	0.0096463	TRUE	1	1	1		1	1	18
>Arabidopsis thaliana||1||4751581||4752844||CDS:AT1G13890.1||1||CDS||675638192||1784	675638192	0.025641	0	0.00406504	TRUE	1	1	1		1	1	20
>Arabidopsis thaliana||1||4753494||4755554||CDS:AT1G13900.1||-1||CDS||675638194||2490	675638194	0.0121951	0	0.00492611	TRUE	1	1	1	1	1	1	24
>Arabidopsis thaliana||1||4755955||4757814||CDS:AT1G13910.1||1||CDS||675638196||3182	675638196	0	0	0.00389105	TRUE	1	1	1		1	1	27
>Arabidopsis thaliana||1||4758188||4759754||CDS:AT1G13920.1||1||CDS||675638198||3890	675638198		0.1	0.00787402	TRUE	1	1	1	1	1	1	22
>Arabidopsis thaliana||1||4761091||4761558||CDS:AT1G13930.1||1||CDS||675638200||4598	675638200			0.00564972	TRUE	1	1		1		1	24
>Arabidopsis thaliana||1||4762703||4765923||CDS:AT1G13940.1||-1||CDS||675638206||6702	675638206	0	0	0	TRUE	1	1	1	1	1	1	19
>Arabidopsis thaliana||1||4773631||4774668||CDS:AT1G13950.1||1||CDS||675638208||7403	675638208	0	0	0.0143541	TRUE	1	1	1	1		1	29
>Arabidopsis thaliana||1||4776622||4779043||CDS:AT1G13960.1||1||CDS||675638210||8103	675638210	0	0.015625	0.0112782	TRUE	1	1	1			1	24
>Arabidopsis thaliana||1||4779742||4781882||CDS:AT1G13970.1||-1||CDS||675638214||9510	675638214	0	0	0.00888889	TRUE			1		1	1	23
>Arabidopsis thaliana||1||4789587||4794397||CDS:AT1G13980.1||1||CDS||675638216||10216	675638216	0	0	0.0128755	TRUE				1		1	17
>Arabidopsis thaliana||1||4794810||4796476||CDS:AT1G13990.1||1||CDS||675638220||11632	675638220	0.00490196	0	0.00696056	TRUE		1	1	1	1	1	21
>Arabidopsis thaliana||1||4797606||4800043||CDS:AT1G14000.1||1||CDS||675638226||13753	675638226	0	0	0.01	TRUE	1	1	1	1	1	1	24
>Arabidopsis thaliana||1||4800385||4801790||CDS:AT1G14010.1||-1||CDS||675638228||14460	675638228	0.393939	0	0.00377358	TRUE	1	1	1	1	1	1	27
>Arabidopsis thaliana||1||4802930||4805111||CDS:AT1G14020.1||1||CDS||675638230||15165	675638230	0.0223881	0	0.0100251	TRUE	1	1	1	1	1	1	24
>Arabidopsis thaliana||1||4805493||4807440||CDS:AT1G14030.1||-1||CDS||675638232||15873	675638232	0.384615	0.027027	0.00306748	TRUE		1	1	1	1	1	25
>Arabidopsis thaliana||1||4810488||4814543||CDS:AT1G14040.1||1||CDS||675638234||16565	675638234	0	0	0.0031746	TRUE	1	1	1		1	1	24
>Arabidopsis thaliana||1||4815683||4815988||CDS:AT1G14048.1||-1||CDS||675638236||17265	675638236	0	0	0.0070922	FALSE						1	20
>Arabidopsis thaliana||1||4817354||4817893||CDS:AT1G14060.1||-1||CDS||675638238||17963	675638238	0.0344828	0.00806452	0.00534759	TRUE	1			1		1	15
>Arabidopsis thaliana||1||4818548||4820150||CDS:AT1G14070.1||1||CDS||675638240||18656	675638240	0	0	0	FALSE						1	20
>Arabidopsis thaliana||1||4822580||4824218||CDS:AT1G14080.1||1||CDS||675638242||19364	675638242	0	0	0.0135593	TRUE	1	1	1		1	1	20
>Arabidopsis thaliana||1||4827961||4829587||CDS:AT1G14100.1||1||CDS||675638244||20081	675638244			0	FALSE						1	24
>Arabidopsis thaliana||1||4830297||4831915||CDS:AT1G14110.1||1||CDS||675638246||20775	675638246	0	0	0.00520833	FALSE						1	22
>Arabidopsis thaliana||1||4833648||4834833||CDS:AT1G14120.1||-1||CDS||675638248||21482	675638248	0	0	0.00431034	FALSE						2	22
>Arabidopsis thaliana||1||4836041||4837040||CDS:AT1G14130.1||-1||CDS||675638250||22178	675638250	0	0	0.00232558	FALSE						2	24
>Arabidopsis thaliana||1||4838131||4839602||CDS:AT1G14140.1||-1||CDS||675638252||22877	675638252	0.0666667	0	0	TRUE		1	1		1	1	25
>Arabidopsis thaliana||1||4839885||4840632||CDS:AT1G14150.1||1||CDS||675638254||23578	675638254	0	0	0	TRUE		1	1	1	1	1	30
>Arabidopsis thaliana||1||4840798||4841660||CDS:AT1G14160.1||-1||CDS||675638258||24966	675638258	0	0	0.00884956	TRUE			1	1	1	1	14
>Arabidopsis thaliana||1||4843463||4845253||CDS:AT1G14170.1||-1||CDS||675638260||25661	675638260	0	0	0.007109	TRUE	1	1	1	1	1	1	24
>Arabidopsis thaliana||1||4847828||4848970||CDS:AT1G14180.1||1||CDS||675638266||27743	675638266	0	0	0.00568182	TRUE			1	1		1	18
>Arabidopsis thaliana||1||4850284||4851885||CDS:AT1G14185.1||1||CDS||675638270||29133	675638270	0	0	0	TRUE			1			1	22
>Arabidopsis thaliana||1||4852802||4854307||CDS:AT1G14190.1||1||CDS||675638272||29827	675638272	0	0	0.0139535	FALSE						2	19
>Arabidopsis thaliana||1||4854532||4855071||CDS:AT1G14200.1||-1||CDS||675638274||30521	675638274	0	0.016129	0.00888889	TRUE	1		1	1	1	1	16
>Arabidopsis thaliana||1||4855582||4856762||CDS:AT1G14205.1||1||CDS||675638276||31217	675638276	0	0.00970874	0.00359712	TRUE			1	1		1	16
>Arabidopsis thaliana||1||4856902||4857941||CDS:AT1G14210.1||-1||CDS||675638278||31921	675638278	0	0	0.00228311	TRUE	1		1	1	1	1	25
>Arabidopsis thaliana||1||4858642||4859601||CDS:AT1G14220.1||-1||CDS||675638280||32623	675638280	0	0	0	FALSE						1	19
>Arabidopsis thaliana||1||4861497||4863991||CDS:AT1G14230.1||1||CDS||675638284||34015	675638284	0	0.0126582	0.0121951	FALSE						1	25
>Arabidopsis thaliana||1||4865159||4867777||CDS:AT1G14240.1||1||CDS||675638286||34707	675638286	0	0	0.0107817	TRUE	1		1		1	1	29
>Arabidopsis thaliana||1||4868675||4871203||CDS:AT1G14250.1||1||CDS||675638293||1785	675638293	0.00429185	0.00943396	0.0120482	FALSE						1	26
>Arabidopsis thaliana||1||4873200||4874430||CDS:AT1G14260.1||1||CDS||675638295||2491	675638295	0.0117188	0.0125	0.0060423	TRUE	1		1		1	1	22
>Arabidopsis thaliana||1||4875099||4877195||CDS:AT1G14270.1||-1||CDS||675638299||3891	675638299		0	0.00607903	TRUE			1		1	1	17
>Arabidopsis thaliana||1||4877657||4878985||CDS:AT1G14280.1||1||CDS||675638307||6703	675638307	0	0.0253165	0	TRUE	1		1		1	1	19
>Arabidopsis thaliana||1||4880307||4881784||CDS:AT1G14290.1||-1||CDS||675638309||7404	675638309	0.28	0.0322581	0.00501253	TRUE			1		1	1	24
>Arabidopsis thaliana||1||4882654||4884686||CDS:AT1G14300.1||-1||CDS||675638311||8104	675638311	0.0121951	0	0.0027933	TRUE					1	1	18
>Arabidopsis thaliana||1||4885049||4886672||CDS:AT1G14310.1||1||CDS||675638315||9511	675638315	0	0	0.00303951	TRUE			1		1	1	19
>Arabidopsis thaliana||1||4886861||4887439||CDS:AT1G14315.1||-1||CDS||675638317||10217	675638317	0	0	0.00421941	FALSE						1	17
>Arabidopsis thaliana||1||4888270||4889408||CDS:AT1G14320.1||1||CDS||675638321||11633	675638321	0	0.0117647	0.00659341	FALSE						2	24
>Arabidopsis thaliana||1||4890375||4891700||CDS:AT1G14330.1||-1||CDS||675638325||13059	675638325	0.181818	0	0	TRUE	1		1	1	1	1	17
>Arabidopsis thaliana||1||4897709||4898776||CDS:AT1G14340.1||1||CDS||675638327||13754	675638327	0.0175439	0	0	TRUE			1	1	1	1	12
>Arabidopsis thaliana||1||4899176||4899766||CDS:AT1G14345.1||1||CDS||675638329||14461	675638329	0	0	0.00645161	TRUE			1			1	26
>Arabidopsis thaliana||1||4908427||4910647||CDS:AT1G14350.1||1||CDS||675638331||15166	675638331	0	0.00934579	0	TRUE	1		1	1	1	1	18
>Arabidopsis thaliana||1||4911362||4913029||CDS:AT1G14360.1||-1||CDS||675638335||16566	675638335	0	0.0075188	0	TRUE	1		1	1	1	1	26
>Arabidopsis thaliana||1||4915859||4917959||CDS:AT1G14370.1||1||CDS||675638337||17266	675638337	0.01	0	0	FALSE						1	14
>Arabidopsis thaliana||1||4918279||4920761||CDS:AT1G14380.1||-1||CDS||675638339||17964	675638339	0.169492	0.00694444	0.00362319	TRUE	1		1	1		1	26
>Arabidopsis thaliana||1||4924277||4926794||CDS:AT1G14390.1||1||CDS||675638345||20082	675638345	0	0	0	TRUE	1	1	1	1	1	1	12
>Arabidopsis thaliana||1||4927294||4928136||CDS:AT1G14400.1||-1||CDS||675638347||20776	675638347	0.768473	0.00395257	0.00860215	TRUE	1		1		1	2	26
>Arabidopsis thaliana||1||4929352||4930810||CDS:AT1G14410.1||-1||CDS||675638351||22179	675638351	0	0	0.00197628	TRUE	1		1	1	1	1	30
>Arabidopsis thaliana||1||4931844||4933405||CDS:AT1G14420.1||-1||CDS||675638353||22878	675638353	0	0.0405405	0.0121951	TRUE	1		1	1	1	1	22
>Arabidopsis thaliana||1||4934359||4936053||CDS:AT1G14430.1||1||CDS||675638355||23579	675638355	0	0.0363636	0	TRUE			1			1	31
>Arabidopsis thaliana||1||4939076||4940014||CDS:AT1G14440.1||-1||CDS||675638357||24275	675638357	0.0136986	0	0	FALSE						1	12
>Arabidopsis thaliana||1||4947337||4947558||CDS:AT1G14450.1||-1||CDS||675638361||25662	675638361	0.010101	0	0.00662252	FALSE						2	28
>Arabidopsis thaliana||1||4947985||4948278||CDS:AT1G14455.1||-1||CDS||675638363||26356	675638363	0	0.00917431	0.00355872	FALSE						1	15
>Arabidopsis thaliana||1||4948962||4952750||CDS:AT1G14460.1||-1||CDS||675638365||27049	675638365	0.00520833	0.0422535	0.00598802	FALSE						1	22
>Arabidopsis thaliana||1||4954080||4955702||CDS:AT1G14470.1||1||CDS||675638367||27744	675638367	0	0	0.0171233	TRUE		1	1		1	1	19
>Arabidopsis thaliana||1||4956404||4957888||CDS:AT1G14480.1||1||CDS||675638369||28444	675638369	0	0.0223464	0.00757576	FALSE						1	18
>Arabidopsis thaliana||1||4958705||4959325||CDS:AT1G14490.1||-1||CDS||675638373||29828	675638373	0	0	0	FALSE						1	22
>Arabidopsis thaliana||1||4960375||4961780||CDS:AT1G14500.1||1||CDS||675638375||30522	675638375		0	0.0118343	FALSE						1	19
>Arabidopsis thaliana||1||4962171||4964154||CDS:AT1G14510.1||-1||CDS||675638377||31218	675638377	0	0.0305344	0.00554529	FALSE						1	20
>Arabidopsis thaliana||1||4968376||4969954||CDS:AT1G14520.1||-1||CDS||675638379||31922	675638379	0.0151515	0	0.00295858	TRUE			1			1	22
>Arabidopsis thaliana||1||4971420||4973597||CDS:AT1G14530.1||-1||CDS||675638383||33314	675638383	0.709677	0.025974	0.00806452	TRUE	1	1	1		1	1	24
>Arabidopsis thaliana||1||4974233||4975600||CDS:AT1G14540.1||-1||CDS||675638387||34708	675638387	0	0.004	0.00796813	TRUE			1		1	1	22
>Arabidopsis thaliana||1||4979028||4980324||CDS:AT1G14550.1||1||CDS||675638391||725	675638391	0		0.00636943	FALSE						1	25
>Arabidopsis thaliana||1||4981300||4983082||CDS:AT1G14560.1||1||CDS||675638393||1427	675638393	0.0340909	0.00900901	0	FALSE						1	19
>Arabidopsis thaliana||1||4983770||4987192||CDS:AT1G14570.1||1||CDS||675638395||2138	675638395	0	0.0138889	0.00392927	TRUE		1	1		1	1	25
>Arabidopsis thaliana||1||4990070||4992442||CDS:AT1G14580.1||1||CDS||675638403||4947	675638403	0.00689655	0	0.0121359	TRUE	1	1	1		1	1	26
>Arabidopsis thaliana||1||4998957||5000617||CDS:AT1G14590.1||-1||CDS||675638407||6356	675638407	0.00480769	0	0.00584795	TRUE	1	1	1		1	1	26
>Arabidopsis thaliana||1||5001185||5003370||CDS:AT1G14600.1||-1||CDS||675638409||7054	675638409	0	0	0.00660066	TRUE	1	1	1		1	1	21
>Arabidopsis thaliana||1||5008502||5014486||CDS:AT1G14610.1||-1||CDS||675638411||7763	675638411	0.00606061	0	0.0075188	FALSE						1	21
>Arabidopsis thaliana||1||5014948||5016501||CDS:AT1G14620.1||-1||CDS||675638413||8463	675638413	0.78	0	0	FALSE						1	28
>Arabidopsis thaliana||1||5019995||5021445||CDS:AT1G14630.1||1||CDS||675638417||9876	675638417		0	0.00699301	TRUE	1	1	1	1	1	2	26
>Arabidopsis thaliana||1||5023656||5025955||CDS:AT1G14640.1||1||CDS||675638419||10574	675638419	0.00757576	0.00719424	0.00727273	FALSE						1	18
>Arabidopsis thaliana||1||5028077||5030520||CDS:AT1G14650.1||1||CDS||675638423||11989	675638423	0	0	0.0019802	FALSE						1	23
>Arabidopsis thaliana||1||5032163||5036439||CDS:AT1G14660.1||-1||CDS||675638427||13400	675638427	0	0.00729927	0	TRUE	1	1	1	1	1	1	22
>Arabidopsis thaliana||1||5037669||5040199||CDS:AT1G14670.1||1||CDS||675638431||14809	675638431	0	0	0	TRUE	1	1	1	1	1	2	33
>Arabidopsis thaliana||1||5040861||5041733||CDS:AT1G14680.1||1||CDS||675638433||15512	675638433	0.025	0	0	FALSE						1	25
>Arabidopsis thaliana||1||5043086||5043925||CDS:AT1G14685.1||1||CDS||675638435||16215	675638435		0	0.00704225	TRUE	1	1	1		1	1	20
>Arabidopsis thaliana||1||5045781||5046800||CDS:AT1G14686.1||-1||CDS||675638441||18321	675638441	0	0	0.0119048	TRUE	1	1	1	1	1	1	27
>Arabidopsis thaliana||1||5048046||5048552||CDS:AT1G14687.1||1||CDS||675638443||19020	675638443	0	0	0.0185185	FALSE						1	33
>Arabidopsis thaliana||1||5049654||5050983||CDS:AT1G14688.1||-1||CDS||675638445||19718	675638445	0	0	0.015625	FALSE						1	13
>Arabidopsis thaliana||1||5052090||5054936||CDS:AT1G14690.1||-1||CDS||675638447||20427	675638447	0	0.00892857	0.00706714	TRUE		1	1	1	1	2	21
>Arabidopsis thaliana||1||5058680||5060988||CDS:AT1G14700.1||1||CDS||675638451||21821	675638451	0	0	0	TRUE	1	1	1		1	1	20
>Arabidopsis thaliana||1||5062168||5064697||CDS:AT1G14710.1||-1||CDS||675638455||23220	675638455	0.382857	0.0164835	0.00689655	TRUE		1	1		1	1	24
>Arabidopsis thaliana||1||5066806||5068466||CDS:AT1G14720.1||-1||CDS||675638458||24276	675638458	0	0	0	TRUE	1	1	1	1	1	1	17
>Arabidopsis thaliana||1||5073244||5074568||CDS:AT1G14730.1||1||CDS||675638460||24968	675638460	0	0.010989	0.00840336	TRUE		1	1	1	1	1	25
>Arabidopsis thaliana||1||5075450||5077732||CDS:AT1G14740.1||-1||CDS||675638462||25663	675638462	0.0208333	0	0.0121212	TRUE		1	1		1	1	23
>Arabidopsis thaliana||1||5079674||5082423||CDS:AT1G14750.1||-1||CDS||675638464||26357	675638464	0	0	0.012987	TRUE		1	1		1	1	33
>Arabidopsis thaliana||1||5083765||5084098||CDS:AT1G14755.1||1||CDS||675638468||27745	675638468	0	0	0.00704225	FALSE						1	25
>Arabidopsis thaliana||1||5084688||5085213||CDS:AT1G14760.1||-1||CDS||675638470||28445	675638470	0	0	0.00241546	FALSE						1	18
>Arabidopsis thaliana||1||5086867||5088437||CDS:AT1G14770.1||-1||CDS||675638476||30523	675638476	0	0	0.00334448	FALSE						1	21
>Arabidopsis thaliana||1||5091020||5093873||CDS:AT1G14780.1||1||CDS||675638481||32274	675638481	0	0.0149254	0	TRUE		1	1	1	1	1	27
>Arabidopsis thaliana||1||5094317||5097817||CDS:AT1G14790.1||-1||CDS||675638483||32971	675638483	0	0	0	TRUE		1	1		1	1	16
>Arabidopsis thaliana||1||5099572||5102558||CDS:AT1G14800.1||1||CDS||675638485||33671	675638485		0.333333	0.214286	FALSE						2	13
>Arabidopsis thaliana||1||5102684||5104633||CDS:AT1G14810.1||-1||CDS||675638487||34357	675638487	0.0285714	0	0.0111421	TRUE		1	1		1	1	24
>Arabidopsis thaliana||1||5105237||5106454||CDS:AT1G14820.1||-1||CDS||675638489||35061	675638489	0	0	0	TRUE		1	1		1	1	21
>Arabidopsis thaliana||1||5107699||5111470||CDS:AT1G14830.1||-1||CDS||675638495||1786	675638495	0.015625	0	0.0116279	TRUE		1	1		1	1	24
>Arabidopsis thaliana||1||5112415||5115299||CDS:AT1G14840.1||-1||CDS||675638497||2492	675638497	0	0	0.00990099	TRUE	1	1	1		1	1	22
>Arabidopsis thaliana||1||5116921||5123259||CDS:AT1G14850.1||-1||CDS||675638501||3892	675638501	0	0.015873	0.00724638	TRUE		1	1		1	1	17
>Arabidopsis thaliana||1||5124993||5125805||CDS:AT1G14860.1||1||CDS||675638503||4600	675638503	0.0104167	0.00787402	0	TRUE	1	1	1		1	2	22
>Arabidopsis thaliana||1||5128591||5129458||CDS:AT1G14870.1||-1||CDS||675638505||5302	675638505	0	0	0.0167364	FALSE						1	20
>Arabidopsis thaliana||1||5132791||5133663||CDS:AT1G14880.1||-1||CDS||675638507||5996	675638507	0	0	0.0114943	TRUE		1	1		1	1	17
>Arabidopsis thaliana||1||5137045||5137704||CDS:AT1G14890.1||1||CDS||675638509||6704	675638509	0	0	0.00689655	TRUE	1	1	1			1	25
>Arabidopsis thaliana||1||5138665||5139353||CDS:AT1G14900.1||-1||CDS||675638511||7405	675638511	0	0	0	TRUE		1	1		1	2	26
>Arabidopsis thaliana||1||5139928||5143571||CDS:AT1G14910.1||-1||CDS||675638521||10932	675638521	0.01	0	0.00469484	TRUE	1	1	1		1	1	23
>Arabidopsis thaliana||1||5149414||5151015||CDS:AT1G14920.1||1||CDS||675638523||11634	675638523	0	0	0.00990099	TRUE	1	1	1		1	1	20
>Arabidopsis thaliana||1||5152465||5153035||CDS:AT1G14930.1||-1||CDS||675638525||12349	675638525	0	0	0.0103093	FALSE						1	37
>Arabidopsis thaliana||1||5154775||5155512||CDS:AT1G14940.1||-1||CDS||675638527||13060	675638527	0	0	0.008	TRUE	1	1	1		1	1	35
>Arabidopsis thaliana||1||5157588||5158144||CDS:AT1G14950.1||-1||CDS||675638531||14462	675638531	0	0	0.0052356	FALSE						1	32
>Arabidopsis thaliana||1||5159334||5159992||CDS:AT1G14960.1||-1||CDS||675638533||15167	675638533	0	0.0227273	0	FALSE						2	35
>Arabidopsis thaliana||1||5162085||5164917||CDS:AT1G14970.1||-1||CDS||675638535||15875	675638535	0.0263158	0	0	TRUE	1	1	1		1	1	27
>Arabidopsis thaliana||1||5165930||5166654||CDS:AT1G14980.1||-1||CDS||675638537||16567	675638537	0.0147059	0	0.00485437	TRUE		1	1		1	1	31
>Arabidopsis thaliana||1||5167354||5168151||CDS:AT1G14990.1||-1||CDS||675638539||17267	675638539	0	0	0.00760456	TRUE		1	1			1	27
>Arabidopsis thaliana||1||5168613||5169947||CDS:AT1G15000.1||1||CDS||675638543||18658	675638543	0	0	0.00611621	TRUE		1	1		1	1	29
>Arabidopsis thaliana||1||5171215||5171643||CDS:AT1G15010.1||1||CDS||675638545||19366	675638545	0	0	0	FALSE						1	29
>Arabidopsis thaliana||1||5172340||5172822||CDS:AT1G15015.1||1||CDS||675638547||20083	675638547	0	0	0.00970874	FALSE						1	14
>Arabidopsis thaliana||1||5173246||5176105||CDS:AT1G15020.1||-1||CDS||675638549||20777	675638549	0	0	0.0117302	FALSE						1	34
>Arabidopsis thaliana||1||5177895||5179853||CDS:AT1G15030.1||1||CDS||675638553||22180	675638553	0	0	0.00684932	TRUE		1	1		1	1	22
>Arabidopsis thaliana||1||5180038||5181315||CDS:AT1G15040.1||-1||CDS||675638555||22879	675638555	0.290323	0	0	TRUE		1	1		1	1	33
>Arabidopsis thaliana||1||5182256||5183243||CDS:AT1G15050.1||-1||CDS||675638561||24969	675638561	0	0.0263158	0	TRUE		1	1		1	1	23
>Arabidopsis thaliana||1||5184053||5186856||CDS:AT1G15060.1||-1||CDS||675638563||25664	675638563	0.621622	0.0169492	0	TRUE		1	1		1	1	29
>Arabidopsis thaliana||1||5188080||5189476||CDS:AT1G15080.1||1||CDS||675638565||26358	675638565	0	0	0.00363636	TRUE		1	1		1	1	18
>Arabidopsis thaliana||1||5193703||5194170||CDS:AT1G15100.1||-1||CDS||675638567||27051	675638567	0.010101	0	0	TRUE		1	1		1	1	27
>Arabidopsis thaliana||1||5199594||5201908||CDS:AT1G15110.1||1||CDS||675638569||27746	675638569	0	0.00490196	0	TRUE		1	1		1	1	18
>Arabidopsis thaliana||1||5203091||5203897||CDS:AT1G15120.1||1||CDS||675638573||29136	675638573	0	0	0	FALSE						1	19
>Arabidopsis thaliana||1||5204625||5205912||CDS:AT1G15125.1||1||CDS||675638577||30524	675638577	0	0	0.00813008	FALSE						1	27
>Arabidopsis thaliana||1||5206217||5209848||CDS:AT1G15130.1||-1||CDS||675638579||31219	675638579	0	0	0	TRUE		1	1		1	1	32
>Arabidopsis thaliana||1||5210403||5212137||CDS:AT1G15140.1||-1||CDS||675638581||31923	675638581	0	0	0.00900901	FALSE						1	30
>Arabidopsis thaliana||1||5212674||5214723||CDS:AT1G15150.1||1||CDS||675638587||34017	675638587	0	0	0.00363636	FALSE						2	27
>Arabidopsis thaliana||1||5215475||5217545||CDS:AT1G15160.1||1||CDS||675638589||34709	675638589	0.25	0	0.00840336	FALSE						2	24
>Arabidopsis thaliana||1||5217719||5220067||CDS:AT1G15165.1||-1||CDS||675638591||20	675638591	0.361702	0	0.0138122	FALSE						1	26
>Arabidopsis thaliana||1||5220690||5222756||CDS:AT1G15170.1||1||CDS||675638593||726	675638593	0.0172414	0.0208333	0	FALSE						2	28
>Arabidopsis thaliana||1||5224452||5226531||CDS:AT1G15180.1||1||CDS||675638595||1428	675638595	0	0	0.00485437	TRUE		1				1	26
>Arabidopsis thaliana||1||5227275||5228021||CDS:AT1G15190.1||1||CDS||675638600||3185	675638600	0	0	0	TRUE		1	1			1	29
>Arabidopsis thaliana||1||5228477||5231017||CDS:AT1G15200.1||-1||CDS||675638602||3893	675638602		0	0	FALSE						2	28
>Arabidopsis thaliana||1||5231552||5236573||CDS:AT1G15210.1||-1||CDS||675638610||6705	675638610	0	0	0.0035461	TRUE			1		1	1	19
>Arabidopsis thaliana||1||5238238||5239741||CDS:AT1G15215.1||1||CDS||675638612||7406	675638612	0.00793651	0.0208333	0.00384615	FALSE						1	25
>Arabidopsis thaliana||1||5240471||5241117||CDS:AT1G15220.1||-1||CDS||675638618||9512	675638618	0.02	0	0.00928793	FALSE						1	29
>Arabidopsis thaliana||1||5242729||5243196||CDS:AT1G15230.1||-1||CDS||675638622||10933	675638622	0	0	0	FALSE						1	27
>Arabidopsis thaliana||1||5243799||5246495||CDS:AT1G15240.1||1||CDS||675638624||11635	675638624	0.00411523	0.00840336	0.00826446	FALSE						1	28
>Arabidopsis thaliana||1||5248825||5249381||CDS:AT1G15250.1||-1||CDS||675638630||13756	675638630	0	0.0121951	0	FALSE						2	26
>Arabidopsis thaliana||1||5249834||5250370||CDS:AT1G15260.1||1||CDS||675638632||14463	675638632		0	0.0241228	FALSE						1	26
>Arabidopsis thaliana||1||5250833||5252020||CDS:AT1G15270.1||-1||CDS||675638634||15168	675638634	0	0.0108696	0.00630915	FALSE						1	27
>Arabidopsis thaliana||1||5252538||5256214||CDS:AT1G15280.1||1||CDS||675638635||15513	675638635	0	0	0.00442478	TRUE	1					1	23
>Arabidopsis thaliana||1||5257327||5264814||CDS:AT1G15290.1||-1||CDS||675638639||16917	675638639	0	0	0	TRUE			1		1	1	24
>Arabidopsis thaliana||1||5269173||5271947||CDS:AT1G15310.1||-1||CDS||675638642||17966	675638642	0	0	0	TRUE			1		1	2	30
>Arabidopsis thaliana||1||5272468||5273699||CDS:AT1G15320.1||-1||CDS||675638644||18659	675638644	0	0.00952381	0.0114943	TRUE			1		1	1	19
>Arabidopsis thaliana||1||5274368||5275499||CDS:AT1G15330.1||1||CDS||675638648||20084	675638648	0	0	0.00403226	TRUE	1		1		1	1	29
>Arabidopsis thaliana||1||5275895||5277474||CDS:AT1G15340.1||-1||CDS||675638650||20778	675638650	0	0.00719424	0	TRUE			1	1	1	1	25
>Arabidopsis thaliana||1||5278481||5279486||CDS:AT1G15350.1||-1||CDS||675638654||22181	675638654	0.222222	0.15	0	TRUE			1		1	1	24
>Arabidopsis thaliana||1||5283609||5284506||CDS:AT1G15360.1||1||CDS||675638660||24278	675638660		0.0350877	0	TRUE			1	1	1	2	30
>Arabidopsis thaliana||1||5287135||5288375||CDS:AT1G15370.1||1||CDS||675638662||24970	675638662	0	0	0.0121951	TRUE			1	1	1	1	24
>Arabidopsis thaliana||1||5290955||5292287||CDS:AT1G15380.1||1||CDS||675638664||25665	675638664	0.0116959	0	0.00449438	TRUE	1	1	1	1	1	1	26
>Arabidopsis thaliana||1||5292976||5293197||CDS:AT1G15385.1||-1||CDS||675638668||27052	675638668	0	0	0.02	TRUE		1		1		1	30
>Arabidopsis thaliana||1||5294653||5295625||CDS:AT1G15390.1||1||CDS||675638670||27747	675638670	0	0.0243902	0.00211416	TRUE					1	1	28
>Arabidopsis thaliana||1||5296033||5296824||CDS:AT1G15400.1||-1||CDS||675638672||28447	675638672	0.00574713	0	0.00495868	TRUE	1	1	1	1		1	24
>Arabidopsis thaliana||1||5299577||5300681||CDS:AT1G15410.1||1||CDS||675638678||30525	675638678		0	0.0241935	TRUE		1	1	1	1	1	23
>Arabidopsis thaliana||1||5300931||5301412||CDS:AT1G15415.1||-1||CDS||675638680||31220	675638680		0	0	TRUE		1			1	1	27
>Arabidopsis thaliana||1||5301794||5303296||CDS:AT1G15420.1||-1||CDS||675638683||32275	675638683	0.222222	0	0.0126582	TRUE		1			1	1	21
>Arabidopsis thaliana||1||5305011||5305790||CDS:AT1G15430.1||1||CDS||675638685||32972	675638685	0	0.028169	0	TRUE	1	1	1		1	1	25
>Arabidopsis thaliana||1||5306159||5309460||CDS:AT1G15440.1||-1||CDS||675638689||34358	675638689	0	0	0.00277008	TRUE		1	1		1	1	26
>Arabidopsis thaliana||1||5310196||5313376||CDS:AT1G15460.1||-1||CDS||675638693||383	675638693	0	0.0129032	0.00345423	TRUE		1	1		1	1	20
>Arabidopsis thaliana||1||5315838||5317696||CDS:AT1G15470.1||1||CDS||675638695||1082	675638695	0	0	0.00230947	FALSE						1	27
>Arabidopsis thaliana||1||5318307||5320422||CDS:AT1G15480.1||1||CDS||675638697||1787	675638697	0.0136054	0.00869565	0	FALSE						1	18
>Arabidopsis thaliana||1||5320859||5323422||CDS:AT1G15490.1||-1||CDS||675638699||2494	675638699	0.625	0.00952381	0.015625	TRUE	1	1	1		1	1	29
>Arabidopsis thaliana||1||5326426||5328688||CDS:AT1G15500.1||1||CDS||675638702||3544	675638702	0	0	0	TRUE	1	1	1		1	1	24
>Arabidopsis thaliana||1||5329111||5331711||CDS:AT1G15510.1||1||CDS||675638704||4246	675638704	0.0116279	0	0.00843882	TRUE		1	1			1	16
>Arabidopsis thaliana||1||5331993||5338175||CDS:AT1G15520.1||-1||CDS||675638706||4948	675638706	0	0	0	TRUE		1	1		1	1	20
>Arabidopsis thaliana||1||5339961||5341931||CDS:AT1G15530.1||-1||CDS||675638709||5998	675638709	0	0.0357143	0	TRUE			1			1	31
>Arabidopsis thaliana||1||5342587||5343705||CDS:AT1G15540.1||1||CDS||675638711||6706	675638711	0		0.0129032	FALSE						1	31
>Arabidopsis thaliana||1||5344569||5346078||CDS:AT1G15550.1||-1||CDS||675638713||7407	675638713	0	0	0	TRUE		1	1		1	1	25
>Arabidopsis thaliana||1||5363034||5365218||CDS:AT1G15570.1||1||CDS||675638715||8106	675638715	0	0	0.0026455	TRUE	1	1	1		1	1	20
>Arabidopsis thaliana||1||5365764||5366460||CDS:AT1G15580.1||-1||CDS||675638717||8806	675638717	0	0.0434783	0	TRUE	1	1	1		1	1	25
>Arabidopsis thaliana||1||5367374||5368232||CDS:AT1G15590.1||1||CDS||675638719||9513	675638719	0	0	0.00182815	FALSE						1	19
>Arabidopsis thaliana||1||5368923||5369761||CDS:AT1G15600.1||1||CDS||675638723||10934	675638723	0	0	0.0108108	FALSE						1	19
>Arabidopsis thaliana||1||5370793||5371679||CDS:AT1G15610.1||1||CDS||675638725||11636	675638725	0	0	0.0109489	FALSE						2	24
>Arabidopsis thaliana||1||5373553||5374476||CDS:AT1G15620.1||1||CDS||675638729||13062	675638729	0.00840336	0.0125	0.00628931	FALSE						2	24
>Arabidopsis thaliana||1||5376988||5377938||CDS:AT1G15630.1||1||CDS||675638731||13757	675638731	0	0	0.00589971	TRUE	1				1	2	26
>Arabidopsis thaliana||1||5379077||5380027||CDS:AT1G15640.1||1||CDS||675638733||14464	675638733	0.0106383	0	0.0103093	TRUE			1			1	25
>Arabidopsis thaliana||1||5381230||5385057||CDS:AT1G15660.1||1||CDS||675638735||15169	675638735	0.00473934	0.00561798	0	TRUE		1	1		1	1	18
>Arabidopsis thaliana||1||5390119||5391198||CDS:AT1G15670.1||1||CDS||675638737||15876	675638737		0	0.0154639	TRUE	1	1	1		1	1	25
>Arabidopsis thaliana||1||5393407||5394639||CDS:AT1G15680.1||1||CDS||675638739||16568	675638739	0	0	0.00696864	FALSE						1	22
>Arabidopsis thaliana||1||5399115||5402185||CDS:AT1G15690.1||1||CDS||675638741||17268	675638741	0.00862069	0	0.0228311	TRUE			1			1	29
>Arabidopsis thaliana||1||5402629||5403789||CDS:AT1G15700.1||-1||CDS||675638745||18660	675638745	0.0162602	0	0.0049505	FALSE						1	26
>Arabidopsis thaliana||1||5404505||5405581||CDS:AT1G15710.1||1||CDS||675638747||19368	675638747	0	0	0.0037037	TRUE			1			1	26
>Arabidopsis thaliana||1||5406138||5407310||CDS:AT1G15720.1||1||CDS||675638749||20085	675638749	0.00854701	0	0	FALSE						1	21
>Arabidopsis thaliana||1||5407535||5409937||CDS:AT1G15730.1||-1||CDS||675638751||20779	675638751	0	0	0.00404858	TRUE			1			1	30
>Arabidopsis thaliana||1||5411509||5414544||CDS:AT1G15740.1||1||CDS||675638753||21486	675638753	0	0	0.004329	TRUE			1			1	19
>Arabidopsis thaliana||1||5415086||5420359||CDS:AT1G15750.1||-1||CDS||675638755||22182	675638755	0.564706	0.00990099	0	TRUE	1	1	1		1	2	22
>Arabidopsis thaliana||1||5424242||5424576||CDS:AT1G15757.1||-1||CDS||675638765||25666	675638765	0	0	0	FALSE						1	14
>Arabidopsis thaliana||1||5425714||5426322||CDS:AT1G15760.1||1||CDS||675638767||26360	675638767	0	0	0	TRUE	1		1			2	29
>Arabidopsis thaliana||1||5426892||5428215||CDS:AT1G15770.1||-1||CDS||675638769||27053	675638769	0.0188679	0	0.0049505	FALSE						1	21
>Arabidopsis thaliana||1||5428877||5429232||CDS:AT1G15772.1||-1||CDS||675638771||27748	675638771	0.0294118	0.011236	0.00265957	FALSE						1	18
>Arabidopsis thaliana||1||5430446||5435921||CDS:AT1G15780.1||-1||CDS||675638773||28448	675638773	0	0.00990099	0.0083682	FALSE						1	23
>Arabidopsis thaliana||1||5438477||5439820||CDS:AT1G15790.1||-1||CDS||675638775||29138	675638775	0	0	0.00156986	FALSE						2	19
>Arabidopsis thaliana||1||5441425||5443584||CDS:AT1G15800.1||-1||CDS||675638779||30526	675638779	0	0.00662252	0.0110701	TRUE	1		1			1	34
>Arabidopsis thaliana||1||5444496||5446271||CDS:AT1G15810.1||1||CDS||675638781||31221	675638781	0	0	0.0188679	TRUE		1	1			1	23
>Arabidopsis thaliana||1||5446685||5447676||CDS:AT1G15820.1||-1||CDS||675638783||31924	675638783	0.0138889	0.015873	0.0052356	FALSE						1	26
>Arabidopsis thaliana||1||5448149||5448529||CDS:AT1G15825.1||-1||CDS||675638785||32626	675638785	0	0	0	FALSE						1	22
>Arabidopsis thaliana||1||5448726||5450177||CDS:AT1G15830.1||1||CDS||675638787||33316	675638787	0.0123457	0	0	FALSE						1	17
>Arabidopsis thaliana||1||5451723||5452123||CDS:AT1G15840.1||1||CDS||675638788||33673	675638788	0	0	0	FALSE						1	29
>Arabidopsis thaliana||1||5453245||5454088||CDS:AT1G15850.1||-1||CDS||675638790||34359	675638790	0	0	0.00359712	TRUE	1	1				1	23
>Arabidopsis thaliana||1||5455055||5456741||CDS:AT1G15860.1||1||CDS||675638792||35063	675638792	0	0.0138889	0	TRUE		1	1			2	21
>Arabidopsis thaliana||1||5457153||5458245||CDS:AT1G15870.1||1||CDS||675638799||2139	675638799	0	0.0194175	0	TRUE	1	1	1			1	23
>Arabidopsis thaliana||1||5458718||5460089||CDS:AT1G15880.1||-1||CDS||675638801||2836	675638801	0	0.0137931	0.00460829	TRUE		1	1			1	16
>Arabidopsis thaliana||1||5460550||5461095||CDS:AT1G15885.1||1||CDS||675638803||3545	675638803	0.0217391	0	0.00938967	FALSE						1	26
>Arabidopsis thaliana||1||5461406||5463961||CDS:AT1G15890.1||1||CDS||675638805||4247	675638805	0	0	0.0120192	FALSE						1	21
>Arabidopsis thaliana||1||5464356||5464697||CDS:AT1G15900.1||1||CDS||675638807||4949	675638807	0.016129	0.0105263	0.00498339	TRUE		1	1			1	25
>Arabidopsis thaliana||1||5465951||5468723||CDS:AT1G15910.1||1||CDS||675638809||5656	675638809	0.0588235	0	0.00866337	TRUE		1	1			2	29
>Arabidopsis thaliana||1||5469962||5470822||CDS:AT1G15920.1||1||CDS||675638811||6357	675638811	0.0111111	0	0.0114613	TRUE	1	1	1			1	28
>Arabidopsis thaliana||1||5471702||5472741||CDS:AT1G15930.1||1||CDS||675638815||7764	675638815	0.00943396	0	0	TRUE		1	1			1	20
>Arabidopsis thaliana||1||5473672||5478050||CDS:AT1G15940.1||1||CDS||675638819||9168	675638819	0	0	0.0037594	TRUE	1	1	1			1	22
>Arabidopsis thaliana||1||5478855||5481915||CDS:AT1G15950.1||1||CDS||675638821||9877	675638821	0	0	0.0113636	TRUE	1	1	1			1	24
>Arabidopsis thaliana||1||5482202||5485066||CDS:AT1G15960.1||-1||CDS||675638825||11285	675638825	0	0	0.00789474	TRUE	1	1	1			1	21
>Arabidopsis thaliana||1||5486544||5488494||CDS:AT1G15970.1||-1||CDS||675638827||11990	675638827	0.0108696	0	0	TRUE	1	1			1	1	31
>Arabidopsis thaliana||1||5489314||5491199||CDS:AT1G15980.1||1||CDS||675638829||12696	675638829	0	0	0.0113636	TRUE		1	1		1	1	25
>Arabidopsis thaliana||1||5491304||5493772||CDS:AT1G15990.1||-1||CDS||675638831||13401	675638831	0	0	0	TRUE		1	1		1	1	19
>Arabidopsis thaliana||1||5494576||5495149||CDS:AT1G16000.1||1||CDS||675638833||14106	675638833	0.027027	0.0175439	0	TRUE		1	1		1	1	27
>Arabidopsis thaliana||1||5495462||5497082||CDS:AT1G16010.1||-1||CDS||675638837||15514	675638837	0	0.010989	0.00395257	TRUE	1	1	1		1	1	17
>Arabidopsis thaliana||1||5498633||5501018||CDS:AT1G16020.1||1||CDS||675638843||17608	675638843	0	0	0.00290698	TRUE	1					1	24
>Arabidopsis thaliana||1||5501396||5501856||CDS:AT1G16022.1||-1||CDS||675638847||19021	675638847	0.0357143	0	0.00738007	FALSE						1	28
>Arabidopsis thaliana||1||5501505||5501959||CDS:AT1G16025.1||1||CDS||675638849||19719	675638849	0.0416667	0.00769231	0.00507614	FALSE						1	20
>Arabidopsis thaliana||1||5502386||5504326||CDS:AT1G16030.1||-1||CDS||675638851||20428	675638851	0	0	0	TRUE		1	1			1	27
>Arabidopsis thaliana||1||5504747||5506456||CDS:AT1G16040.1||1||CDS||675638853||21121	675638853	0	0.0125	0.0117371	TRUE		1	1		1	1	25
>Arabidopsis thaliana||1||5508563||5511609||CDS:AT1G16060.1||1||CDS||675638855||21822	675638855	0	0	0	TRUE	1	1	1		1	1	22
>Arabidopsis thaliana||1||5511899||5513779||CDS:AT1G16070.1||-1||CDS||675638859||23222	675638859		0.00892857	0.010661	TRUE		1	1		1	1	23
>Arabidopsis thaliana||1||5514394||5515761||CDS:AT1G16080.1||1||CDS||675638864||24972	675638864	0	0.0263158	0	TRUE		1	1		1	1	21
>Arabidopsis thaliana||1||5516259||5517380||CDS:AT1G16090.1||1||CDS||675638866||25667	675638866	0	0.0108696	0.0035461	FALSE						1	21
>Arabidopsis thaliana||1||5518381||5520470||CDS:AT1G16110.1||1||CDS||675638868||26361	675638868	0	0	0.00568182	FALSE						1	15
>Arabidopsis thaliana||1||5522639||5524983||CDS:AT1G16120.1||1||CDS||675638870||27054	675638870	0	0	0.00719424	FALSE						1	20
>Arabidopsis thaliana||1||5525634||5528047||CDS:AT1G16130.1||1||CDS||675638872||27749	675638872	0.0169492	0	0.00197628	FALSE						1	22
>Arabidopsis thaliana||1||5532415||5534877||CDS:AT1G16150.1||1||CDS||675638874||28449	675638874	0	0	0.0150754	TRUE		1			1	1	18
>Arabidopsis thaliana||1||5535973||5538269||CDS:AT1G16160.1||1||CDS||675638876||29139	675638876	0	0.00719424	0	FALSE						2	20
>Arabidopsis thaliana||1||5538874||5539152||CDS:AT1G16170.1||-1||CDS||675638878||29833	675638878	0	0.0212766	0.00248756	TRUE	1	1	1			1	21
>Arabidopsis thaliana||1||5540905||5542670||CDS:AT1G16180.1||1||CDS||675638880||30527	675638880	0	0	0.0467836	TRUE		1	1		1	1	16
>Arabidopsis thaliana||1||5543267||5545892||CDS:AT1G16190.1||1||CDS||675638885||32276	675638885	0	0.015873	0	TRUE	1	1	1		1	1	25
>Arabidopsis thaliana||1||5546352||5547447||CDS:AT1G16210.1||-1||CDS||675638887||32973	675638887	0	0.0133333	0	FALSE						1	35
>Arabidopsis thaliana||1||5548653||5550553||CDS:AT1G16220.1||1||CDS||675638889||33674	675638889	0	0	0.010846	TRUE	1				1	1	28
>Arabidopsis thaliana||1||5551041||5552028||CDS:AT1G16225.1||-1||CDS||675638891||34360	675638891	0	0	0	FALSE						2	11
>Arabidopsis thaliana||1||5553467||5554324||CDS:AT1G16230.1||-1||CDS||675638893||35064	675638893	0.05	0.0217391	0	FALSE						2	16
>Arabidopsis thaliana||1||5555183||5556340||CDS:AT1G16240.1||-1||CDS||675638895||385	675638895	0	0	0	TRUE	1					1	19
>Arabidopsis thaliana||1||5557214||5558697||CDS:AT1G16250.1||1||CDS||675638901||2495	675638901	0	0	0.0111524	FALSE						1	20
>Arabidopsis thaliana||1||5559708||5562018||CDS:AT1G16260.1||-1||CDS||675638903||3186	675638903	0.0952381	0	0	FALSE						1	14
>Arabidopsis thaliana||1||5563890||5568145||CDS:AT1G16270.1||1||CDS||675638907||4602	675638907		0.0196078	0.00425532	TRUE	1	1	1		1	1	17
>Arabidopsis thaliana||1||5568482||5570487||CDS:AT1G16280.1||-1||CDS||675638911||5999	675638911	0	0.0136986	0.00821918	TRUE		1	1		1	1	24
>Arabidopsis thaliana||1||5570938||5573538||CDS:AT1G16290.1||-1||CDS||675638913||6707	675638913	0	0	0.00543478	TRUE		1	1			1	23
>Arabidopsis thaliana||1||5574433||5577406||CDS:AT1G16300.1||1||CDS||675638915||7408	675638915	0	0.0119048	0.0106667	TRUE	1	1	1		1	1	21
>Arabidopsis thaliana||1||5578435||5580585||CDS:AT1G16310.1||1||CDS||675638917||8107	675638917	0	0	0.00438596	TRUE		1	1		1	1	22
>Arabidopsis thaliana||1||5580951||5581932||CDS:AT1G16320.1||1||CDS||675638919||8807	675638919	0	0	0.00369004	TRUE	1	1	1		1	1	14
>Arabidopsis thaliana||1||5582387||5587391||CDS:AT1G16330.1||-1||CDS||675638921||9514	675638921	0.686275	0.00961538	0	TRUE		1	1		1	1	17
>Arabidopsis thaliana||1||5588123||5590469||CDS:AT1G16340.1||-1||CDS||675638923||10220	675638923	0.474684	0.00675676	0.00492611	TRUE	1		1		1	1	22
>Arabidopsis thaliana||1||5590951||5592872||CDS:AT1G16350.1||1||CDS||675638931||13063	675638931	0	0	0.0116959	TRUE	1	1	1		1	1	26
>Arabidopsis thaliana||1||5593493||5595179||CDS:AT1G16360.1||-1||CDS||675638933||13758	675638933	0	0.0108696	0.00232019	TRUE	1	1	1		1	1	16
>Arabidopsis thaliana||1||5596762||5598327||CDS:AT1G16370.1||1||CDS||675638935||14465	675638935	0	0	0.00684932	TRUE		1	1		1	1	20
>Arabidopsis thaliana||1||5598453||5601367||CDS:AT1G16380.1||-1||CDS||675638937||15170	675638937	0.0227273	0	0.00952381	TRUE	1					2	22
>Arabidopsis thaliana||1||5602921||5604477||CDS:AT1G16390.1||1||CDS||675638939||15877	675638939	0		0	FALSE						1	28
>Arabidopsis thaliana||1||5605231||5607281||CDS:AT1G16400.1||1||CDS||675638941||16569	675638941	0		0.00746269	FALSE						1	22
>Arabidopsis thaliana||1||5608862||5611118||CDS:AT1G16410.1||1||CDS||675638942||16919	675638942	0.0196078	0	0	TRUE	1		1		1	1	23
>Arabidopsis thaliana||1||5612304||5613829||CDS:AT1G16420.1||-1||CDS||675638945||17968	675638945	0	0	0	TRUE	1	1	1		1	1	34
>Arabidopsis thaliana||1||5614632||5615397||CDS:AT1G16430.1||1||CDS||675638947||18661	675638947	0	0	0.00276243	TRUE					1	2	25
>Arabidopsis thaliana||1||5615841||5617632||CDS:AT1G16440.1||1||CDS||675638949||19369	675638949	0.00806452	0.0126582	0.00684932	TRUE			1		1	1	21
>Arabidopsis thaliana||1||5617811||5619303||CDS:AT1G16445.1||1||CDS||675638951||20086	675638951	0	0	0	TRUE		1			1	1	22
>Arabidopsis thaliana||1||5619848||5621981||CDS:AT1G16460.1||-1||CDS||675638953||20780	675638953	0	0.0106383	0.00961538	TRUE	1	1	1		1	1	16
>Arabidopsis thaliana||1||5623122||5625439||CDS:AT1G16470.1||1||CDS||675638962||23923	675638962	0	0	0.002849	TRUE	1		1			1	17
>Arabidopsis thaliana||1||5625843||5628656||CDS:AT1G16480.1||-1||CDS||675638966||25308	675638966	0	0	0.00819672	TRUE		1	1		1	1	28
>Arabidopsis thaliana||1||5629859||5630844||CDS:AT1G16490.1||-1||CDS||675638970||26707	675638970	0	0	0.012	TRUE	1	1	1		1	2	22
>Arabidopsis thaliana||1||5639079||5639995||CDS:AT1G16500.1||1||CDS||675638972||27402	675638972	0	0.0212766	0	TRUE	1	1	1		1	1	26
>Arabidopsis thaliana||1||5644784||5645227||CDS:AT1G16510.1||-1||CDS||675638974||28103	675638974	0	0	0	TRUE	1		1			1	32
>Arabidopsis thaliana||1||5648904||5650998||CDS:AT1G16520.1||1||CDS||675638978||29495	675638978	0	0	0.00246914	TRUE		1	1			1	30
>Arabidopsis thaliana||1||5651470||5652839||CDS:AT1G16530.1||-1||CDS||675638980||30185	675638980	0	0.02	0.00529101	TRUE		1	1			1	22
>Arabidopsis thaliana||1||5659465||5665201||CDS:AT1G16540.1||1||CDS||675638982||30889	675638982	0.012605	0	0.00829876	TRUE		1	1			1	19
>Arabidopsis thaliana||1||5668945||5670343||CDS:AT1G16560.1||1||CDS||675638985||31925	675638985	0	0	0	TRUE		1	1			1	17
>Arabidopsis thaliana||1||5670763||5673423||CDS:AT1G16570.1||-1||CDS||675638993||34710	675638993	0	0.0113636	0.00566572	FALSE						1	11
>Arabidopsis thaliana||1||5673886||5674890||CDS:AT1G16590.1||1||CDS||675638997||727	675638997	0	0	0.00444444	TRUE			1			1	21
>Arabidopsis thaliana||1||5675925||5678686||CDS:AT1G16610.1||-1||CDS||675638999||1430	675638999	0	0	0	TRUE	1		1			1	23
>Arabidopsis thaliana||1||5682212||5684749||CDS:AT1G16630.1||-1||CDS||675639005||3546	675639005	0	0.0183486	0.0121951	FALSE						1	21
>Arabidopsis thaliana||1||5686763||5687533||CDS:AT1G16640.1||1||CDS||675639007||4248	675639007	0	0	0.00141044	TRUE			1			1	23
>Arabidopsis thaliana||1||5687994||5691101||CDS:AT1G16650.1||1||CDS||675639009||4950	675639009	0	0	0	TRUE		1				1	24
>Arabidopsis thaliana||1||5697846||5699492||CDS:AT1G16670.1||1||CDS||675639011||5657	675639011		0.0152672	0.00344828	TRUE			1			1	16
>Arabidopsis thaliana||1||5702930||5705537||CDS:AT1G16680.1||1||CDS||675639013||6358	675639013	0	0.00729927	0.00643777	FALSE						1	19
>Arabidopsis thaliana||1||5706458||5709371||CDS:AT1G16690.1||1||CDS||675639015||7056	675639015	0.00769231	0.00574713	0.0083682	TRUE		1	1			1	18
>Arabidopsis thaliana||1||5710012||5711694||CDS:AT1G16700.1||1||CDS||675639017||7765	675639017	0	0	0.00769231	TRUE	1					1	17
>Arabidopsis thaliana||1||5712469||5713522||CDS:AT1G16705.1||1||CDS||675639019||8465	675639019	0	0	0.00552486	FALSE						1	23
>Arabidopsis thaliana||1||5714692||5721782||CDS:AT1G16710.1||1||CDS||675639023||9878	675639023	0	0	0	TRUE	1	1	1			1	15
>Arabidopsis thaliana||1||5723161||5726248||CDS:AT1G16720.1||1||CDS||675639027||11286	675639027	0	0	0.00341297	TRUE		1	1			1	24
>Arabidopsis thaliana||1||5726617||5727312||CDS:AT1G16730.1||-1||CDS||675639029||11991	675639029	0	0.0222222	0	TRUE		1				1	29
>Arabidopsis thaliana||1||5727773||5728950||CDS:AT1G16740.1||1||CDS||675639031||12697	675639031	0	0.0144928	0	FALSE						2	28
>Arabidopsis thaliana||1||5729221||5731689||CDS:AT1G16750.1||-1||CDS||675639033||13402	675639033	0.492188	0	0.00544959	TRUE		1	1			1	24
>Arabidopsis thaliana||1||5734234||5737307||CDS:AT1G16760.1||1||CDS||675639035||14107	675639035			0.0172414	TRUE	1	1	1			1	15
>Arabidopsis thaliana||1||5737900||5739110||CDS:AT1G16770.1||1||CDS||675639037||14810	675639037	0	0	0.00719424	TRUE			1			1	16
>Arabidopsis thaliana||1||5739468||5743818||CDS:AT1G16780.1||-1||CDS||675639041||16218	675639041	0	0	0.0156863	TRUE			1			1	22
>Arabidopsis thaliana||1||5744638||5745072||CDS:AT1G16790.1||1||CDS||675639043||16920	675639043	0.0142857	0	0	TRUE			1			1	25
>Arabidopsis thaliana||1||5745523||5755263||CDS:AT1G16800.1||-1||CDS||675639045||17609	675639045	0.0322581	0	0.0034965	TRUE			1			1	23
>Arabidopsis thaliana||1||5756150||5756694||CDS:AT1G16810.1||1||CDS||675639047||18323	675639047	0.0227273	0	0.00289017	FALSE						1	18
>Arabidopsis thaliana||1||5757199||5758464||CDS:AT1G16820.1||-1||CDS||675639051||19720	675639051	0.0147059	0	0.00323625	TRUE	1					10	24
>Arabidopsis thaliana||1||5758877||5760340||CDS:AT1G16825.1||1||CDS||675639055||21122	675639055	0	0	0.00826446	TRUE	1		1			2	29
>Arabidopsis thaliana||1||5760793||5762619||CDS:AT1G16830.1||1||CDS||675639057||21824	675639057	0	0	0.00724638	TRUE		1	1			1	24
>Arabidopsis thaliana||1||5763111||5763984||CDS:AT1G16840.1||-1||CDS||675639059||22527	675639059	0	0	0.00772201	TRUE	1		1			1	23
>Arabidopsis thaliana||1||5765062||5765618||CDS:AT1G16850.1||-1||CDS||675639067||25309	675639067	0	0	0.00518135	TRUE			1			1	20
>Arabidopsis thaliana||1||5768280||5770183||CDS:AT1G16860.1||1||CDS||675639071||26708	675639071	0	0.00735294	0.00589971	TRUE	1		1			2	21
>Arabidopsis thaliana||1||5770964||5773157||CDS:AT1G16870.1||-1||CDS||675639073||27403	675639073	0	0	0.00892857	FALSE						1	23
>Arabidopsis thaliana||1||5773796||5776125||CDS:AT1G16880.1||1||CDS||675639075||28104	675639075	0.0126582	0.0714286	0	FALSE						1	15
>Arabidopsis thaliana||1||5776550||5777903||CDS:AT1G16890.1||-1||CDS||675639079||29496	675639079	0	0	0.00392157	TRUE	1		1			1	20
>Arabidopsis thaliana||1||5779262||5782303||CDS:AT1G16900.1||-1||CDS||675639085||31588	675639085	0	0.00595238	0.00574713	FALSE						1	22
>Arabidopsis thaliana||1||5782546||5783817||CDS:AT1G16905.1||-1||CDS||675639087||32277	675639087	0	0	0	TRUE	1					1	20
>Arabidopsis thaliana||1||5785373||5785867||CDS:AT1G16910.1||1||CDS||675639089||32974	675639089	0	0.00591716	0.00863931	TRUE	1					1	26
>Arabidopsis thaliana||1||5786762||5787047||CDS:AT1G16916.1||-1||CDS||675639091||33675	675639091	0.00704225	0	0.00571429	FALSE						1	28
>Arabidopsis thaliana||1||5787489||5789147||CDS:AT1G16920.1||-1||CDS||675639093||34361	675639093	0	0	0.00651466	FALSE						1	24
>Arabidopsis thaliana||1||5789987||5791534||CDS:AT1G16930.1||1||CDS||675639095||35065	675639095	0.0135135	0	0.00326797	TRUE	1					1	20
>Arabidopsis thaliana||1||5791983||5793491||CDS:AT1G16940.1||1||CDS||675639097||386	675639097	0.0157895	0	0.00303951	FALSE						1	21
>Arabidopsis thaliana||1||5796083||5796364||CDS:AT1G16950.1||1||CDS||675639098||728	675639098		0.0185185	0.0126582	FALSE						1	21
>Arabidopsis thaliana||1||5799998||5800624||CDS:AT1G16960.1||1||CDS||675639099||1084	675639099	0	0.0227273	0.00806452	FALSE						1	22
>Arabidopsis thaliana||1||5801159||5805724||CDS:AT1G16970.1||-1||CDS||675639101||1789	675639101	0.428571	0.00789474	0.00762195	FALSE						1	19
>Arabidopsis thaliana||1||5807311||5811488||CDS:AT1G16980.1||1||CDS||675639104||2838	675639104	0	0	0.00214133	TRUE	1		1			2	16
>Arabidopsis thaliana||1||5812728||5816662||CDS:AT1G17000.1||1||CDS||675639106||3547	675639106	0	0.00900901	0.00380228	FALSE						2	14
>Arabidopsis thaliana||1||5817667||5819183||CDS:AT1G17010.1||1||CDS||675639108||4249	675639108		0	0.00589971	TRUE	1	1	1			1	24
>Arabidopsis thaliana||1||5820258||5821741||CDS:AT1G17020.1||1||CDS||675639110||4951	675639110	0.0135135	0	0	FALSE						1	23
>Arabidopsis thaliana||1||5822487||5824424||CDS:AT1G17030.1||1||CDS||675639112||5658	675639112	0	0	0.0168539	TRUE		1				1	18
>Arabidopsis thaliana||1||5825109||5828056||CDS:AT1G17040.1||1||CDS||675639114||6359	675639114	0.0127389	0	0.00268817	TRUE	1	1	1			1	20
>Arabidopsis thaliana||1||5829289||5831215||CDS:AT1G17050.1||1||CDS||675639118||7766	675639118	0	0.00769231	0.0152672	TRUE	1	1	1			1	18
>Arabidopsis thaliana||1||5832282||5835255||CDS:AT1G17060.1||-1||CDS||675639120||8466	675639120	0	0.0176991	0.0110497	TRUE	1		1			1	26
>Arabidopsis thaliana||1||5837653||5840202||CDS:AT1G17070.1||1||CDS||675639122||9170	675639122	0.00840336	0	0.00261097	FALSE						1	26
>Arabidopsis thaliana||1||5840458||5841536||CDS:AT1G17080.1||-1||CDS||675639124||9879	675639124	0	0	0.0160428	TRUE		1	1			1	17
>Arabidopsis thaliana||1||5842464||5842745||CDS:AT1G17090.1||-1||CDS||675639126||10577	675639126		0.00606061	0.00199203	FALSE						1	27
>Arabidopsis thaliana||1||5844766||5845539||CDS:AT1G17100.1||1||CDS||675639130||11992	675639130	0	0	0	TRUE	1	1	1			1	32
>Arabidopsis thaliana||1||5845816||5849889||CDS:AT1G17110.1||-1||CDS||675639133||13064	675639133	0.105769	0.00847458	0	TRUE		1	1			1	18
>Arabidopsis thaliana||1||5851964||5853736||CDS:AT1G17120.1||1||CDS||675639137||14466	675639137	0	0	0.00322581	TRUE		1	1			1	29
>Arabidopsis thaliana||1||5854264||5856472||CDS:AT1G17130.1||1||CDS||675639139||15171	675639139	0.00518135	0	0.00259067	FALSE						1	32
>Arabidopsis thaliana||1||5856740||5857861||CDS:AT1G17140.1||-1||CDS||675639143||16570	675639143	0	0	0	TRUE	1					1	19
>Arabidopsis thaliana||1||5860351||5862241||CDS:AT1G17145.1||-1||CDS||675639147||17969	675639147	0.909091	0	0	TRUE	1	1	1			1	20
>Arabidopsis thaliana||1||5863654||5863950||CDS:AT1G17147.1||-1||CDS||675639149||18662	675639149	0	0	0	FALSE						2	23
>Arabidopsis thaliana||1||5865707||5867495||CDS:AT1G17150.1||1||CDS||675639151||19370	675639151	0	0.0212766	0.0123796	TRUE	1	1				1	23
>Arabidopsis thaliana||1||5867678||5869215||CDS:AT1G17160.1||1||CDS||675639153||20087	675639153	0	0	0.0104167	FALSE						1	21
>Arabidopsis thaliana||1||5869895||5870691||CDS:AT1G17170.1||1||CDS||675639157||21487	675639157	0	0	0.00882353	FALSE						1	28
>Arabidopsis thaliana||1||5872208||5872958||CDS:AT1G17180.1||1||CDS||675639159||22183	675639159	0	0.0217391	0.003003	FALSE						1	27
>Arabidopsis thaliana||1||5875452||5876375||CDS:AT1G17190.1||1||CDS||675639161||22881	675639161	0	0	0.00900901	TRUE	1					1	30
>Arabidopsis thaliana||1||5878493||5879871||CDS:AT1G17200.1||1||CDS||675639163||23582	675639163	0		0.00404858	FALSE						1	27
>Arabidopsis thaliana||1||5880502||5884657||CDS:AT1G17210.1||-1||CDS||675639167||24973	675639167	0	0.00625	0.0091047	FALSE						1	18
>Arabidopsis thaliana||1||5885383||5890165||CDS:AT1G17220.1||1||CDS||675639169||25668	675639169	0.00346021	0	0	FALSE						1	19
>Arabidopsis thaliana||1||5891375||5894855||CDS:AT1G17230.1||1||CDS||675639172||26709	675639172	0	0	0	TRUE	1	1	1		1	1	24
>Arabidopsis thaliana||1||5895351||5895710||CDS:AT1G17235.1||1||CDS||675639174||27404	675639174	0	0.0138889	0.00789474	FALSE						1	18
>Arabidopsis thaliana||1||5896528||5898717||CDS:AT1G17240.1||-1||CDS||675639176||28105	675639176	0	0.0075188	0.00869565	FALSE						1	18
>Arabidopsis thaliana||1||5901169||5903439||CDS:AT1G17250.1||-1||CDS||675639178||28800	675639178	0	0	0	FALSE						1	17
>Arabidopsis thaliana||1||5904058||5908898||CDS:AT1G17260.1||1||CDS||675639180||29497	675639180	0	0	0	FALSE						1	21
>Arabidopsis thaliana||1||5909443||5911624||CDS:AT1G17270.1||-1||CDS||675639182||30187	675639182	0.440678	0	0.00531915	TRUE					1	1	32
>Arabidopsis thaliana||1||5917146||5919162||CDS:AT1G17280.1||-1||CDS||675639184||30891	675639184	0.638889	0.0166667	0	TRUE		1			1	1	17
>Arabidopsis thaliana||1||5920895||5921287||CDS:AT1G17285.1||1||CDS||675639188||32278	675639188	0	0.0166667	0	TRUE		1				2	22
>Arabidopsis thaliana||1||5922771||5926093||CDS:AT1G17290.1||1||CDS||675639190||32975	675639190	0	0.0294118	0.0108696	TRUE	1	1			1	1	16
>Arabidopsis thaliana||1||5926994||5927440||CDS:AT1G17300.1||1||CDS||675639192||33676	675639192	0.0246914	0	0.00294118	FALSE						2	21
>Arabidopsis thaliana||1||5928014||5928667||CDS:AT1G17310.1||-1||CDS||675639194||34362	675639194	0.0172414	0	0	TRUE	1					1	20
>Arabidopsis thaliana||1||5929966||5931595||CDS:AT1G17330.1||1||CDS||675639196||35066	675639196	0	0.005	0	FALSE						1	34
>Arabidopsis thaliana||1||5934129||5938391||CDS:AT1G17340.1||1||CDS||675639198||387	675639198	0	0.0102041	0.0144928	TRUE		1	1		1	1	25
>Arabidopsis thaliana||1||5940525||5940920||CDS:AT1G17345.1||1||CDS||675639200||1085	675639200	0	0	0.00641026	TRUE		1	1		1	1	30
>Arabidopsis thaliana||1||5942391||5944272||CDS:AT1G17350.1||1||CDS||675639202||1790	675639202		0.00740741	0.00361011	TRUE		1	1		1	1	23
>Arabidopsis thaliana||1||5947441||5951399||CDS:AT1G17360.1||1||CDS||675639206||3187	675639206	0	0	0.0049505	TRUE	1	1	1		1	1	15
>Arabidopsis thaliana||1||5951842||5954825||CDS:AT1G17370.1||-1||CDS||675639208||3895	675639208	0.925926	0.00746269	0	TRUE		1	1		1	1	25
>Arabidopsis thaliana||1||5955654||5957070||CDS:AT1G17380.1||-1||CDS||675639212||5305	675639212	0	0	0.00632911	TRUE	1	1	1		1	1	26
>Arabidopsis thaliana||1||5960920||5962245||CDS:AT1G17400.1||-1||CDS||675639214||6000	675639214	0	0	0	TRUE	1	1	1		1	2	25
>Arabidopsis thaliana||1||5968627||5969780||CDS:AT1G17410.1||-1||CDS||675639216||6708	675639216	0.0425532	0.0175439	0.00288184	TRUE			1		1	2	21
>Arabidopsis thaliana||1||5977512||5981384||CDS:AT1G17420.1||1||CDS||675639220||8108	675639220	0	0	0	TRUE	1	1	1		1	1	27
>Arabidopsis thaliana||1||5982310||5983919||CDS:AT1G17430.1||1||CDS||675639222||8808	675639222	0	0	0.0140845	TRUE		1	1		1	1	23
>Arabidopsis thaliana||1||5984407||5987663||CDS:AT1G17440.1||-1||CDS||675639224||9515	675639224	0	0	0	TRUE		1			1	1	12
>Arabidopsis thaliana||1||5988643||5996693||CDS:AT1G17450.1||-1||CDS||675639228||10936	675639228	0.0178571	0.00840336	0	TRUE					1	1	21
>Arabidopsis thaliana||1||5997932||5998276||CDS:AT1G17455.1||1||CDS||675639232||12353	675639232	0	0.0217391	0.00359066	TRUE	1	1				1	27
>Arabidopsis thaliana||1||5999519||6002546||CDS:AT1G17460.1||1||CDS||675639236||13760	675639236		0	0	TRUE	1	1	1		1	1	18
>Arabidopsis thaliana||1||6003442||6006155||CDS:AT1G17470.1||1||CDS||675639240||15172	675639240		0	0.00584795	TRUE	1	1			1	2	23
>Arabidopsis thaliana||1||6006675||6008132||CDS:AT1G17480.1||-1||CDS||675639246||17271	675639246	0.470588	0.008	0.008	TRUE	1		1		1	1	25
>Arabidopsis thaliana||1||6008669||6009165||CDS:AT1G17490.1||1||CDS||675639248||17970	675639248	0	0.0151515	0.00621118	TRUE	1		1		1	1	18
>Arabidopsis thaliana||1||6018757||6023201||CDS:AT1G17500.1||1||CDS||675639250||18663	675639250	0	0.0175439	0.00486618	TRUE	1		1		1	1	16
>Arabidopsis thaliana||1||6023704||6024211||CDS:AT1G17510.1||-1||CDS||675639252||19371	675639252	0	0	0	FALSE						1	25
>Arabidopsis thaliana||1||6024959||6027224||CDS:AT1G17520.1||-1||CDS||675639254||20088	675639254	0.206897	0	0.00431034	TRUE	1		1			2	30
>Arabidopsis thaliana||1||6027723||6028286||CDS:AT1G17530.1||1||CDS||675639257||21123	675639257	0	0	0	TRUE			1		1	1	28
>Arabidopsis thaliana||1||6029551||6032641||CDS:AT1G17540.1||-1||CDS||675639259||21825	675639259	0.46875	0.02	0.00929368	TRUE		1	1		1	1	21
>Arabidopsis thaliana||1||6033109||6033908||CDS:AT1G17545.1||1||CDS||675639261||22528	675639261		0.0277778	0.0097561	FALSE						1	15
>Arabidopsis thaliana||1||6034917||6036939||CDS:AT1G17550.1||1||CDS||675639263||23225	675639263	0.0333333	0	0.0344828	TRUE	1					1	17
>Arabidopsis thaliana||1||6037635||6038574||CDS:AT1G17560.1||-1||CDS||675639265||23925	675639265	0	0	0.0045045	FALSE						1	22
>Arabidopsis thaliana||1||6039453||6049309||CDS:AT1G17580.1||1||CDS||675639267||24621	675639267	0	0	0.0034965	TRUE					1	1	16
>Arabidopsis thaliana||1||6050481||6051984||CDS:AT1G17590.1||-1||CDS||675639270||25669	675639270	0	0	0	TRUE	1		1			1	15
>Arabidopsis thaliana||1||6053026||6056572||CDS:AT1G17600.1||-1||CDS||675639277||28106	675639277	0.015873	0	0	TRUE	1		1			1	25
>Arabidopsis thaliana||1||6056895||6058157||CDS:AT1G17610.1||1||CDS||675639279||28801	675639279	0	0	0.00611621	FALSE						1	19
>Arabidopsis thaliana||1||6059441||6060667||CDS:AT1G17615.1||1||CDS||675639281||29498	675639281	0	0	0.00527704	FALSE						1	22
>Arabidopsis thaliana||1||6062313||6063107||CDS:AT1G17620.1||1||CDS||675639283||30188	675639283	0	0	0	TRUE			1		1	1	22
>Arabidopsis thaliana||1||6064525||6066720||CDS:AT1G17630.1||1||CDS||675639285||30892	675639285	0	0	0.0102389	TRUE		1	1		1	2	21
>Arabidopsis thaliana||1||6067394||6069098||CDS:AT1G17640.1||-1||CDS||675639287||31590	675639287	0	0	0	TRUE			1		1	1	20
>Arabidopsis thaliana||1||6069594||6071964||CDS:AT1G17650.1||-1||CDS||675639290||32628	675639290	0.503356	0.00657895	0	TRUE			1			1	18
>Arabidopsis thaliana||1||6072432||6074484||CDS:AT1G17665.1||-1||CDS||675639292||33318	675639292	0	0	0.0092081	TRUE			1		1	1	27
>Arabidopsis thaliana||1||6076388||6082160||CDS:AT1G17680.1||1||CDS||675639294||34019	675639294	0.00980392	0	0	FALSE						1	16
>Arabidopsis thaliana||1||6082878||6088157||CDS:AT1G17690.1||-1||CDS||675639299||388	675639299	0	0	0.00406504	FALSE						1	21
>Arabidopsis thaliana||1||6089588||6090130||CDS:AT1G17700.1||1||CDS||675639301||1086	675639301	0	0	0	TRUE			1			1	36
>Arabidopsis thaliana||1||6090763||6091975||CDS:AT1G17710.1||-1||CDS||675639303||1791	675639303	0	0	0.00716846	TRUE	1		1		1	1	29
>Arabidopsis thaliana||1||6093949||6098065||CDS:AT1G17720.1||-1||CDS||675639307||3188	675639307	0	0.00787402	0.00597015	TRUE			1		1	1	20
>Arabidopsis thaliana||1||6099210||6100153||CDS:AT1G17730.1||1||CDS||675639312||4952	675639312	0.00332226	0.00714286	0	TRUE			1		1	1	28
>Arabidopsis thaliana||1||6101355||6101795||CDS:AT1G17744.1||-1||CDS||675639314||5659	675639314	0	0	0.0105263	FALSE						1	32
>Arabidopsis thaliana||1||6101157||6104979||CDS:AT1G17745.1||1||CDS||675639316||6360	675639316		0.0277778	0.0129032	FALSE						1	28
>Arabidopsis thaliana||1||6106656||6110008||CDS:AT1G17750.1||1||CDS||675639320||7767	675639320	0.025	0.0140845	0.004329	TRUE	1	1	1		1	1	19
>Arabidopsis thaliana||1||6110208||6116271||CDS:AT1G17760.1||-1||CDS||675639322||8467	675639322	0.732143	0.00552486	0.00322581	FALSE						1	27
>Arabidopsis thaliana||1||6120741||6122822||CDS:AT1G17770.1||1||CDS||675639325||9516	675639325	0	0.03125	0	TRUE	1		1			1	16
>Arabidopsis thaliana||1||6124317||6124978||CDS:AT1G17780.1||1||CDS||675639327||10222	675639327	0	0	0	TRUE	1					2	20
>Arabidopsis thaliana||1||6125532||6127276||CDS:AT1G17790.1||-1||CDS||675639331||11639	675639331	0	0	0	TRUE	1					1	19
>Arabidopsis thaliana||1||6128828||6129391||CDS:AT1G17800.1||1||CDS||675639333||12354	675639333		0	0.0049505	FALSE						1	26
>Arabidopsis thaliana||1||6130209||6131442||CDS:AT1G17810.1||1||CDS||675639335||13066	675639335		0	0	TRUE	1					1	25
>Arabidopsis thaliana||1||6131751||6135115||CDS:AT1G17820.1||-1||CDS||675639337||13761	675639337	0	0.0192308	0.00462963	TRUE	1					1	25
>Arabidopsis thaliana||1||6136118||6138172||CDS:AT1G17830.1||-1||CDS||675639339||14468	675639339	0	0	0	TRUE	1				1	1	24
>Arabidopsis thaliana||1||6142870||6145894||CDS:AT1G17840.1||1||CDS||675639341||15173	675639341	0.00806452	0	0.00980392	TRUE			1		1	1	22
>Arabidopsis thaliana||1||6146470||6148820||CDS:AT1G17850.1||-1||CDS||675639343||15879	675639343	0.485294	0	0.00413223	FALSE						1	19
>Arabidopsis thaliana||1||6149343||6149933||CDS:AT1G17860.1||1||CDS||675639347||17272	675639347	0	0.016129	0.00561798	FALSE						1	31
>Arabidopsis thaliana||1||6150036||6152185||CDS:AT1G17870.1||-1||CDS||675639349||17971	675639349	0.346939	0	0.0112045	FALSE						1	16
>Arabidopsis thaliana||1||6152572||6153425||CDS:AT1G17880.1||-1||CDS||675639351||18664	675639351	0	0.00666667	0	TRUE	1					2	28
>Arabidopsis thaliana||1||6154478||6155596||CDS:AT1G17890.1||-1||CDS||675639353||19372	675639353	0.661972	0.0131579	0.0147059	TRUE	1					1	28
>Arabidopsis thaliana||1||6159126||6161615||CDS:AT1G17910.1||1||CDS||675639359||21488	675639359	0	0	0.0189573	TRUE			1		1	1	24
>Arabidopsis thaliana||1||6162214||6165033||CDS:AT1G17920.1||-1||CDS||675639361||22184	675639361	0	0	0.00943396	TRUE	1	1				1	25
>Arabidopsis thaliana||1||6166638||6168432||CDS:AT1G17930.1||-1||CDS||675639363||22882	675639363	0.126316	0.0166667	0.00617284	TRUE			1			1	24
>Arabidopsis thaliana||1||6169621||6172035||CDS:AT1G17940.1||-1||CDS||675639365||23583	675639365	0.439024	0	0.00775194	TRUE	1					1	20
>Arabidopsis thaliana||1||6177764||6179063||CDS:AT1G17950.1||1||CDS||675639367||24281	675639367		0	0.00578035	TRUE	1	1	1		1	1	18
>Arabidopsis thaliana||1||6181015||6183737||CDS:AT1G17960.1||-1||CDS||675639369||24974	675639369	0.0151515	0.0046729	0.00197239	FALSE						1	29
>Arabidopsis thaliana||1||6185032||6187202||CDS:AT1G17970.1||1||CDS||675639371||25670	675639371	0	0	0.0169492	TRUE	1		1		1	1	25
>Arabidopsis thaliana||1||6187742||6191418||CDS:AT1G17980.1||-1||CDS||675639373||26363	675639373	0.329787	0	0.0131579	TRUE			1		1	1	25
>Arabidopsis thaliana||1||6192455||6193755||CDS:AT1G17990.1||-1||CDS||675639377||27750	675639377				FALSE						2	24
>Arabidopsis thaliana||1||6194668||6196047||CDS:AT1G18000.1||-1||CDS||675639381||29140	675639381			0	FALSE						2	22
>Arabidopsis thaliana||1||6199980||6201359||CDS:AT1G18010.1||1||CDS||675639383||29834	675639383				FALSE						2	22
>Arabidopsis thaliana||1||6202272||6203572||CDS:AT1G18020.1||1||CDS||675639385||30528	675639385				FALSE						2	24
>Arabidopsis thaliana||1||6204400||6206678||CDS:AT1G18030.1||1||CDS||675639387||31222	675639387	0	0	0	TRUE			1		1	2	29
>Arabidopsis thaliana||1||6207128||6209299||CDS:AT1G18040.1||-1||CDS||675639391||32629	675639391	0	0.0104167	0.00632911	TRUE	1	1	1		1	1	20
>Arabidopsis thaliana||1||6209771||6211588||CDS:AT1G18050.1||-1||CDS||675639393||33319	675639393	0.0229885	0	0.00243902	FALSE						2	26
>Arabidopsis thaliana||1||6212065||6213314||CDS:AT1G18060.1||-1||CDS||675639395||34020	675639395	0.342857	0.0142857	0.0132979	TRUE		1	1		1	1	23
>Arabidopsis thaliana||1||6214236||6218211||CDS:AT1G18070.1||-1||CDS||675639397||34712	675639397	0	0	0.0044843	TRUE			1		1	1	16
>Arabidopsis thaliana||1||6222325||6223901||CDS:AT1G18080.1||1||CDS||675639404||1792	675639404	0	0	0.00230415	TRUE	1	1	1		1	1	34
>Arabidopsis thaliana||1||6224539||6227715||CDS:AT1G18090.1||1||CDS||675639406||2498	675639406	0.00735294	0	0	TRUE		1			1	1	25
>Arabidopsis thaliana||1||6228049||6230110||CDS:AT1G18100.1||-1||CDS||675639410||3897	675639410	0	0	0.0103093	TRUE		1	1		1	1	31
>Arabidopsis thaliana||1||6235895||6238799||CDS:AT1G18130.1||1||CDS||675639412||4604	675639412	0.877907	0.412371	0.136	FALSE						1	20
>Arabidopsis thaliana||1||6238986||6241393||CDS:AT1G18140.1||-1||CDS||675639414||5306	675639414	0	0	0.0198675	TRUE		1	1		1	1	17
>Arabidopsis thaliana||1||6244641||6247582||CDS:AT1G18150.1||-1||CDS||675639416||6001	675639416	0	0.00961538	0	FALSE						1	15
>Arabidopsis thaliana||1||6249126||6253835||CDS:AT1G18160.1||1||CDS||675639422||8109	675639422	0	0	0	TRUE	1	1	1		1	1	19
>Arabidopsis thaliana||1||6254291||6255507||CDS:AT1G18170.1||1||CDS||675639425||9171	675639425	0.0097561	0	0	TRUE	1	1	1		1	1	26
>Arabidopsis thaliana||1||6255903||6257737||CDS:AT1G18180.1||1||CDS||675639427||9880	675639427	0	0	0	TRUE		1	1		1	1	21
>Arabidopsis thaliana||1||6257963||6261325||CDS:AT1G18190.1||-1||CDS||675639429||10578	675639429	0.882353	0	0.0096463	TRUE		1	1		1	1	23
>Arabidopsis thaliana||1||6265416||6266659||CDS:AT1G18200.1||-1||CDS||675639431||11288	675639431	0	0	0.0106383	TRUE	1	1	1		1	1	32
>Arabidopsis thaliana||1||6268273||6268785||CDS:AT1G18210.1||-1||CDS||675639433||11993	675639433	0	0.0416667	0	FALSE						1	31
>Arabidopsis thaliana||1||6277024||6278005||CDS:AT1G18250.1||-1||CDS||675639439||14108	675639439	0	0	0.00632911	TRUE		1			1	1	26
>Arabidopsis thaliana||1||6279047||6282008||CDS:AT1G18260.1||-1||CDS||675639443||15516	675639443	0.0204082	0	0.0078125	TRUE	1		1		1	1	24
>Arabidopsis thaliana||1||6282338||6283180||CDS:AT1G18265.1||-1||CDS||675639445||16219	675639445	0	0	0.00526316	FALSE						1	20
>Arabidopsis thaliana||1||6283634||6293772||CDS:AT1G18270.1||-1||CDS||675639448||17273	675639448	0.0126582	0.00925926	0.0105263	TRUE			1		1	1	19
>Arabidopsis thaliana||1||6294403||6295207||CDS:AT1G18280.1||1||CDS||675639455||19721	675639455	0	0.025	0.00393701	TRUE			1			1	26
>Arabidopsis thaliana||1||6297436||6297966||CDS:AT1G18290.1||1||CDS||675639457||20430	675639457	0	0	0.010101	TRUE			1		1	1	24
>Arabidopsis thaliana||1||6299841||6300799||CDS:AT1G18300.1||1||CDS||675639459||21124	675639459	0.00581395	0.0107527	0	TRUE	1		1		1	1	31
>Arabidopsis thaliana||1||6301200||6303956||CDS:AT1G18310.1||-1||CDS||675639461||21826	675639461	0	0	0.00353357	FALSE						1	19
>Arabidopsis thaliana||1||6304472||6305531||CDS:AT1G18320.1||1||CDS||675639463||22529	675639463	0	0	0	FALSE						2	25
>Arabidopsis thaliana||1||6306196||6307640||CDS:AT1G18330.1||-1||CDS||675639466||23584	675639466			0	FALSE						2	19
>Arabidopsis thaliana||1||6309428||6311326||CDS:AT1G18335.1||-1||CDS||675639471||25310	675639471	0	0	0.0124224	TRUE		1				1	24
>Arabidopsis thaliana||1||6311612||6313734||CDS:AT1G18340.1||-1||CDS||675639474||26364	675639474	0	0	0.0114943	FALSE						1	21
>Arabidopsis thaliana||1||6315686||6316609||CDS:AT1G18350.1||1||CDS||675639476||27057	675639476	0	0.0833333	0.00900901	FALSE						1	30
>Arabidopsis thaliana||1||6316996||6319204||CDS:AT1G18360.1||-1||CDS||675639478||27751	675639478	0	0	0.0047619	TRUE	1	1				1	18
>Arabidopsis thaliana||1||6319732||6323820||CDS:AT1G18370.1||-1||CDS||675639480||28451	675639480	0	0	0.00598802	FALSE						1	18
>Arabidopsis thaliana||1||6325876||6329935||CDS:AT1G18390.1||1||CDS||675639482||29141	675639482	0	0	0.00787402	TRUE	1		1		1	1	32
>Arabidopsis thaliana||1||6331464||6333576||CDS:AT1G18400.1||1||CDS||675639486||30529	675639486	0.0192308	0	0.00539084	TRUE	1		1		1	1	16
>Arabidopsis thaliana||1||6336528||6342460||CDS:AT1G18410.1||-1||CDS||675639488||31223	675639488	0	0	0.00363636	TRUE	1		1		1	2	17
>Arabidopsis thaliana||1||6343330||6345689||CDS:AT1G18420.1||1||CDS||675639490||31927	675639490	0.0147059	0	0	TRUE			1		1	1	27
>Arabidopsis thaliana||1||6345994||6347686||CDS:AT1G18440.1||1||CDS||675639493||32976	675639493	0	0.00819672	0.00669643	TRUE			1		1	1	22
>Arabidopsis thaliana||1||6348199||6351766||CDS:AT1G18450.1||1||CDS||675639495||33677	675639495	0	0.00704225	0.0114943	TRUE	1				1	1	22
>Arabidopsis thaliana||1||6352682||6355971||CDS:AT1G18460.1||1||CDS||675639498||34713	675639498	0.00990099	0.0184049	0.00325733	TRUE	1		1		1	1	21
>Arabidopsis thaliana||1||6356407||6360057||CDS:AT1G18470.1||-1||CDS||675639500||23	675639500	0	0	0.00892857	TRUE			1		1	1	29
>Arabidopsis thaliana||1||6361639||6362814||CDS:AT1G18480.1||1||CDS||675639504||1431	675639504	0.0196078	0	0.00373134	FALSE						1	31
>Arabidopsis thaliana||1||6363172||6366084||CDS:AT1G18485.1||1||CDS||675639506||2141	675639506	0	0	0.0131579	TRUE	1		1			1	21
>Arabidopsis thaliana||1||6366397||6366753||CDS:AT1G18486.1||1||CDS||675639508||2839	675639508	0	0	0	FALSE						1	28
>Arabidopsis thaliana||1||6367116||6368640||CDS:AT1G18490.1||1||CDS||675639510||3548	675639510	0	0	0.00645161	FALSE						1	30
>Arabidopsis thaliana||1||6369347||6372861||CDS:AT1G18500.1||1||CDS||675639512||4250	675639512	0.0363636	0	0.00865801	TRUE	1					1	25
>Arabidopsis thaliana||1||6373295||6374090||CDS:AT1G18510.1||1||CDS||675639514||4953	675639514	0	0.00884956	0.00699301	FALSE						1	23
>Arabidopsis thaliana||1||6375051||6376178||CDS:AT1G18520.1||1||CDS||675639516||5660	675639516	0	0	0	FALSE						1	24
>Arabidopsis thaliana||1||6376783||6377256||CDS:AT1G18530.1||1||CDS||675639518||6361	675639518	0	0	0.0113636	TRUE			1			1	25
>Arabidopsis thaliana||1||6377448||6378548||CDS:AT1G18540.1||-1||CDS||675639520||7059	675639520	0	0.00666667	0.00392157	TRUE	1					1	30
>Arabidopsis thaliana||1||6381656||6384340||CDS:AT1G18550.1||-1||CDS||675639522||7768	675639522	0.0227273	0	0.00847458	TRUE					1	1	27
>Arabidopsis thaliana||1||6385614||6388005||CDS:AT1G18560.1||1||CDS||675639524||8468	675639524	0.00787402	0	0.0047619	TRUE			1			1	20
>Arabidopsis thaliana||1||6389765||6391026||CDS:AT1G18570.1||1||CDS||675639526||9172	675639526	0	0.0344828	0.00461538	TRUE	1		1		1	1	23
>Arabidopsis thaliana||1||6396144||6398005||CDS:AT1G18580.1||1||CDS||675639528||9881	675639528	0.00980392	0	0	TRUE	1		1			1	24
>Arabidopsis thaliana||1||6398634||6399674||CDS:AT1G18590.1||1||CDS||675639530||10579	675639530	0	0	0	TRUE	1					1	22
>Arabidopsis thaliana||1||6400647||6402587||CDS:AT1G18600.1||1||CDS||675639532||11289	675639532	0.00854701	0	0	TRUE	1		1			1	25
>Arabidopsis thaliana||1||6405779||6408831||CDS:AT1G18610.1||1||CDS||675639534||11994	675639534	0	0	0	TRUE	1		1			1	24
>Arabidopsis thaliana||1||6410719||6414269||CDS:AT1G18620.1||1||CDS||675639536||12699	675639536	0	0	0.00566572	TRUE	1		1			2	17
>Arabidopsis thaliana||1||6415226||6416283||CDS:AT1G18630.1||1||CDS||675639540||14109	675639540	0	0	0.0100671	TRUE	1		1			1	20
>Arabidopsis thaliana||1||6416524||6418245||CDS:AT1G18640.2||-1||CDS||675639542||14812	675639542	0	0	0	TRUE			1			1	17
>Arabidopsis thaliana||1||6419036||6420413||CDS:AT1G18650.1||-1||CDS||675639544||15517	675639544	0	0	0	TRUE			1			1	22
>Arabidopsis thaliana||1||6421433||6425565||CDS:AT1G18660.1||1||CDS||675639546||16220	675639546	0.0298507	0.0133333	0.0111524	TRUE		1	1		1	2	20
>Arabidopsis thaliana||1||6427242||6430696||CDS:AT1G18670.1||-1||CDS||675639554||19024	675639554	0	0	0	TRUE	1				1	1	26
>Arabidopsis thaliana||1||6432133||6433434||CDS:AT1G18680.1||-1||CDS||675639556||19722	675639556	0	0.010989	0.00520833	FALSE						1	27
>Arabidopsis thaliana||1||6435153||6436694||CDS:AT1G18690.1||1||CDS||675639558||20431	675639558	0	0	0.0120846	TRUE		1	1		1	1	26
>Arabidopsis thaliana||1||6437591||6443046||CDS:AT1G18700.1||1||CDS||675639560||21125	675639560	0	0	0	TRUE			1		1	1	28
>Arabidopsis thaliana||1||6450781||6452986||CDS:AT1G18710.1||1||CDS||675639911||2499	675639911	0	0	0.00806452	TRUE	1		1		1	1	32
>Arabidopsis thaliana||1||6458020||6459658||CDS:AT1G18720.1||-1||CDS||675639913||3190	675639913	0	0.00900901	0.00214592	TRUE	1		1		1	1	32
>Arabidopsis thaliana||1||6460625||6462107||CDS:AT1G18730.1||1||CDS||675639915||3898	675639915	0	0	0	TRUE		1	1			1	21
>Arabidopsis thaliana||1||6464125||6465273||CDS:AT1G18740.1||1||CDS||675639923||6710	675639923		0.00735294	0	TRUE	1					1	21
>Arabidopsis thaliana||1||6467266||6469640||CDS:AT1G18750.1||1||CDS||675639925||7411	675639925	0	0.0123457	0.0143885	TRUE			1		1	1	23
>Arabidopsis thaliana||1||6471150||6471824||CDS:AT1G18760.1||-1||CDS||675639929||8809	675639929	0	0	0.00833333	FALSE						1	22
>Arabidopsis thaliana||1||6473370||6474048||CDS:AT1G18770.1||-1||CDS||675639931||9517	675639931	0.0769231	0	0.00666667	FALSE						1	28
>Arabidopsis thaliana||1||6474948||6475398||CDS:AT1G18773.1||1||CDS||675639933||10223	675639933	0.0126582	0	0.00787402	FALSE						2	20
>Arabidopsis thaliana||1||6476258||6477235||CDS:AT1G18780.1||-1||CDS||675639935||10938	675639935	0	0	0.0113636	TRUE			1			1	20
>Arabidopsis thaliana||1||6478851||6480043||CDS:AT1G18790.1||-1||CDS||675639937||11640	675639937	0	0	0	TRUE	1		1		1	1	21
>Arabidopsis thaliana||1||6481466||6483463||CDS:AT1G18800.1||-1||CDS||675639939||12355	675639939	0	0.00833333	0.0117994	TRUE	1	1			1	1	28
>Arabidopsis thaliana||1||6485709||6486872||CDS:AT1G18810.1||-1||CDS||675639941||13067	675639941	0	0	0	FALSE						1	18
>Arabidopsis thaliana||1||6489309||6494218||CDS:AT1G18830.1||1||CDS||675639943||13762	675639943	0	0	0.00649351	FALSE						1	23
>Arabidopsis thaliana||1||6496106||6496372||CDS:AT1G18835.1||-1||CDS||675639945||14469	675639945	0	0.0075188	0.00711744	TRUE	1		1			1	26
>Arabidopsis thaliana||1||6501068||6503435||CDS:AT1G18840.1||-1||CDS||675639947||15174	675639947	0.570175	0	0.00214592	TRUE		1	1		1	2	12
>Arabidopsis thaliana||1||6504928||6506127||CDS:AT1G18850.1||-1||CDS||675639951||16573	675639951	0	0	0.00334448	FALSE						1	26
>Arabidopsis thaliana||1||6509494||6511209||CDS:AT1G18860.1||1||CDS||675639953||17274	675639953	0	0	0.00920245	TRUE			1		1	1	19
>Arabidopsis thaliana||1||6515486||6519176||CDS:AT1G18870.1||1||CDS||675639955||17973	675639955	0	0	0.00666667	TRUE	1	1	1		1	1	26
>Arabidopsis thaliana||1||6519309||6519485||CDS:AT1G18871.1||-1||CDS||675639959||19373	675639959	0	0	0.0130435	FALSE						1	13
>Arabidopsis thaliana||1||6520800||6523241||CDS:AT1G18880.1||1||CDS||675639961||20090	675639961		0	0.00641026	TRUE			1		1	1	25
>Arabidopsis thaliana||1||6523468||6525736||CDS:AT1G18890.1||-1||CDS||675639963||20783	675639963	0	0.0285714	0	TRUE					1	1	17
>Arabidopsis thaliana||1||6529778||6532360||CDS:AT1G18900.1||1||CDS||675639965||21489	675639965	0	0	0.00775194	TRUE		1	1			1	16
>Arabidopsis thaliana||1||6532706||6537993||CDS:AT1G18910.1||-1||CDS||675639971||23585	675639971		0	0.00465116	TRUE	1	1	1		1	1	24
>Arabidopsis thaliana||1||6543852||6545592||CDS:AT1G18940.1||1||CDS||675639973||24283	675639973	0	0	0.002	TRUE	1	1	1		1	1	27
>Arabidopsis thaliana||1||6546539||6551549||CDS:AT1G18950.1||1||CDS||675639975||24975	675639975	0	0	0.00738007	TRUE		1	1		1	1	22
>Arabidopsis thaliana||1||6552854||6553940||CDS:AT1G18960.1||1||CDS||675639977||25671	675639977			0	TRUE		1	1		1	1	18
>Arabidopsis thaliana||1||6554702||6555364||CDS:AT1G18970.1||-1||CDS||675639979||26365	675639979	0	0.0108108	0.00727273	TRUE	1	1	1		1	2	15
>Arabidopsis thaliana||1||6557364||6558026||CDS:AT1G18980.1||-1||CDS||675639981||27058	675639981	0	0.00561798	0.00842105	FALSE						2	19
>Arabidopsis thaliana||1||6558778||6560432||CDS:AT1G18990.1||-1||CDS||675639983||27752	675639983	0	0	0	TRUE	1	1	1		1	1	27
>Arabidopsis thaliana||1||6561335||6562684||CDS:AT1G19000.1||-1||CDS||675639985||28452	675639985	0	0	0	TRUE	1	1	1			1	27
>Arabidopsis thaliana||1||6565616||6567354||CDS:AT1G19010.1||1||CDS||675639989||29836	675639989	0	0	0	TRUE	1		1			1	26
>Arabidopsis thaliana||1||6568142||6568402||CDS:AT1G19020.1||1||CDS||675639993||31224	675639993	0	0	0.00821918	FALSE						1	32
>Arabidopsis thaliana||1||6568920||6570800||CDS:AT1G19025.1||1||CDS||675639997||32630	675639997	0	0.0102041	0.0119048	FALSE						1	21
>Arabidopsis thaliana||1||6576895||6577413||CDS:AT1G19040.1||1||CDS||675639999||33320	675639999	0.0153846	0.027027	0.00274725	FALSE						1	28
>Arabidopsis thaliana||1||6577919||6579078||CDS:AT1G19050.1||-1||CDS||675640000||33678	675640000	0.45	0.0208333	0.00671141	TRUE	1	1	1			1	24
>Arabidopsis thaliana||1||6582066||6583601||CDS:AT1G19060.1||-1||CDS||675640002||34363	675640002	0	0	0.00617284	FALSE						2	24
>Arabidopsis thaliana||1||6584454||6584705||CDS:AT1G19070.1||1||CDS||675640004||35067	675640004	0	0	0	FALSE						1	17
>Arabidopsis thaliana||1||6585087||6586308||CDS:AT1G19080.1||1||CDS||675640006||389	675640006	0.923077	0	0.0046729	FALSE						2	16
>Arabidopsis thaliana||1||6588542||6589256||CDS:AT1G19086.1||1||CDS||675640010||1794	675640010	0.931034	0.660714	0.26764	FALSE						1	22
>Arabidopsis thaliana||1||6590350||6592615||CDS:AT1G19090.1||1||CDS||675640012||2500	675640012	0.953846	0.605505	0.177778	TRUE			1			1	17
>Arabidopsis thaliana||1||6595560||6601159||CDS:AT1G19100.1||1||CDS||675640014||3191	675640014	0	0	0.00374532	FALSE						1	15
>Arabidopsis thaliana||1||6602270||6605766||CDS:AT1G19110.1||1||CDS||675640016||3899	675640016	0.00353357	0	0.00314465	TRUE			1	1	1	1	24
>Arabidopsis thaliana||1||6606351||6607313||CDS:AT1G19115.1||1||CDS||675640018||4606	675640018		0	0.00271739	TRUE		1	1			1	16
>Arabidopsis thaliana||1||6608288||6609162||CDS:AT1G19120.1||1||CDS||675640024||6711	675640024	0	0	0.00754717	TRUE			1	1	1	1	16
>Arabidopsis thaliana||1||6609545||6610555||CDS:AT1G19130.1||-1||CDS||675640026||7412	675640026	0	0.0123457	0.0114504	TRUE		1	1	1	1	1	24
>Arabidopsis thaliana||1||6611026||6612414||CDS:AT1G19140.1||-1||CDS||675640028||8111	675640028	0	0	0.0131004	TRUE		1			1	1	26
>Arabidopsis thaliana||1||6612806||6613799||CDS:AT1G19150.1||1||CDS||675640032||9518	675640032	0	0	0.0242718	TRUE		1	1	1	1	1	22
>Arabidopsis thaliana||1||6614162||6615214||CDS:AT1G19160.1||-1||CDS||675640034||10224	675640034	0	0	0	FALSE						2	22
>Arabidopsis thaliana||1||6616777||6618875||CDS:AT1G19170.1||1||CDS||675640036||10939	675640036	0	0.00900901	0	TRUE		1	1	1	1	1	20
>Arabidopsis thaliana||1||6622312||6623271||CDS:AT1G19180.1||1||CDS||675640038||11641	675640038	0	0	0	TRUE		1	1	1	1	1	25
>Arabidopsis thaliana||1||6623876||6624832||CDS:AT1G19190.1||1||CDS||675640042||13068	675640042	0	0	0.0134228	FALSE						1	26
>Arabidopsis thaliana||1||6625104||6625856||CDS:AT1G19200.1||-1||CDS||675640044||13763	675640044	0	0	0.00666667	TRUE		1	1		1	1	21
>Arabidopsis thaliana||1||6626973||6627530||CDS:AT1G19210.1||-1||CDS||675640046||14470	675640046	0	0	0.00184502	TRUE	1	1	1	1	1	2	27
>Arabidopsis thaliana||1||6628395||6632779||CDS:AT1G19220.1||-1||CDS||675640048||15175	675640048	0	0.00561798	0.0070922	TRUE		1	1		1	1	16
>Arabidopsis thaliana||1||6644189||6649149||CDS:AT1G19230.1||1||CDS||675640050||15881	675640050	0.0133333	0	0.00983607	TRUE			1			1	24
>Arabidopsis thaliana||1||6649562||6650384||CDS:AT1G19240.1||-1||CDS||675640054||17275	675640054	0.818898	0.0153846	0.00342466	FALSE						1	26
>Arabidopsis thaliana||1||6650656||6653053||CDS:AT1G19250.1||-1||CDS||675640056||17974	675640056	0.00847458	0	0.00148588	TRUE		1	1		1	1	23
>Arabidopsis thaliana||1||6657260||6659569||CDS:AT1G19260.1||-1||CDS||675640058||18666	675640058	0.933333	0.611111	0.280172	FALSE						2	11
>Arabidopsis thaliana||1||6663327||6665845||CDS:AT1G19270.1||1||CDS||675640060||19374	675640060	0	0	0	TRUE		1	1		1	1	19
>Arabidopsis thaliana||1||6666249||6668963||CDS:AT1G19290.1||1||CDS||675640062||20091	675640062	0.00763359	0	0	TRUE		1	1		1	1	26
>Arabidopsis thaliana||1||6671451||6672506||CDS:AT1G19300.1||-1||CDS||675640064||20784	675640064	0.016129	0	0	TRUE		1	1		1	1	21
>Arabidopsis thaliana||1||6676424||6677104||CDS:AT1G19310.1||-1||CDS||675640065||21126	675640065	0	0	0.00287356	TRUE	1	1	1		1	1	21
>Arabidopsis thaliana||1||6679327||6680178||CDS:AT1G19320.1||1||CDS||675640066||21490	675640066	0	0	0	TRUE	1	1	1		1	1	28
>Arabidopsis thaliana||1||6680824||6683290||CDS:AT1G19330.1||-1||CDS||675640068||22186	675640068		0.0183486	0.00546448	TRUE	1	1	1		1	1	25
>Arabidopsis thaliana||1||6684798||6686798||CDS:AT1G19340.1||1||CDS||675640074||24284	675640074	0	0	0.0127389	TRUE		1	1		1	1	21
>Arabidopsis thaliana||1||6688841||6690165||CDS:AT1G19350.1||1||CDS||675640076||24976	675640076	0.0175439	0	0.00436681	TRUE	1	1	1		1	1	26
>Arabidopsis thaliana||1||6690672||6692211||CDS:AT1G19360.1||-1||CDS||675640086||28453	675640086	0.714286	0.012987	0.005	TRUE	1	1	1		1	1	26
>Arabidopsis thaliana||1||6692904||6694721||CDS:AT1G19370.1||-1||CDS||675640088||29143	675640088	0.136364	0	0.0114286	TRUE	1		1		1	1	27
>Arabidopsis thaliana||1||6698129||6698662||CDS:AT1G19380.1||1||CDS||675640090||29837	675640090	0	0.00869565	0.00655738	TRUE			1		1	1	23
>Arabidopsis thaliana||1||6700772||6703368||CDS:AT1G19390.1||-1||CDS||675640092||30531	675640092	0	0	0.0106383	TRUE			1			1	19
>Arabidopsis thaliana||1||6709773||6710605||CDS:AT1G19394.1||1||CDS||675640094||31225	675640094	0.816514	0.515152	0.239829	FALSE						2	21
>Arabidopsis thaliana||1||6711040||6711336||CDS:AT1G19397.1||1||CDS||675640102||34021	675640102	0.02	0.00961538	0.00684932	FALSE						1	23
>Arabidopsis thaliana||1||6712222||6713676||CDS:AT1G19400.1||-1||CDS||675640104||34714	675640104	0	0	0	TRUE	1		1		1	1	24
>Arabidopsis thaliana||1||6714492||6716439||CDS:AT1G19410.1||-1||CDS||675640108||730	675640108	0	0.00819672	0.00406504	FALSE						1	20
>Arabidopsis thaliana||1||6724669||6727533||CDS:AT1G19430.1||-1||CDS||675640110||1432	675640110	0	0	0.00757576	TRUE			1		1	1	28
>Arabidopsis thaliana||1||6729119||6730669||CDS:AT1G19440.1||1||CDS||675640112||2142	675640112	0	0.0212766	0.00381679	TRUE			1	1		1	19
>Arabidopsis thaliana||1||6731671||6734633||CDS:AT1G19450.1||-1||CDS||675640114||2840	675640114	0	0	0	TRUE	1		1	1	1	1	18
>Arabidopsis thaliana||1||6738484||6739734||CDS:AT1G19460.1||1||CDS||675640116||3549	675640116	0	0.005	0.0027933	FALSE						2	20
>Arabidopsis thaliana||1||6741296||6742534||CDS:AT1G19470.1||1||CDS||675640118||4251	675640118	0	0.0149254	0	FALSE						2	22
>Arabidopsis thaliana||1||6744520||6746144||CDS:AT1G19480.1||1||CDS||675640120||4954	675640120	0.010989	0.0105263	0	TRUE	1	1	1	1	1	1	15
>Arabidopsis thaliana||1||6747167||6751443||CDS:AT1G19485.1||1||CDS||675640124||6362	675640124	0	0.00787402	0.0044843	FALSE						1	11
>Arabidopsis thaliana||1||6751953||6753959||CDS:AT1G19490.1||-1||CDS||675640128||7769	675640128	0.7375	0.00793651	0.00714286	TRUE			1		1	1	29
>Arabidopsis thaliana||1||6754952||6755536||CDS:AT1G19500.1||-1||CDS||675640130||8469	675640130		0	0	FALSE						1	33
>Arabidopsis thaliana||1||6756483||6757290||CDS:AT1G19510.1||-1||CDS||675640132||9173	675640132	0.941176	0.178808	0.014881	TRUE	1	1	1	1	1	1	24
>Arabidopsis thaliana||1||6760032||6762581||CDS:AT1G19520.1||1||CDS||675640134||9882	675640134	0	0	0.00511509	TRUE		1	1		1	1	21
>Arabidopsis thaliana||1||6763976||6764686||CDS:AT1G19530.1||1||CDS||675640138||11290	675640138	0	0.0185185	0.0026738	TRUE		1	1		1	1	22
>Arabidopsis thaliana||1||6765713||6767247||CDS:AT1G19540.1||1||CDS||675640140||11995	675640140	0.0119048	0	0.00578035	TRUE		1	1	1	1	1	27
>Arabidopsis thaliana||1||6767451||6767983||CDS:AT1G19550.1||-1||CDS||675640142||12700	675640142	0	0	0	FALSE						2	28
>Arabidopsis thaliana||1||6773462||6774413||CDS:AT1G19570.1||-1||CDS||675640144||13405	675640144	0	0	0	TRUE	1					1	26
>Arabidopsis thaliana||1||6774937||6777092||CDS:AT1G19580.1||1||CDS||675640148||14813	675640148	0.0033557	0.00995025	0.00273224	TRUE		1	1	1	1	1	20
>Arabidopsis thaliana||1||6779085||6780898||CDS:AT1G19600.1||1||CDS||675640152||16221	675640152	0	0.0227273	0.0115385	TRUE		1	1	1	1	1	21
>Arabidopsis thaliana||1||6781674||6782024||CDS:AT1G19610.1||-1||CDS||675640154||16922	675640154	0	0	0	TRUE		1	1			1	27
>Arabidopsis thaliana||1||6784020||6785075||CDS:AT1G19620.1||1||CDS||675640156||17611	675640156	0	0	0.00740741	FALSE						1	31
>Arabidopsis thaliana||1||6785427||6787967||CDS:AT1G19630.1||-1||CDS||675640158||18325	675640158	0	0	0	TRUE		1	1		1	1	18
>Arabidopsis thaliana||1||6789166||6791708||CDS:AT1G19640.1||-1||CDS||675640160||19025	675640160	0	0.0243902	0.00823045	TRUE		1	1		1	2	27
>Arabidopsis thaliana||1||6796431||6799537||CDS:AT1G19650.1||-1||CDS||675640162||19723	675640162	0	0	0.00274725	TRUE	1	1	1		1	1	21
>Arabidopsis thaliana||1||6800361||6802240||CDS:AT1G19660.1||-1||CDS||675640166||21127	675640166	0	0	0.00230947	TRUE	1	1	1		1	1	22
>Arabidopsis thaliana||1||6803796||6804923||CDS:AT1G19670.1||-1||CDS||675640170||22530	675640170	0	0	0.00606061	FALSE						1	26
>Arabidopsis thaliana||1||6805909||6807682||CDS:AT1G19680.1||1||CDS||675640172||23226	675640172	0	0	0.0083682	TRUE	1	1	1		1	1	16
>Arabidopsis thaliana||1||6807925||6809562||CDS:AT1G19690.1||-1||CDS||675640174||23926	675640174	0.00746269	0.0307692	0	TRUE		1	1		1	1	16
>Arabidopsis thaliana||1||6809958||6811854||CDS:AT1G19700.1||-1||CDS||675640176||24622	675640176	0.0136986	0.0121951	0.0107527	TRUE	1	1	1		1	1	21
>Arabidopsis thaliana||1||6814920||6816716||CDS:AT1G19710.1||1||CDS||675640182||26710	675640182	0	0.00769231	0.00680272	TRUE			1		1	1	20
>Arabidopsis thaliana||1||6816934||6819432||CDS:AT1G19715.1||-1||CDS||675640184||27406	675640184	0.5	0	0	TRUE		1			1	1	19
>Arabidopsis thaliana||1||6819926||6822610||CDS:AT1G19720.1||-1||CDS||675640190||29499	675640190	0	0	0.00546448	TRUE		1	1		1	1	20
>Arabidopsis thaliana||1||6823163||6824020||CDS:AT1G19730.1||-1||CDS||675640192||30189	675640192	0	0.00970874	0.008	TRUE		1	1		1	1	21
>Arabidopsis thaliana||1||6824396||6825232||CDS:AT1G19740.1||1||CDS||675640194||30893	675640194	0	0.0166667	0.00704225	TRUE	1	1	1			1	23
>Arabidopsis thaliana||1||6826997||6830061||CDS:AT1G19750.1||1||CDS||675640196||31591	675640196	0	0.0208333	0.00378788	FALSE						2	22
>Arabidopsis thaliana||1||6832426||6833702||CDS:AT1G19770.1||1||CDS||675640198||32279	675640198	0	0	0	TRUE	1					1	24
>Arabidopsis thaliana||1||6833885||6836578||CDS:AT1G19780.1||-1||CDS||675640200||32977	675640200	0	0	0.00719424	FALSE						1	13
>Arabidopsis thaliana||1||6838400||6839831||CDS:AT1G19790.1||-1||CDS||675640202||33679	675640202	0	0	0.00497512	TRUE			1		1	1	23
>Arabidopsis thaliana||1||6846812||6847954||CDS:AT1G19800.1||1||CDS||675640206||35068	675640206	0	0.00833333	0.0142349	FALSE						1	16
>Arabidopsis thaliana||1||6852230||6852583||CDS:AT1G19830.1||1||CDS||675640212||1795	675640212		0	0	FALSE						1	23
>Arabidopsis thaliana||1||6856212||6859513||CDS:AT1G19835.1||-1||CDS||675640214||2501	675640214	0.00632911	0	0.0125313	TRUE		1	1	1	1	2	19
>Arabidopsis thaliana||1||6872794||6873255||CDS:AT1G19840.1||-1||CDS||675640218||3900	675640218	0.00591716	0.00480769	0	TRUE	1	1	1	1	1	1	24
>Arabidopsis thaliana||1||6887353||6891182||CDS:AT1G19850.1||1||CDS||675640220||4607	675640220		0.0740741	0.00131752	TRUE		1	1	1	1	1	18
>Arabidopsis thaliana||1||6891654||6894400||CDS:AT1G19860.1||-1||CDS||675640222||5309	675640222	0.435897	0	0.00462963	TRUE		1	1		1	1	16
>Arabidopsis thaliana||1||6895400||6898539||CDS:AT1G19870.1||-1||CDS||675640224||6004	675640224	0	0	0.00327869	TRUE		1	1	1	1	1	27
>Arabidopsis thaliana||1||6900648||6903818||CDS:AT1G19880.1||-1||CDS||675640226||6712	675640226	0.181818	0	0	TRUE		1	1	1	1	1	26
>Arabidopsis thaliana||1||6905034||6905792||CDS:AT1G19890.1||1||CDS||675640228||7413	675640228	0	0	0.00384615	TRUE	1	1	1	1	1	2	22
>Arabidopsis thaliana||1||6907038||6908684||CDS:AT1G19900.1||-1||CDS||675640230||8112	675640230	0.0105263	0	0.00561798	TRUE	1	1	1	1	1	1	26
>Arabidopsis thaliana||1||6913317||6914322||CDS:AT1G19910.1||1||CDS||675640232||8811	675640232	0	0	0.00606061	TRUE	1	1	1	1	1	2	27
>Arabidopsis thaliana||1||6914835||6916657||CDS:AT1G19920.1||-1||CDS||675640234||9519	675640234	0	0	0	TRUE			1		1	1	24
>Arabidopsis thaliana||1||6917020||6918138||CDS:AT1G19930.1||1||CDS||675640236||10225	675640236	0.00793651	0	0.00390625	FALSE						1	26
>Arabidopsis thaliana||1||6918323||6920268||CDS:AT1G19940.1||-1||CDS||675640238||10940	675640238	0	0	0.0126984	TRUE	1				1	1	23
>Arabidopsis thaliana||1||6925043||6926527||CDS:AT1G19950.1||1||CDS||675640240||11642	675640240	0	0.0172414	0.0109091	TRUE	1		1		1	1	19
>Arabidopsis thaliana||1||6928083||6928277||CDS:AT1G19960.1||1||CDS||675640242||12357	675640242	0	0	0	FALSE						2	25
>Arabidopsis thaliana||1||6931194||6932597||CDS:AT1G19970.1||-1||CDS||675640244||13069	675640244	0	0	0	TRUE	1	1			1	1	29
>Arabidopsis thaliana||1||6933162||6934643||CDS:AT1G19980.1||1||CDS||675640246||13764	675640246	0.0192308	0.0149254	0	TRUE		1	1		1	1	28
>Arabidopsis thaliana||1||6935327||6936665||CDS:AT1G19990.1||1||CDS||675640248||14471	675640248	0.0163934	0	0.00424628	TRUE		1	1		1	1	29
>Arabidopsis thaliana||1||6936898||6937666||CDS:AT1G20000.1||-1||CDS||675640250||15176	675640250	0.27027	0	0.00607903	FALSE						1	22
>Arabidopsis thaliana||1||6938033||6940481||CDS:AT1G20010.1||-1||CDS||675640252||15882	675640252	0	0	0	TRUE		1	1		1	1	27
>Arabidopsis thaliana||1||6942851||6944868||CDS:AT1G20020.1||1||CDS||675640254||16575	675640254	0	0	0.00581395	TRUE			1		1	1	17
>Arabidopsis thaliana||1||6945850||6947017||CDS:AT1G20030.1||1||CDS||675640260||18667	675640260	0	0.00833333	0	TRUE	1	1	1		1	1	27
>Arabidopsis thaliana||1||6949160||6950135||CDS:AT1G20050.1||1||CDS||675640263||19724	675640263	0	0.015873	0.00257069	FALSE						1	34
>Arabidopsis thaliana||1||6950723||6956293||CDS:AT1G20060.1||-1||CDS||675640264||20092	675640264	0	0	0.00574713	TRUE			1		1	1	23
>Arabidopsis thaliana||1||6956973||6957561||CDS:AT1G20065.1||1||CDS||675640266||20785	675640266	0	0	0	FALSE						1	20
>Arabidopsis thaliana||1||6958244||6958825||CDS:AT1G20070.1||-1||CDS||675640270||22187	675640270	0	0	0	FALSE						1	13
>Arabidopsis thaliana||1||6962236||6964912||CDS:AT1G20080.1||1||CDS||675640272||22885	675640272	0	0	0.0127796	TRUE		1	1		1	1	24
>Arabidopsis thaliana||1||6967223||6968603||CDS:AT1G20090.1||1||CDS||675640274||23587	675640274	0	0	0.00658979	TRUE	1	1	1		1	1	21
>Arabidopsis thaliana||1||6969314||6970699||CDS:AT1G20100.1||-1||CDS||675640276||24285	675640276	0	0.0140845	0.00843882	TRUE	1	1	1	1	1	2	26
>Arabidopsis thaliana||1||6971554||6974578||CDS:AT1G20110.1||1||CDS||675640279||25312	675640279	0.00588235	0	0	TRUE		1	1	1	1	1	20
>Arabidopsis thaliana||1||6975504||6977123||CDS:AT1G20120.1||1||CDS||675640280||25673	675640280		0	0	FALSE						1	19
>Arabidopsis thaliana||1||6977939||6980003||CDS:AT1G20130.1||1||CDS||675640281||26009	675640281	0	0	0.03125	TRUE	1	1	1	1	1	1	25
>Arabidopsis thaliana||1||6981358||6983495||CDS:AT1G20132.1||1||CDS||675640285||27407	675640285		0	0.00826446	FALSE						1	20
>Arabidopsis thaliana||1||6984124||6985498||CDS:AT1G20135.1||1||CDS||675640287||28108	675640287	0		0	FALSE						1	12
[truncated: 24,726 more rows]

## Sheet: PP
Gene name	gene #	CG_methylation_level	CHG_methylation_level	CHH_methylation_level	syn	PPAT	PPPP	PPPT	PPSL	PPVV	gc350	ppblast
>Prunus persica (peach)||scaffold_1||24850319||24852294||PAC:17640294||1||CDS||461391862||7414	461391862	0	0	0.00656455	TRUE	1	1	1		1	28	1
>Prunus persica (peach)||scaffold_1||22410857||22412263||PAC:17640297||-1||CDS||461391864||7983	461391864	0	0	0.00241546	TRUE			1	1	1	31	1
>Prunus persica (peach)||scaffold_1||524048||525944||PAC:17640298||-1||CDS||461391866||8550	461391866	0.869048	0.010989	0.00392927	FALSE						22	10
>Prunus persica (peach)||scaffold_1||27210009||27211159||PAC:17640308||-1||CDS||461391870||9681	461391870	0	0.0125523	0.0070028	TRUE	1	1	1	1	1	17	1
>Prunus persica (peach)||scaffold_1||2103354||2104730||PAC:17640314||1||CDS||461391872||10247	461391872	0	0	0.00749465	FALSE						19	2
>Prunus persica (peach)||scaffold_1||3868630||3870378||PAC:17640322||-1||CDS||461391874||10813	461391874	0	0.0434783	0	TRUE			1	1		23	2
>Prunus persica (peach)||scaffold_1||32070061||32070911||PAC:17640323||-1||CDS||461391876||11377	461391876	0	0.0108696	0.00882353	FALSE						19	2
>Prunus persica (peach)||scaffold_1||8048237||8053225||PAC:17640324||1||CDS||461391878||11943	461391878	0	0	0	TRUE	1		1	1	1	27	2
>Prunus persica (peach)||scaffold_1||41690471||41692035||PAC:17640327||-1||CDS||461391880||12510	461391880	0	0	0.00923483	FALSE						29	2
>Prunus persica (peach)||scaffold_1||34727847||34728188||PAC:17640329||1||CDS||461391882||13074	461391882	0	0	0.00178891	FALSE						27	1
>Prunus persica (peach)||scaffold_1||5392618||5396191||PAC:17640343||-1||CDS||461391884||13640	461391884	0.00892857	0	0.00629921	TRUE		1				22	1
>Prunus persica (peach)||scaffold_1||1016460||1017015||PAC:17640344||-1||CDS||461391886||14207	461391886	0	0.00668896	0.00194553	TRUE	1		1	1	1	17	1
>Prunus persica (peach)||scaffold_1||25147878||25148572||PAC:17640348||1||CDS||461391888||14773	461391888	0.282609	0.00641026	0.00649351	TRUE			1		1	22	1
>Prunus persica (peach)||scaffold_1||25392108||25392605||PAC:17640352||1||CDS||461391890||15340	461391890		0.00591716	0.00675676	TRUE			1		1	25	1
>Prunus persica (peach)||scaffold_1||34465256||34468213||PAC:17640358||-1||CDS||461391892||15907	461391892	0.0137931	0.00574713	0.0038961	TRUE	1		1	1	1	29	1
>Prunus persica (peach)||scaffold_1||12446183||12448898||PAC:17640368||-1||CDS||461391894||16474	461391894	0.795455	0	0.00928793	FALSE						30	2
>Prunus persica (peach)||scaffold_1||32638157||32639730||PAC:17640385||1||CDS||461391898||17606	461391898	0.00757576	0	0.00410397	TRUE			1	1	1	29	2
>Prunus persica (peach)||scaffold_1||38123500||38128458||PAC:17640393||1||CDS||461391900||18173	461391900	0.991736	0.541176	0.116844	TRUE					1	25	2
>Prunus persica (peach)||scaffold_1||34363789||34367129||PAC:17640395||1||CDS||461391902||18739	461391902	0	0	0.00341297	FALSE						21	2
>Prunus persica (peach)||scaffold_1||46841508||46843125||PAC:17640403||1||CDS||461391904||19306	461391904		0	0.00269906	TRUE		1	1	1	1	29	1
>Prunus persica (peach)||scaffold_1||6211261||6216774||PAC:17640407||-1||CDS||461391906||19874	461391906	0.900763	0.0163934	0.00941915	TRUE	1		1		1	33	1
>Prunus persica (peach)||scaffold_1||43031052||43031408||PAC:17640411||-1||CDS||461391908||20443	461391908	0	0	0.00276625	FALSE						22	1
>Prunus persica (peach)||scaffold_1||20954953||20955174||PAC:17640413||-1||CDS||461391910||21012	461391910				TRUE		1				27	10
>Prunus persica (peach)||scaffold_1||16552975||16557056||PAC:17640423||1||CDS||461391914||22151	461391914	0.949296	0.553097	0.290909	TRUE		1				29	10
>Prunus persica (peach)||scaffold_1||3272556||3275040||PAC:17640429||-1||CDS||461391918||23287	461391918	1	0.0135135	0.00892857	TRUE	1	1	1	1	1	28	1
>Prunus persica (peach)||scaffold_1||45071779||45073419||PAC:17640430||1||CDS||461391920||23856	461391920	0	0	0.00383877	FALSE						33	2
>Prunus persica (peach)||scaffold_1||2739116||2741522||PAC:17640442||-1||CDS||461391922||24425	461391922	0.887218	0.790123	0.115804	FALSE						23	2
>Prunus persica (peach)||scaffold_1||29087356||29091068||PAC:17640445||-1||CDS||461391924||24994	461391924	0.0102041	0.00961538	0	TRUE	1		1		1	23	1
>Prunus persica (peach)||scaffold_1||4455900||4456160||PAC:17640459||-1||CDS||461391928||26132	461391928	0.0357143	0	0.003663	FALSE						18	1
>Prunus persica (peach)||scaffold_1||3902494||3902808||PAC:17640463||1||CDS||461391930||26702	461391930	0	0.00877193	0.00514801	FALSE						23	2
>Prunus persica (peach)||scaffold_1||43534562||43535371||PAC:17640465||1||CDS||461391932||27272	461391932	0.00606061	0.025	0.00393701	FALSE						35	1
>Prunus persica (peach)||scaffold_1||45369498||45372890||PAC:17640476||1||CDS||461391934||27844	461391934	0.0125	0.00746269	0.00408163	FALSE						25	2
>Prunus persica (peach)||scaffold_1||26726666||26727094||PAC:17640478||1||CDS||461391936||28415	461391936	0.83871	0.782609	0.095302	FALSE						18	1
>Prunus persica (peach)||scaffold_1||44061776||44074644||PAC:17640479||1||CDS||461391938||286	461391938	0	0	0	FALSE						30	1
>Prunus persica (peach)||scaffold_1||27543798||27544973||PAC:17640484||1||CDS||461391942||1428	461391942	0.0348837	0	0.00976562	TRUE	1		1			16	2
>Prunus persica (peach)||scaffold_1||45524839||45525868||PAC:17640490||1||CDS||461391944||1999	461391944		0.628319	0.0267442	FALSE						21	2
>Prunus persica (peach)||scaffold_1||19623537||19624451||PAC:17640492||-1||CDS||461391946||2571	461391946	0	0	0.00308642	FALSE						20	2
>Prunus persica (peach)||scaffold_1||40926309||40929308||PAC:17640497||1||CDS||461391948||3141	461391948	0	0	0.00265252	TRUE			1	1	1	18	1
>Prunus persica (peach)||scaffold_1||31380077||31391894||PAC:17640512||1||CDS||461391952||4284	461391952	0	0.00766284	0.00327332	TRUE			1		1	23	1
>Prunus persica (peach)||scaffold_1||10036791||10039483||PAC:17640523||-1||CDS||461391954||4855	461391954	0.300971	0.0107527	0.00173913	TRUE	1		1	1	1	36	1
>Prunus persica (peach)||scaffold_1||16008057||16019172||PAC:17640538||1||CDS||461391956||5424	461391956	0	0	0.00343643	TRUE		1				36	1
>Prunus persica (peach)||scaffold_1||18557774||18561747||PAC:17640542||-1||CDS||461391960||6559	461391960	0.94697	0.734375	0.0463768	TRUE		1				27	1
>Prunus persica (peach)||scaffold_1||44525881||44529952||PAC:17640544||-1||CDS||461391962||7128	461391962	0	0	0.00480769	FALSE						27	1
>Prunus persica (peach)||scaffold_1||4313796||4317213||PAC:17640547||1||CDS||461391964||7696	461391964	0	0	0.00925926	TRUE	1		1		1	44	1
>Prunus persica (peach)||scaffold_1||24547460||24550444||PAC:17640551||1||CDS||461391966||8265	461391966	0.763158	0.00558659	0.00336323	FALSE						22	1
>Prunus persica (peach)||scaffold_1||34831911||34832270||PAC:17640556||1||CDS||461391968||8832	461391968	0	0.0045045	0.00458716	TRUE	1	1	1	1	1	24	1
>Prunus persica (peach)||scaffold_1||299037||300453||PAC:17640559||1||CDS||461391970||9398	461391970	0.907895	0.262136	0.226704	FALSE						16	2
>Prunus persica (peach)||scaffold_1||42310640||42317880||PAC:17640565||1||CDS||461391972||9964	461391972	0	0	0.00131579	TRUE			1	1	1	19	1
>Prunus persica (peach)||scaffold_1||13040423||13041535||PAC:17640566||1||CDS||461391974||10530	461391974	0.258824	0.00398406	0.00272109	FALSE						23	1
>Prunus persica (peach)||scaffold_1||35150783||35152683||PAC:17640569||1||CDS||461391976||11095	461391976		0.0052356	0.00504202	FALSE						23	2
>Prunus persica (peach)||scaffold_1||40369512||40371926||PAC:17640585||1||CDS||461391980||12226	461391980	0		0.00629723	FALSE						23	2
>Prunus persica (peach)||scaffold_1||13099891||13100109||PAC:17640595||-1||CDS||461391982||12793	461391982				TRUE		1				20	10
>Prunus persica (peach)||scaffold_1||24579506||24582873||PAC:17640596||-1||CDS||461391984||13359	461391984	0.00729927	0.00331126	0.00364299	TRUE	1	1	1	1	1	17	1
>Prunus persica (peach)||scaffold_1||35114643||35117229||PAC:17640599||-1||CDS||461391986||13925	461391986	0.633663	0.0124224	0.00152672	TRUE			1		1	18	1
>Prunus persica (peach)||scaffold_1||26091809||26092981||PAC:17640606||-1||CDS||461391988||14492	461391988	0	0.008	0.0104478	TRUE	1	1	1	1	1	40	1
>Prunus persica (peach)||scaffold_1||37265034||37265252||PAC:17640621||1||CDS||461391990||15059	461391990	0.0175439	0.00746269	0	FALSE						20	1
>Prunus persica (peach)||scaffold_1||22920548||22921824||PAC:17640624||-1||CDS||461391992||15626	461391992	0	0	0.00934579	TRUE			1	1	1	18	1
>Prunus persica (peach)||scaffold_1||1182878||1184424||PAC:17640627||1||CDS||461391994||16193	461391994	0	0.00440529	0.00225734	TRUE	1		1	1	1	41	1
>Prunus persica (peach)||scaffold_1||3448175||3449794||PAC:17640635||1||CDS||461391996||16759	461391996	0		0.00559441	TRUE	1		1	1	1	31	1
>Prunus persica (peach)||scaffold_1||29561321||29564223||PAC:17640642||-1||CDS||461391998||17326	461391998	0.728682	0	0.0108192	TRUE	1	1	1	1	1	18	1
>Prunus persica (peach)||scaffold_1||39370201||39370797||PAC:17640650||1||CDS||461392000||17893	461392000	0	0	0.00625	TRUE	1		1			26	1
>Prunus persica (peach)||scaffold_1||32896518||32898588||PAC:17640661||1||CDS||461392002||18459	461392002	0.0075188	0	0.00452489	TRUE	1		1		1	35	1
>Prunus persica (peach)||scaffold_1||42178153||42180231||PAC:17640663||-1||CDS||461392004||19026	461392004	0	0.0252101	0.00544959	TRUE	1	1	1	1		24	1
>Prunus persica (peach)||scaffold_1||40275222||40277017||PAC:17640665||1||CDS||461392006||19592	461392006				FALSE						17	10
>Prunus persica (peach)||scaffold_1||36651690||36654273||PAC:17640673||1||CDS||461392008||20161	461392008	0.00858369	0	0.0039604	FALSE						25	1
>Prunus persica (peach)||scaffold_1||46547359||46548191||PAC:17640678||-1||CDS||461392012||21299	461392012	0.884615	0.617647	0.0725	FALSE						32	2
>Prunus persica (peach)||scaffold_1||662689||663105||PAC:17640682||1||CDS||461392016||22438	461392016	0	0	0.00855746	FALSE						25	1
>Prunus persica (peach)||scaffold_1||14389558||14390157||PAC:17640688||1||CDS||461392018||23006	461392018	0.940171	0.383333	0.0238532	TRUE		1				14	2
>Prunus persica (peach)||scaffold_1||15063220||15064427||PAC:17640695||-1||CDS||461392020||23574	461392020	0	0	0.00145349	FALSE						38	2
>Prunus persica (peach)||scaffold_1||22047424||22052212||PAC:17640696||-1||CDS||461392022||24142	461392022	0.977273	0.0273973	0.00821355	TRUE			1		1	18	1
>Prunus persica (peach)||scaffold_1||19578353||19578574||PAC:17640697||-1||CDS||461392024||24711	461392024			0	TRUE		1				28	10
>Prunus persica (peach)||scaffold_1||44501194||44509743||PAC:17640704||-1||CDS||461392026||25280	461392026	0.981132	0.00304878	0.00591716	FALSE						40	2
>Prunus persica (peach)||scaffold_1||35005471||35006504||PAC:17640710||1||CDS||461392030||26417	461392030		0.00421941	0.00465116	TRUE	1		1	1	1	19	1
>Prunus persica (peach)||scaffold_1||14808794||14811648||PAC:17640715||-1||CDS||461392032||26988	461392032	0.916667	0.5	0.0164835	FALSE						18	10
>Prunus persica (peach)||scaffold_1||27622339||27625252||PAC:17640720||-1||CDS||461392034||27559	461392034		0.0047619	0.00198413	FALSE						18	1
>Prunus persica (peach)||scaffold_1||41718603||41720233||PAC:17640735||-1||CDS||461392036||28130	461392036	0	0	0	FALSE						19	2
>Prunus persica (peach)||scaffold_1||33844635||33851067||PAC:17640738||1||CDS||461392038||1	461392038	0	0	0	TRUE			1		1	29	1
>Prunus persica (peach)||scaffold_1||9932741||9934634||PAC:17640744||1||CDS||461392042||1144	461392042	0	0	0.00407332	FALSE						32	1
>Prunus persica (peach)||scaffold_1||39825873||39828176||PAC:17640759||-1||CDS||461392046||2286	461392046	0	0	0.00252845	FALSE						19	1
>Prunus persica (peach)||scaffold_1||34347504||34352094||PAC:17640766||1||CDS||461392050||3428	461392050	0.244186	0.107143	0.0133333	TRUE	1		1		1	20	1
>Prunus persica (peach)||scaffold_1||27343119||27346785||PAC:17640774||-1||CDS||461392052||3999	461392052	0.714286	0	0.00273224	TRUE	1		1	1	1	29	1
>Prunus persica (peach)||scaffold_1||44884890||44889611||PAC:17640791||-1||CDS||461392056||5141	461392056		0	0.00710227	TRUE	1	1	1		1	27	1
>Prunus persica (peach)||scaffold_1||23207599||23211541||PAC:17640796||-1||CDS||461392058||5708	461392058	0	0	0.00852619	FALSE						22	1
>Prunus persica (peach)||scaffold_1||17240693||17243909||PAC:17640798||-1||CDS||461392060||6276	461392060	0.857143	0.842105	0.0380518	TRUE		1				22	2
>Prunus persica (peach)||scaffold_1||36340251||36340643||PAC:17640825||1||CDS||461392064||7415	461392064	0	0	0.00582751	TRUE			1			23	1
>Prunus persica (peach)||scaffold_1||37973077||37977437||PAC:17640838||1||CDS||461392066||7984	461392066	0	0	0.00727273	TRUE	1		1		1	30	1
>Prunus persica (peach)||scaffold_1||34165013||34165315||PAC:17640858||-1||CDS||461392068||8551	461392068	0	0	0	TRUE	1		1		1	35	1
>Prunus persica (peach)||scaffold_1||26374514||26376290||PAC:17640866||-1||CDS||461392070||9118	461392070	0.00714286	0.010989	0.00308166	TRUE	1	1		1		30	1
>Prunus persica (peach)||scaffold_1||3682488||3683789||PAC:17640870||-1||CDS||461392072||9682	461392072	0	0	0.00683371	TRUE	1		1	1	1	23	1
>Prunus persica (peach)||scaffold_1||1114151||1117333||PAC:17640879||-1||CDS||461392074||10248	461392074	0.911111	0.0446429	0.00633914	TRUE	1		1	1	1	25	1
>Prunus persica (peach)||scaffold_1||43397281||43404908||PAC:17640880||1||CDS||461392076||10814	461392076	0	0	0.00425532	TRUE	1		1	1	1	19	1
>Prunus persica (peach)||scaffold_1||35364887||35365327||PAC:17640882||-1||CDS||461392078||11378	461392078	0.00806452	0.00515464	0.00213675	TRUE	1		1	1		31	1
>Prunus persica (peach)||scaffold_1||37498626||37498826||PAC:17640893||-1||CDS||461392080||11944	461392080	0	0.0121457	0.0109739	TRUE	1		1			29	1
>Prunus persica (peach)||scaffold_1||7503774||7507052||PAC:17640895||1||CDS||461392082||12511	461392082	0.887295	0.293478	0.058	TRUE	1		1	1	1	18	1
>Prunus persica (peach)||scaffold_1||29875450||29877566||PAC:17640902||1||CDS||461392084||13075	461392084	0.00487805	0	0.00214592	TRUE	1		1	1	1	24	1
>Prunus persica (peach)||scaffold_1||32923954||32926000||PAC:17640905||-1||CDS||461392086||13641	461392086	0.883721	0.00877193	0.00522876	TRUE			1	1	1	22	1
>Prunus persica (peach)||scaffold_1||27368998||27370266||PAC:17640907||-1||CDS||461392088||14208	461392088	0.557292	0.00826446	0.00260417	TRUE			1	1	1	15	1
>Prunus persica (peach)||scaffold_1||32624093||32628704||PAC:17640910||1||CDS||461392090||14774	461392090	0	0	0.00869565	TRUE			1	1	1	24	1
>Prunus persica (peach)||scaffold_1||1040018||1043348||PAC:17640921||1||CDS||461392092||15341	461392092		0.0130719	0.0034188	TRUE	1		1	1		21	1
>Prunus persica (peach)||scaffold_1||7647362||7649481||PAC:17640927||-1||CDS||461392094||15908	461392094	0.669643	0.0222222	0	TRUE		1	1		1	20	1
>Prunus persica (peach)||scaffold_1||42939608||42942185||PAC:17640930||1||CDS||461392096||16475	461392096		0.0070922	0.00675676	FALSE						17	2
>Prunus persica (peach)||scaffold_1||8298207||8303461||PAC:17640932||1||CDS||461392098||17041	461392098	0	0	0.00717703	TRUE			1		1	19	1
>Prunus persica (peach)||scaffold_1||34995938||35001816||PAC:17640934||1||CDS||461392100||17607	461392100	0	0	0	TRUE	1	1	1	1	1	32	1
>Prunus persica (peach)||scaffold_1||33242944||33244500||PAC:17640937||-1||CDS||461392102||18174	461392102	0	0.00581395	0	TRUE	1	1	1	1		37	1
>Prunus persica (peach)||scaffold_1||19169115||19172659||PAC:17640941||-1||CDS||461392104||18740	461392104				FALSE						23	10
>Prunus persica (peach)||scaffold_1||27556891||27559782||PAC:17640943||-1||CDS||461392106||19307	461392106	0	0	0.00536913	TRUE	1		1	1	1	28	1
>Prunus persica (peach)||scaffold_1||44701123||44702181||PAC:17640944||-1||CDS||461392108||19875	461392108	0	0	0.00373134	FALSE						22	1
>Prunus persica (peach)||scaffold_1||46020378||46046118||PAC:17640952||-1||CDS||461392110||20444	461392110	0.387435	0	0.00578035	TRUE	1			1	1	28	2
>Prunus persica (peach)||scaffold_1||29294488||29298099||PAC:17640957||1||CDS||461392112||21013	461392112	1	0.533333	0.106667	FALSE						20	2
>Prunus persica (peach)||scaffold_1||44631313||44635112||PAC:17640966||1||CDS||461392114||21582	461392114	0.0238095	0	0.0070922	TRUE					1	20	1
>Prunus persica (peach)||scaffold_1||15684911||15685132||PAC:17640970||-1||CDS||461392118||22720	461392118	0.666667	0.307692	0.0144928	FALSE						26	10
>Prunus persica (peach)||scaffold_1||4202779||4203231||PAC:17640974||1||CDS||461392120||23288	461392120	0	0	0.00493421	FALSE						24	1
>Prunus persica (peach)||scaffold_1||27898879||27900277||PAC:17640975||-1||CDS||461392122||23857	461392122		0.875	0.012987	FALSE						13	2
>Prunus persica (peach)||scaffold_1||39877208||39879219||PAC:17640977||-1||CDS||461392124||24426	461392124		0.0047619	0.00380952	TRUE	1	1	1		1	22	2
>Prunus persica (peach)||scaffold_1||41107348||41108566||PAC:17640980||-1||CDS||461392126||24995	461392126	0.746269	0.00803213	0.00158228	TRUE	1		1	1	1	37	1
>Prunus persica (peach)||scaffold_1||3296887||3297821||PAC:17640982||1||CDS||461392128||25564	461392128	0	0	0.00158228	TRUE			1	1	1	19	1
>Prunus persica (peach)||scaffold_1||6272367||6273864||PAC:17640983||1||CDS||461392130||26133	461392130	0	0.025	0.0021692	TRUE	1	1	1	1	1	20	1
>Prunus persica (peach)||scaffold_1||32563831||32565785||PAC:17640989||1||CDS||461392132||26703	461392132	0	0.00588235	0.00184162	TRUE			1	1	1	23	1
>Prunus persica (peach)||scaffold_1||39101095||39102144||PAC:17640992||-1||CDS||461392134||27273	461392134	0.013986	0.00490196	0.00300903	TRUE	1	1	1	1	1	40	1
>Prunus persica (peach)||scaffold_1||3394745||3398105||PAC:17641003||1||CDS||461392136||27845	461392136	0.00826446	0.0078125	0.00121803	FALSE						23	10
>Prunus persica (peach)||scaffold_1||43028594||43028950||PAC:17641007||-1||CDS||461392138||28416	461392138	0	0.0104167	0.00253165	FALSE						24	1
>Prunus persica (peach)||scaffold_1||45094922||45095836||PAC:17641012||-1||CDS||461392140||287	461392140	0	0.0138889	0.00616016	TRUE	1		1			35	1
>Prunus persica (peach)||scaffold_1||22969537||22972847||PAC:17641014||-1||CDS||461392142||858	461392142	0	0.008	0.00557103	TRUE			1		1	15	1
>Prunus persica (peach)||scaffold_1||39396282||39397339||PAC:17641018||1||CDS||461392144||1429	461392144		0	0.0021692	FALSE						25	1
>Prunus persica (peach)||scaffold_1||40911786||40912857||PAC:17641034||-1||CDS||461392148||2572	461392148		0.018018	0.0021645	TRUE	1		1		1	23	1
>Prunus persica (peach)||scaffold_1||28966230||28968193||PAC:17641044||1||CDS||461392150||3142	461392150	0	0	0.00271003	TRUE	1		1	1	1	26	1
>Prunus persica (peach)||scaffold_1||41494237||41496586||PAC:17641045||1||CDS||461392152||3715	461392152		0.012987	0.0127841	TRUE	1		1	1	1	21	1
>Prunus persica (peach)||scaffold_1||10363968||10367082||PAC:17641048||-1||CDS||461392154||4285	461392154	0.942623	0.003663	0.00827815	TRUE		1	1	1	1	13	1
>Prunus persica (peach)||scaffold_1||19536110||19536442||PAC:17641052||1||CDS||461392156||4856	461392156	0	0	0.00983146	FALSE						31	2
>Prunus persica (peach)||scaffold_1||29179382||29184138||PAC:17641053||1||CDS||461392158||5425	461392158	0.0384615	0	0.00600601	TRUE	1		1	1	1	28	1
>Prunus persica (peach)||scaffold_1||35105788||35108425||PAC:17641072||-1||CDS||461392160||5991	461392160	0	0	0.0071599	TRUE	1		1		1	25	2
>Prunus persica (peach)||scaffold_1||14247609||14250635||PAC:17641075||-1||CDS||461392162||6560	461392162	0.944444	0.764706	0.0192308	TRUE		1				22	10
>Prunus persica (peach)||scaffold_1||11999707||12002134||PAC:17641086||-1||CDS||461392164||7129	461392164	0	0	0.00132275	FALSE						19	2
>Prunus persica (peach)||scaffold_1||29450768||29453390||PAC:17641088||-1||CDS||461392166||7697	461392166	0	0	0.00170648	FALSE						26	1
>Prunus persica (peach)||scaffold_1||39383983||39384210||PAC:17641098||1||CDS||461392168||8266	461392168	0.612717	0	0.0423012	FALSE						21	1
>Prunus persica (peach)||scaffold_1||24507584||24509054||PAC:17641100||-1||CDS||461392170||8833	461392170	0	0	0.00551724	TRUE		1	1	1	1	32	1
>Prunus persica (peach)||scaffold_1||6534947||6537044||PAC:17641101||-1||CDS||461392172||9399	461392172		0.010453	0.0045403	FALSE						26	1
>Prunus persica (peach)||scaffold_1||35985713||35994169||PAC:17641106||-1||CDS||461392174||9965	461392174	0.9375	0.00813008	0.00162602	TRUE	1	1	1	1	1	27	1
>Prunus persica (peach)||scaffold_1||7790186||7791296||PAC:17641116||1||CDS||461392176||10531	461392176	0.960526	0.5	0.0340633	TRUE			1			20	2
>Prunus persica (peach)||scaffold_1||39205254||39208417||PAC:17641129||1||CDS||461392178||11096	461392178	0	0.00763359	0.00301205	TRUE	1		1	1	1	32	1
>Prunus persica (peach)||scaffold_1||27821285||27824767||PAC:17641132||1||CDS||461392180||11661	461392180	0.00487805	0.0128755	0.00221729	TRUE	1			1		27	1
>Prunus persica (peach)||scaffold_1||22633860||22636218||PAC:17641137||1||CDS||461392184||12794	461392184	0	0	0.00686106	TRUE	1		1	1	1	23	1
>Prunus persica (peach)||scaffold_1||1339300||1339903||PAC:17641139||-1||CDS||461392186||13360	461392186	0.916667	0.869403	0.16696	FALSE						21	1
>Prunus persica (peach)||scaffold_1||32176940||32179331||PAC:17641147||1||CDS||461392188||13926	461392188	0.00389105	0.00636943	0.00636943	TRUE	1		1	1	1	31	1
>Prunus persica (peach)||scaffold_1||14394528||14395694||PAC:17641152||-1||CDS||461392190||14493	461392190	0	0.0140845	0	TRUE		1				29	2
>Prunus persica (peach)||scaffold_1||39963884||39965233||PAC:17641154||1||CDS||461392192||15060	461392192	0.0126582	0.00492611	0.00184843	TRUE	1	1	1		1	31	1
>Prunus persica (peach)||scaffold_1||6195324||6196517||PAC:17641156||1||CDS||461392194||15627	461392194		0.00877193	0	FALSE						22	1
>Prunus persica (peach)||scaffold_1||32393616||32395475||PAC:17641159||1||CDS||461392196||16194	461392196	0.030303	0	0.00570342	TRUE	1		1		1	32	1
>Prunus persica (peach)||scaffold_1||33345853||33346592||PAC:17641172||-1||CDS||461392198||16760	461392198	0.010989	0	0.00352734	TRUE			1	1	1	36	1
>Prunus persica (peach)||scaffold_1||34065431||34068899||PAC:17641178||-1||CDS||461392200||17327	461392200	0	0	0.00951249	TRUE	1		1		1	19	1
>Prunus persica (peach)||scaffold_1||36866143||36872777||PAC:17641181||1||CDS||461392202||17894	461392202	0.00704225	0	0	TRUE	1		1	1	1	36	1
>Prunus persica (peach)||scaffold_1||5960744||5964145||PAC:17641182||-1||CDS||461392204||18460	461392204	0.93617	0	0.00182482	TRUE	1		1		1	21	1
>Prunus persica (peach)||scaffold_1||41711536||41713126||PAC:17641195||-1||CDS||461392206||19027	461392206		0	0.00167785	FALSE						25	10
>Prunus persica (peach)||scaffold_1||41097280||41100674||PAC:17641196||1||CDS||461392208||19593	461392208	0	0.0243902	0	TRUE			1			18	2
>Prunus persica (peach)||scaffold_1||42324462||42333298||PAC:17641210||-1||CDS||461392210||20162	461392210	0.629032	0.00561798	0.00746269	TRUE			1	1	1	31	1
>Prunus persica (peach)||scaffold_1||43777406||43779963||PAC:17641224||1||CDS||461392212||20731	461392212	0.0136986	0	0.00530504	FALSE						24	2
>Prunus persica (peach)||scaffold_1||1934197||1935930||PAC:17641243||1||CDS||461392216||21869	461392216	0	0	0.0131004	TRUE	1	1	1	1	1	31	2
>Prunus persica (peach)||scaffold_1||17033578||17038484||PAC:17641247||1||CDS||461392218||22439	461392218				TRUE		1				15	10
>Prunus persica (peach)||scaffold_1||16183945||16185238||PAC:17641252||1||CDS||461392220||23007	461392220	0.935714	0.517857	0.239744	TRUE		1				14	10
>Prunus persica (peach)||scaffold_1||44414588||44420322||PAC:17641253||1||CDS||461392222||23575	461392222	0	0.00699301	0.00518135	TRUE			1		1	27	10
>Prunus persica (peach)||scaffold_1||27762714||27765411||PAC:17641257||-1||CDS||461392224||24143	461392224	0	0	0.00489596	TRUE	1		1	1	1	15	1
>Prunus persica (peach)||scaffold_1||30833005||30835834||PAC:17641262||1||CDS||461392228||25281	461392228	0.0113636	0	0.00604839	TRUE	1		1	1	1	27	1
>Prunus persica (peach)||scaffold_1||33429347||33430783||PAC:17641271||-1||CDS||461392230||25850	461392230	0	0	0.00705882	TRUE	1	1	1		1	33	1
>Prunus persica (peach)||scaffold_1||30022277||30024745||PAC:17641276||-1||CDS||461392232||26418	461392232	0	0.0149254	0.00141844	TRUE	1		1	1	1	16	1
>Prunus persica (peach)||scaffold_1||7433346||7434960||PAC:17641285||-1||CDS||461392234||26989	461392234	0.909091	0	0.0122137	TRUE			1	1		15	2
>Prunus persica (peach)||scaffold_1||42384670||42387732||PAC:17641286||1||CDS||461392236||27560	461392236		0	0.00131234	FALSE						19	1
>Prunus persica (peach)||scaffold_1||11898819||11900117||PAC:17641290||-1||CDS||461392238||28131	461392238	0	0	0	TRUE		1	1	1	1	29	1
>Prunus persica (peach)||scaffold_1||34773903||34779308||PAC:17641297||1||CDS||461392242||574	461392242	0.00406504	0.010929	0.00522648	FALSE						34	2
>Prunus persica (peach)||scaffold_1||23698613||23703625||PAC:17641298||-1||CDS||461392244||1145	461392244	0.777251	0	0.0027972	TRUE			1		1	22	1
>Prunus persica (peach)||scaffold_1||29836077||29837105||PAC:17641301||1||CDS||461392246||1716	461392246	0.0149254	0	0	TRUE	1					37	1
>Prunus persica (peach)||scaffold_1||32203446||32203946||PAC:17641305||1||CDS||461392248||2287	461392248	0	0	0.0157303	TRUE	1		1	1	1	36	1
>Prunus persica (peach)||scaffold_1||3528390||3528791||PAC:17641308||1||CDS||461392250||2858	461392250	0	0	0.00595948	FALSE						24	1
>Prunus persica (peach)||scaffold_1||45342882||45344069||PAC:17641314||1||CDS||461392252||3429	461392252	0.617647	0	0.00351494	TRUE			1	1	1	29	1
>Prunus persica (peach)||scaffold_1||27807311||27807520||PAC:17641326||-1||CDS||461392254||4000	461392254		0	0.00235849	FALSE						28	1
>Prunus persica (peach)||scaffold_1||24411811||24414713||PAC:17641336||1||CDS||461392256||4572	461392256	0	0	0.00301205	TRUE	1		1	1	1	33	1
>Prunus persica (peach)||scaffold_1||7819129||7820612||PAC:17641337||-1||CDS||461392258||5142	461392258	0	0.0116959	0.0042735	TRUE	1		1		1	19	1
>Prunus persica (peach)||scaffold_1||12242605||12243732||PAC:17641341||1||CDS||461392260||5709	461392260	0	0	0.004	FALSE						22	2
>Prunus persica (peach)||scaffold_1||2596080||2598377||PAC:17641344||-1||CDS||461392262||6277	461392262	0.887755	0	0.00639659	TRUE	1		1			23	1
>Prunus persica (peach)||scaffold_1||29356939||29358686||PAC:17641346||-1||CDS||461392264||6847	461392264	0.0163934	0	0.00380711	FALSE						34	1
>Prunus persica (peach)||scaffold_1||19018613||19020380||PAC:17641351||1||CDS||461392266||7416	461392266	1	0.867925	0.0215054	FALSE						35	1
>Prunus persica (peach)||scaffold_1||22717925||22720234||PAC:17641353||-1||CDS||461392268||7985	461392268	0.826923	0.763158	0.032368	FALSE						19	1
>Prunus persica (peach)||scaffold_1||28005477||28010119||PAC:17641366||1||CDS||461392270||8552	461392270	0	0.00390625	0.00384615	FALSE						27	2
>Prunus persica (peach)||scaffold_1||28385847||28386218||PAC:17641374||1||CDS||461392272||9119	461392272	0	0	0.00382653	TRUE					1	27	1
>Prunus persica (peach)||scaffold_1||8852832||8857532||PAC:17641380||-1||CDS||461392274||9683	461392274	0.901099	0.0153061	0.00558659	TRUE	1		1	1	1	30	1
>Prunus persica (peach)||scaffold_1||37096847||37099493||PAC:17641381||1||CDS||461392276||10249	461392276	0	0	0.0034904	TRUE	1		1	1	1	23	1
>Prunus persica (peach)||scaffold_1||32084966||32087499||PAC:17641387||1||CDS||461392278||10815	461392278	0	0.00689655	0.00696056	TRUE	1				1	34	1
>Prunus persica (peach)||scaffold_1||35447296||35448439||PAC:17641398||-1||CDS||461392280||11379	461392280		0.0107527	0.0060241	TRUE	1	1	1			24	1
>Prunus persica (peach)||scaffold_1||17547269||17549425||PAC:17641399||-1||CDS||461392282||11945	461392282	0.672269	0.00803213	0.00950119	FALSE						13	1
>Prunus persica (peach)||scaffold_1||33445019||33448239||PAC:17641413||-1||CDS||461392286||13076	461392286	0.634921	0.047619	0.012069	TRUE	1		1	1	1	38	1
>Prunus persica (peach)||scaffold_1||39654754||39656068||PAC:17641416||1||CDS||461392288||13642	461392288	0	0.00423729	0	FALSE						42	1
>Prunus persica (peach)||scaffold_1||42354249||42360479||PAC:17641435||1||CDS||461392292||14775	461392292	0.00662252	0.00813008	0.00211416	TRUE			1	1	1	20	2
>Prunus persica (peach)||scaffold_1||29266927||29267769||PAC:17641437||-1||CDS||461392294||15342	461392294	0	0.0047619	0.00230947	TRUE	1	1	1	1	1	26	2
>Prunus persica (peach)||scaffold_1||27152400||27153672||PAC:17641443||-1||CDS||461392296||15909	461392296		0	0.00150602	FALSE						18	1
>Prunus persica (peach)||scaffold_1||3948678||3949019||PAC:17641444||1||CDS||461392298||16476	461392298	1	0.142857	0	FALSE						24	2
>Prunus persica (peach)||scaffold_1||25805621||25805938||PAC:17641446||-1||CDS||461392300||17042	461392300	1	0.25	0.0421314	FALSE						21	2
>Prunus persica (peach)||scaffold_1||36327753||36330072||PAC:17641449||-1||CDS||461392302||17608	461392302	0	0.00826446	0.00865801	TRUE					1	26	1
>Prunus persica (peach)||scaffold_1||19347302||19350411||PAC:17641457||1||CDS||461392304||18175	461392304	0.952381	0.930233	0.056701	TRUE		1				22	2
>Prunus persica (peach)||scaffold_1||2016844||2017858||PAC:17641458||-1||CDS||461392306||18741	461392306				FALSE						22	10
>Prunus persica (peach)||scaffold_1||17362387||17366794||PAC:17641467||1||CDS||461392308||19308	461392308	0.737589	0	0.00878477	FALSE						11	1
>Prunus persica (peach)||scaffold_1||16057210||16061467||PAC:17641473||-1||CDS||461392310||19876	461392310	0.0232558	0.0215311	0.00707786	FALSE						23	1
>Prunus persica (peach)||scaffold_1||26071229||26074496||PAC:17641476||1||CDS||461392312||20445	461392312				TRUE		1			1	23	10
>Prunus persica (peach)||scaffold_1||14764734||14768301||PAC:17641477||-1||CDS||461392314||21014	461392314	0	0.00787402	0.00332779	TRUE	1		1		1	33	1
>Prunus persica (peach)||scaffold_1||20176141||20185783||PAC:17641480||-1||CDS||461392316||21583	461392316		0.00934579	0	TRUE			1		1	35	1
>Prunus persica (peach)||scaffold_1||44867760||44870872||PAC:17641493||-1||CDS||461392318||22153	461392318		0.00571429	0.00692042	FALSE						20	1
>Prunus persica (peach)||scaffold_1||28010743||28013101||PAC:17641500||1||CDS||461392320||22721	461392320	0.0114286	0	0.00815661	FALSE						21	2
>Prunus persica (peach)||scaffold_1||37100311||37102502||PAC:17641505||-1||CDS||461392324||23858	461392324	0.428571	0.00333333	0.0015949	TRUE	1	1	1	1	1	15	1
>Prunus persica (peach)||scaffold_1||26295836||26298932||PAC:17641510||-1||CDS||461392326||24427	461392326	0	0.00568182	0.00321199	TRUE	1	1		1	1	29	1
>Prunus persica (peach)||scaffold_1||6560842||6562872||PAC:17641525||-1||CDS||461392328||24996	461392328	0	0	0.00168919	FALSE						18	2
>Prunus persica (peach)||scaffold_1||46250723||46256625||PAC:17641532||1||CDS||461392330||25565	461392330	0.00680272	0.00287356	0.00412088	TRUE	1		1	1	1	35	1
>Prunus persica (peach)||scaffold_1||29006368||29008619||PAC:17641535||1||CDS||461392332||26134	461392332	0	0	0.00582524	TRUE	1			1	1	21	1
>Prunus persica (peach)||scaffold_1||25232278||25235905||PAC:17641537||-1||CDS||461392334||26704	461392334	0.96	0	0.00488599	TRUE	1	1	1	1	1	19	1
>Prunus persica (peach)||scaffold_1||43640304||43642373||PAC:17641539||1||CDS||461392338||27846	461392338	0.0307692	0.0217391	0.00900901	FALSE						27	2
>Prunus persica (peach)||scaffold_1||34129367||34133353||PAC:17641551||1||CDS||461392340||28417	461392340	1	0.9375	0.324074	TRUE	1		1	1	1	26	10
>Prunus persica (peach)||scaffold_1||36985063||36987242||PAC:17641555||-1||CDS||461392342||288	461392342	1	0	0.00190295	TRUE			1	1	1	19	1
>Prunus persica (peach)||scaffold_1||19065423||19069202||PAC:17641559||-1||CDS||461392344||859	461392344	0.00729927	0	0.00328947	FALSE						24	1
>Prunus persica (peach)||scaffold_1||3442694||3445575||PAC:17641561||-1||CDS||461392348||2001	461392348	0.901408	0.00740741	0.00868307	TRUE	1	1	1	1	1	21	1
>Prunus persica (peach)||scaffold_1||6093977||6095855||PAC:17641568||1||CDS||461392350||2573	461392350	0.864865	0.0821918	0.00323276	FALSE						17	2
>Prunus persica (peach)||scaffold_1||39797019||39803895||PAC:17641591||1||CDS||461392352||3143	461392352	0	0.0136986	0.00331126	TRUE	1		1		1	40	1
>Prunus persica (peach)||scaffold_1||41857844||41858347||PAC:17641592||-1||CDS||461392354||3716	461392354	0.0163934	0.00847458	0.00201207	TRUE	1		1	1	1	28	1
>Prunus persica (peach)||scaffold_1||44638718||44649769||PAC:17641595||-1||CDS||461392356||4286	461392356	0.686567	0	0.00915751	TRUE	1		1			38	1
>Prunus persica (peach)||scaffold_1||42637111||42639890||PAC:17641600||-1||CDS||461392358||4857	461392358	0.0186916	0.00913242	0.0114778	TRUE			1			34	1
>Prunus persica (peach)||scaffold_1||29751597||29753511||PAC:17641601||-1||CDS||461392360||5426	461392360				TRUE		1				23	10
>Prunus persica (peach)||scaffold_1||33412797||33416299||PAC:17641606||1||CDS||461392362||5992	461392362	0	0.0026455	0.00404313	TRUE	1		1	1	1	21	1
>Prunus persica (peach)||scaffold_1||15521573||15521980||PAC:17641608||-1||CDS||461392364||6561	461392364	1	0.458333	0.0267459	FALSE						14	10
>Prunus persica (peach)||scaffold_1||29288051||29290279||PAC:17641613||-1||CDS||461392366||7130	461392366	0	0.0115607	0.00213675	TRUE	1	1	1	1	1	28	1
>Prunus persica (peach)||scaffold_1||10528541||10530578||PAC:17641614||-1||CDS||461392368||7698	461392368	0.6	0	0.00178253	FALSE						20	1
>Prunus persica (peach)||scaffold_1||25613688||25618456||PAC:17641619||-1||CDS||461392370||8267	461392370	0	0	0.00229095	TRUE	1	1	1	1	1	16	2
>Prunus persica (peach)||scaffold_1||2113217||2117085||PAC:17641626||1||CDS||461392372||8834	461392372	0	0	0.00514801	FALSE						22	1
>Prunus persica (peach)||scaffold_1||13226025||13229013||PAC:17641630||-1||CDS||461392376||9966	461392376	0.893617	0.942308	0.104539	TRUE		1				24	1
>Prunus persica (peach)||scaffold_1||37423969||37426145||PAC:17641632||1||CDS||461392378||10532	461392378	0.436364	0	0.030581	TRUE			1		1	25	1
>Prunus persica (peach)||scaffold_1||25869325||25871332||PAC:17641640||-1||CDS||461392380||11097	461392380	0.971831	0.835227	0.086785	FALSE						34	1
>Prunus persica (peach)||scaffold_1||39469983||39476848||PAC:17641642||-1||CDS||461392382||11662	461392382	0.736842	0.00574713	0	FALSE						16	1
>Prunus persica (peach)||scaffold_1||19200647||19204364||PAC:17641645||1||CDS||461392384||12228	461392384	0.969697	0.859155	0.0275862	FALSE						25	2
>Prunus persica (peach)||scaffold_1||41816679||41817680||PAC:17641652||-1||CDS||461392386||12795	461392386	0.00454545	0	0.0018315	TRUE	1		1	1		27	1
>Prunus persica (peach)||scaffold_1||33277230||33278796||PAC:17641655||-1||CDS||461392390||13927	461392390	0.532787	0.00404858	0.00372671	TRUE	1		1		1	22	1
>Prunus persica (peach)||scaffold_1||2581625||2582417||PAC:17641661||1||CDS||461392392||14494	461392392	0	0	0.00792079	TRUE	1		1		1	26	1
>Prunus persica (peach)||scaffold_1||27921827||27923212||PAC:17641664||1||CDS||461392394||15061	461392394	0	0	0.00687285	TRUE	1		1	1	1	28	1
>Prunus persica (peach)||scaffold_1||30182584||30183176||PAC:17641677||1||CDS||461392398||16195	461392398	0.0357143	0	0.00444444	FALSE						23	2
>Prunus persica (peach)||scaffold_1||41165262||41168521||PAC:17641678||1||CDS||461392400||16761	461392400	0	0	0.0294574	TRUE	1		1	1	1	29	1
>Prunus persica (peach)||scaffold_1||13533186||13533885||PAC:17641684||1||CDS||461392404||17895	461392404	0.957895	0.742222	0.0249633	FALSE						15	2
>Prunus persica (peach)||scaffold_1||32512553||32513646||PAC:17641692||-1||CDS||461392406||18461	461392406	0	0.00956938	0.00559701	TRUE			1	1	1	25	1
>Prunus persica (peach)||scaffold_1||41439914||41440940||PAC:17641693||-1||CDS||461392408||19028	461392408	0	0.0227273	0.00439883	FALSE						26	10
>Prunus persica (peach)||scaffold_1||44945523||44947011||PAC:17641699||1||CDS||461392410||19594	461392410		0.00961538	0.00443787	FALSE						17	2
>Prunus persica (peach)||scaffold_1||3117341||3118324||PAC:17641707||1||CDS||461392416||21301	461392416			0.005386	FALSE						22	2
>Prunus persica (peach)||scaffold_1||29818269||29820074||PAC:17641709||1||CDS||461392418||21870	461392418		0.0521739	0.0109034	TRUE	1		1	1	1	25	1
>Prunus persica (peach)||scaffold_1||6460417||6463187||PAC:17641710||-1||CDS||461392420||22440	461392420	0.016	0.00537634	0.00156006	TRUE		1	1			32	1
>Prunus persica (peach)||scaffold_1||27340210||27342519||PAC:17641718||1||CDS||461392422||23008	461392422	0	0.00662252	0.00462963	TRUE	1		1	1	1	25	1
>Prunus persica (peach)||scaffold_1||40626429||40628838||PAC:17641721||-1||CDS||461392424||23576	461392424	0.0128205	0	0.00247525	TRUE	1		1		1	25	1
>Prunus persica (peach)||scaffold_1||35838134||35840095||PAC:17641722||1||CDS||461392426||24144	461392426	0	0	0.00649351	FALSE						25	1
>Prunus persica (peach)||scaffold_1||813331||813789||PAC:17641725||1||CDS||461392428||24713	461392428	0.32967	0	0.00298063	FALSE						22	1
>Prunus persica (peach)||scaffold_1||27760682||27762261||PAC:17641731||1||CDS||461392430||25282	461392430	0		0.00389105	TRUE		1	1	1	1	13	1
>Prunus persica (peach)||scaffold_1||40854101||40854667||PAC:17641734||-1||CDS||461392432||25851	461392432	0.0157068	0	0.00807265	FALSE						24	1
>Prunus persica (peach)||scaffold_1||32013752||32016019||PAC:17641741||1||CDS||461392434||26419	461392434	0	0	0	TRUE	1		1		1	35	1
>Prunus persica (peach)||scaffold_1||33901634||33904927||PAC:17641743||1||CDS||461392436||26990	461392436	0	0.00480769	0.00422833	TRUE	1		1		1	20	1
>Prunus persica (peach)||scaffold_1||35283282||35285841||PAC:17641746||1||CDS||461392438||27561	461392438	0.00485437	0	0.00527704	TRUE				1	1	40	2
>Prunus persica (peach)||scaffold_1||7808138||7809238||PAC:17641749||1||CDS||461392440||28132	461392440	0	0	0	FALSE						32	2
>Prunus persica (peach)||scaffold_1||2160944||2165970||PAC:17641754||1||CDS||461392442||3	461392442	0	0	0.00802139	TRUE	1		1	1	1	31	1
>Prunus persica (peach)||scaffold_1||20946176||20949720||PAC:17641761||1||CDS||461392444||575	461392444				FALSE						23	10
>Prunus persica (peach)||scaffold_1||3356052||3363796||PAC:17641777||1||CDS||461392446||1146	461392446	0	0	0.00583942	TRUE	1		1	1	1	22	1
>Prunus persica (peach)||scaffold_1||25987448||25988245||PAC:17641778||-1||CDS||461392448||1717	461392448	0	0.002849	0.00114548	TRUE	1		1	1	1	25	2
>Prunus persica (peach)||scaffold_1||9078269||9080339||PAC:17641779||-1||CDS||461392450||2288	461392450	0.881119	0.924528	0.0850767	FALSE						22	2
>Prunus persica (peach)||scaffold_1||29558318||29559143||PAC:17641780||-1||CDS||461392452||2859	461392452	0	0	0.00525624	TRUE	1		1	1	1	22	1
>Prunus persica (peach)||scaffold_1||16609866||16610084||PAC:17641787||-1||CDS||461392454||3430	461392454	0.0147059	0.00588235	0.00298063	FALSE						26	1
>Prunus persica (peach)||scaffold_1||23966614||23967285||PAC:17641789||1||CDS||461392456||4001	461392456				TRUE		1				18	10
>Prunus persica (peach)||scaffold_1||5558612||5560116||PAC:17641799||1||CDS||461392458||4573	461392458		0.0153846	0	TRUE	1		1		1	21	1
>Prunus persica (peach)||scaffold_1||12729178||12729444||PAC:17641808||-1||CDS||461392460||5143	461392460				TRUE		1				21	10
>Prunus persica (peach)||scaffold_1||24321947||24323473||PAC:17641812||-1||CDS||461392462||5710	461392462	0	0.00921659	0.00369458	TRUE	1			1		18	1
>Prunus persica (peach)||scaffold_1||42478097||42484842||PAC:17641822||-1||CDS||461392464||6278	461392464	0.926829	0.00429185	0.005	TRUE					1	15	1
>Prunus persica (peach)||scaffold_1||32297705||32301291||PAC:17641833||1||CDS||461392466||6848	461392466	0	0	0.00434783	TRUE	1	1	1	1	1	30	1
>Prunus persica (peach)||scaffold_1||28645688||28646137||PAC:17641841||-1||CDS||461392468||7417	461392468	0.946667	0.865672	0.121622	FALSE						24	10
>Prunus persica (peach)||scaffold_1||29721211||29722915||PAC:17641843||-1||CDS||461392470||7986	461392470	0		0.00465116	TRUE			1	1	1	30	1
>Prunus persica (peach)||scaffold_1||14280681||14290327||PAC:17641861||1||CDS||461392474||9120	461392474	0	0	0	FALSE						29	1
>Prunus persica (peach)||scaffold_1||14933644||14936216||PAC:17641873||1||CDS||461392478||10250	461392478	1	0.627451	0.00865801	TRUE		1				22	2
>Prunus persica (peach)||scaffold_1||13580238||13585612||PAC:17641875||-1||CDS||461392480||10816	461392480	0	0	0.00943396	FALSE						18	2
>Prunus persica (peach)||scaffold_1||9497080||9500433||PAC:17641876||-1||CDS||461392482||11380	461392482	0.576087	0	0.00339559	TRUE	1		1	1	1	27	1
>Prunus persica (peach)||scaffold_1||39209469||39211298||PAC:17641886||-1||CDS||461392484||11946	461392484	0.4	0	0.00351494	TRUE	1	1	1	1	1	20	1
>Prunus persica (peach)||scaffold_1||44312622||44317310||PAC:17641895||-1||CDS||461392488||13077	461392488	0	0	0.00561798	FALSE						31	10
>Prunus persica (peach)||scaffold_1||6102575||6107493||PAC:17641906||1||CDS||461392490||13643	461392490		0	0	TRUE			1		1	37	1
>Prunus persica (peach)||scaffold_1||29155516||29156202||PAC:17641910||-1||CDS||461392492||14210	461392492	0.00262467	0.0116279	0.0101695	TRUE	1	1	1	1	1	32	1
>Prunus persica (peach)||scaffold_1||26263739||26264331||PAC:17641915||1||CDS||461392494||14776	461392494	0	0	0.00606796	FALSE						33	1
>Prunus persica (peach)||scaffold_1||7223301||7225340||PAC:17641919||1||CDS||461392496||15343	461392496	0	0.00917431	0.00624025	FALSE						20	2
>Prunus persica (peach)||scaffold_1||33891095||33891946||PAC:17641920||-1||CDS||461392498||15910	461392498	0	0.00757576	0.00296736	TRUE	1	1	1	1	1	16	1
>Prunus persica (peach)||scaffold_1||36013297||36014535||PAC:17641932||1||CDS||461392500||16477	461392500	0	0.0103093	0.00235294	TRUE			1			32	1
>Prunus persica (peach)||scaffold_1||35506299||35506982||PAC:17641953||1||CDS||461392502||17043	461392502	0.00347222	0	0.00553506	TRUE			1		1	21	1
>Prunus persica (peach)||scaffold_1||28510398||28511944||PAC:17641959||-1||CDS||461392504||17609	461392504	0.976744	0	0.00419727	TRUE	1		1		1	25	1
>Prunus persica (peach)||scaffold_1||29866976||29869257||PAC:17641976||1||CDS||461392506||18176	461392506	0	0	0	TRUE	1	1	1	1	1	34	1
>Prunus persica (peach)||scaffold_1||21777028||21778504||PAC:17641984||-1||CDS||461392508||18742	461392508	0.212963	0	0.00520833	TRUE		1	1	1	1	28	1
>Prunus persica (peach)||scaffold_1||4060163||4060921||PAC:17641990||1||CDS||461392510||19309	461392510	0.025641	0.0044843	0.00311042	TRUE	1		1	1	1	16	1
>Prunus persica (peach)||scaffold_1||4307627||4311605||PAC:17641993||1||CDS||461392512||19877	461392512		0.00606061	0	TRUE			1		1	24	1
>Prunus persica (peach)||scaffold_1||35351552||35352976||PAC:17642011||-1||CDS||461392516||21015	461392516	0	0.00775194	0.0017301	TRUE			1			23	1
>Prunus persica (peach)||scaffold_1||2589293||2591503||PAC:17642016||1||CDS||461392518||21584	461392518		0.00840336	0.00162602	TRUE		1	1	1	1	25	2
>Prunus persica (peach)||scaffold_1||39639500||39641724||PAC:17642017||1||CDS||461392520||22154	461392520	0	0	0.00443787	TRUE	1		1		1	29	1
>Prunus persica (peach)||scaffold_1||44669943||44670473||PAC:17642020||1||CDS||461392522||22722	461392522	0.0243902	0	0.00322061	TRUE			1		1	26	1
>Prunus persica (peach)||scaffold_1||34804615||34807619||PAC:17642028||1||CDS||461392524||23290	461392524	0.0188679	0.0106383	0.00403226	TRUE			1			29	1
>Prunus persica (peach)||scaffold_1||30110273||30112350||PAC:17642031||-1||CDS||461392526||23859	461392526	0	0.00471698	0.00550459	TRUE	1		1	1	1	21	1
>Prunus persica (peach)||scaffold_1||25419664||25420425||PAC:17642037||1||CDS||461392528||24428	461392528	0	0	0.0042735	TRUE	1	1	1		1	29	1
>Prunus persica (peach)||scaffold_1||14790029||14791036||PAC:17642039||1||CDS||461392530||24997	461392530	0	0.102564	0.00389864	FALSE						26	1
>Prunus persica (peach)||scaffold_1||31740798||31744266||PAC:17642043||1||CDS||461392532||25566	461392532	0	0.010989	0.00187266	TRUE			1		1	21	1
>Prunus persica (peach)||scaffold_1||10090133||10096121||PAC:17642044||1||CDS||461392534||26135	461392534	0	0	0.008	TRUE	1		1		1	26	1
>Prunus persica (peach)||scaffold_1||18120934||18125975||PAC:17642052||-1||CDS||461392536||26705	461392536	0.677596	0	0.00539568	TRUE			1		1	21	1
>Prunus persica (peach)||scaffold_1||38276191||38277632||PAC:17642062||-1||CDS||461392538||27275	461392538	0	0.00395257	0.00503145	TRUE			1	1	1	22	1
>Prunus persica (peach)||scaffold_1||10101328||10102581||PAC:17642063||1||CDS||461392540||27847	461392540	0		0.00510204	TRUE	1		1	1	1	27	1
>Prunus persica (peach)||scaffold_1||35127046||35131165||PAC:17642066||1||CDS||461392542||28418	461392542	0.00591716	0.00888889	0.00762195	TRUE			1	1	1	30	2
>Prunus persica (peach)||scaffold_1||44962863||44965243||PAC:17642069||1||CDS||461392544||289	461392544	0	0	0.00661157	FALSE						18	2
>Prunus persica (peach)||scaffold_1||29424883||29430533||PAC:17642087||-1||CDS||461392546||860	461392546	0.00699301	0.00403226	0.00690449	TRUE	1	1	1	1	1	29	1
>Prunus persica (peach)||scaffold_1||13922951||13925288||PAC:17642094||1||CDS||461392548||1431	461392548	0	0	0.00407609	TRUE					1	18	1
>Prunus persica (peach)||scaffold_1||23882884||23883336||PAC:17642102||1||CDS||461392552||2574	461392552				FALSE						23	2
>Prunus persica (peach)||scaffold_1||25148870||25159801||PAC:17642111||-1||CDS||461392554||3144	461392554	0.012987	0.00952381	0.00429185	TRUE	1		1	1	1	26	1
>Prunus persica (peach)||scaffold_1||6422414||6422923||PAC:17642119||1||CDS||461392558||4287	461392558	0.0196078	0.025641	0.00181488	TRUE	1		1	1		26	1
>Prunus persica (peach)||scaffold_1||24500911||24503416||PAC:17642125||1||CDS||461392560||4858	461392560	0	0	0.0042735	TRUE	1	1	1	1	1	30	1
>Prunus persica (peach)||scaffold_1||31898305||31903774||PAC:17642128||1||CDS||461392562||5427	461392562	0	0.00416667	0.00939457	FALSE						33	1
>Prunus persica (peach)||scaffold_1||10933821||10937062||PAC:17642134||1||CDS||461392564||5993	461392564	0	0	0.00352113	FALSE						19	1
>Prunus persica (peach)||scaffold_1||29167916||29168245||PAC:17642147||-1||CDS||461392566||6562	461392566	0	0	0.00239808	TRUE	1		1	1		33	1
>Prunus persica (peach)||scaffold_1||35635071||35635555||PAC:17642161||-1||CDS||461392572||8268	461392572	0.0140845	0.00321543	0.00616523	TRUE	1	1	1	1	1	31	1
>Prunus persica (peach)||scaffold_1||35243348||35243551||PAC:17642168||1||CDS||461392574||8835	461392574	0	0.00847458	0.00375469	FALSE						19	1
>Prunus persica (peach)||scaffold_1||34779781||34781924||PAC:17642170||-1||CDS||461392576||9401	461392576	0.63587	0.00862069	0.0106762	TRUE				1		26	1
>Prunus persica (peach)||scaffold_1||31012345||31014800||PAC:17642180||-1||CDS||461392578||9967	461392578	0.0277778	0.00668896	0.00736648	TRUE	1	1	1	1	1	31	1
>Prunus persica (peach)||scaffold_1||44682022||44688614||PAC:17642181||1||CDS||461392580||10533	461392580	0	0	0	TRUE			1			38	1
>Prunus persica (peach)||scaffold_1||8037260||8039407||PAC:17642184||1||CDS||461392582||11098	461392582	0.00884956	0.00318471	0.00559441	TRUE			1		1	23	1
>Prunus persica (peach)||scaffold_1||10881219||10884623||PAC:17642187||-1||CDS||461392586||12229	461392586	0.305732	0.0107527	0.00703235	TRUE			1	1	1	22	1
>Prunus persica (peach)||scaffold_1||33367282||33370476||PAC:17642198||-1||CDS||461392588||12796	461392588	0.0192308	0	0.00724638	TRUE			1	1	1	19	1
>Prunus persica (peach)||scaffold_1||40228848||40231557||PAC:17642200||1||CDS||461392590||13362	461392590	0	0	0.00578035	FALSE						20	2
>Prunus persica (peach)||scaffold_1||5887197||5887811||PAC:17642221||-1||CDS||461392592||13928	461392592	0	0.00749064	0.0037594	FALSE						21	1
>Prunus persica (peach)||scaffold_1||12819302||12820687||PAC:17642225||-1||CDS||461392594||14495	461392594	0.00970874	0.00699301	0.0045977	TRUE	1		1	1		41	1
>Prunus persica (peach)||scaffold_1||655570||660477||PAC:17642226||1||CDS||461392596||15062	461392596	0.0338983	0	0.00996678	TRUE				1		27	1
>Prunus persica (peach)||scaffold_1||34734966||34737812||PAC:17642230||1||CDS||461392598||15629	461392598	0.0125	0	0.00740741	TRUE		1	1		1	31	1
>Prunus persica (peach)||scaffold_1||7977396||7979199||PAC:17642239||1||CDS||461392600||16196	461392600	0	0	0.00345622	TRUE			1		1	24	1
>Prunus persica (peach)||scaffold_1||7977505||7979199||PAC:17642240||1||CDS||461392602||16762	461392602	0	0.00505051	0.00273224	FALSE						23	1
>Prunus persica (peach)||scaffold_1||2686227||2686544||PAC:17642243||1||CDS||461392604||17329	461392604		0	0.00522193	FALSE						22	2
>Prunus persica (peach)||scaffold_1||10985013||10986923||PAC:17642250||1||CDS||461392606||17896	461392606	0.00938967	0.0108696	0.00312989	FALSE						30	2
>Prunus persica (peach)||scaffold_1||43546058||43555911||PAC:17642257||-1||CDS||461392608||18462	461392608	0	0.00941176	0.00712251	TRUE			1	1	1	16	1
>Prunus persica (peach)||scaffold_1||4509319||4510754||PAC:17642261||1||CDS||461392610||19029	461392610	0	0	0.00464396	TRUE	1		1		1	30	1
>Prunus persica (peach)||scaffold_1||37511875||37512641||PAC:17642264||1||CDS||461392612||19595	461392612	0	0.0125	0	TRUE			1			21	1
>Prunus persica (peach)||scaffold_1||38846567||38847976||PAC:17642271||1||CDS||461392616||20733	461392616	0	0.00675676	0.00646831	FALSE						19	10
>Prunus persica (peach)||scaffold_1||1758886||1761767||PAC:17642278||1||CDS||461392618||21302	461392618	0	0	0.00829876	TRUE	1		1	1	1	33	1
>Prunus persica (peach)||scaffold_1||8340048||8373609||PAC:17642280||1||CDS||461392620||21871	461392620	0.84375	0.00847458	0.00721154	TRUE	1		1		1	22	1
>Prunus persica (peach)||scaffold_1||9462405||9463565||PAC:17642287||1||CDS||461392622||22441	461392622	0	0	0.00315956	TRUE	1			1	1	23	1
>Prunus persica (peach)||scaffold_1||26110349||26118817||PAC:17642288||-1||CDS||461392624||23009	461392624	0.93956	0.00829876	0.00488599	TRUE	1	1	1	1	1	25	2
>Prunus persica (peach)||scaffold_1||35398877||35402139||PAC:17642292||1||CDS||461392626||23577	461392626	0	0	0.00311526	TRUE			1	1	1	35	2
>Prunus persica (peach)||scaffold_1||29974621||29975736||PAC:17642293||-1||CDS||461392628||24145	461392628	0	0.0123457	0.00380952	TRUE	1			1	1	33	1
>Prunus persica (peach)||scaffold_1||39332939||39334102||PAC:17642314||1||CDS||461392634||25852	461392634	0.00497512	0	0.00164474	TRUE			1		1	24	1
>Prunus persica (peach)||scaffold_1||31121125||31121481||PAC:17642315||1||CDS||461392636||26420	461392636	0	0	0.00228311	FALSE						28	1
>Prunus persica (peach)||scaffold_1||26921898||26923669||PAC:17642318||1||CDS||461392638||26991	461392638	0.0384615	0.0116279	0	TRUE	1			1		35	2
>Prunus persica (peach)||scaffold_1||43367463||43368815||PAC:17642323||1||CDS||461392640||27562	461392640	0	0	0.00151515	FALSE						21	1
>Prunus persica (peach)||scaffold_1||36800620||36803031||PAC:17642326||-1||CDS||461392642||28133	461392642	0.492537	0	0.00811688	TRUE	1		1	1	1	41	1
>Prunus persica (peach)||scaffold_1||40597698||40599921||PAC:17642331||1||CDS||461392644||4	461392644	0.004329	0.00763359	0.00484653	TRUE	1		1		1	29	1
>Prunus persica (peach)||scaffold_1||17244200||17245315||PAC:17642333||-1||CDS||461392646||576	461392646	0	0	0	TRUE					1	22	2
>Prunus persica (peach)||scaffold_1||32369052||32370850||PAC:17642335||1||CDS||461392648||1147	461392648	0.00561798	0	0.00433526	TRUE	1	1	1		1	29	2
>Prunus persica (peach)||scaffold_1||45630495||45630704||PAC:17642344||-1||CDS||461392650||1718	461392650	0	0.00404858	0.00443131	FALSE						17	1
>Prunus persica (peach)||scaffold_1||1269247||1269627||PAC:17642346||1||CDS||461392652||2289	461392652		0.0060241	0.00808625	TRUE	1	1			1	27	1
>Prunus persica (peach)||scaffold_1||1205597||1206186||PAC:17642349||-1||CDS||461392654||2860	461392654	0.00487805	0	0.0110759	TRUE			1			27	1
>Prunus persica (peach)||scaffold_1||26823252||26825669||PAC:17642352||1||CDS||461392656||3431	461392656	0	0.00344828	0.00164474	TRUE	1			1	1	32	1
>Prunus persica (peach)||scaffold_1||43157950||43165565||PAC:17642353||-1||CDS||461392658||4002	461392658	0.695652	0	0.00545455	TRUE			1		1	26	1
>Prunus persica (peach)||scaffold_1||39729131||39730055||PAC:17642354||-1||CDS||461392660||4574	461392660	0	0	0.00395257	TRUE			1		1	22	1
>Prunus persica (peach)||scaffold_1||34229182||34231674||PAC:17642355||1||CDS||461392662||5144	461392662	0	0	0.00524934	TRUE	1		1		1	24	2
>Prunus persica (peach)||scaffold_1||16549634||16551523||PAC:17642356||-1||CDS||461392664||5711	461392664	0.9	0.166667	0.0364583	FALSE						19	2
>Prunus persica (peach)||scaffold_1||34200277||34206952||PAC:17642373||1||CDS||461392668||6849	461392668	0.00833333	0	0.00295858	TRUE				1	1	23	1
>Prunus persica (peach)||scaffold_1||13128726||13129472||PAC:17642375||-1||CDS||461392670||7418	461392670	0	0	0.00844595	FALSE						23	2
>Prunus persica (peach)||scaffold_1||43231848||43237298||PAC:17642378||1||CDS||461392672||7987	461392672	0	0.359375	0.359489	TRUE				1		28	1
>Prunus persica (peach)||scaffold_1||11721000||11726730||PAC:17642379||-1||CDS||461392674||8554	461392674	0.0186916	0.0104167	0.00225225	TRUE	1		1	1	1	27	1
>Prunus persica (peach)||scaffold_1||32107809||32112525||PAC:17642380||1||CDS||461392676||9121	461392676	0	0	0.00430108	TRUE	1		1	1	1	26	1
>Prunus persica (peach)||scaffold_1||31478989||31482208||PAC:17642383||1||CDS||461392678||9685	461392678	0.013986	0.0149254	0.00267023	TRUE	1		1		1	20	1
>Prunus persica (peach)||scaffold_1||9608337||9608936||PAC:17642386||1||CDS||461392682||10817	461392682	0	0	0.00325733	FALSE						25	1
>Prunus persica (peach)||scaffold_1||26812911||26815047||PAC:17642397||1||CDS||461392688||12514	461392688	0	0.00934579	0.00631912	FALSE						24	2
>Prunus persica (peach)||scaffold_1||778179||778762||PAC:17642404||-1||CDS||461392690||13078	461392690	0	0.00980392	0.00132275	FALSE						22	1
>Prunus persica (peach)||scaffold_1||38666190||38667086||PAC:17642408||-1||CDS||461392692||13644	461392692				TRUE		1				20	10
>Prunus persica (peach)||scaffold_1||21899300||21901141||PAC:17642411||-1||CDS||461392694||14211	461392694	0.933333	0.857143	0.0545455	TRUE		1				21	2
>Prunus persica (peach)||scaffold_1||34085667||34085969||PAC:17642414||-1||CDS||461392696||14777	461392696	0.00390625	0.00469484	0.00784929	FALSE						23	1
>Prunus persica (peach)||scaffold_1||5648711||5655081||PAC:17642419||-1||CDS||461392698||15344	461392698	0	0.00348432	0.00728597	TRUE			1			26	1
>Prunus persica (peach)||scaffold_1||32859280||32860092||PAC:17642422||-1||CDS||461392700||15911	461392700	0	0	0.00206825	TRUE	1	1	1	1	1	32	1
>Prunus persica (peach)||scaffold_1||8792110||8792436||PAC:17642425||1||CDS||461392702||16478	461392702	0.451613	0.0346821	0.0220779	FALSE						14	10
>Prunus persica (peach)||scaffold_1||29831812||29833349||PAC:17642426||-1||CDS||461392704||17044	461392704	0	0.00775194	0.00246609	TRUE	1	1	1	1	1	25	1
>Prunus persica (peach)||scaffold_1||16065417||16069903||PAC:17642430||-1||CDS||461392706||17610	461392706	0.631579	0	0.00510725	FALSE						24	1
>Prunus persica (peach)||scaffold_1||32180120||32180863||PAC:17642434||-1||CDS||461392708||18177	461392708	0	0	0.00830565	TRUE			1		1	29	1
>Prunus persica (peach)||scaffold_1||9193011||9196946||PAC:17642446||1||CDS||461392710||18743	461392710	0.016	0.0172414	0.0033389	TRUE	1		1	1	1	20	1
>Prunus persica (peach)||scaffold_1||24667114||24668196||PAC:17642448||-1||CDS||461392714||19878	461392714	0.00699301	0.00515464	0.00376412	TRUE	1		1	1		23	1
>Prunus persica (peach)||scaffold_1||23041507||23044752||PAC:17642450||-1||CDS||461392716||20447	461392716	0.242105	0	0.00470588	TRUE	1			1	1	20	2
>Prunus persica (peach)||scaffold_1||5286391||5288139||PAC:17642458||1||CDS||461392718||21016	461392718	0	0.0204082	0.0040404	TRUE			1	1	1	22	1
>Prunus persica (peach)||scaffold_1||9596771||9597351||PAC:17642469||1||CDS||461392722||22155	461392722	0	0.0555556	0.00406504	FALSE						25	1
>Prunus persica (peach)||scaffold_1||38545200||38545823||PAC:17642474||1||CDS||461392724||22723	461392724	0	0	0.00421053	FALSE						22	10
>Prunus persica (peach)||scaffold_1||36196836||36199004||PAC:17642481||1||CDS||461392726||23291	461392726	0	0	0.00337838	TRUE	1	1	1	1	1	26	1
>Prunus persica (peach)||scaffold_1||34974726||34977428||PAC:17642495||1||CDS||461392730||24429	461392730	0	0.0176991	0.00255102	TRUE	1		1		1	33	1
>Prunus persica (peach)||scaffold_1||27456620||27460192||PAC:17642497||1||CDS||461392732||24998	461392732	0.02	0.00666667	0.0750799	TRUE	1		1	1		25	2
>Prunus persica (peach)||scaffold_1||44737406||44740610||PAC:17642509||1||CDS||461392734||25567	461392734		0.00653595	0.00332226	TRUE	1		1		1	25	1
>Prunus persica (peach)||scaffold_1||22016878||22018174||PAC:17642511||-1||CDS||461392736||26136	461392736	0.0178571	0.00485437	0	TRUE			1		1	31	1
>Prunus persica (peach)||scaffold_1||46502419||46503750||PAC:17642531||1||CDS||461392738||26706	461392738	0	0	0.00257732	TRUE		1	1	1	1	32	1
>Prunus persica (peach)||scaffold_1||21575497||21577247||PAC:17642542||1||CDS||461392742||27848	461392742				FALSE						20	10
>Prunus persica (peach)||scaffold_1||3074596||3075380||PAC:17642544||1||CDS||461392744||28419	461392744	0	0	0	FALSE						20	1
>Prunus persica (peach)||scaffold_1||36752204||36756394||PAC:17642550||-1||CDS||461392746||290	461392746	0.890909	0.00460829	0.00481541	TRUE	1	1	1	1	1	33	1
>Prunus persica (peach)||scaffold_1||28450403||28450981||PAC:17642557||-1||CDS||461392748||861	461392748	0.00502513	0	0.00181488	TRUE	1		1	1		34	1
>Prunus persica (peach)||scaffold_1||12733604||12740273||PAC:17642559||-1||CDS||461392750||1432	461392750	0	0	0.00422535	FALSE						21	2
>Prunus persica (peach)||scaffold_1||38194773||38195504||PAC:17642565||-1||CDS||461392752||2003	461392752	0.0166667	0	0.00625	FALSE						21	2
>Prunus persica (peach)||scaffold_1||37606937||37609393||PAC:17642566||1||CDS||461392754||2575	461392754	0	0.0103093	0.00377358	TRUE	1		1		1	33	1
>Prunus persica (peach)||scaffold_1||25933615||25937809||PAC:17642573||-1||CDS||461392756||3145	461392756	0	0.00735294	0.00217628	TRUE	1		1	1	1	23	1
>Prunus persica (peach)||scaffold_1||27072484||27073240||PAC:17642577||1||CDS||461392758||3718	461392758	0	0	0.00197628	TRUE	1			1	1	26	1
>Prunus persica (peach)||scaffold_1||5684037||5685503||PAC:17642578||1||CDS||461392760||4288	461392760	0.618182	0	0.00118343	TRUE	1		1		1	20	1
>Prunus persica (peach)||scaffold_1||5748575||5763375||PAC:17642587||-1||CDS||461392762||4859	461392762	0.538462	0.00816327	0.00750939	FALSE						35	1
>Prunus persica (peach)||scaffold_1||41243467||41249147||PAC:17642590||-1||CDS||461392764||5428	461392764	0.958904	0	0.00135135	TRUE			1	1	1	16	1
>Prunus persica (peach)||scaffold_1||31413564||31415503||PAC:17642592||-1||CDS||461392766||5994	461392766	0.0105263	0.0151515	0.00100806	FALSE						26	1
>Prunus persica (peach)||scaffold_1||42415851||42418127||PAC:17642598||-1||CDS||461392768||6563	461392768		0.00571429	0.00542005	FALSE						38	1
>Prunus persica (peach)||scaffold_1||33734316||33737642||PAC:17642604||-1||CDS||461392770||7132	461392770	0.622222	0	0.00914634	TRUE		1	1	1	1	20	1
>Prunus persica (peach)||scaffold_1||27468732||27471821||PAC:17642607||1||CDS||461392772||7700	461392772	0.00632911	0	0.00647948	TRUE	1		1	1		24	1
>Prunus persica (peach)||scaffold_1||28855909||28858602||PAC:17642610||1||CDS||461392774||8269	461392774	0	0	0.0021692	TRUE	1		1	1	1	23	1
>Prunus persica (peach)||scaffold_1||27148062||27149782||PAC:17642613||-1||CDS||461392776||8836	461392776		0	0.00291971	TRUE	1		1			23	2
>Prunus persica (peach)||scaffold_1||21521167||21522795||PAC:17642614||-1||CDS||461392778||9402	461392778	0.701422	0.00294118	0.00388098	TRUE			1			26	1
>Prunus persica (peach)||scaffold_1||21521417||21522795||PAC:17642615||-1||CDS||461392780||9968	461392780	0	0.00840336	0.00434153	FALSE						26	1
>Prunus persica (peach)||scaffold_1||42423731||42431010||PAC:17642622||-1||CDS||461392782||10534	461392782	0.978571	0	0.00234467	FALSE						28	2
>Prunus persica (peach)||scaffold_1||40197922||40199955||PAC:17642636||-1||CDS||461392784||11099	461392784				FALSE						20	2
>Prunus persica (peach)||scaffold_1||23447014||23447280||PAC:17642649||-1||CDS||461392786||11664	461392786				TRUE		1				21	10
>Prunus persica (peach)||scaffold_1||5930458||5931200||PAC:17642650||1||CDS||461392788||12230	461392788	0	0	0.00550459	TRUE	1		1			23	1
>Prunus persica (peach)||scaffold_1||18940089||18943131||PAC:17642652||-1||CDS||461392790||12797	461392790	0.953125	0	0.00587084	TRUE		1				22	1
>Prunus persica (peach)||scaffold_1||32278744||32279809||PAC:17642663||1||CDS||461392792||13363	461392792	0.0140845	0.0172414	0.00472441	TRUE	1		1	1	1	12	1
>Prunus persica (peach)||scaffold_1||37341008||37344508||PAC:17642669||-1||CDS||461392796||14496	461392796	0	0.0052356	0.00125156	FALSE						42	2
>Prunus persica (peach)||scaffold_1||31564924||31567157||PAC:17642672||-1||CDS||461392798||15063	461392798	0	0.00677966	0.00125313	TRUE	1		1			21	1
>Prunus persica (peach)||scaffold_1||17794448||17797079||PAC:17642673||1||CDS||461392800||15630	461392800	0.0181818	0	0.00408163	TRUE		1	1		1	34	1
>Prunus persica (peach)||scaffold_1||39712555||39720101||PAC:17642676||-1||CDS||461392802||16197	461392802	0.598039	0.00566572	0.00440529	TRUE			1		1	35	1
>Prunus persica (peach)||scaffold_1||33587934||33592998||PAC:17642678||-1||CDS||461392804||16763	461392804	1	0.8	0.141935	FALSE						22	1
>Prunus persica (peach)||scaffold_1||42708434||42714980||PAC:17642680||-1||CDS||461392806||17330	461392806	0	0	0.00620476	TRUE	1		1	1	1	20	1
>Prunus persica (peach)||scaffold_1||26223235||26223687||PAC:17642688||1||CDS||461392808||17897	461392808				TRUE		1				23	2
>Prunus persica (peach)||scaffold_1||31601325||31604183||PAC:17642694||1||CDS||461392810||18463	461392810	0.00316456	0	0.00550964	TRUE	1				1	27	1
>Prunus persica (peach)||scaffold_1||43064541||43069896||PAC:17642697||-1||CDS||461392812||19030	461392812	0.962963	0.0133333	0.00677966	FALSE						24	2
>Prunus persica (peach)||scaffold_1||38858720||38860445||PAC:17642706||-1||CDS||461392816||20165	461392816		0.833333	0.0632911	FALSE						27	2
>Prunus persica (peach)||scaffold_1||18663848||18669716||PAC:17642711||-1||CDS||461392818||20734	461392818		1	0.133333	TRUE		1				28	10
>Prunus persica (peach)||scaffold_1||21718488||21719918||PAC:17642712||-1||CDS||461392820||21303	461392820	0.457746	0.44127	0.107075	FALSE						20	2
>Prunus persica (peach)||scaffold_1||21789870||21793591||PAC:17642713||-1||CDS||461392822||21872	461392822	0.00925926	0.00452489	0.0064	TRUE			1		1	26	1
>Prunus persica (peach)||scaffold_1||12100265||12100654||PAC:17642714||1||CDS||461392824||22442	461392824	0.025	0	0.00130378	FALSE						24	1
>Prunus persica (peach)||scaffold_1||45099180||45101271||PAC:17642717||1||CDS||461392826||23010	461392826				FALSE						24	2
>Prunus persica (peach)||scaffold_1||2474700||2479979||PAC:17642722||1||CDS||461392828||23578	461392828	0	0	0.00238095	FALSE						31	1
>Prunus persica (peach)||scaffold_1||31094648||31099106||PAC:17642728||-1||CDS||461392830||24146	461392830	0.936306	0	0.00641026	TRUE	1		1		1	35	1
>Prunus persica (peach)||scaffold_1||36319463||36321020||PAC:17642731||-1||CDS||461392832||24715	461392832	0	0.00574713	0.0034662	FALSE						28	1
>Prunus persica (peach)||scaffold_1||14605546||14607694||PAC:17642737||-1||CDS||461392834||25284	461392834	0.606061	0.00657895	0.003663	TRUE	1				1	36	1
>Prunus persica (peach)||scaffold_1||25436200||25438032||PAC:17642745||-1||CDS||461392836||25853	461392836				FALSE						22	10
>Prunus persica (peach)||scaffold_1||19569445||19572924||PAC:17642749||1||CDS||461392838||26421	461392838	1	0.8	0.0151515	FALSE						18	10
>Prunus persica (peach)||scaffold_1||27554888||27556495||PAC:17642763||1||CDS||461392840||26992	461392840	0.00518135	0	0.00754148	FALSE						33	1
>Prunus persica (peach)||scaffold_1||28255209||28257488||PAC:17642771||1||CDS||461392842||27563	461392842	0	0.00851064	0.00282486	TRUE	1	1	1	1	1	20	1
>Prunus persica (peach)||scaffold_1||3707108||3709518||PAC:17642783||1||CDS||461392844||28134	461392844	0.666667	0.0185185	0.0335878	FALSE						20	2
>Prunus persica (peach)||scaffold_1||41701762||41703378||PAC:17642786||-1||CDS||461392846||5	461392846		0	0.0121581	FALSE						26	2
>Prunus persica (peach)||scaffold_1||8054332||8056455||PAC:17642791||1||CDS||461392848||577	461392848	0	0	0.00429185	FALSE						26	2
>Prunus persica (peach)||scaffold_1||3290459||3291325||PAC:17642798||-1||CDS||461392850||1148	461392850	0.144144	0.0147059	0.00173913	TRUE			1	1	1	29	1
>Prunus persica (peach)||scaffold_1||14910475||14914019||PAC:17642816||-1||CDS||461392852||1719	461392852			0.0909091	FALSE						23	10
>Prunus persica (peach)||scaffold_1||37394907||37396473||PAC:17642819||-1||CDS||461392854||2290	461392854	0.683673	0	0.00454545	TRUE	1		1		1	19	1
>Prunus persica (peach)||scaffold_1||3888395||3890198||PAC:17642829||-1||CDS||461392856||2861	461392856				FALSE						24	10
>Prunus persica (peach)||scaffold_1||37966943||37969183||PAC:17642830||1||CDS||461392858||3432	461392858	0	0	0	TRUE			1		1	33	1
>Prunus persica (peach)||scaffold_1||43829787||43833395||PAC:17642839||1||CDS||461392860||4003	461392860	0.0106383	0	0.00556328	TRUE				1	1	23	1
>Prunus persica (peach)||scaffold_1||39804992||39811314||PAC:17642849||1||CDS||461392862||4575	461392862	0	0	0.00191571	TRUE	1		1		1	36	1
>Prunus persica (peach)||scaffold_1||18801106||18804751||PAC:17642851||-1||CDS||461392864||5145	461392864	0.897436	0.825581	0.0114613	TRUE		1				22	10
>Prunus persica (peach)||scaffold_1||41743417||41744415||PAC:17642854||1||CDS||461392866||5712	461392866	0	0	0.00455581	TRUE	1		1	1	1	22	2
>Prunus persica (peach)||scaffold_1||42572951||42579189||PAC:17642858||1||CDS||461392868||6280	461392868	0.00483092	0.00925926	0.00207039	TRUE		1	1	1	1	32	1
>Prunus persica (peach)||scaffold_1||1497141||1498033||PAC:17642864||-1||CDS||461392872||7419	461392872	0.00625	0.00787402	0.0017331	FALSE						20	1
>Prunus persica (peach)||scaffold_1||43941592||43947676||PAC:17642869||-1||CDS||461392874||7988	461392874	0.0681818	0	0.00530035	TRUE	1	1			1	28	10
>Prunus persica (peach)||scaffold_1||1313125||1317998||PAC:17642872||-1||CDS||461392876||8555	461392876	0.314286	0.0114504	0.0102696	TRUE					1	26	1
>Prunus persica (peach)||scaffold_1||33125515||33127875||PAC:17642877||-1||CDS||461392878||9122	461392878	0	0	0	TRUE		1	1	1	1	20	1
>Prunus persica (peach)||scaffold_1||10858929||10864737||PAC:17642880||1||CDS||461392880||9686	461392880	0.00675676	0	0.0045045	TRUE		1		1	1	18	1
>Prunus persica (peach)||scaffold_1||9067565||9067876||PAC:17642882||1||CDS||461392882||10252	461392882	0	0.016129	0.00328947	FALSE						28	1
>Prunus persica (peach)||scaffold_1||44934218||44937734||PAC:17642885||-1||CDS||461392884||10818	461392884	0	0	0.00273973	FALSE						18	2
>Prunus persica (peach)||scaffold_1||41861070||41861699||PAC:17642886||-1||CDS||461392886||11382	461392886	0	0.00444444	0.00423729	TRUE	1		1	1	1	24	2
>Prunus persica (peach)||scaffold_1||27134558||27136055||PAC:17642891||1||CDS||461392888||11948	461392888	0	0	0.00223714	TRUE	1		1	1	1	26	1
>Prunus persica (peach)||scaffold_1||11878779||11887347||PAC:17642899||1||CDS||461392890||12515	461392890	0	0	0.0113852	TRUE	1		1	1	1	30	1
>Prunus persica (peach)||scaffold_1||30238935||30239564||PAC:17642901||1||CDS||461392892||13079	461392892	0.125	0	0.037234	FALSE						23	1
>Prunus persica (peach)||scaffold_1||8840365||8842618||PAC:17642910||-1||CDS||461392896||14212	461392896	0.639175	0	0.00351494	TRUE	1		1			27	1
>Prunus persica (peach)||scaffold_1||13009818||13016200||PAC:17642931||1||CDS||461392902||15912	461392902	0	0	0.0110236	TRUE		1				21	1
>Prunus persica (peach)||scaffold_1||4155576||4156569||PAC:17642935||-1||CDS||461392904||16479	461392904	0.0125	0	0.00233645	FALSE						29	2
>Prunus persica (peach)||scaffold_1||34286098||34292862||PAC:17642945||1||CDS||461392906||17045	461392906	0.008	0	0.00706714	TRUE	1		1		1	24	1
>Prunus persica (peach)||scaffold_1||14335025||14335546||PAC:17642946||1||CDS||461392908||17611	461392908	0.0526316	0	0.00179211	TRUE			1			23	2
>Prunus persica (peach)||scaffold_1||40513520||40515124||PAC:17642960||-1||CDS||461392912||18744	461392912	0	0	0.00277393	TRUE			1			33	2
>Prunus persica (peach)||scaffold_1||57662||58873||PAC:17642965||1||CDS||461392914||19311	461392914	0.917647	0.252747	0.0337302	FALSE						31	2
>Prunus persica (peach)||scaffold_1||46592772||46595028||PAC:17642974||1||CDS||461392916||19879	461392916	0	0	0	TRUE	1	1	1	1	1	41	1
>Prunus persica (peach)||scaffold_1||21244032||21246859||PAC:17642980||-1||CDS||461392918||20448	461392918	0.910448	0	0.00361011	TRUE	1		1		1	29	1
>Prunus persica (peach)||scaffold_1||22711305||22716622||PAC:17642986||-1||CDS||461392920||21017	461392920	0.576	0.0134228	0.0137405	TRUE	1		1	1	1	24	1
>Prunus persica (peach)||scaffold_1||24967682||24968113||PAC:17642990||-1||CDS||461392922||21586	461392922	0.04	0	0.00447761	TRUE	1		1		1	23	1
>Prunus persica (peach)||scaffold_1||6221219||6228896||PAC:17642991||-1||CDS||461392924||22156	461392924	0.351351	0.0136986	0.00129032	TRUE	1		1	1	1	41	1
>Prunus persica (peach)||scaffold_1||37174864||37189398||PAC:17643007||-1||CDS||461392928||23292	461392928	0.453125	0	0.00718391	TRUE	1		1	1		21	1
>Prunus persica (peach)||scaffold_1||4103442||4107622||PAC:17643016||1||CDS||461392932||24430	461392932	0	0.00977199	0.00481541	TRUE	1			1		23	1
>Prunus persica (peach)||scaffold_1||10877248||10878796||PAC:17643026||1||CDS||461392934||24999	461392934	0	0.00813008	0.00148368	TRUE		1		1	1	23	1
>Prunus persica (peach)||scaffold_1||16219297||16228225||PAC:17643027||1||CDS||461392936||25568	461392936	0	0	0.00529101	FALSE						28	1
>Prunus persica (peach)||scaffold_1||21391667||21394267||PAC:17643036||-1||CDS||461392938||26137	461392938	0.829876	0	0.0223881	TRUE	1		1		1	32	1
>Prunus persica (peach)||scaffold_1||28417466||28428041||PAC:17643040||-1||CDS||461392940||26707	461392940	0.720339	0.011811	0.00413793	TRUE	1		1	1	1	24	1
>Prunus persica (peach)||scaffold_1||39833740||39842114||PAC:17643041||-1||CDS||461392942||27277	461392942	0.423077	0	0.00346821	TRUE	1		1		1	17	1
>Prunus persica (peach)||scaffold_1||17344585||17359178||PAC:17643045||1||CDS||461392946||28420	461392946	0	0	0.00183824	TRUE	1	1	1		1	20	1
>Prunus persica (peach)||scaffold_1||33374081||33376119||PAC:17643050||1||CDS||461392948||291	461392948	0	0.0266667	0.00428266	TRUE			1	1	1	36	1
>Prunus persica (peach)||scaffold_1||23687839||23689559||PAC:17643059||1||CDS||461392950||862	461392950	0	0	0.00531915	FALSE						15	2
>Prunus persica (peach)||scaffold_1||43369578||43377350||PAC:17643066||-1||CDS||461392952||1433	461392952	0.881119	0.00699301	0.0014771	TRUE	1	1	1		1	24	1
>Prunus persica (peach)||scaffold_1||21003100||21006759||PAC:17643077||1||CDS||461392954||2004	461392954	0.909091	0.75	0.0165877	TRUE		1				21	2
>Prunus persica (peach)||scaffold_1||10486839||10489961||PAC:17643078||1||CDS||461392956||2576	461392956	0	0	0.00268817	TRUE	1	1	1	1	1	34	1
>Prunus persica (peach)||scaffold_1||35626235||35627370||PAC:17643079||-1||CDS||461392958||3146	461392958	0	0.0045045	0.00701754	TRUE		1	1			35	1
>Prunus persica (peach)||scaffold_1||46559667||46561705||PAC:17643080||1||CDS||461392960||3719	461392960	0.0172414	0	0.00310559	FALSE						31	1
>Prunus persica (peach)||scaffold_1||7510417||7514291||PAC:17643085||1||CDS||461392962||4289	461392962	0.166667	0.111111	0.0675057	FALSE						10	1
>Prunus persica (peach)||scaffold_1||9778271||9781021||PAC:17643089||1||CDS||461392966||5429	461392966				FALSE						18	10
>Prunus persica (peach)||scaffold_1||35382594||35384923||PAC:17643090||-1||CDS||461392968||5995	461392968	0.937888	0.0222222	0.00307692	TRUE	1	1	1	1	1	28	1
>Prunus persica (peach)||scaffold_1||44153008||44156117||PAC:17643097||-1||CDS||461392970||6564	461392970	0	0	0.0045819	FALSE						17	1
>Prunus persica (peach)||scaffold_1||3284419||3289013||PAC:17643111||1||CDS||461392972||7133	461392972		0	0.00298063	TRUE	1		1	1	1	23	1
>Prunus persica (peach)||scaffold_1||458433||464664||PAC:17643117||1||CDS||461392974||7701	461392974	0.611987	0.414966	0.296196	FALSE						16	1
>Prunus persica (peach)||scaffold_1||31548819||31552888||PAC:17643118||1||CDS||461392976||8270	461392976	0	0	0	FALSE						18	1
>Prunus persica (peach)||scaffold_1||5967031||5973319||PAC:17643121||-1||CDS||461392980||9403	461392980		0	0.00302572	TRUE	1		1			18	2
>Prunus persica (peach)||scaffold_1||26006864||26010018||PAC:17643124||-1||CDS||461392984||10535	461392984	0.705128	0	0.0114286	TRUE	1	1	1	1	1	21	1
>Prunus persica (peach)||scaffold_1||35002495||35003631||PAC:17643128||1||CDS||461392986||11100	461392986	0	0	0.00706714	TRUE	1		1	1	1	25	1
>Prunus persica (peach)||scaffold_1||27169351||27170895||PAC:17643134||1||CDS||461392988||11665	461392988	0	0	0.00123916	TRUE	1	1	1	1	1	20	1
>Prunus persica (peach)||scaffold_1||30557277||30557837||PAC:17643142||-1||CDS||461392990||12231	461392990	0.00446429	0.00636943	0	TRUE			1	1		36	1
>Prunus persica (peach)||scaffold_1||419483||429509||PAC:17643144||1||CDS||461392992||12798	461392992	0.0135135	0.00529101	0.00302115	TRUE	1		1	1	1	25	2
>Prunus persica (peach)||scaffold_1||35320646||35321936||PAC:17643152||-1||CDS||461392994||13364	461392994	0	0.00909091	0.00421941	TRUE		1	1		1	36	1
>Prunus persica (peach)||scaffold_1||37684016||37686426||PAC:17643156||1||CDS||461392996||13930	461392996	0	0	0.00384615	TRUE					1	32	1
>Prunus persica (peach)||scaffold_1||32073129||32075535||PAC:17643167||-1||CDS||461392998||14497	461392998	0	0	0.00272851	TRUE	1	1	1	1	1	21	1
>Prunus persica (peach)||scaffold_1||23185857||23187126||PAC:17643180||1||CDS||461393000||15064	461393000	0.226415	0	0.00532623	TRUE	1		1		1	18	1
>Prunus persica (peach)||scaffold_1||249824||256506||PAC:17643182||1||CDS||461393002||15631	461393002	0.00558659		0.00219298	TRUE			1			20	1
>Prunus persica (peach)||scaffold_1||31450793||31453019||PAC:17643187||1||CDS||461393004||16198	461393004	0.959459	0.00478469	0.00838323	TRUE			1		1	18	1
>Prunus persica (peach)||scaffold_1||46137262||46140347||PAC:17643189||-1||CDS||461393006||16764	461393006	0.959459	0.0106007	0.00730994	FALSE						42	1
>Prunus persica (peach)||scaffold_1||28461152||28462667||PAC:17643192||1||CDS||461393008||17331	461393008	0.037037	0.00943396	0.00840336	TRUE	1		1	1		23	1
>Prunus persica (peach)||scaffold_1||15819476||15819856||PAC:17643206||-1||CDS||461393010||17898	461393010		0.875	0.1	FALSE						25	10
>Prunus persica (peach)||scaffold_1||46849364||46853355||PAC:17643212||-1||CDS||461393012||18464	461393012	0	0	0.00773994	FALSE						20	2
>Prunus persica (peach)||scaffold_1||37522475||37525075||PAC:17643216||1||CDS||461393014||19031	461393014	0	0.0125786	0.00439239	TRUE	1		1	1	1	20	1
>Prunus persica (peach)||scaffold_1||13304024||13305684||PAC:17643225||1||CDS||461393018||20166	461393018	0	0	0	FALSE						18	2
>Prunus persica (peach)||scaffold_1||19225629||19225850||PAC:17643229||-1||CDS||461393020||20735	461393020				FALSE						27	10
>Prunus persica (peach)||scaffold_1||303669||309638||PAC:17643241||-1||CDS||461393022||21304	461393022	0.440678	0	0.00592593	TRUE	1				1	20	1
>Prunus persica (peach)||scaffold_1||7629389||7636491||PAC:17643244||-1||CDS||461393024||21873	461393024	0.639535	0	0.00652742	TRUE			1	1	1	34	1
>Prunus persica (peach)||scaffold_1||21327390||21329270||PAC:17643247||-1||CDS||461393026||22443	461393026	0	0	0.00521376	TRUE			1			21	1
>Prunus persica (peach)||scaffold_1||37776838||37799586||PAC:17643250||1||CDS||461393028||23011	461393028	0.00704225	0	0.00543478	TRUE	1		1	1	1	30	1
>Prunus persica (peach)||scaffold_1||35257400||35259484||PAC:17643253||-1||CDS||461393032||24147	461393032	0.00497512	0	0.00807382	TRUE	1	1	1	1	1	22	1
>Prunus persica (peach)||scaffold_1||35653595||35655892||PAC:17643254||1||CDS||461393034||24716	461393034	0	0	0.0041841	FALSE						29	2
>Prunus persica (peach)||scaffold_1||21992894||21993529||PAC:17643257||1||CDS||461393036||25285	461393036	0.972826	0.0322581	0.0323232	FALSE						20	1
>Prunus persica (peach)||scaffold_1||27235710||27236704||PAC:17643268||1||CDS||461393040||26422	461393040	0.00904977	0	0.00542005	TRUE		1	1	1	1	31	1
>Prunus persica (peach)||scaffold_1||919607||922451||PAC:17643271||-1||CDS||461393042||26993	461393042	0.012987	0.00671141	0.00476758	FALSE						24	1
>Prunus persica (peach)||scaffold_1||7137833||7138417||PAC:17643274||-1||CDS||461393044||27564	461393044	0.00414938	0.00806452	0.00681818	TRUE	1					32	1
>Prunus persica (peach)||scaffold_1||42402748||42407231||PAC:17643281||-1||CDS||461393046||28135	461393046	0	0	0.0131406	TRUE	1		1	1	1	27	1
>Prunus persica (peach)||scaffold_1||16382281||16383090||PAC:17643283||1||CDS||461393048||6	461393048	0.885714	0.833333	0.0470588	FALSE						21	10
>Prunus persica (peach)||scaffold_1||32458859||32465883||PAC:17643286||-1||CDS||461393050||578	461393050	0.00925926	0	0.00232019	TRUE			1	1	1	17	1
>Prunus persica (peach)||scaffold_1||42391753||42393780||PAC:17643289||1||CDS||461393052||1149	461393052	0.00505051	0	0.00917431	FALSE						28	2
>Prunus persica (peach)||scaffold_1||26162338||26165151||PAC:17643292||-1||CDS||461393054||1720	461393054	0.00636943	0	0.00502513	TRUE	1	1	1	1	1	42	1
>Prunus persica (peach)||scaffold_1||33224449||33228863||PAC:17643293||1||CDS||461393056||2291	461393056	0.00534759	0.0138249	0.00220264	TRUE	1		1	1	1	33	1
>Prunus persica (peach)||scaffold_1||19156113||19157407||PAC:17643314||-1||CDS||461393062||4004	461393062		0	0.0044843	FALSE						29	1
>Prunus persica (peach)||scaffold_1||34767628||34773226||PAC:17643316||1||CDS||461393064||4576	461393064	0	0	0.00258398	TRUE	1		1	1	1	34	2
>Prunus persica (peach)||scaffold_1||40874725||40877705||PAC:17643333||1||CDS||461393066||5146	461393066	0	0.00990099	0.00510204	TRUE	1		1		1	29	1
>Prunus persica (peach)||scaffold_1||1454717||1456420||PAC:17643336||1||CDS||461393070||6281	461393070	0.931624	0.01	0	FALSE						16	1
>Prunus persica (peach)||scaffold_1||31027464||31028033||PAC:17643337||-1||CDS||461393072||6851	461393072	0	0.0127389	0	TRUE			1			28	1
>Prunus persica (peach)||scaffold_1||41170364||41182776||PAC:17643344||-1||CDS||461393074||7420	461393074	0	0.00564972	0.00150376	TRUE	1		1	1	1	17	1
>Prunus persica (peach)||scaffold_1||42851827||42858029||PAC:17643348||1||CDS||461393076||7989	461393076	0	0.00813008	0.00653595	TRUE	1		1	1	1	31	1
>Prunus persica (peach)||scaffold_1||41669660||41670869||PAC:17643352||1||CDS||461393078||8556	461393078				FALSE						20	2
>Prunus persica (peach)||scaffold_1||9424749||9428334||PAC:17643355||1||CDS||461393080||9123	461393080	0	0	0	TRUE					1	22	2
>Prunus persica (peach)||scaffold_1||37234513||37236743||PAC:17643357||1||CDS||461393082||9687	461393082		0	0.00543478	TRUE	1		1		1	23	1
>Prunus persica (peach)||scaffold_1||33758358||33759795||PAC:17643361||1||CDS||461393084||10253	461393084	0	0.010101	0.00439883	TRUE	1	1	1	1	1	33	1
>Prunus persica (peach)||scaffold_1||43042853||43049167||PAC:17643362||1||CDS||461393086||10819	461393086	0	0	0.00595238	TRUE	1		1			27	1
>Prunus persica (peach)||scaffold_1||37504159||37508783||PAC:17643371||1||CDS||461393088||11383	461393088	0	0	0.0097561	TRUE	1		1		1	28	1
>Prunus persica (peach)||scaffold_1||45831906||45833429||PAC:17643373||1||CDS||461393090||11949	461393090				FALSE						29	2
>Prunus persica (peach)||scaffold_1||19852818||19853054||PAC:17643374||1||CDS||461393092||12516	461393092	0.991304	0.615385	0.0122549	FALSE						12	2
>Prunus persica (peach)||scaffold_1||29565681||29570317||PAC:17643375||1||CDS||461393094||13080	461393094	0	0	0	TRUE			1		1	21	1
>Prunus persica (peach)||scaffold_1||4690362||4702742||PAC:17643395||1||CDS||461393098||14213	461393098	0.973451	0.0226244	0.004329	TRUE	1		1		1	19	2
>Prunus persica (peach)||scaffold_1||8911601||8911963||PAC:17643398||1||CDS||461393102||15346	461393102	0	0.0116279	0	FALSE						24	1
>Prunus persica (peach)||scaffold_1||8210751||8217757||PAC:17643400||-1||CDS||461393104||15913	461393104	0	0	0.0052521	TRUE			1	1		34	1
>Prunus persica (peach)||scaffold_1||35508149||35510862||PAC:17643401||-1||CDS||461393106||16480	461393106	0.244898	0.00714286	0.00274725	TRUE			1	1	1	25	1
>Prunus persica (peach)||scaffold_1||10357393||10360405||PAC:17643403||1||CDS||461393108||17046	461393108	0	0.00662252	0.00687285	TRUE	1		1	1	1	24	1
>Prunus persica (peach)||scaffold_1||13161172||13162300||PAC:17643405||-1||CDS||461393110||17612	461393110	0.950495	0.813472	0.0809061	TRUE		1				31	1
>Prunus persica (peach)||scaffold_1||40850572||40853465||PAC:17643407||-1||CDS||461393112||18179	461393112	0.924242	0	0.00606796	TRUE			1		1	28	1
>Prunus persica (peach)||scaffold_1||33992619||33997486||PAC:17643408||-1||CDS||461393114||18745	461393114	0	0	0.0047619	TRUE	1		1		1	32	1
>Prunus persica (peach)||scaffold_1||6134786||6135640||PAC:17643414||1||CDS||461393116||19312	461393116	0	0	0.0114943	TRUE			1		1	23	1
>Prunus persica (peach)||scaffold_1||37934251||37934625||PAC:17643423||-1||CDS||461393118||19880	461393118	0.217391	0.0571429	0.00840336	FALSE						19	2
>Prunus persica (peach)||scaffold_1||36444270||36446306||PAC:17643429||1||CDS||461393120||20449	461393120	0	0.00757576	0.00948767	TRUE		1	1	1	1	19	1
>Prunus persica (peach)||scaffold_1||3076401||3080255||PAC:17643430||-1||CDS||461393122||21018	461393122	0	0	0.00156495	TRUE				1		24	10
>Prunus persica (peach)||scaffold_1||2888832||2892689||PAC:17643437||1||CDS||461393124||21587	461393124	0.3625	0.00793651	0.00129534	TRUE	1	1	1	1	1	16	1
>Prunus persica (peach)||scaffold_1||28265669||28272207||PAC:17643438||1||CDS||461393126||22157	461393126	0	0.00485437	0.003861	TRUE	1	1	1	1	1	22	1
>Prunus persica (peach)||scaffold_1||1762468||1765442||PAC:17643440||-1||CDS||461393128||22725	461393128	0	0	0.00560224	TRUE	1		1	1	1	27	1
>Prunus persica (peach)||scaffold_1||5423953||5424348||PAC:17643441||-1||CDS||461393130||23293	461393130	0	0	0	FALSE						24	2
>Prunus persica (peach)||scaffold_1||46115581||46116846||PAC:17643443||-1||CDS||461393132||23862	461393132	0.826087	0.0075188	0	FALSE						32	2
>Prunus persica (peach)||scaffold_1||29411150||29412148||PAC:17643446||-1||CDS||461393134||24431	461393134	0.0178571	0	0.00768246	TRUE	1		1	1	1	25	1
>Prunus persica (peach)||scaffold_1||7779473||7782484||PAC:17643447||-1||CDS||461393136||25000	461393136	0	0.00492611	0.00658762	TRUE					1	23	1
>Prunus persica (peach)||scaffold_1||35529589||35531207||PAC:17643451||1||CDS||461393138||25569	461393138	0	0.00847458	0.00877193	TRUE			1	1	1	27	1
>Prunus persica (peach)||scaffold_1||2754677||2756726||PAC:17643454||-1||CDS||461393140||26138	461393140	0.429577	0.0080429	0.00444444	TRUE		1	1	1	1	25	1
>Prunus persica (peach)||scaffold_1||34243667||34245038||PAC:17643457||-1||CDS||461393142||26708	461393142				FALSE						20	10
>Prunus persica (peach)||scaffold_1||33283190||33286416||PAC:17643460||1||CDS||461393144||27278	461393144	0	0	0.00233645	TRUE			1	1	1	32	1
>Prunus persica (peach)||scaffold_1||18396444||18398360||PAC:17643472||-1||CDS||461393146||27850	461393146				FALSE						23	10
>Prunus persica (peach)||scaffold_1||41837946||41841714||PAC:17643474||-1||CDS||461393148||28421	461393148	0.536585	0.00534759	0.00621118	FALSE						35	1
>Prunus persica (peach)||scaffold_1||26915459||26916040||PAC:17643480||1||CDS||461393150||292	461393150	0	0	0	TRUE	1			1		27	1
>Prunus persica (peach)||scaffold_1||26037298||26037549||PAC:17643483||1||CDS||461393152||863	461393152	0	0	0.00198807	TRUE			1	1		27	1
>Prunus persica (peach)||scaffold_1||27925874||27929110||PAC:17643485||-1||CDS||461393154||1434	461393154	0	0.00609756	0.00357569	TRUE	1	1		1	1	16	1
>Prunus persica (peach)||scaffold_1||16147188||16147529||PAC:17643487||1||CDS||461393156||2005	461393156	0.0128205	0.0204082	0.00443131	FALSE						27	2
>Prunus persica (peach)||scaffold_1||28349309||28351540||PAC:17643492||-1||CDS||461393158||2577	461393158	0.648936	0.00862069	0.00681199	TRUE	1	1	1	1	1	27	1
>Prunus persica (peach)||scaffold_1||42982031||42985154||PAC:17643493||-1||CDS||461393160||3147	461393160	0.831169	0	0.003125	FALSE						21	1
>Prunus persica (peach)||scaffold_1||35061221||35063500||PAC:17643518||1||CDS||461393164||4290	461393164	0.02	0	0.00350877	TRUE	1		1	1	1	22	1
>Prunus persica (peach)||scaffold_1||29025972||29029522||PAC:17643522||1||CDS||461393166||4861	461393166	0	0	0.00738007	TRUE	1		1	1	1	32	2
>Prunus persica (peach)||scaffold_1||35055874||35056302||PAC:17643531||1||CDS||461393168||5430	461393168	0	0	0.00505051	TRUE	1		1	1	1	30	1
>Prunus persica (peach)||scaffold_1||23454123||23455702||PAC:17643533||1||CDS||461393170||5996	461393170	0.936709	0.528571	0.0140562	FALSE						22	2
>Prunus persica (peach)||scaffold_1||3892438||3894558||PAC:17643538||1||CDS||461393172||6565	461393172	0.9	0.330275	0.0568182	TRUE	1			1	1	20	2
>Prunus persica (peach)||scaffold_1||2714595||2716559||PAC:17643558||1||CDS||461393174||7134	461393174	0	0	0.00123001	TRUE	1	1	1	1	1	18	1
>Prunus persica (peach)||scaffold_1||21710225||21712620||PAC:17643562||-1||CDS||461393176||7702	461393176	0	0.00387597	0.00171527	TRUE	1		1		1	17	1
>Prunus persica (peach)||scaffold_1||28346801||28348888||PAC:17643563||1||CDS||461393178||8271	461393178	0.5	0.004329	0.00582072	TRUE			1	1	1	23	1
>Prunus persica (peach)||scaffold_1||5319266||5325479||PAC:17643571||1||CDS||461393180||8838	461393180	0.0169492	0	0.00353357	TRUE			1		1	20	1
>Prunus persica (peach)||scaffold_1||31347995||31350554||PAC:17643584||1||CDS||461393184||9970	461393184	0	0	0.00710227	TRUE					1	19	2
>Prunus persica (peach)||scaffold_1||27424778||27425785||PAC:17643586||1||CDS||461393186||10536	461393186	0	0.0119048	0.00478469	FALSE						33	1
>Prunus persica (peach)||scaffold_1||34978454||34978960||PAC:17643606||1||CDS||461393188||11101	461393188	0	0.00561798	0.0110865	TRUE			1			34	1
>Prunus persica (peach)||scaffold_1||25644001||25644996||PAC:17643613||-1||CDS||461393192||12232	461393192	0	0.00574713	0.00404858	FALSE						28	2
>Prunus persica (peach)||scaffold_1||39477883||39481759||PAC:17643614||-1||CDS||461393194||12799	461393194		0	0.00337838	TRUE					1	16	1
>Prunus persica (peach)||scaffold_1||33439832||33441323||PAC:17643623||-1||CDS||461393196||13365	461393196	0	0.00526316	0.00818713	TRUE	1	1	1	1	1	20	1
>Prunus persica (peach)||scaffold_1||30308526||30309836||PAC:17643624||-1||CDS||461393198||13931	461393198	0.005	0	0.00627615	TRUE	1		1		1	34	1
>Prunus persica (peach)||scaffold_1||46781977||46784841||PAC:17643626||1||CDS||461393200||14498	461393200	0	0.00680272	0.00303951	FALSE						27	1
>Prunus persica (peach)||scaffold_1||18844449||18845221||PAC:17643629||1||CDS||461393204||15632	461393204	0	0	0.00619835	TRUE		1				30	1
>Prunus persica (peach)||scaffold_1||5954293||5955090||PAC:17643632||1||CDS||461393206||16199	461393206	0		0	TRUE	1		1			24	1
>Prunus persica (peach)||scaffold_1||11263089||11265869||PAC:17643635||-1||CDS||461393208||16765	461393208	0	0.0078125	0	FALSE						28	2
>Prunus persica (peach)||scaffold_1||31912386||31915110||PAC:17643639||-1||CDS||461393210||17332	461393210	0	0.0100503	0.00243605	TRUE	1		1			19	1
>Prunus persica (peach)||scaffold_1||2600524||2604453||PAC:17643647||-1||CDS||461393212||17899	461393212	0.539823	0.00704225	0.00776398	TRUE	1		1			38	2
>Prunus persica (peach)||scaffold_1||4854575||4856456||PAC:17643649||1||CDS||461393214||18465	461393214	0.0238095	0	0.00241546	FALSE						23	1
>Prunus persica (peach)||scaffold_1||2437081||2443323||PAC:17643656||-1||CDS||461393216||19032	461393216	0	0.00684932	0.00355872	TRUE	1		1		1	27	1
>Prunus persica (peach)||scaffold_1||9572415||9572708||PAC:17643661||-1||CDS||461393218||19598	461393218	0	0	0.00790514	FALSE						20	1
>Prunus persica (peach)||scaffold_1||21295038||21298868||PAC:17643666||-1||CDS||461393222||20736	461393222	0	0.00816327	0.00444444	TRUE			1		1	20	1
>Prunus persica (peach)||scaffold_1||28546498||28547551||PAC:17643668||-1||CDS||461393226||21874	461393226	0.045977	0	0.00550459	FALSE						28	2
>Prunus persica (peach)||scaffold_1||20233275||20236755||PAC:17643672||-1||CDS||461393228||22444	461393228				FALSE						23	10
>Prunus persica (peach)||scaffold_1||26542349||26547077||PAC:17643676||1||CDS||461393230||23012	461393230	0	0	0.00162338	TRUE			1	1	1	11	1
>Prunus persica (peach)||scaffold_1||1367003||1371891||PAC:17643685||-1||CDS||461393232||23580	461393232	0	0	0.00277008	TRUE	1	1	1	1	1	28	1
>Prunus persica (peach)||scaffold_1||4503106||4508152||PAC:17643693||1||CDS||461393234||24148	461393234	0	0	0.00740741	TRUE					1	34	1
>Prunus persica (peach)||scaffold_1||1742138||1747179||PAC:17643700||1||CDS||461393236||24717	461393236	0	0	0.0021097	FALSE						27	1
>Prunus persica (peach)||scaffold_1||27595578||27597380||PAC:17643701||-1||CDS||461393238||25286	461393238	0	0.00641026	0.00389864	TRUE	1	1	1			16	1
>Prunus persica (peach)||scaffold_1||8594151||8595717||PAC:17643711||-1||CDS||461393240||25855	461393240	0	0.0111111	0.00206186	TRUE	1	1	1	1	1	17	1
>Prunus persica (peach)||scaffold_1||37745721||37746707||PAC:17643712||1||CDS||461393242||26423	461393242	0	0.00699301	0.00377358	TRUE					1	29	1
>Prunus persica (peach)||scaffold_1||4197955||4198290||PAC:17643725||1||CDS||461393244||26994	461393244	0	0.00510204	0.00223214	FALSE						27	1
>Prunus persica (peach)||scaffold_1||16837712||16839702||PAC:17643726||-1||CDS||461393246||27565	461393246	0	0	0	TRUE		1				26	1
>Prunus persica (peach)||scaffold_1||32189550||32197047||PAC:17643735||-1||CDS||461393248||28136	461393248	0.021978	0	0.00374532	TRUE	1	1	1	1	1	28	1
>Prunus persica (peach)||scaffold_1||34732332||34734633||PAC:17643737||1||CDS||461393250||7	461393250	0		0.0042735	TRUE	1		1		1	25	1
>Prunus persica (peach)||scaffold_1||5209083||5215533||PAC:17643750||1||CDS||461393254||1150	461393254	0.00699301	0.016	0.00505902	TRUE			1	1		36	1
>Prunus persica (peach)||scaffold_1||33481415||33486817||PAC:17643754||1||CDS||461393256||1721	461393256	0.0105634	0	0.0021978	TRUE			1	1	1	23	2
>Prunus persica (peach)||scaffold_1||42608422||42611455||PAC:17643755||-1||CDS||461393258||2292	461393258	0.938931	0	0.00162602	FALSE						21	2
>Prunus persica (peach)||scaffold_1||40711070||40714665||PAC:17643759||1||CDS||461393260||2863	461393260	0	0.00840336	0.00987654	TRUE	1		1		1	34	1
>Prunus persica (peach)||scaffold_1||15585891||15586109||PAC:17643762||-1||CDS||461393262||3434	461393262				TRUE		1				18	10
>Prunus persica (peach)||scaffold_1||40952450||40953693||PAC:17643764||1||CDS||461393266||4577	461393266	0.0120482	0.00515464	0.00201005	TRUE			1		1	27	1
>Prunus persica (peach)||scaffold_1||8567326||8570803||PAC:17643772||-1||CDS||461393268||5147	461393268	0.475309	0.00826446	0.00509554	TRUE	1		1		1	23	1
>Prunus persica (peach)||scaffold_1||35814952||35818722||PAC:17643782||-1||CDS||461393270||5714	461393270	0	0	0.00500835	TRUE	1	1	1	1	1	29	1
>Prunus persica (peach)||scaffold_1||4382479||4383998||PAC:17643787||-1||CDS||461393272||6282	461393272		0	0.0049505	FALSE						39	1
>Prunus persica (peach)||scaffold_1||24745486||24747357||PAC:17643793||-1||CDS||461393274||6852	461393274	0	0.0148515	0	TRUE	1	1	1			42	2
>Prunus persica (peach)||scaffold_1||36838329||36841282||PAC:17643799||-1||CDS||461393276||7421	461393276	0		0.00818554	TRUE	1		1		1	37	1
>Prunus persica (peach)||scaffold_1||29240016||29241122||PAC:17643807||-1||CDS||461393278||7990	461393278	0	0.00826446	0	TRUE				1	1	17	1
>Prunus persica (peach)||scaffold_1||33653546||33657734||PAC:17643813||-1||CDS||461393282||9124	461393282	0	0	0.00418994	TRUE		1	1		1	29	1
>Prunus persica (peach)||scaffold_1||38111319||38114349||PAC:17643814||1||CDS||461393284||9688	461393284	0	0	0.0103245	FALSE						21	1
>Prunus persica (peach)||scaffold_1||41057388||41058389||PAC:17643818||-1||CDS||461393288||10820	461393288	0	0	0.00668449	TRUE	1		1	1		16	1
>Prunus persica (peach)||scaffold_1||39141001||39141909||PAC:17643820||1||CDS||461393290||11384	461393290	0	0	0.00235571	TRUE		1	1		1	21	1
>Prunus persica (peach)||scaffold_1||12246358||12249941||PAC:17643822||1||CDS||461393292||11950	461393292	0	0	0.00340136	FALSE						21	1
>Prunus persica (peach)||scaffold_1||28150971||28152566||PAC:17643830||1||CDS||461393294||12517	461393294	0.00395257	0	0.00518135	TRUE	1		1	1	1	33	1
>Prunus persica (peach)||scaffold_1||21960459||21962768||PAC:17643833||1||CDS||461393296||13081	461393296	0	0	0.00181818	TRUE		1	1		1	41	1
>Prunus persica (peach)||scaffold_1||31685743||31693149||PAC:17643834||-1||CDS||461393298||13647	461393298		0	0.00358852	TRUE			1		1	25	2
>Prunus persica (peach)||scaffold_1||17083473||17084313||PAC:17643835||1||CDS||461393300||14214	461393300	0.0222222	0.00952381	0.00994318	TRUE	1	1				36	2
>Prunus persica (peach)||scaffold_1||32812568||32813731||PAC:17643838||1||CDS||461393302||14780	461393302			0.190647	TRUE	1	1	1	1		22	1
>Prunus persica (peach)||scaffold_1||18094427||18095014||PAC:17643842||1||CDS||461393304||15347	461393304	0.955224	0.131579	0.00778643	TRUE		1				16	1
>Prunus persica (peach)||scaffold_1||7293377||7294162||PAC:17643847||1||CDS||461393306||15914	461393306	0.31746	0.0140845	0.0126904	FALSE						17	2
>Prunus persica (peach)||scaffold_1||22061377||22063205||PAC:17643852||1||CDS||461393308||16481	461393308				FALSE						21	10
>Prunus persica (peach)||scaffold_1||42290896||42303059||PAC:17643853||-1||CDS||461393310||17047	461393310	0.681159	0	0.00314465	TRUE	1		1	1	1	32	1
>Prunus persica (peach)||scaffold_1||8015987||8017734||PAC:17643854||-1||CDS||461393312||17613	461393312	0.52381	0	0.0011919	TRUE	1		1	1	1	19	1
>Prunus persica (peach)||scaffold_1||28212876||28213760||PAC:17643856||1||CDS||461393314||18180	461393314	0.0131579	0.00649351	0.00142857	FALSE						21	2
>Prunus persica (peach)||scaffold_1||40822377||40823787||PAC:17643859||-1||CDS||461393316||18746	461393316	0.94	0.00508906	0.00320513	TRUE	1		1		1	37	1
>Prunus persica (peach)||scaffold_1||2385897||2388963||PAC:17643860||1||CDS||461393318||19313	461393318	0	0	0.00294985	TRUE	1		1	1	1	23	1
>Prunus persica (peach)||scaffold_1||29419462||29423417||PAC:17643863||-1||CDS||461393320||19881	461393320	0	0.0164474	0.00424929	TRUE	1		1	1	1	25	1
>Prunus persica (peach)||scaffold_1||12195085||12195517||PAC:17643870||1||CDS||461393324||21019	461393324	0.973333	0.963077	0.182948	FALSE						23	1
>Prunus persica (peach)||scaffold_1||3103856||3104681||PAC:17643880||-1||CDS||461393326||21588	461393326	0.974359	0.541667	0.0225989	FALSE						19	2
>Prunus persica (peach)||scaffold_1||36221929||36227629||PAC:17643883||1||CDS||461393328||22158	461393328	0	0	0.0107991	TRUE	1	1	1	1	1	29	1
>Prunus persica (peach)||scaffold_1||1557744||1559606||PAC:17643891||1||CDS||461393332||23294	461393332		0.74375	0.12013	FALSE						17	2
>Prunus persica (peach)||scaffold_1||13724746||13725086||PAC:17643893||1||CDS||461393334||23863	461393334				FALSE						17	10
>Prunus persica (peach)||scaffold_1||46427429||46428159||PAC:17643906||1||CDS||461393336||24432	461393336	0	0.0149254	0.00406504	TRUE		1	1	1	1	35	1
>Prunus persica (peach)||scaffold_1||24407160||24407954||PAC:17643909||-1||CDS||461393338||25001	461393338	0	0	0.00258398	TRUE	1		1	1		26	1
>Prunus persica (peach)||scaffold_1||31047136||31056373||PAC:17643917||-1||CDS||461393340||25570	461393340	0.979798	0	0.00571429	FALSE						18	1
>Prunus persica (peach)||scaffold_1||33082126||33082401||PAC:17643919||-1||CDS||461393342||26139	461393342	0	0	0.00881057	TRUE			1	1		20	2
>Prunus persica (peach)||scaffold_1||10085634||10087618||PAC:17643923||1||CDS||461393344||26709	461393344	0.883721	0.794872	0.0610526	FALSE						31	1
>Prunus persica (peach)||scaffold_1||26421403||26423287||PAC:17643924||1||CDS||461393346||27279	461393346		0.633333	0.0277778	TRUE		1				13	2
>Prunus persica (peach)||scaffold_1||21937409||21942429||PAC:17643925||1||CDS||461393348||27851	461393348	0.478873	0	0.00503145	TRUE			1		1	20	1
>Prunus persica (peach)||scaffold_1||469909||470289||PAC:17643928||1||CDS||461393350||28422	461393350	0	0.0108696	0.0137694	TRUE		1	1			15	1
>Prunus persica (peach)||scaffold_1||41305786||41310773||PAC:17643929||-1||CDS||461393352||293	461393352		0	0.00935829	TRUE	1		1	1	1	35	2
>Prunus persica (peach)||scaffold_1||3427794||3428324||PAC:17643936||1||CDS||461393354||864	461393354	0.0140845	0	0.00319489	FALSE						24	1
>Prunus persica (peach)||scaffold_1||12641047||12642923||PAC:17643947||-1||CDS||461393356||1435	461393356	0	0.00442478	0.00796813	FALSE						12	2
>Prunus persica (peach)||scaffold_1||21416061||21417063||PAC:17643970||-1||CDS||461393358||2006	461393358	0.928889	0.704348	0.0424658	FALSE						22	2
>Prunus persica (peach)||scaffold_1||22011006||22013647||PAC:17643975||1||CDS||461393360||2578	461393360	0.00641026	0	0.00829187	TRUE	1	1	1		1	28	1
>Prunus persica (peach)||scaffold_1||11139561||11140628||PAC:17643978||-1||CDS||461393362||3148	461393362	0.00652174	0.00649351	0.013369	TRUE	1		1	1	1	25	1
>Prunus persica (peach)||scaffold_1||12225190||12225402||PAC:17644002||-1||CDS||461393364||3721	461393364	0.00961538	0.00483092	0.00184843	FALSE						18	1
>Prunus persica (peach)||scaffold_1||45157162||45157383||PAC:17644008||-1||CDS||461393366||4291	461393366				FALSE						27	10
>Prunus persica (peach)||scaffold_1||37734518||37735000||PAC:17644015||1||CDS||461393368||4862	461393368	0.0035461	0.00628931	0.0049505	FALSE						36	2
>Prunus persica (peach)||scaffold_1||35821854||35822931||PAC:17644020||1||CDS||461393370||5431	461393370	0	0.00775194	0.000935454	TRUE			1			31	1
>Prunus persica (peach)||scaffold_1||31185161||31188239||PAC:17644023||-1||CDS||461393372||5997	461393372	0.0137931	0.00609756	0.00188324	TRUE	1	1	1		1	22	1
>Prunus persica (peach)||scaffold_1||38339624||38342722||PAC:17644024||1||CDS||461393374||6566	461393374	0	0	0.00545703	TRUE		1	1		1	25	1
>Prunus persica (peach)||scaffold_1||22001604||22009014||PAC:17644026||1||CDS||461393376||7135	461393376	0	0	0.00804829	TRUE	1	1	1		1	23	1
>Prunus persica (peach)||scaffold_1||10845667||10847829||PAC:17644027||1||CDS||461393378||7703	461393378	1	0	0.00336134	FALSE						18	1
>Prunus persica (peach)||scaffold_1||45400109||45400312||PAC:17644028||1||CDS||461393380||8272	461393380	0	0.00561798	0	TRUE			1	1		30	2
>Prunus persica (peach)||scaffold_1||39783923||39791096||PAC:17644035||1||CDS||461393382||8839	461393382	0.0097561	0.00925926	0.00199601	TRUE	1		1		1	38	1
>Prunus persica (peach)||scaffold_1||7674336||7685782||PAC:17644036||-1||CDS||461393384||9405	461393384	0.893805	0	0.00152672	TRUE			1	1	1	31	1
>Prunus persica (peach)||scaffold_1||24585588||24588828||PAC:17644039||-1||CDS||461393386||9971	461393386		0	0.00350467	FALSE						22	2
>Prunus persica (peach)||scaffold_1||26443805||26448615||PAC:17644040||-1||CDS||461393388||10537	461393388	0.00961538	0	0.0215947	TRUE	1		1	1		24	1
>Prunus persica (peach)||scaffold_1||23825958||23826695||PAC:17644046||1||CDS||461393390||11102	461393390		0	0.00559701	TRUE	1		1	1	1	22	1
>Prunus persica (peach)||scaffold_1||31122118||31122494||PAC:17644047||1||CDS||461393392||11667	461393392	0	0.00584795	0.00720461	FALSE						29	1
>Prunus persica (peach)||scaffold_1||19919003||19920765||PAC:17644049||1||CDS||461393394||12233	461393394	0	0.00290698	0.00599401	FALSE						22	2
>Prunus persica (peach)||scaffold_1||40215490||40217356||PAC:17644064||1||CDS||461393396||12800	461393396		0	0.00590551	TRUE	1		1	1	1	22	1
>Prunus persica (peach)||scaffold_1||31554347||31557029||PAC:17644067||1||CDS||461393398||13366	461393398	0.00943396	0.00790514	0	TRUE	1		1			22	1
>Prunus persica (peach)||scaffold_1||30673924||30676960||PAC:17644072||-1||CDS||461393400||13932	461393400	0.937063	0	0.00458015	TRUE	1		1	1	1	22	1
>Prunus persica (peach)||scaffold_1||12442270||12447487||PAC:17644082||1||CDS||461393402||14499	461393402	0	0.00546448	0.00298954	TRUE	1		1	1	1	25	2
>Prunus persica (peach)||scaffold_1||5642477||5643522||PAC:17644088||1||CDS||461393404||15066	461393404	0.946237	0.689655	0.154514	FALSE						12	1
>Prunus persica (peach)||scaffold_1||29882008||29883448||PAC:17644090||1||CDS||461393406||15633	461393406	0	0	0	TRUE				1		21	2
>Prunus persica (peach)||scaffold_1||2261021||2262043||PAC:17644091||1||CDS||461393408||16200	461393408		1	0.0769231	FALSE						26	2
>Prunus persica (peach)||scaffold_1||33435052||33436809||PAC:17644098||1||CDS||461393410||16766	461393410	0.00877193	0.00869565	0.00564972	TRUE	1		1	1	1	28	1
>Prunus persica (peach)||scaffold_1||30475417||30476618||PAC:17644102||1||CDS||461393412||17333	461393412	0.015748	0	0.00397614	TRUE		1	1	1	1	32	1
>Prunus persica (peach)||scaffold_1||21869989||21875840||PAC:17644110||-1||CDS||461393414||17900	461393414		0.722222	0.268018	FALSE						14	2
>Prunus persica (peach)||scaffold_1||30452212||30452604||PAC:17644115||-1||CDS||461393416||18466	461393416	0.0045045	0	0.00441501	TRUE				1	1	41	1
>Prunus persica (peach)||scaffold_1||24609328||24615504||PAC:17644124||1||CDS||461393418||19033	461393418	0	0	0.00459242	TRUE	1		1	1	1	20	1
>Prunus persica (peach)||scaffold_1||6500174||6504666||PAC:17644128||1||CDS||461393420||19599	461393420	0	0	0.00936768	TRUE	1		1	1	1	17	1
>Prunus persica (peach)||scaffold_1||5384717||5389687||PAC:17644139||1||CDS||461393422||20168	461393422		0.0078125	0.00220751	TRUE			1		1	20	1
>Prunus persica (peach)||scaffold_1||28306864||28308835||PAC:17644145||-1||CDS||461393426||21306	461393426	0.0135135	0.00621118	0.00493218	FALSE						27	2
>Prunus persica (peach)||scaffold_1||9137641||9138430||PAC:17644161||-1||CDS||461393428||21875	461393428	0.147059	0.0126183	0.00507614	TRUE	1		1	1	1	16	2
>Prunus persica (peach)||scaffold_1||9507812||9508966||PAC:17644163||1||CDS||461393430||22445	461393430	0	0.00598802	0.00199203	FALSE						19	1
>Prunus persica (peach)||scaffold_1||4108651||4109064||PAC:17644170||-1||CDS||461393432||23013	461393432	0.00657895	0.00353357	0.00541272	FALSE						19	1
>Prunus persica (peach)||scaffold_1||32642921||32645198||PAC:17644172||-1||CDS||461393434||23581	461393434	0	0	0	TRUE			1		1	21	1
>Prunus persica (peach)||scaffold_1||39191184||39194304||PAC:17644180||-1||CDS||461393436||24149	461393436	0.6	0	0.00344234	TRUE	1		1	1	1	29	1
>Prunus persica (peach)||scaffold_1||11240130||11240779||PAC:17644183||1||CDS||461393438||24718	461393438	0.931034	0.5625	0.0215385	FALSE						16	1
>Prunus persica (peach)||scaffold_1||45317070||45317924||PAC:17644192||-1||CDS||461393440||25287	461393440	0	0.00502513	0.00225225	TRUE	1	1				19	1
>Prunus persica (peach)||scaffold_1||40741323||40742906||PAC:17644194||1||CDS||461393442||25856	461393442	0	0	0.00249377	FALSE						21	1
>Prunus persica (peach)||scaffold_1||23859086||23861560||PAC:17644198||-1||CDS||461393444||26424	461393444	0.431034	0.00581395	0.00475436	FALSE						17	1
>Prunus persica (peach)||scaffold_1||28747030||28747619||PAC:17644203||1||CDS||461393446||26995	461393446	0.00542005	0	0	FALSE						35	1
>Prunus persica (peach)||scaffold_1||40398389||40401312||PAC:17644207||1||CDS||461393448||27566	461393448	0	0.00246305	0.00293686	TRUE	1		1		1	27	1
>Prunus persica (peach)||scaffold_1||29399922||29403674||PAC:17644209||1||CDS||461393450||28137	461393450	0	0.00884956	0.00131752	TRUE			1	1		35	1
>Prunus persica (peach)||scaffold_1||43258600||43259969||PAC:17644214||1||CDS||461393452||8	461393452	1	0.75	0.0607477	TRUE		1				15	10
>Prunus persica (peach)||scaffold_1||38147792||38148727||PAC:17644217||-1||CDS||461393454||580	461393454	0.00571429	0.00909091	0.0146341	FALSE						21	2
>Prunus persica (peach)||scaffold_1||42487448||42489055||PAC:17644225||-1||CDS||461393456||1151	461393456	0	0	0.00421053	FALSE						25	1
>Prunus persica (peach)||scaffold_1||1250728||1255552||PAC:17644226||1||CDS||461393458||1722	461393458	0.796296	0.885906	0.1	FALSE						14	10
>Prunus persica (peach)||scaffold_1||37716676||37718832||PAC:17644233||1||CDS||461393460||2293	461393460	0	0	0.00248756	TRUE	1					27	1
>Prunus persica (peach)||scaffold_1||33053887||33055944||PAC:17644236||1||CDS||461393462||2864	461393462	0	0	0.00196464	TRUE			1		1	20	1
>Prunus persica (peach)||scaffold_1||37132133||37134759||PAC:17644238||-1||CDS||461393464||3435	461393464	0	0	0.00311042	TRUE	1	1	1	1	1	22	1
>Prunus persica (peach)||scaffold_1||11216968||11224197||PAC:17644247||1||CDS||461393466||4006	461393466	0	0.00606061	0.00574713	TRUE			1	1	1	25	1
>Prunus persica (peach)||scaffold_1||431402||440581||PAC:17644253||1||CDS||461393468||4578	461393468	0	0	0.00140449	TRUE	1		1	1	1	26	1
>Prunus persica (peach)||scaffold_1||27099496||27102623||PAC:17644260||-1||CDS||461393472||5715	461393472	0.970588	0	0.00705219	TRUE	1		1	1	1	36	1
>Prunus persica (peach)||scaffold_1||10887103||10887276||PAC:17644266||-1||CDS||461393474||6283	461393474	0.533742	0	0.00519031	TRUE	1		1		1	24	1
>Prunus persica (peach)||scaffold_1||25365053||25369429||PAC:17644268||-1||CDS||461393476||6853	461393476	0.982143	0.796296	0.203947	TRUE	1			1		29	2
>Prunus persica (peach)||scaffold_1||6038949||6041821||PAC:17644269||-1||CDS||461393478||7422	461393478	0	0.00507614	0.00371747	FALSE						24	1
>Prunus persica (peach)||scaffold_1||33209357||33210082||PAC:17644272||-1||CDS||461393480||7991	461393480	0	0	0.00613497	FALSE						16	1
>Prunus persica (peach)||scaffold_1||11755422||11757041||PAC:17644275||-1||CDS||461393482||8558	461393482	0.971429	0	0.00642055	TRUE	1	1	1	1	1	22	1
>Prunus persica (peach)||scaffold_1||30004203||30005392||PAC:17644287||-1||CDS||461393484||9125	461393484	0	0	0.00389864	TRUE	1		1	1	1	20	2
>Prunus persica (peach)||scaffold_1||37430408||37430776||PAC:17644292||-1||CDS||461393486||9689	461393486	0	0.00641026	0.00128205	FALSE						22	2
>Prunus persica (peach)||scaffold_1||17542079||17542576||PAC:17644298||1||CDS||461393488||10255	461393488		0	0	FALSE						26	1
>Prunus persica (peach)||scaffold_1||34001298||34002659||PAC:17644312||1||CDS||461393492||11385	461393492	0	0.0208333	0.00183486	TRUE	1	1	1	1	1	34	1
>Prunus persica (peach)||scaffold_1||32320805||32322311||PAC:17644314||-1||CDS||461393494||11951	461393494	0	0	0.00446429	FALSE						19	2
>Prunus persica (peach)||scaffold_1||43346528||43348745||PAC:17644315||1||CDS||461393496||12518	461393496	0	0	0.00511073	TRUE					1	31	1
>Prunus persica (peach)||scaffold_1||42492447||42500533||PAC:17644316||-1||CDS||461393498||13082	461393498	0	0.00581395	0.00223964	TRUE	1		1		1	21	2
>Prunus persica (peach)||scaffold_1||45655023||45655842||PAC:17644337||-1||CDS||461393502||14215	461393502		0.00347222	0.00517464	TRUE	1	1	1	1	1	25	1
>Prunus persica (peach)||scaffold_1||23916622||23918219||PAC:17644340||-1||CDS||461393504||14781	461393504	0.04	0.00892857	0.00296736	TRUE	1		1		1	16	1
>Prunus persica (peach)||scaffold_1||43001256||43003359||PAC:17644345||1||CDS||461393506||15348	461393506	0.00719424	0	0	FALSE						32	1
>Prunus persica (peach)||scaffold_1||44223842||44228026||PAC:17644350||1||CDS||461393508||15915	461393508	0.0106383	0	0.00549451	TRUE					1	23	1
>Prunus persica (peach)||scaffold_1||16138570||16138791||PAC:17644357||-1||CDS||461393510||16482	461393510				FALSE						27	10
>Prunus persica (peach)||scaffold_1||34069763||34072123||PAC:17644359||-1||CDS||461393512||17048	461393512	0.0144928	0.00338983	0.00462428	TRUE			1		1	28	1
>Prunus persica (peach)||scaffold_1||17002985||17003365||PAC:17644363||-1||CDS||461393514||17614	461393514				FALSE						25	10
>Prunus persica (peach)||scaffold_1||43840004||43844073||PAC:17644375||1||CDS||461393518||18747	461393518	0	0	0.00139276	FALSE						25	1
>Prunus persica (peach)||scaffold_1||10659399||10660660||PAC:17644388||1||CDS||461393520||19314	461393520	0	0	0.00702576	FALSE						22	1
>Prunus persica (peach)||scaffold_1||46388160||46389117||PAC:17644389||-1||CDS||461393522||19882	461393522		0	0.0033389	FALSE						35	2
>Prunus persica (peach)||scaffold_1||23561309||23561530||PAC:17644394||-1||CDS||461393524||20451	461393524				TRUE		1				27	10
>Prunus persica (peach)||scaffold_1||34897194||34898717||PAC:17644397||-1||CDS||461393526||21020	461393526	0.314917	0.005	0.00564972	TRUE	1	1	1	1	1	23	1
>Prunus persica (peach)||scaffold_1||23120787||23122629||PAC:17644405||1||CDS||461393528||21589	461393528	0.961538	1	0	TRUE		1				22	10
>Prunus persica (peach)||scaffold_1||29397168||29397662||PAC:17644406||1||CDS||461393530||22159	461393530	0	0	0.00433839	TRUE	1		1			28	1
>Prunus persica (peach)||scaffold_1||14044395||14044610||PAC:17644412||1||CDS||461393532||22727	461393532		0.00574713	0.00893855	FALSE						16	1
>Prunus persica (peach)||scaffold_1||29117450||29121168||PAC:17644413||-1||CDS||461393534||23295	461393534	0	0.00442478	0.00291971	TRUE	1		1	1	1	26	1
>Prunus persica (peach)||scaffold_1||25975110||25978723||PAC:17644419||-1||CDS||461393536||23864	461393536	0.663366	0.0344828	0.0203528	TRUE	1	1	1	1	1	30	1
>Prunus persica (peach)||scaffold_1||40466855||40469246||PAC:17644427||-1||CDS||461393538||24433	461393538	0.105769	0.0148515	0.00127551	FALSE						27	1
>Prunus persica (peach)||scaffold_1||6053299||6060888||PAC:17644429||1||CDS||461393540||25002	461393540	0.00598802	0	0.00511509	FALSE						19	1
>Prunus persica (peach)||scaffold_1||40472613||40475300||PAC:17644430||-1||CDS||461393542||25571	461393542	0.819355	0.00900901	0.00151976	TRUE	1		1	1	1	27	1
>Prunus persica (peach)||scaffold_1||27590659||27593925||PAC:17644431||-1||CDS||461393544||26140	461393544		0.00714286	0.00561798	TRUE	1	1	1	1	1	25	1
>Prunus persica (peach)||scaffold_1||38132767||38137297||PAC:17644437||1||CDS||461393546||26710	461393546	0	0	0.00246914	FALSE						22	2
>Prunus persica (peach)||scaffold_1||17897900||17903073||PAC:17644441||-1||CDS||461393548||27280	461393548	0.965035	0.788889	0.0758123	TRUE		1				24	1
>Prunus persica (peach)||scaffold_1||25260256||25261898||PAC:17644445||-1||CDS||461393550||27852	461393550	0	0.0194175	0.00324675	TRUE	1		1		1	14	1
>Prunus persica (peach)||scaffold_1||46207711||46211152||PAC:17644451||-1||CDS||461393552||28423	461393552	0	0.00900901	0.0114566	TRUE	1			1	1	23	1
>Prunus persica (peach)||scaffold_1||35857560||35858054||PAC:17644458||1||CDS||461393556||865	461393556	0	0	0.00228833	TRUE	1		1	1		33	1
>Prunus persica (peach)||scaffold_1||30541794||30542027||PAC:17644465||1||CDS||461393558||1436	461393558	0.0120482	0	0.00294551	TRUE			1	1		37	1
>Prunus persica (peach)||scaffold_1||36235235||36238191||PAC:17644472||-1||CDS||461393560||2007	461393560	0.714286	0	0	TRUE	1		1	1	1	19	1
>Prunus persica (peach)||scaffold_1||14501861||14503381||PAC:17644477||1||CDS||461393562||2579	461393562	0	0	0.00184843	FALSE						23	2
>Prunus persica (peach)||scaffold_1||39061322||39063006||PAC:17644482||1||CDS||461393564||3149	461393564	0.0075188	0	0	TRUE	1		1		1	26	1
>Prunus persica (peach)||scaffold_1||39056167||39057546||PAC:17644483||-1||CDS||461393566||3722	461393566	0	0.00446429	0.00769231	FALSE						14	1
>Prunus persica (peach)||scaffold_1||8128609||8135634||PAC:17644486||-1||CDS||461393568||4292	461393568	0.0357143	0	0.0128755	FALSE						20	1
>Prunus persica (peach)||scaffold_1||12173617||12177880||PAC:17644489||-1||CDS||461393570||4863	461393570	0.976744	0.00632911	0.00483676	FALSE						24	1
>Prunus persica (peach)||scaffold_1||13699269||13704210||PAC:17644496||1||CDS||461393572||5432	461393572		0.0104167	0.00153139	TRUE			1			14	1
>Prunus persica (peach)||scaffold_1||19603898||19604332||PAC:17644503||-1||CDS||461393574||5998	461393574	0.95	0.230769	0.022646	FALSE						23	2
>Prunus persica (peach)||scaffold_1||5283344||5283697||PAC:17644504||1||CDS||461393576||6567	461393576	0	0	0.00160772	FALSE						16	1
>Prunus persica (peach)||scaffold_1||30735236||30736729||PAC:17644512||1||CDS||461393578||7136	461393578	0	0.00558659	0.00672269	TRUE			1	1		22	1
>Prunus persica (peach)||scaffold_1||43736991||43742043||PAC:17644529||1||CDS||461393582||8273	461393582	0	0.00581395	0.0015083	TRUE		1		1		32	1
>Prunus persica (peach)||scaffold_1||42654199||42660657||PAC:17644535||1||CDS||461393584||8840	461393584	0	0	0.00613497	TRUE			1	1	1	20	1
>Prunus persica (peach)||scaffold_1||22714877||22715340||PAC:17644541||1||CDS||461393586||9406	461393586	0.954545	0.111111	0.0111524	FALSE						24	1
>Prunus persica (peach)||scaffold_1||37909796||37912766||PAC:17644543||1||CDS||461393588||9972	461393588	0	0	0.00540541	TRUE				1	1	23	1
>Prunus persica (peach)||scaffold_1||22494556||22498146||PAC:17644547||1||CDS||461393590||10538	461393590	0.909091	1	0.153846	TRUE		1				24	10
>Prunus persica (peach)||scaffold_1||30079594||30082777||PAC:17644549||1||CDS||461393592||11103	461393592	0.00840336	0.00456621	0	TRUE	1		1		1	31	1
>Prunus persica (peach)||scaffold_1||30080028||30082777||PAC:17644550||1||CDS||461393594||11668	461393594	0	0	0.00810811	FALSE						24	1
>Prunus persica (peach)||scaffold_1||21693380||21695571||PAC:17644552||1||CDS||461393596||12234	461393596		0.0128205	0.00113379	TRUE	1		1		1	20	1
>Prunus persica (peach)||scaffold_1||24675247||24675999||PAC:17644553||1||CDS||461393598||12801	461393598	0.903226	0.366667	0.0192308	FALSE						11	2
>Prunus persica (peach)||scaffold_1||37211922||37212200||PAC:17644559||1||CDS||461393600||13367	461393600	0	0	0.00465839	TRUE		1	1	1		31	1
>Prunus persica (peach)||scaffold_1||32828608||32833366||PAC:17644563||-1||CDS||461393602||13933	461393602	0	0	0.00413793	TRUE	1	1	1	1	1	28	1
>Prunus persica (peach)||scaffold_1||35927946||35929426||PAC:17644567||-1||CDS||461393604||14500	461393604	0	0.0106007	0.0027248	TRUE	1	1	1	1	1	15	1
>Prunus persica (peach)||scaffold_1||36924930||36927717||PAC:17644571||-1||CDS||461393606||15067	461393606		0	0.00620347	TRUE	1	1	1	1	1	16	1
>Prunus persica (peach)||scaffold_1||37651884||37653587||PAC:17644576||1||CDS||461393610||16201	461393610	0	0	0.007109	TRUE			1		1	20	1
>Prunus persica (peach)||scaffold_1||26845895||26849473||PAC:17644580||-1||CDS||461393612||16767	461393612	0.0131579	0.0108696	0.00692521	TRUE	1		1	1	1	27	1
>Prunus persica (peach)||scaffold_1||35854553||35856821||PAC:17644601||1||CDS||461393614||17334	461393614				FALSE						19	1
>Prunus persica (peach)||scaffold_1||635039||636733||PAC:17644604||-1||CDS||461393616||17901	461393616	0.919355	0.551913	0.0430556	FALSE						20	10
>Prunus persica (peach)||scaffold_1||981849||982375||PAC:17644608||1||CDS||461393618||18467	461393618		0	0.00224215	TRUE			1	1	1	28	2
>Prunus persica (peach)||scaffold_1||22812578||22814880||PAC:17644609||-1||CDS||461393620||19034	461393620	0	0	0.00698324	TRUE	1		1	1		33	1
>Prunus persica (peach)||scaffold_1||13060386||13062218||PAC:17644611||1||CDS||461393622||19600	461393622				FALSE						22	10
>Prunus persica (peach)||scaffold_1||46221714||46223483||PAC:17644612||1||CDS||461393624||20169	461393624		0	0.00899281	TRUE	1		1	1	1	15	1
>Prunus persica (peach)||scaffold_1||19724908||19728451||PAC:17644615||1||CDS||461393626||20738	461393626				FALSE						22	10
>Prunus persica (peach)||scaffold_1||35248129||35254015||PAC:17644619||-1||CDS||461393628||21307	461393628	1	0	0.00410678	TRUE	1		1	1	1	13	1
>Prunus persica (peach)||scaffold_1||30897239||30898423||PAC:17644628||-1||CDS||461393630||21876	461393630	0.71223	0.0245902	0.00919118	TRUE	1		1		1	21	1
>Prunus persica (peach)||scaffold_1||30214240||30214791||PAC:17644630||1||CDS||461393632||22446	461393632	0	0	0	FALSE						25	2
>Prunus persica (peach)||scaffold_1||2151607||2152131||PAC:17644644||-1||CDS||461393634||23014	461393634	0	0.00617284	0.00403226	FALSE						22	1
>Prunus persica (peach)||scaffold_1||6082817||6083305||PAC:17644650||1||CDS||461393636||23582	461393636		0	0.0049505	TRUE		1				21	1
>Prunus persica (peach)||scaffold_1||40268897||40272441||PAC:17644657||1||CDS||461393638||24150	461393638				FALSE						22	10
>Prunus persica (peach)||scaffold_1||23670386||23672158||PAC:17644659||-1||CDS||461393640||24719	461393640		0	0.00253807	FALSE						19	2
>Prunus persica (peach)||scaffold_1||12578136||12581317||PAC:17644673||1||CDS||461393646||26425	461393646	1		0	TRUE		1				20	10
>Prunus persica (peach)||scaffold_1||35792312||35796889||PAC:17644674||1||CDS||461393648||26996	461393648	0	0.00442478	0.0071599	TRUE		1			1	22	1
>Prunus persica (peach)||scaffold_1||28508600||28509766||PAC:17644675||1||CDS||461393650||27567	461393650	1	0.833333	0.153846	TRUE		1	1	1	1	21	1
>Prunus persica (peach)||scaffold_1||6301487||6304105||PAC:17644678||-1||CDS||461393652||28138	461393652	0.0285714	0.0078329	0.010514	TRUE		1				23	10
>Prunus persica (peach)||scaffold_1||34667925||34668882||PAC:17644679||-1||CDS||461393654||9	461393654	0.010582	0.0033557	0.00276625	FALSE						23	1
>Prunus persica (peach)||scaffold_1||32748487||32752682||PAC:17644685||-1||CDS||461393656||581	461393656	0.8	0.0100503	0	TRUE	1		1	1	1	23	2
>Prunus persica (peach)||scaffold_1||8471296||8473076||PAC:17644694||1||CDS||461393658||1152	461393658	0		0.0105708	TRUE	1	1	1	1	1	23	1
>Prunus persica (peach)||scaffold_1||27874370||27877220||PAC:17644697||-1||CDS||461393662||2294	461393662	0.722727	0.0121951	0.00113766	TRUE	1		1	1	1	24	1
>Prunus persica (peach)||scaffold_1||27875164||27877220||PAC:17644698||-1||CDS||461393664||2865	461393664	0.339623	0.01	0.00656455	FALSE						24	1
>Prunus persica (peach)||scaffold_1||16884103||16884324||PAC:17644701||-1||CDS||461393666||3436	461393666				TRUE		1				27	10
>Prunus persica (peach)||scaffold_1||13880281||13881281||PAC:17644722||1||CDS||461393668||4007	461393668	0.925926	0.737705	0.0423601	FALSE						20	2
>Prunus persica (peach)||scaffold_1||19269668||19269913||PAC:17644724||1||CDS||461393670||4579	461393670		0	0.00309598	FALSE						32	1
>Prunus persica (peach)||scaffold_1||21441973||21443229||PAC:17644729||1||CDS||461393672||5149	461393672	0	0	0	TRUE			1		1	25	1
>Prunus persica (peach)||scaffold_1||36370337||36370813||PAC:17644734||1||CDS||461393674||5716	461393674	0	0.01	0.00284495	FALSE						19	1
>Prunus persica (peach)||scaffold_1||15215878||15216408||PAC:17644739||-1||CDS||461393676||6284	461393676	0	0	0.00362319	FALSE						12	1
>Prunus persica (peach)||scaffold_1||39499643||39500392||PAC:17644740||1||CDS||461393678||6854	461393678	0.0114943	0	0.0037037	TRUE	1		1			39	1
>Prunus persica (peach)||scaffold_1||23863506||23866654||PAC:17644741||-1||CDS||461393680||7423	461393680	0.943231	0.0138889	0.00437956	TRUE			1		1	21	1
>Prunus persica (peach)||scaffold_1||33335090||33336927||PAC:17644747||1||CDS||461393682||7992	461393682	0	0	0.00696864	TRUE			1		1	26	1
>Prunus persica (peach)||scaffold_1||10616475||10618945||PAC:17644756||1||CDS||461393684||8559	461393684	0.888889	0.724638	0.026362	TRUE		1				7	2
>Prunus persica (peach)||scaffold_1||5718220||5720832||PAC:17644757||1||CDS||461393686||9126	461393686	0.928571	0.583333	0.0802292	FALSE						34	2
>Prunus persica (peach)||scaffold_1||8225331||8225750||PAC:17644762||-1||CDS||461393688||9690	461393688	0.75	0	0	FALSE						11	2
>Prunus persica (peach)||scaffold_1||4148314||4148739||PAC:17644766||-1||CDS||461393690||10256	461393690	0.0116279	0	0.00160514	TRUE	1					36	1
>Prunus persica (peach)||scaffold_1||24420531||24422857||PAC:17644770||1||CDS||461393692||10822	461393692	0	0	0	TRUE	1			1	1	22	2
>Prunus persica (peach)||scaffold_1||32774940||32775696||PAC:17644773||-1||CDS||461393696||11952	461393696	0.0126582	0.0102564	0.00434783	TRUE			1	1	1	32	1
>Prunus persica (peach)||scaffold_1||5672219||5672718||PAC:17644775||1||CDS||461393698||12519	461393698	0	0	0.00852878	FALSE						19	10
>Prunus persica (peach)||scaffold_1||34422390||34422764||PAC:17644783||1||CDS||461393702||13649	461393702	0	0.0135135	0.00346021	FALSE						39	2
>Prunus persica (peach)||scaffold_1||18342427||18343505||PAC:17644784||-1||CDS||461393704||14216	461393704	0.706897	0	0.0117493	FALSE						31	1
>Prunus persica (peach)||scaffold_1||2125085||2128288||PAC:17644790||1||CDS||461393706||14782	461393706	0	0.00598802	0.00421941	FALSE						20	1
>Prunus persica (peach)||scaffold_1||37497095||37497987||PAC:17644791||1||CDS||461393708||15349	461393708	0	0	0.0101626	TRUE	1		1	1		38	1
>Prunus persica (peach)||scaffold_1||31708285||31713706||PAC:17644794||-1||CDS||461393710||15916	461393710	0	0.00316456	0.00121507	TRUE			1		1	25	2
>Prunus persica (peach)||scaffold_1||1036919||1037947||PAC:17644803||1||CDS||461393712||16483	461393712	0	0	0.00250627	TRUE	1		1		1	19	1
>Prunus persica (peach)||scaffold_1||32666543||32675524||PAC:17644805||-1||CDS||461393714||17049	461393714	0.911111	0.00817439	0.0125714	TRUE	1		1	1	1	25	1
>Prunus persica (peach)||scaffold_1||19042123||19045815||PAC:17644810||-1||CDS||461393716||17615	461393716	0.668966	0.00416667	0.00281294	FALSE						24	1
>Prunus persica (peach)||scaffold_1||18202065||18205356||PAC:17644815||-1||CDS||461393718||18182	461393718	0.775862	0.00401606	0.00266312	FALSE						19	2
>Prunus persica (peach)||scaffold_1||28128129||28129858||PAC:17644837||-1||CDS||461393722||19315	461393722	0.0973451	0.010101	0.00120192	TRUE	1		1	1		27	1
>Prunus persica (peach)||scaffold_1||2337870||2339087||PAC:17644842||1||CDS||461393724||19883	461393724	0	0	0	TRUE	1		1			37	1
>Prunus persica (peach)||scaffold_1||34441856||34443106||PAC:17644870||1||CDS||461393726||20452	461393726	0.030303	0	0.00576701	TRUE			1	1		24	1
>Prunus persica (peach)||scaffold_1||46645262||46646044||PAC:17644875||1||CDS||461393728||21021	461393728	0.025641	0	0.00266667	TRUE			1	1		27	1
>Prunus persica (peach)||scaffold_1||39545046||39545585||PAC:17644884||-1||CDS||461393730||21590	461393730	0	0	0.0113636	TRUE	1		1			27	2
>Prunus persica (peach)||scaffold_1||38318309||38323177||PAC:17644892||-1||CDS||461393732||22160	461393732		0.00694444	0.00619835	TRUE	1	1	1		1	24	1
>Prunus persica (peach)||scaffold_1||2315535||2317407||PAC:17644901||-1||CDS||461393734||22728	461393734	0.978723	0.653465	0.0576735	FALSE						21	1
>Prunus persica (peach)||scaffold_1||29337059||29337379||PAC:17644902||1||CDS||461393736||23296	461393736	0	0.00384615	0.00391389	FALSE						23	1
>Prunus persica (peach)||scaffold_1||34544723||34546796||PAC:17644903||1||CDS||461393738||23865	461393738		0	0.0035461	TRUE			1		1	24	1
>Prunus persica (peach)||scaffold_1||45276707||45279511||PAC:17644915||-1||CDS||461393740||24434	461393740		0.0035461	0.00389864	FALSE						23	2
>Prunus persica (peach)||scaffold_1||37196926||37204357||PAC:17644944||1||CDS||461393744||25572	461393744	0	0.0045045	0.00154083	TRUE	1		1		1	14	1
>Prunus persica (peach)||scaffold_1||4934158||4938549||PAC:17644946||-1||CDS||461393746||26141	461393746	0.95	0.0121951	0.00230947	FALSE						29	1
>Prunus persica (peach)||scaffold_1||22192530||22192775||PAC:17644950||1||CDS||461393748||26711	461393748		0.0105263	0.00346021	FALSE						25	1
>Prunus persica (peach)||scaffold_1||10172368||10177037||PAC:17644965||-1||CDS||461393750||27281	461393750		0	0.00510204	TRUE	1		1	1	1	22	2
>Prunus persica (peach)||scaffold_1||27807942||27810603||PAC:17644969||-1||CDS||461393752||27853	461393752	0	0	0.00365631	TRUE		1	1			12	1
>Prunus persica (peach)||scaffold_1||38381947||38386857||PAC:17644983||-1||CDS||461393754||28424	461393754	0.956522	0	0.00715308	TRUE			1		1	16	2
>Prunus persica (peach)||scaffold_1||20072714||20074336||PAC:17644985||1||CDS||461393756||295	461393756		0.00763359	0.0047619	TRUE			1		1	24	2
>Prunus persica (peach)||scaffold_1||35240919||35242288||PAC:17644989||1||CDS||461393758||866	461393758		0	0.00527241	TRUE	1	1	1	1	1	29	1
>Prunus persica (peach)||scaffold_1||7655817||7659360||PAC:17644996||1||CDS||461393760||1437	461393760				TRUE		1				22	10
>Prunus persica (peach)||scaffold_1||34549489||34550350||PAC:17645009||1||CDS||461393762||2008	461393762	0.00719424	0	0.00576923	TRUE	1		1			35	1
>Prunus persica (peach)||scaffold_1||33419860||33421396||PAC:17645011||1||CDS||461393764||2580	461393764	0	0.008	0.0041958	TRUE			1	1	1	14	1
>Prunus persica (peach)||scaffold_1||34353391||34357281||PAC:17645019||1||CDS||461393766||3150	461393766		0.0141844	0.00170648	FALSE						21	1
>Prunus persica (peach)||scaffold_1||2803426||2805616||PAC:17645022||-1||CDS||461393768||3723	461393768	0.905028	0.00621118	0.00729927	TRUE	1		1	1	1	20	1
>Prunus persica (peach)||scaffold_1||10299083||10299457||PAC:17645034||-1||CDS||461393770||4293	461393770	0	0	0.00234192	TRUE	1	1	1		1	28	1
>Prunus persica (peach)||scaffold_1||35042581||35048525||PAC:17645039||1||CDS||461393774||5433	461393774	0	0.00990099	0	TRUE	1	1	1	1	1	32	1
>Prunus persica (peach)||scaffold_1||36430014||36431937||PAC:17645053||-1||CDS||461393776||5999	461393776	0	0	0	FALSE						28	1
>Prunus persica (peach)||scaffold_1||41404310||41408902||PAC:17645061||1||CDS||461393780||7137	461393780	0.00806452	0	0.00199203	TRUE	1		1	1	1	21	1
>Prunus persica (peach)||scaffold_1||24545141||24547368||PAC:17645076||1||CDS||461393782||7705	461393782		0.00555556	0.00482509	FALSE						29	1
>Prunus persica (peach)||scaffold_1||35484684||35487290||PAC:17645078||1||CDS||461393784||8274	461393784	0	0	0.00152672	TRUE			1	1	1	20	1
>Prunus persica (peach)||scaffold_1||44713193||44719939||PAC:17645081||1||CDS||461393786||8841	461393786	0.047619	0	0	TRUE					1	40	1
>Prunus persica (peach)||scaffold_1||22447084||22449638||PAC:17645083||1||CDS||461393788||9407	461393788	0	0.00675676	0.00627615	TRUE			1		1	42	1
>Prunus persica (peach)||scaffold_1||43876216||43877236||PAC:17645085||-1||CDS||461393790||9973	461393790	0	0.0102041	0.00839161	TRUE		1	1		1	22	1
>Prunus persica (peach)||scaffold_1||30627502||30631062||PAC:17645092||1||CDS||461393792||10539	461393792	0	0	0.00990099	TRUE	1		1	1	1	28	1
>Prunus persica (peach)||scaffold_1||25283878||25285795||PAC:17645096||1||CDS||461393794||11104	461393794	0	0	0.00111732	TRUE	1	1	1			22	1
>Prunus persica (peach)||scaffold_1||23265146||23265496||PAC:17645100||1||CDS||461393796||11669	461393796	0.942857		0.0263158	FALSE						37	1
>Prunus persica (peach)||scaffold_1||13706243||13707313||PAC:17645112||-1||CDS||461393798||12235	461393798	0	0.00315457	0.00705219	FALSE						20	1
>Prunus persica (peach)||scaffold_1||36331569||36334486||PAC:17645113||1||CDS||461393800||12802	461393800	0.00653595	0.0221239	0.0026178	TRUE	1		1	1	1	23	2
>Prunus persica (peach)||scaffold_1||40208568||40211171||PAC:17645114||-1||CDS||461393802||13368	461393802	0	0.0166667	0.00589391	TRUE					1	33	2
>Prunus persica (peach)||scaffold_1||26436482||26438398||PAC:17645122||1||CDS||461393804||13934	461393804	0	0.00769231	0.00731261	TRUE	1					24	1
>Prunus persica (peach)||scaffold_1||30860844||30861435||PAC:17645123||1||CDS||461393806||14501	461393806		0.00469484	0.0107962	FALSE						27	1
>Prunus persica (peach)||scaffold_1||14069528||14078568||PAC:17645124||1||CDS||461393808||15068	461393808	0	0	0.00458015	TRUE					1	25	1
>Prunus persica (peach)||scaffold_1||38001148||38003311||PAC:17645133||-1||CDS||461393810||15635	461393810	0	0.00833333	0.00210305	FALSE						14	1
>Prunus persica (peach)||scaffold_1||40899160||40902604||PAC:17645141||1||CDS||461393812||16202	461393812	0.00507614	0.00505051	0.0151229	FALSE						32	1
>Prunus persica (peach)||scaffold_1||36007960||36009801||PAC:17645143||-1||CDS||461393814||16768	461393814	0	0.00564972	0.00466563	TRUE			1	1	1	19	1
>Prunus persica (peach)||scaffold_1||2235573||2236219||PAC:17645144||1||CDS||461393816||17335	461393816	0	0	0.00291121	FALSE						23	1
>Prunus persica (peach)||scaffold_1||30806836||30809170||PAC:17645147||1||CDS||461393818||17902	461393818		0	0.00869565	TRUE	1		1	1	1	20	2
>Prunus persica (peach)||scaffold_1||6483633||6484085||PAC:17645154||-1||CDS||461393820||18468	461393820	1	0.958333	0.0211268	FALSE						18	10
>Prunus persica (peach)||scaffold_1||37110683||37112218||PAC:17645174||-1||CDS||461393822||19035	461393822	0	0.00473934	0.00265252	FALSE						24	1
>Prunus persica (peach)||scaffold_1||34050552||34051289||PAC:17645178||1||CDS||461393824||19601	461393824	0	0.00806452	0.00742574	TRUE	1		1			25	1
>Prunus persica (peach)||scaffold_1||5917044||5919309||PAC:17645181||-1||CDS||461393826||20170	461393826	0.893333	0	0.00729927	TRUE	1		1			22	2
>Prunus persica (peach)||scaffold_1||39977956||39984868||PAC:17645183||-1||CDS||461393828||20739	461393828	0.960784	0.0078125	0.00678426	TRUE	1		1		1	30	1
>Prunus persica (peach)||scaffold_1||46214345||46217335||PAC:17645194||-1||CDS||461393832||21877	461393832	0.577586	0.005	0.00312989	TRUE			1	1	1	16	1
>Prunus persica (peach)||scaffold_1||28530995||28532291||PAC:17645216||1||CDS||461393836||23015	461393836	0.84375	0.72449	0.0284091	TRUE	1	1	1	1	1	21	2
>Prunus persica (peach)||scaffold_1||39708798||39709295||PAC:17645227||-1||CDS||461393842||24720	461393842	0	0.00578035	0.00833333	TRUE	1		1		1	39	1
>Prunus persica (peach)||scaffold_1||41103019||41103969||PAC:17645228||-1||CDS||461393844||25289	461393844	0.0263158	0.00483092	0.00303951	FALSE						25	1
>Prunus persica (peach)||scaffold_1||30750156||30753856||PAC:17645242||-1||CDS||461393846||25858	461393846	0.576923	0.0169492	0.00921659	TRUE	1		1		1	31	1
>Prunus persica (peach)||scaffold_1||3137493||3138669||PAC:17645243||1||CDS||461393848||26426	461393848	0	0	0.002574	FALSE						24	1
>Prunus persica (peach)||scaffold_1||28319398||28321368||PAC:17645260||-1||CDS||461393850||26997	461393850	0	0	0.00376648	FALSE						28	2
>Prunus persica (peach)||scaffold_1||44208657||44210005||PAC:17645262||-1||CDS||461393852||27568	461393852	0	0	0.00140647	FALSE						14	1
>Prunus persica (peach)||scaffold_1||27645681||27646589||PAC:17645263||1||CDS||461393854||28139	461393854	0	0	0.00380952	TRUE	1		1			22	1
>Prunus persica (peach)||scaffold_1||5246370||5255029||PAC:17645265||1||CDS||461393856||10	461393856		0	0.00268097	TRUE			1	1		21	1
>Prunus persica (peach)||scaffold_1||43357384||43360398||PAC:17645274||-1||CDS||461393858||582	461393858	0.0119048	0.00518135	0.00310078	FALSE						28	1
>Prunus persica (peach)||scaffold_1||41683095||41684852||PAC:17645285||-1||CDS||461393860||1153	461393860	0.0461538	0	0.00589391	FALSE						24	2
>Prunus persica (peach)||scaffold_1||2349170||2350858||PAC:17645287||1||CDS||461393862||1724	461393862		0.0166667	0.00406504	TRUE	1		1	1		26	2
>Prunus persica (peach)||scaffold_1||27594303||27595184||PAC:17645290||-1||CDS||461393864||2295	461393864	0.00714286	0	0.00359066	FALSE						21	2
>Prunus persica (peach)||scaffold_1||26274738||26277020||PAC:17645292||-1||CDS||461393866||2866	461393866	0.874016	0.00740741	0.00377358	TRUE	1	1	1	1	1	37	1
>Prunus persica (peach)||scaffold_1||379846||380327||PAC:17645294||1||CDS||461393868||3437	461393868	0	0.00769231	0	FALSE						23	1
>Prunus persica (peach)||scaffold_1||23320057||23321973||PAC:17645295||-1||CDS||461393870||4008	461393870				FALSE						23	10
>Prunus persica (peach)||scaffold_1||9411144||9412907||PAC:17645299||1||CDS||461393872||4580	461393872	0.139535	0	0.140816	FALSE						27	1
>Prunus persica (peach)||scaffold_1||31318054||31321230||PAC:17645301||-1||CDS||461393874||5150	461393874	0.405714	0.0130435	0.011583	TRUE			1		1	19	1
>Prunus persica (peach)||scaffold_1||31318696||31321230||PAC:17645302||-1||CDS||461393876||5717	461393876	0.957576	0	0.0101597	FALSE						19	1
>Prunus persica (peach)||scaffold_1||36339083||36339610||PAC:17645304||1||CDS||461393878||6285	461393878	0	0	0.00501253	TRUE			1	1		18	1
>Prunus persica (peach)||scaffold_1||7405913||7408186||PAC:17645307||-1||CDS||461393880||6855	461393880	0.188119	0.00619195	0.00710227	TRUE	1		1	1	1	42	1
>Prunus persica (peach)||scaffold_1||38073191||38073640||PAC:17645314||1||CDS||461393882||7424	461393882	0.959064	0.473214	0.0449438	FALSE						20	1
>Prunus persica (peach)||scaffold_1||15675447||15675787||PAC:17645317||1||CDS||461393886||8560	461393886				FALSE						17	10
>Prunus persica (peach)||scaffold_1||36143085||36146329||PAC:17645326||1||CDS||461393888||9127	461393888	0	0.00862069	0.00149477	TRUE	1	1	1	1	1	26	1
>Prunus persica (peach)||scaffold_1||24979181||24982240||PAC:17645327||-1||CDS||461393890||9691	461393890	0.907514	0.00869565	0.00160772	TRUE	1		1	1	1	31	1
>Prunus persica (peach)||scaffold_1||15944975||15945193||PAC:17645338||-1||CDS||461393892||10257	461393892	0.857143	0.857143	0.100671	FALSE						17	10
>Prunus persica (peach)||scaffold_1||44625292||44629453||PAC:17645339||1||CDS||461393894||10823	461393894	0	0.00540541	0.00244499	FALSE						27	1
>Prunus persica (peach)||scaffold_1||34596018||34598277||PAC:17645342||-1||CDS||461393896||11387	461393896	0	0.00346021	0.00509554	TRUE			1		1	19	1
>Prunus persica (peach)||scaffold_1||33019159||33021338||PAC:17645344||1||CDS||461393898||11953	461393898	0	0.00983607	0.00826446	TRUE	1		1		1	31	1
>Prunus persica (peach)||scaffold_1||38234824||38236988||PAC:17645349||1||CDS||461393900||12520	461393900	0	0.00421941	0.00231214	TRUE			1			27	1
>Prunus persica (peach)||scaffold_1||46477711||46485085||PAC:17645352||-1||CDS||461393902||13084	461393902	0	0.0070922	0.00725953	TRUE	1	1	1	1	1	38	1
>Prunus persica (peach)||scaffold_1||30794823||30795743||PAC:17645353||-1||CDS||461393904||13650	461393904	0	0.0060241	0.00159236	FALSE						24	1
>Prunus persica (peach)||scaffold_1||34971252||34973198||PAC:17645364||1||CDS||461393906||14217	461393906	0	0.00699301	0.00242131	TRUE	1			1	1	39	1
>Prunus persica (peach)||scaffold_1||22592810||22593969||PAC:17645366||1||CDS||461393908||14783	461393908	0	0.00757576	0.00327332	TRUE	1	1	1	1	1	14	1
>Prunus persica (peach)||scaffold_1||45357974||45359862||PAC:17645371||-1||CDS||461393910||15350	461393910	0.00664452	0.00689655	0.00542005	TRUE	1		1	1	1	36	2
>Prunus persica (peach)||scaffold_1||33810056||33812971||PAC:17645375||-1||CDS||461393914||16484	461393914	0.00512821	0.00862069	0.00547445	TRUE			1	1	1	32	1
>Prunus persica (peach)||scaffold_1||36019109||36019636||PAC:17645376||1||CDS||461393916||17050	461393916	0	0	0.00610998	TRUE	1	1	1	1	1	19	2
>Prunus persica (peach)||scaffold_1||4995209||4996982||PAC:17645387||-1||CDS||461393920||18183	461393920	0.970588	0.56338	0.244231	FALSE						20	1
>Prunus persica (peach)||scaffold_1||39283009||39284696||PAC:17645390||-1||CDS||461393922||18749	461393922		0.00471698	0.00482509	TRUE		1	1	1		26	1
>Prunus persica (peach)||scaffold_1||35866801||35867361||PAC:17645392||1||CDS||461393924||19316	461393924	0.0097561	0.0119403	0.0042796	TRUE			1	1		31	1
>Prunus persica (peach)||scaffold_1||34833777||34835208||PAC:17645395||1||CDS||461393926||19884	461393926	0.015625	0	0.004	FALSE						19	2
>Prunus persica (peach)||scaffold_1||34521879||34523004||PAC:17645396||1||CDS||461393928||20453	461393928	0.430769	0.0461538	0.00503356	FALSE						34	1
>Prunus persica (peach)||scaffold_1||2562503||2563959||PAC:17645416||1||CDS||461393930||21022	461393930		0	0.00749064	FALSE						25	1
>Prunus persica (peach)||scaffold_1||13313441||13315009||PAC:17645420||1||CDS||461393932||21591	461393932	0.875862	0.56	0.329114	TRUE		1				28	1
>Prunus persica (peach)||scaffold_1||18048908||18054290||PAC:17645432||-1||CDS||461393934||22161	461393934	0	0.00529101	0.00441826	TRUE	1		1		1	27	1
>Prunus persica (peach)||scaffold_1||997164||1000175||PAC:17645437||1||CDS||461393936||22729	461393936		0	0.0028169	FALSE						12	1
>Prunus persica (peach)||scaffold_1||8561735||8563480||PAC:17645438||-1||CDS||461393938||23297	461393938	0.627119	0	0.0035461	TRUE			1		1	30	1
>Prunus persica (peach)||scaffold_1||23742429||23746187||PAC:17645439||1||CDS||461393940||23866	461393940	0	0	0.00202429	TRUE	1		1	1	1	31	1
>Prunus persica (peach)||scaffold_1||35226518||35232258||PAC:17645443||1||CDS||461393942||24435	461393942	0	0.00913242	0.00176991	TRUE					1	22	1
>Prunus persica (peach)||scaffold_1||33789365||33790627||PAC:17645445||1||CDS||461393944||25004	461393944	0	0	0.00137363	FALSE						26	2
>Prunus persica (peach)||scaffold_1||1508068||1508793||PAC:17645452||-1||CDS||461393946||25573	461393946	0.0181818	0.00588235	0.00176678	FALSE						21	1
>Prunus persica (peach)||scaffold_1||27233121||27233879||PAC:17645463||1||CDS||461393948||26142	461393948		0	0.00144509	TRUE	1		1	1	1	17	1
>Prunus persica (peach)||scaffold_1||2546914||2548414||PAC:17645465||1||CDS||461393950||26712	461393950	0	0.0188679	0.00620155	FALSE						21	2
>Prunus persica (peach)||scaffold_1||38272062||38273506||PAC:17645475||-1||CDS||461393954||27854	461393954	0.666667	0.170732	0.0387275	TRUE			1		1	28	1
>Prunus persica (peach)||scaffold_1||781938||783156||PAC:17645477||-1||CDS||461393956||28425	461393956	0	0	0.00175131	TRUE			1	1	1	27	1
>Prunus persica (peach)||scaffold_1||19639001||19641659||PAC:17645485||-1||CDS||461393958||296	461393958	0.955729	0.397959	0.0822148	TRUE		1				17	1
>Prunus persica (peach)||scaffold_1||15519532||15519753||PAC:17645487||-1||CDS||461393960||867	461393960				FALSE						27	10
>Prunus persica (peach)||scaffold_1||9694399||9695393||PAC:17645497||1||CDS||461393962||1438	461393962		0.822222	0.0315457	FALSE						19	10
>Prunus persica (peach)||scaffold_1||3918555||3920471||PAC:17645502||-1||CDS||461393964||2009	461393964	0.945545	0.56338	0.0147059	FALSE						23	10
>Prunus persica (peach)||scaffold_1||7150934||7154450||PAC:17645505||1||CDS||461393966||2581	461393966	0.952381	0.76087	0.0566038	TRUE		1				18	10
>Prunus persica (peach)||scaffold_1||10073681||10078952||PAC:17645516||1||CDS||461393968||3151	461393968	0	0.012987	0.00580271	TRUE	1		1	1	1	23	1
>Prunus persica (peach)||scaffold_1||4857341||4858795||PAC:17645517||-1||CDS||461393970||3724	461393970	0	0.00995025	0.00305344	FALSE						30	1
>Prunus persica (peach)||scaffold_1||46737885||46738803||PAC:17645526||1||CDS||461393972||4294	461393972	0.00666667	0	0.00489716	TRUE			1			25	1
>Prunus persica (peach)||scaffold_1||8422466||8424310||PAC:17645533||-1||CDS||461393974||4865	461393974	0.00793651	0.00970874	0.00519931	TRUE	1	1	1		1	27	1
>Prunus persica (peach)||scaffold_1||24616540||24619139||PAC:17645544||-1||CDS||461393976||5434	461393976	0.889655	0	0.00537634	TRUE	1	1	1		1	21	1
>Prunus persica (peach)||scaffold_1||34194638||34195651||PAC:17645547||-1||CDS||461393978||6000	461393978	0.0140845	0.00413223	0.00585652	TRUE			1		1	36	1
>Prunus persica (peach)||scaffold_1||8405253||8407365||PAC:17645548||1||CDS||461393980||6569	461393980	0.00906344	0	0.00462963	TRUE	1	1	1	1	1	34	1
>Prunus persica (peach)||scaffold_1||38247014||38254063||PAC:17645549||-1||CDS||461393982||7138	461393982	0	0	0.0027248	TRUE			1	1	1	23	1
>Prunus persica (peach)||scaffold_1||2446627||2447343||PAC:17645553||1||CDS||461393984||7706	461393984	0.00492611	0	0.0031746	TRUE	1		1	1		39	1
>Prunus persica (peach)||scaffold_1||40409017||40417619||PAC:17645567||-1||CDS||461393986||8275	461393986	0.0208333	0	0.00544218	TRUE	1		1		1	29	1
>Prunus persica (peach)||scaffold_1||34953385||34954293||PAC:17645568||-1||CDS||461393988||8842	461393988	0	0.0165746	0.00352941	TRUE	1	1	1	1		27	1
>Prunus persica (peach)||scaffold_1||40001633||40002268||PAC:17645570||1||CDS||461393990||9408	461393990	0.694915	0	0.00730994	TRUE	1		1		1	26	1
>Prunus persica (peach)||scaffold_1||35942305||35943906||PAC:17645572||1||CDS||461393992||9974	461393992	0	0.00571429	0.00199601	TRUE	1	1	1	1	1	35	1
>Prunus persica (peach)||scaffold_1||37332940||37334427||PAC:17645576||1||CDS||461393994||10540	461393994		0.0166667	0.00692042	TRUE	1		1			25	2
[truncated: 23,747 more rows]

## Sheet: PT
Gene name	Gene number	CG_methylation_level	CHG_methylation_level	CHH_methylation_level	PTPT	PTSL	PTAT	PTVV	PTPP	ptsyn	ptgc350	ptblast
[truncated: 42,806 more rows]

## Sheet: SL
Gene name	gene #	CG_methylation_level	CHG_methylation_level	CHH_methylation_level	slsyn	SLVV	SLPT	SLSL	SLPP	SLAT	GC350	slblast
[truncated: 21,555 more rows]

[truncated: 1 more sheets: VV]
