# Supplementary material for: GC content of plant genes is linked to past gene duplications
Source: PLoS One. 2022 Jan 13;17(1):e0261748. doi: 10.1371/journal.pone.0261748 (PMC8758071; doi:10.1371/journal.pone.0261748)
Supplement: S2 File — (XLSX) [file pone.0261748.s002.xlsx]

## Sheet: Format
column
1	Gene name
2	Gene number (CoGe database)
3	Methylation level (CG)blank if no data
4	Methylation level (CHG)blank if no data
5	Methylation level (CHH)blank if no data
6	Combined synteny status (syntenic to 1 or more genome)
7	individual species synteny compares 1
8	individual species synteny compares 2
9	individual species synteny compares 3
10	individual species synteny compares 4
11	individual species synteny compares 5 (blank for grasses)
12	High quality blast hits to own genome (1 = 1 hit, 2=2-9 hits, 10= 10+ hits
13	GC3-50 - Count of G or C nucleotides at 3rd base of codon for first 50 codons

## Sheet: BD
Gene name	gene number	CG_methylation_level	CHG_methylation_level	CHH_methylation_level	Bdsynt	BDSB	BDOS	BDBD	BDZM		BDbl	BDgc350
>Brachypodium distachyon line Bd21||Bd1||161296||164115||Bradi1g00284.1.v2.1||-1||CDS||598874982||11425	598874982	0	0	0	FALSE						1	20
>Brachypodium distachyon line Bd21||Bd1||173260||174592||Bradi1g00300.1.v2.1||1||CDS||598874990||14807	598874990	0	0	0	FALSE						2	44
>Brachypodium distachyon line Bd21||Bd1||433315||435879||Bradi1g00530.1.v2.1||1||CDS||598875162||2085	598875162	0	0	0	TRUE	1	1				1	42
>Brachypodium distachyon line Bd21||Bd1||912154||912597||Bradi1g01362.1.v2.1||1||CDS||598875567||2520	598875567	0	0	0	FALSE						1	39
>Brachypodium distachyon line Bd21||Bd1||1107065||1108147||Bradi1g01683.1.v2.1||-1||CDS||598875732||29651	598875732	0	0	0	FALSE						2	44
>Brachypodium distachyon line Bd21||Bd1||1198441||1199220||Bradi1g01801.1.v2.1||1||CDS||598875808||19045	598875808	0	0	0	FALSE						1	44
>Brachypodium distachyon line Bd21||Bd1||1202026||1202652||Bradi1g01802.1.v2.1||1||CDS||598875812||20744	598875812	0	0	0	FALSE						2	40
>Brachypodium distachyon line Bd21||Bd1||1235421||1240146||Bradi1g01840.1.v2.1||-1||CDS||598875844||34317	598875844	0	0	0	TRUE	1			1		1	15
>Brachypodium distachyon line Bd21||Bd1||1283446||1291044||Bradi1g01900.1.v2.1||1||CDS||598875875||4645	598875875	0	0	0	TRUE	1	1		1		1	37
>Brachypodium distachyon line Bd21||Bd1||1332334||1336574||Bradi1g01980.1.v2.1||1||CDS||598875920||23720	598875920	0	0	0	TRUE	1	1		1		1	47
>Brachypodium distachyon line Bd21||Bd1||1364854||1366147||Bradi1g02030.1.v2.1||-1||CDS||598875953||37794	598875953	0	0	0	TRUE	1	1		1		1	43
>Brachypodium distachyon line Bd21||Bd1||1423253||1425022||Bradi1g02100.1.v2.1||1||CDS||598875998||13954	598875998	0	0	0	TRUE	1	1		1		2	50
>Brachypodium distachyon line Bd21||Bd1||1429131||1430387||Bradi1g02103.1.v2.1||1||CDS||598876001||15229	598876001	0	0	0	FALSE						1	41
>Brachypodium distachyon line Bd21||Bd1||1549279||1553536||Bradi1g02280.2.v2.1||1||CDS||598876104||16101	598876104	0	0	0	TRUE				1		1	40
>Brachypodium distachyon line Bd21||Bd1||1574433||1577645||Bradi1g02310.7.v2.1||1||CDS||598876125||25006	598876125	0	0	0	FALSE						2	37
>Brachypodium distachyon line Bd21||Bd1||1650157||1652745||Bradi1g02440.1.v2.1||1||CDS||598876171||1685	598876171	0	0	0	TRUE	1			1		1	37
>Brachypodium distachyon line Bd21||Bd1||1660559||1663327||Bradi1g02460.1.v2.1||1||CDS||598876192||10581	598876192	0	0	0	TRUE	1	1		1		1	45
>Brachypodium distachyon line Bd21||Bd1||1717441||1719726||Bradi1g02535.1.v2.1||1||CDS||598876241||31380	598876241	0	0	0	FALSE						2	23
>Brachypodium distachyon line Bd21||Bd1||1794562||1795140||Bradi1g02650.1.v2.1||-1||CDS||598876297||12295	598876297	0	0	0	FALSE						2	47
>Brachypodium distachyon line Bd21||Bd1||1835740||1838195||Bradi1g02730.1.v2.1||1||CDS||598876334||27925	598876334	0	0	0	TRUE		1				2	47
>Brachypodium distachyon line Bd21||Bd1||2017178||2021918||Bradi1g03030.1.v2.1||1||CDS||598876482||5044	598876482	0	0	0	TRUE	1	1		1		1	41
>Brachypodium distachyon line Bd21||Bd1||2042755||2043329||Bradi1g03090.1.v2.1||1||CDS||598876510||16918	598876510	0	0	0	TRUE	1	1		1		1	49
>Brachypodium distachyon line Bd21||Bd1||2066840||2069541||Bradi1g03136.2.v2.1||1||CDS||598876527||24135	598876527	0	0	0	FALSE						2	43
>Brachypodium distachyon line Bd21||Bd1||2080787||2083220||Bradi1g03160.1.v2.1||1||CDS||598876544||31382	598876544	0	0	0	TRUE	1			1		1	43
>Brachypodium distachyon line Bd21||Bd1||2141866||2142882||Bradi1g03240.1.v2.1||-1||CDS||598876581||4206	598876581	0	0	0	FALSE						1	42
>Brachypodium distachyon line Bd21||Bd1||2160390||2164860||Bradi1g03270.2.v2.1||-1||CDS||598876595||10147	598876595	0	0	0	TRUE	1	1				1	48
>Brachypodium distachyon line Bd21||Bd1||2170921||2171532||Bradi1g03283.1.v2.1||1||CDS||598876601||12716	598876601	0	0	0	FALSE						1	14
>Brachypodium distachyon line Bd21||Bd1||2173258||2175464||Bradi1g03290.1.v2.1||1||CDS||598876605||14396	598876605	0	0	0	FALSE						1	46
>Brachypodium distachyon line Bd21||Bd1||2297216||2300943||Bradi1g03480.1.v2.1||1||CDS||598876683||4648	598876683	0	0	0	TRUE	1	1		1		1	48
>Brachypodium distachyon line Bd21||Bd1||2316106||2318150||Bradi1g03490.1.v2.1||1||CDS||598876687||6340	598876687	0	0	0	TRUE	1	1		1		2	50
>Brachypodium distachyon line Bd21||Bd1||2340524||2345348||Bradi1g03530.4.v2.1||1||CDS||598876703||13140	598876703	0	0	0	TRUE	1	1		1		1	40
>Brachypodium distachyon line Bd21||Bd1||2351388||2353583||Bradi1g03537.1.v2.1||1||CDS||598876708||15232	598876708	0	0	0	TRUE	1	1		1		1	40
>Brachypodium distachyon line Bd21||Bd1||2372349||2377051||Bradi1g03560.1.v2.1||1||CDS||598876719||19881	598876719	0	0	0	FALSE						1	27
>Brachypodium distachyon line Bd21||Bd1||2387845||2388096||Bradi1g03595.1.v2.1||-1||CDS||598876740||28822	598876740	0	0	0	TRUE	1	1		1		1	47
>Brachypodium distachyon line Bd21||Bd1||2486105||2489370||Bradi1g03690.1.v2.1||1||CDS||598876791||7613	598876791	0	0	0	TRUE	1	1		1		1	48
>Brachypodium distachyon line Bd21||Bd1||2630671||2631723||Bradi1g03925.1.v2.1||1||CDS||598876919||19047	598876919	0	0	0	FALSE						2	22
>Brachypodium distachyon line Bd21||Bd1||2803705||2804167||Bradi1g04135.1.v2.1||-1||CDS||598877053||33084	598877053	0	0	0	FALSE						1	45
>Brachypodium distachyon line Bd21||Bd1||2839346||2853279||Bradi1g04210.3.v2.1||1||CDS||598877084||3372	598877084	0	0	0	TRUE	1			1		1	49
>Brachypodium distachyon line Bd21||Bd1||3370073||3373655||Bradi1g05062.1.v2.1||1||CDS||598877505||10585	598877505	0	0	0	TRUE	1	1		1		1	47
>Brachypodium distachyon line Bd21||Bd1||3446784||3455083||Bradi1g05162.1.v2.1||1||CDS||598877554||31387	598877554	0	0	0	TRUE	1	1	1	1		1	36
>Brachypodium distachyon line Bd21||Bd1||3519789||3520913||Bradi1g05217.1.v2.1||1||CDS||598877586||2093	598877586	0	0	0	FALSE						2	35
>Brachypodium distachyon line Bd21||Bd1||3521405||3526160||Bradi1g05230.1.v2.1||-1||CDS||598877590||3808	598877590	0	0	0	FALSE						2	28
>Brachypodium distachyon line Bd21||Bd1||3588608||3588823||Bradi1g05301.1.v2.1||-1||CDS||598877622||17340	598877622	0	0	0	TRUE	1	1		1		1	42
>Brachypodium distachyon line Bd21||Bd1||3591367||3594523||Bradi1g05306.1.v2.1||1||CDS||598877625||18623	598877625	0	0	0	FALSE						1	45
>Brachypodium distachyon line Bd21||Bd1||3698948||3700782||Bradi1g05450.1.v2.1||1||CDS||598877704||9330	598877704	0	0	0	FALSE						1	37
>Brachypodium distachyon line Bd21||Bd1||3779166||3781897||Bradi1g05560.1.v2.1||1||CDS||598877755||30928	598877755	0	0	0	TRUE	1	1	1	1		1	50
>Brachypodium distachyon line Bd21||Bd1||3782465||3783373||Bradi1g05570.1.v2.1||1||CDS||598877758||32223	598877758	0	0	0	FALSE						1	49
>Brachypodium distachyon line Bd21||Bd1||35954411||35954632||Bradi1g05744.1.v2.1||1||CDS||598877860||32649	598877860	0	0	0	TRUE	1	1				2	15
>Brachypodium distachyon line Bd21||Bd1||3933086||3935578||Bradi1g05810.1.v2.1||1||CDS||598878041||23726	598878041	0	0	0	FALSE						1	34
>Brachypodium distachyon line Bd21||Bd1||4030271||4030582||Bradi1g05980.1.v2.1||-1||CDS||598878116||12721	598878116	0	0	0	FALSE						10	49
>Brachypodium distachyon line Bd21||Bd1||4052949||4053558||Bradi1g06020.1.v2.1||-1||CDS||598878142||23727	598878142	0	0	0	FALSE						2	44
>Brachypodium distachyon line Bd21||Bd1||4090050||4094256||Bradi1g06090.1.v2.1||1||CDS||598878173||36913	598878173	0	0	0	TRUE	1	1	1	1		2	45
>Brachypodium distachyon line Bd21||Bd1||4120773||4128203||Bradi1g06160.1.v2.1||-1||CDS||598878210||9728	598878210	0	0	0	TRUE	1	1		1		2	47
>Brachypodium distachyon line Bd21||Bd1||4265916||4266872||Bradi1g06372.1.v2.1||-1||CDS||598878316||11861	598878316	0	0	0	TRUE	1	1		1		1	50
>Brachypodium distachyon line Bd21||Bd1||4338570||4339757||Bradi1g06460.1.v2.1||-1||CDS||598878369||34330	598878369	0	0	0	TRUE	1	1	1	1		1	39
>Brachypodium distachyon line Bd21||Bd1||4356841||4357782||Bradi1g06490.1.v2.1||1||CDS||598878385||41187	598878385	0	0	0	TRUE	1	1				1	47
>Brachypodium distachyon line Bd21||Bd1||4579403||4580949||Bradi1g06692.1.v2.1||1||CDS||598878477||37348	598878477	0	0	0	FALSE						1	40
>Brachypodium distachyon line Bd21||Bd1||4603872||4605852||Bradi1g06750.1.v2.1||1||CDS||598878500||4210	598878500	0	0	0	TRUE	1	1		1		1	37
>Brachypodium distachyon line Bd21||Bd1||4763777||4766161||Bradi1g06880.2.v2.1||1||CDS||598878559||29231	598878559	0	0	0	FALSE						1	37
>Brachypodium distachyon line Bd21||Bd1||4996028||4999042||Bradi1g07170.1.v2.1||1||CDS||598878739||19891	598878739	0	0	0	TRUE	1	1		1		1	50
>Brachypodium distachyon line Bd21||Bd1||5032242||5036094||Bradi1g07200.1.v2.1||1||CDS||598878758||27932	598878758	0	0	0	TRUE	1			1		1	47
>Brachypodium distachyon line Bd21||Bd1||5130433||5131104||Bradi1g07310.2.v2.1||1||CDS||598878808||6346	598878808	0	0	0	TRUE	1	1		1		1	42
>Brachypodium distachyon line Bd21||Bd1||5316986||5319100||Bradi1g07570.1.v2.1||1||CDS||598878932||16112	598878932	0	0	0	TRUE	1	1		1		1	48
>Brachypodium distachyon line Bd21||Bd1||5549511||5551811||Bradi1g07840.1.v2.1||1||CDS||598879065||29665	598879065	0	0	0	TRUE		1	1			1	43
>Brachypodium distachyon line Bd21||Bd1||5608435||5610903||Bradi1g07960.2.v2.1||1||CDS||598879110||5892	598879110	0	0	0	TRUE	1	1		1		1	47
>Brachypodium distachyon line Bd21||Bd1||5833218||5836105||Bradi1g08310.1.v2.1||1||CDS||598879293||40757	598879293	0	0	0	TRUE	1	1		1		2	37
>Brachypodium distachyon line Bd21||Bd1||5846285||5851481||Bradi1g08326.1.v2.1||1||CDS||598879306||3380	598879306	0	0	0	FALSE						2	49
>Brachypodium distachyon line Bd21||Bd1||5933250||5934035||Bradi1g08410.2.v2.1||-1||CDS||598879376||33089	598879376	0	0	0	TRUE	1	1		1		2	48
>Brachypodium distachyon line Bd21||Bd1||6136420||6137472||Bradi1g08718.1.v2.1||1||CDS||598879547||19893	598879547	0	0	0	TRUE	1	1				1	39
>Brachypodium distachyon line Bd21||Bd1||6138419||6147234||Bradi1g08727.1.v2.1||-1||CDS||598879551||21584	598879551	0	0	0	TRUE	1	1				1	29
>Brachypodium distachyon line Bd21||Bd1||6474203||6479731||Bradi1g09120.2.v2.1||1||CDS||598879720||7628	598879720	0	0	0	TRUE	1	1		1		1	47
>Brachypodium distachyon line Bd21||Bd1||6598175||6598807||Bradi1g09230.1.v2.1||1||CDS||598879787||36064	598879787	0	0	0	TRUE	1	1				1	40
>Brachypodium distachyon line Bd21||Bd1||6761822||6762517||Bradi1g09410.1.v2.1||-1||CDS||598879883||33923	598879883	0	0	0	TRUE	1	1		1		1	44
>Brachypodium distachyon line Bd21||Bd1||6837882||6842057||Bradi1g09550.1.v2.1||1||CDS||598879934||12729	598879934	0	0	0	TRUE	1	1		1		1	46
>Brachypodium distachyon line Bd21||Bd1||6842710||6847105||Bradi1g09560.1.v2.1||1||CDS||598879940||15240	598879940	0	0	0	TRUE		1				1	40
>Brachypodium distachyon line Bd21||Bd1||6849124||6849432||Bradi1g09570.1.v2.1||1||CDS||598879944||16928	598879944	0	0	0	TRUE		1				1	50
>Brachypodium distachyon line Bd21||Bd1||6850521||6851021||Bradi1g09577.1.v2.1||1||CDS||598879947||18205	598879947	0	0	0	TRUE	1	1		1		1	42
>Brachypodium distachyon line Bd21||Bd1||6970980||6974462||Bradi1g09728.1.v2.1||1||CDS||598880019||5896	598880019	0	0	0	FALSE						2	36
>Brachypodium distachyon line Bd21||Bd1||7108997||7111821||Bradi1g09877.1.v2.1||-1||CDS||598880096||38610	598880096	0	0	0	FALSE						1	49
>Brachypodium distachyon line Bd21||Bd1||7426832||7427416||Bradi1g10290.1.v2.1||1||CDS||598880302||40337	598880302	0	0	0	TRUE	1	1		1		1	44
>Brachypodium distachyon line Bd21||Bd1||7868667||7870178||Bradi1g10820.1.v2.1||-1||CDS||598880549||16520	598880549	0	0	0	FALSE						2	47
>Brachypodium distachyon line Bd21||Bd1||8081296||8082606||Bradi1g11050.1.v2.1||1||CDS||598880668||24151	598880668	0	0	0	TRUE	1	1		1		1	40
>Brachypodium distachyon line Bd21||Bd1||8238577||8244244||Bradi1g11150.2.v2.1||1||CDS||598880712||16	598880712	0	0	0	TRUE	1	1		1		1	33
>Brachypodium distachyon line Bd21||Bd1||8245262||8246239||Bradi1g11160.1.v2.1||-1||CDS||598880718||2535	598880718	0	0	0	TRUE	1	1		1		1	45
>Brachypodium distachyon line Bd21||Bd1||8543518||8549278||Bradi1g11490.1.v2.1||1||CDS||598880868||23310	598880868	0	0	0	TRUE	1	1		1		1	41
>Brachypodium distachyon line Bd21||Bd1||8555543||8561150||Bradi1g11500.1.v2.1||1||CDS||598880874||25855	598880874	0	0	0	TRUE	1	1		1		1	45
>Brachypodium distachyon line Bd21||Bd1||8628658||8631194||Bradi1g11620.1.v2.1||-1||CDS||598880940||11024	598880940	0	0	0	TRUE	1	1		1		1	45
>Brachypodium distachyon line Bd21||Bd1||8762205||8766816||Bradi1g11780.1.v2.1||1||CDS||598881015||18	598881015	0	0	0	TRUE	1	1		1		1	47
>Brachypodium distachyon line Bd21||Bd1||8819453||8820370||Bradi1g11860.1.v2.1||1||CDS||598881059||18635	598881059	0	0	0	FALSE						1	45
>Brachypodium distachyon line Bd21||Bd1||9095079||9100266||Bradi1g12190.1.v2.1||1||CDS||598881236||8045	598881236	0	0	0	TRUE	1	1		1		1	49
>Brachypodium distachyon line Bd21||Bd1||9275514||9278569||Bradi1g12377.1.v2.1||-1||CDS||598881335||7196	598881335	0	0	0	TRUE		1	1			1	26
>Brachypodium distachyon line Bd21||Bd1||9321619||9322866||Bradi1g12451.1.v2.1||1||CDS||598881359||17355	598881359	0	0	0	FALSE						1	46
>Brachypodium distachyon line Bd21||Bd1||9688212||9690753||Bradi1g12810.1.v2.1||1||CDS||598881558||16118	598881558	0	0	0	TRUE	1	1				2	46
>Brachypodium distachyon line Bd21||Bd1||10232380||10235499||Bradi1g13460.1.v2.1||1||CDS||598881852||12310	598881852	0	0	0	TRUE	1	1		1		1	48
>Brachypodium distachyon line Bd21||Bd1||10246621||10250351||Bradi1g13470.1.v2.1||1||CDS||598881856||13969	598881856	0	0	0	TRUE	1	1		1		1	30
>Brachypodium distachyon line Bd21||Bd1||10642646||10644151||Bradi1g13793.1.v2.1||-1||CDS||598882025||23	598882025	0	0	0	TRUE		1		1		1	44
>Brachypodium distachyon line Bd21||Bd1||10669622||10674456||Bradi1g13827.2.v2.1||1||CDS||598882042||7199	598882042	0	0	0	TRUE	1	1		1		1	28
>Brachypodium distachyon line Bd21||Bd1||11065419||11067002||Bradi1g14160.1.v2.1||1||CDS||598882270||18213	598882270	0	0	0	FALSE						1	40
>Brachypodium distachyon line Bd21||Bd1||11589282||11594586||Bradi1g14620.1.v2.1||1||CDS||598882620||38191	598882620	0	0	0	TRUE	1	1		1		1	41
>Brachypodium distachyon line Bd21||Bd1||11595383||11600006||Bradi1g14630.2.v2.1||-1||CDS||598882623||39479	598882623	0	0	0	TRUE	1	1		1		1	35
>Brachypodium distachyon line Bd21||Bd1||11681441||11684263||Bradi1g14745.1.v2.1||1||CDS||598882701||29677	598882701	0	0	0	FALSE						2	30
>Brachypodium distachyon line Bd21||Bd1||11889576||11897805||Bradi1g14910.1.v2.1||1||CDS||598882813||34345	598882813	0	0	0	FALSE						1	36
>Brachypodium distachyon line Bd21||Bd1||12056699||12058841||Bradi1g15050.1.v2.1||1||CDS||598882892||25023	598882892	0	0	0	TRUE	1	1		1		2	49
>Brachypodium distachyon line Bd21||Bd1||12114063||12116651||Bradi1g15123.2.v2.1||-1||CDS||598882937||1291	598882937	0	0	0	TRUE	1	1	1	1		1	22
>Brachypodium distachyon line Bd21||Bd1||12273235||12278705||Bradi1g15330.1.v2.1||1||CDS||598883031||41197	598883031	0	0	0	TRUE	1	1				1	45
>Brachypodium distachyon line Bd21||Bd1||12595545||12599165||Bradi1g15695.1.v2.1||-1||CDS||598883210||31406	598883210	0	0	0	TRUE	1	1	1			1	35
>Brachypodium distachyon line Bd21||Bd1||12829485||12832347||Bradi1g15880.1.v2.1||1||CDS||598883284||19906	598883284	0	0	0	FALSE						1	50
>Brachypodium distachyon line Bd21||Bd1||12890297||12896788||Bradi1g15940.1.v2.1||1||CDS||598883324||36928	598883324	0	0	0	FALSE						1	40
>Brachypodium distachyon line Bd21||Bd1||13101625||13102380||Bradi1g16180.1.v2.1||1||CDS||598883421||35231	598883421	0	0	0	TRUE	1			1		1	38
>Brachypodium distachyon line Bd21||Bd1||13154868||13163241||Bradi1g16210.1.v2.1||1||CDS||598883445||2547	598883445	0	0	0	FALSE						1	45
>Brachypodium distachyon line Bd21||Bd1||13328172||13330931||Bradi1g16355.1.v2.1||1||CDS||598883467||11876	598883467	0	0	0	TRUE		1				1	38
>Brachypodium distachyon line Bd21||Bd1||13369034||13371110||Bradi1g16517.1.v2.1||1||CDS||598883530||38621	598883530	0	0	0	TRUE	1	1				1	40
>Brachypodium distachyon line Bd21||Bd1||13371705||13372239||Bradi1g16522.1.v2.1||-1||CDS||598883534||40344	598883534	0	0	0	FALSE						1	27
>Brachypodium distachyon line Bd21||Bd1||13698888||13700670||Bradi1g17050.1.v2.1||-1||CDS||598883723||34815	598883723	0	0	0	TRUE	1	1	1	1		1	28
>Brachypodium distachyon line Bd21||Bd1||13917545||13928276||Bradi1g17390.1.v2.1||1||CDS||598883866||9743	598883866	0	0	0	TRUE	1	1				1	46
>Brachypodium distachyon line Bd21||Bd1||14109164||14111431||Bradi1g17551.1.v2.1||1||CDS||598883946||849	598883946	0	0	0	FALSE						1	23
>Brachypodium distachyon line Bd21||Bd1||14332822||14339340||Bradi1g17720.1.v2.1||1||CDS||598884052||2973	598884052	0	0	0	TRUE	1	1	1	1		1	50
>Brachypodium distachyon line Bd21||Bd1||14698987||14699838||Bradi1g18290.1.v2.1||-1||CDS||598884315||28839	598884315	0	0	0	FALSE						2	48
>Brachypodium distachyon line Bd21||Bd1||15026368||15029170||Bradi1g18760.1.v2.1||1||CDS||598884620||29681	598884620	0	0	0	TRUE	1	1				1	28
>Brachypodium distachyon line Bd21||Bd1||15131961||15135446||Bradi1g18900.1.v2.1||1||CDS||598884690||16534	598884690	0	0	0	TRUE	1	1		1		1	45
>Brachypodium distachyon line Bd21||Bd1||15460291||15461919||Bradi1g19320.1.v2.1||-1||CDS||598884889||15260	598884889	0	0	0	TRUE	1	1				1	43
>Brachypodium distachyon line Bd21||Bd1||15786614||15788939||Bradi1g19710.1.v2.1||1||CDS||598885067||5067	598885067	0	0	0	TRUE	1	1		1		1	45
>Brachypodium distachyon line Bd21||Bd1||15789739||15790806||Bradi1g19713.1.v2.1||1||CDS||598885070||6367	598885070	0	0	0	FALSE						1	41
>Brachypodium distachyon line Bd21||Bd1||15826618||15827382||Bradi1g19777.1.v2.1||-1||CDS||598885101||19500	598885101	0	0	0	FALSE						1	46
>Brachypodium distachyon line Bd21||Bd1||15829340||15834699||Bradi1g19781.1.v2.1||1||CDS||598885105||21184	598885105	0	0	0	FALSE						1	33
>Brachypodium distachyon line Bd21||Bd1||16004574||16006005||Bradi1g20005.1.v2.1||-1||CDS||598885212||23748	598885212	0	0	0	FALSE						1	33
>Brachypodium distachyon line Bd21||Bd1||16016214||16017388||Bradi1g20020.1.v2.1||1||CDS||598885220||27142	598885220	0	0	0	FALSE						1	32
>Brachypodium distachyon line Bd21||Bd1||16094983||16095243||Bradi1g20085.1.v2.1||-1||CDS||598885260||1294	598885260	0	0	0	FALSE						2	35
>Brachypodium distachyon line Bd21||Bd1||16138575||16140362||Bradi1g20150.1.v2.1||1||CDS||598885306||20774	598885306	0	0	0	TRUE				1		1	46
>Brachypodium distachyon line Bd21||Bd1||16251825||16253727||Bradi1g20310.1.v2.1||1||CDS||598885395||15685	598885395	0	0	0	TRUE	1	1	1	1		1	33
>Brachypodium distachyon line Bd21||Bd1||16254610||16255080||Bradi1g20311.1.v2.1||-1||CDS||598885398||16944	598885398	0	0	0	TRUE		1		1		1	44
>Brachypodium distachyon line Bd21||Bd1||16370671||16371859||Bradi1g20436.1.v2.1||-1||CDS||598885476||7210	598885476	0	0	0	TRUE		1				1	37
>Brachypodium distachyon line Bd21||Bd1||16695852||16700502||Bradi1g20790.1.v2.1||1||CDS||598885642||34822	598885642	0	0	0	TRUE	1	1		1		1	37
>Brachypodium distachyon line Bd21||Bd1||16795396||16797690||Bradi1g20900.1.v2.1||1||CDS||598885697||15263	598885697	0	0	0	TRUE	1	1		1		1	24
>Brachypodium distachyon line Bd21||Bd1||16880678||16881205||Bradi1g20941.1.v2.1||1||CDS||598885715||22907	598885715	0	0	0	FALSE						1	47
>Brachypodium distachyon line Bd21||Bd1||16904323||16905624||Bradi1g20980.1.v2.1||1||CDS||598885728||28428	598885728	0	0	0	TRUE	1	1		1		1	50
>Brachypodium distachyon line Bd21||Bd1||17362702||17364422||Bradi1g21540.1.v2.1||1||CDS||598886095||12747	598886095	0	0	0	TRUE	1	1		1		1	44
>Brachypodium distachyon line Bd21||Bd1||17464611||17464973||Bradi1g21681.1.v2.1||1||CDS||598886167||452	598886167	0	0	0	FALSE						1	44
>Brachypodium distachyon line Bd21||Bd1||17541700||17544103||Bradi1g21810.1.v2.1||1||CDS||598886220||22909	598886220	0	0	0	TRUE	1	1		1		1	46
>Brachypodium distachyon line Bd21||Bd1||17923687||17925802||Bradi1g22290.1.v2.1||-1||CDS||598886445||32676	598886445	0	0	0	TRUE	1	1		1		2	40
>Brachypodium distachyon line Bd21||Bd1||17927567||17931532||Bradi1g22300.1.v2.1||1||CDS||598886449||34355	598886449	0	0	0	TRUE	1	1		1		1	50
>Brachypodium distachyon line Bd21||Bd1||17936860||17937201||Bradi1g22330.1.v2.1||1||CDS||598886455||36934	598886455	0	0	0	TRUE	1					2	42
>Brachypodium distachyon line Bd21||Bd1||18252376||18262399||Bradi1g22717.4.v2.1||1||CDS||598886623||22478	598886623	0	0	0	TRUE	1	1		1		2	39
>Brachypodium distachyon line Bd21||Bd1||18617219||18618654||Bradi1g23190.1.v2.1||-1||CDS||598886829||24174	598886829	0	0	0	TRUE	1	1		1		1	45
>Brachypodium distachyon line Bd21||Bd1||18758276||18759412||Bradi1g23365.1.v2.1||1||CDS||598886902||12324	598886902	0	0	0	FALSE						2	36
>Brachypodium distachyon line Bd21||Bd1||18909188||18912750||Bradi1g23497.1.v2.1||1||CDS||598886964||38633	598886964	0	0	0	TRUE	1	1		1		1	50
>Brachypodium distachyon line Bd21||Bd1||19200801||19203913||Bradi1g23855.2.v2.1||1||CDS||598889619||8065	598889619	0	0	0	FALSE						1	34
>Brachypodium distachyon line Bd21||Bd1||19208298||19210322||Bradi1g23870.1.v2.1||1||CDS||598889622||9354	598889622	0	0	0	FALSE						1	35
>Brachypodium distachyon line Bd21||Bd1||19264414||19267759||Bradi1g23940.1.v2.1||-1||CDS||598889653||22481	598889653	0	0	0	TRUE	1	1		1		1	25
>Brachypodium distachyon line Bd21||Bd1||19345583||19351571||Bradi1g24090.1.v2.1||1||CDS||598889745||18654	598889745	0	0	0	TRUE	1	1		1		1	28
>Brachypodium distachyon line Bd21||Bd1||19827122||19831367||Bradi1g24541.1.v2.1||1||CDS||598889988||36094	598889988	0	0	0	TRUE	1	1		1		1	41
>Brachypodium distachyon line Bd21||Bd1||19832742||19835022||Bradi1g24547.1.v2.1||1||CDS||598889991||37380	598889991	0	0	0	FALSE						2	30
>Brachypodium distachyon line Bd21||Bd1||20179381||20181517||Bradi1g24930.1.v2.1||1||CDS||598890206||45	598890206	0	0	0	TRUE	1	1		1		1	47
>Brachypodium distachyon line Bd21||Bd1||20338326||20339018||Bradi1g25050.1.v2.1||1||CDS||598890292||36527	598890292	0	0	0	FALSE						2	49
>Brachypodium distachyon line Bd21||Bd1||20359471||20362816||Bradi1g25057.1.v2.1||1||CDS||598890299||39501	598890299	0	0	0	TRUE	1	1				1	45
>Brachypodium distachyon line Bd21||Bd1||20376080||20376963||Bradi1g25085.1.v2.1||1||CDS||598890309||858	598890309	0	0	0	FALSE						2	29
>Brachypodium distachyon line Bd21||Bd1||20802470||20803472||Bradi1g25577.1.v2.1||-1||CDS||598890520||4688	598890520	0	0	0	FALSE						1	15
>Brachypodium distachyon line Bd21||Bd1||20910425||20913389||Bradi1g25760.1.v2.1||1||CDS||598890603||39934	598890603	0	0	0	FALSE						1	44
>Brachypodium distachyon line Bd21||Bd1||21032729||21033498||Bradi1g25913.1.v2.1||1||CDS||598890689||33549	598890689	0	0	0	FALSE						2	33
>Brachypodium distachyon line Bd21||Bd1||21129719||21131718||Bradi1g26000.2.v2.1||1||CDS||598890737||11045	598890737	0	0	0	TRUE	1	1				1	45
>Brachypodium distachyon line Bd21||Bd1||21678751||21680946||Bradi1g26620.1.v2.1||1||CDS||598891114||42475	598891114	0	0	0	TRUE		1		1		1	18
>Brachypodium distachyon line Bd21||Bd1||21742493||21747088||Bradi1g26700.1.v2.1||1||CDS||598891153||16138	598891153	0	0	0	TRUE	1	1		1		2	45
>Brachypodium distachyon line Bd21||Bd1||21810171||21811589||Bradi1g26750.1.v2.1||-1||CDS||598891191||32256	598891191	0	0	0	FALSE						1	40
>Brachypodium distachyon line Bd21||Bd1||22296096||22299489||Bradi1g27191.1.v2.1||1||CDS||598891409||39081	598891409	0	0	0	TRUE	1	1		1		1	32
>Brachypodium distachyon line Bd21||Bd1||22319809||22324993||Bradi1g27197.1.v2.1||1||CDS||598891413||40787	598891413	0	0	0	TRUE	1	1		1		1	43
>Brachypodium distachyon line Bd21||Bd1||22335450||22337870||Bradi1g27220.1.v2.1||1||CDS||598891424||2567	598891424	0	0	0	TRUE	1	1		1		1	35
>Brachypodium distachyon line Bd21||Bd1||22441360||22448476||Bradi1g27357.1.v2.1||1||CDS||598891500||34837	598891500	0	0	0	TRUE	1	1		1		1	42
>Brachypodium distachyon line Bd21||Bd1||22668578||22668820||Bradi1g27482.1.v2.1||1||CDS||598891565||19519	598891565	0	0	0	FALSE						1	29
>Brachypodium distachyon line Bd21||Bd1||22757184||22758528||Bradi1g27541.1.v2.1||-1||CDS||598891579||25455	598891579	0	0	0	FALSE						2	33
>Brachypodium distachyon line Bd21||Bd1||22846846||22856879||Bradi1g27710.1.v2.1||1||CDS||598891595||32258	598891595	0	0	0	TRUE	1	1		1		1	45
>Brachypodium distachyon line Bd21||Bd1||22858917||22861011||Bradi1g27720.1.v2.1||-1||CDS||598891603||35676	598891603	0	0	0	TRUE	1	1		1		1	41
>Brachypodium distachyon line Bd21||Bd1||23241967||23242899||Bradi1g28090.2.v2.1||1||CDS||598891794||30962	598891794	0	0	0	TRUE	1			1		1	45
>Brachypodium distachyon line Bd21||Bd1||23365695||23366428||Bradi1g28185.1.v2.1||-1||CDS||598891856||14432	598891856	0	0	0	FALSE						2	28
>Brachypodium distachyon line Bd21||Bd1||23833380||23835517||Bradi1g28490.1.v2.1||1||CDS||598892051||11477	598892051	0	0	0	TRUE	1	1				1	48
>Brachypodium distachyon line Bd21||Bd1||24343742||24353638||Bradi1g28950.2.v2.1||-1||CDS||598892333||2572	598892333	0	0	0	TRUE		1				1	18
>Brachypodium distachyon line Bd21||Bd1||24582509||24583569||Bradi1g29053.1.v2.1||-1||CDS||598892405||33122	598892405	0	0	0	FALSE						2	44
>Brachypodium distachyon line Bd21||Bd1||24637966||24638500||Bradi1g29083.1.v2.1||1||CDS||598892475||19925	598892475	0	0	0	FALSE						1	35
>Brachypodium distachyon line Bd21||Bd1||24741439||24744991||Bradi1g29120.1.v2.1||1||CDS||598892492||27156	598892492	0	0	0	FALSE						1	41
>Brachypodium distachyon line Bd21||Bd1||24784285||24785630||Bradi1g29200.1.v2.1||1||CDS||598892551||9365	598892551	0	0	0	FALSE						1	35
>Brachypodium distachyon line Bd21||Bd1||24790436||24791008||Bradi1g29215.1.v2.1||-1||CDS||598892558||12336	598892558	0	0	0	TRUE		1				1	25
>Brachypodium distachyon line Bd21||Bd1||24842379||24844311||Bradi1g29277.1.v2.1||1||CDS||598892595||27973	598892595	0	0	0	TRUE	1					1	42
>Brachypodium distachyon line Bd21||Bd1||25329852||25333101||Bradi1g29792.1.v2.1||-1||CDS||598892889||24189	598892889	0	0	0	TRUE	1			1		1	31
>Brachypodium distachyon line Bd21||Bd1||25358044||25358619||Bradi1g29823.1.v2.1||1||CDS||598892910||33124	598892910	0	0	0	FALSE						1	46
>Brachypodium distachyon line Bd21||Bd1||25549939||25550802||Bradi1g30080.1.v2.1||1||CDS||598893042||3415	598893042	0	0	0	FALSE						1	48
>Brachypodium distachyon line Bd21||Bd1||25573083||25577890||Bradi1g30130.1.v2.1||-1||CDS||598893063||12338	598893063	0	0	0	TRUE	1	1		1		2	39
>Brachypodium distachyon line Bd21||Bd1||25777157||25779748||Bradi1g30360.2.v2.1||1||CDS||598893191||23765	598893191	0	0	0	TRUE	1	1		1		1	38
>Brachypodium distachyon line Bd21||Bd1||25821614||25823849||Bradi1g30440.1.v2.1||1||CDS||598893229||39942	598893229	0	0	0	TRUE	1	1		1		2	49
>Brachypodium distachyon line Bd21||Bd1||25919142||25923997||Bradi1g30560.1.v2.1||1||CDS||598893301||27580	598893301	0	0	0	TRUE	1	1	1	1		1	44
>Brachypodium distachyon line Bd21||Bd1||25926683||25927126||Bradi1g30570.1.v2.1||1||CDS||598893311||31846	598893311	0	0	0	FALSE						1	32
>Brachypodium distachyon line Bd21||Bd1||26111467||26111805||Bradi1g30710.2.v2.1||1||CDS||598893377||16964	598893377	0	0	0	TRUE	1	1	1	1		1	47
>Brachypodium distachyon line Bd21||Bd1||26175855||26176994||Bradi1g30767.1.v2.1||-1||CDS||598893399||26304	598893399	0	0	0	FALSE						1	49
>Brachypodium distachyon line Bd21||Bd1||26261795||26263142||Bradi1g30811.1.v2.1||1||CDS||598893436||42066	598893436	0	0	0	TRUE	1	1		1		1	48
>Brachypodium distachyon line Bd21||Bd1||26694877||26696885||Bradi1g31150.1.v2.1||1||CDS||598893604||27583	598893604	0	0	0	TRUE	1	1				1	50
>Brachypodium distachyon line Bd21||Bd1||27032515||27034848||Bradi1g31460.1.v2.1||1||CDS||598893802||25885	598893802	0	0	0	FALSE						2	46
>Brachypodium distachyon line Bd21||Bd1||27311311||27314007||Bradi1g31760.1.v2.1||1||CDS||598893972||12339	598893972	0	0	0	FALSE						1	43
>Brachypodium distachyon line Bd21||Bd1||27706690||27711460||Bradi1g32270.1.v2.1||1||CDS||598894223||33129	598894223	0	0	0	FALSE						1	38
>Brachypodium distachyon line Bd21||Bd1||27820443||27827256||Bradi1g32410.1.v2.1||1||CDS||598894296||21208	598894296	0	0	0	TRUE	1	1				1	46
>Brachypodium distachyon line Bd21||Bd1||28005000||28006130||Bradi1g32540.1.v2.1||-1||CDS||598894385||16150	598894385	0	0	0	TRUE	1	1		1		1	47
>Brachypodium distachyon line Bd21||Bd1||28215728||28216771||Bradi1g32710.1.v2.1||1||CDS||598894504||23768	598894504	0	0	0	FALSE						1	46
>Brachypodium distachyon line Bd21||Bd1||28301301||28302233||Bradi1g32791.1.v2.1||1||CDS||598894555||2577	598894555	0	0	0	FALSE						2	22
>Brachypodium distachyon line Bd21||Bd1||28336875||28340004||Bradi1g32792.1.v2.1||1||CDS||598894558||3850	598894558	0	0	0	FALSE						2	34
>Brachypodium distachyon line Bd21||Bd1||28508343||28510859||Bradi1g32890.1.v2.1||-1||CDS||598894598||20796	598894598	0	0	0	FALSE						2	33
>Brachypodium distachyon line Bd21||Bd1||28537066||28541123||Bradi1g32901.1.v2.1||-1||CDS||598894601||22044	598894601	0	0	0	FALSE						2	36
>Brachypodium distachyon line Bd21||Bd1||28733028||28735373||Bradi1g33010.1.v2.1||1||CDS||598894675||10632	598894675	0	0	0	FALSE						1	40
>Brachypodium distachyon line Bd21||Bd1||28891369||28894409||Bradi1g33200.1.v2.1||1||CDS||598894792||17390	598894792	0	0	0	TRUE	1	1		1		1	48
>Brachypodium distachyon line Bd21||Bd1||28904931||28907542||Bradi1g33217.1.v2.1||1||CDS||598894813||26308	598894813	0	0	0	TRUE	1			1		1	43
>Brachypodium distachyon line Bd21||Bd1||28909932||28910219||Bradi1g33230.1.v2.1||-1||CDS||598894821||29712	598894821	0	0	0	TRUE	1	1		1		1	46
>Brachypodium distachyon line Bd21||Bd1||29084403||29089419||Bradi1g33470.1.v2.1||1||CDS||598894947||40371	598894947	0	0	0	TRUE	1	1				1	48
>Brachypodium distachyon line Bd21||Bd1||29097570||29097872||Bradi1g33485.1.v2.1||-1||CDS||598894956||1322	598894956	0	0	0	TRUE	1					1	35
>Brachypodium distachyon line Bd21||Bd1||29271570||29275514||Bradi1g33616.1.v2.1||-1||CDS||598895041||37398	598895041	0	0	0	FALSE						2	23
>Brachypodium distachyon line Bd21||Bd1||29316782||29320404||Bradi1g33657.1.v2.1||1||CDS||598895065||4700	598895065	0	0	0	TRUE	1	1		1		1	42
>Brachypodium distachyon line Bd21||Bd1||29479813||29481977||Bradi1g33817.1.v2.1||1||CDS||598895142||37399	598895142	0	0	0	TRUE	1	1		1		1	44
>Brachypodium distachyon line Bd21||Bd1||29722538||29723122||Bradi1g34040.1.v2.1||-1||CDS||598895252||41235	598895252	0	0	0	TRUE	1	1		1		2	44
>Brachypodium distachyon line Bd21||Bd1||29734095||29739437||Bradi1g34070.1.v2.1||1||CDS||598895266||4258	598895266	0	0	0	TRUE	1	1		1		1	43
>Brachypodium distachyon line Bd21||Bd1||29820002||29821970||Bradi1g34125.1.v2.1||1||CDS||598895303||19937	598895303	0	0	0	FALSE						1	21
>Brachypodium distachyon line Bd21||Bd1||29857038||29859530||Bradi1g34155.1.v2.1||1||CDS||598895321||27591	598895321	0	0	0	FALSE						1	43
>Brachypodium distachyon line Bd21||Bd1||29926884||29927270||Bradi1g34250.1.v2.1||-1||CDS||598895371||5949	598895371	0	0	0	FALSE						1	44
>Brachypodium distachyon line Bd21||Bd1||30029885||30038540||Bradi1g34340.1.v2.1||1||CDS||598895409||22045	598895409	0	0	0	TRUE	1	1				1	44
>Brachypodium distachyon line Bd21||Bd1||30311520||30311798||Bradi1g34600.1.v2.1||1||CDS||598895567||3423	598895567	0	0	0	TRUE	1	1		1		1	47
>Brachypodium distachyon line Bd21||Bd1||30354513||30356027||Bradi1g34625.1.v2.1||1||CDS||598895577||7670	598895577	0	0	0	FALSE						2	36
>Brachypodium distachyon line Bd21||Bd1||30361161||30362981||Bradi1g34647.1.v2.1||-1||CDS||598895583||10210	598895583	0	0	0	TRUE	1	1		1		1	32
>Brachypodium distachyon line Bd21||Bd1||30671351||30674475||Bradi1g35010.1.v2.1||1||CDS||598895748||37400	598895748	0	0	0	TRUE	1	1		1		1	45
>Brachypodium distachyon line Bd21||Bd1||30798826||30799357||Bradi1g35140.1.v2.1||1||CDS||598895798||15708	598895798	0	0	0	TRUE	1	1		1		1	45
>Brachypodium distachyon line Bd21||Bd1||31119032||31124520||Bradi1g35477.1.v2.1||1||CDS||598895948||36541	598895948	0	0	0	TRUE	1	1	1	1		1	39
>Brachypodium distachyon line Bd21||Bd1||31254177||31254743||Bradi1g35577.1.v2.1||-1||CDS||598895996||14005	598895996	0	0	0	FALSE						2	20
>Brachypodium distachyon line Bd21||Bd1||31427972||31428736||Bradi1g35720.1.v2.1||-1||CDS||598896075||4704	598896075	0	0	0	TRUE	1	1		1		1	44
>Brachypodium distachyon line Bd21||Bd1||31449149||31453286||Bradi1g35742.1.v2.1||1||CDS||598896085||8954	598896085	0	0	0	TRUE	1	1		1		1	40
>Brachypodium distachyon line Bd21||Bd1||31458165||31463980||Bradi1g35751.1.v2.1||-1||CDS||598896088||10213	598896088	0	0	0	FALSE						1	37
>Brachypodium distachyon line Bd21||Bd1||31661026||31666309||Bradi1g35910.1.v2.1||1||CDS||598896183||7673	598896183	0	0	0	TRUE	1	1		1		1	47
>Brachypodium distachyon line Bd21||Bd1||31742416||31745058||Bradi1g36010.1.v2.1||1||CDS||598896230||27594	598896230	0	0	0	TRUE	1	1		1		1	42
>Brachypodium distachyon line Bd21||Bd1||31752172||31756783||Bradi1g36027.1.v2.1||1||CDS||598896237||30578	598896237	0	0	0	TRUE	1	1	1	1		1	49
>Brachypodium distachyon line Bd21||Bd1||31935499||31937730||Bradi1g36160.1.v2.1||-1||CDS||598896297||13184	598896297	0	0	0	TRUE	1	1				1	32
>Brachypodium distachyon line Bd21||Bd1||31995036||31996010||Bradi1g36200.1.v2.1||1||CDS||598896331||27595	598896331	0	0	0	FALSE						2	49
>Brachypodium distachyon line Bd21||Bd1||32041980||32043794||Bradi1g36260.1.v2.1||-1||CDS||598896364||41641	598896364	0	0	0	TRUE	1	1				1	39
>Brachypodium distachyon line Bd21||Bd1||32278891||32281295||Bradi1g36505.1.v2.1||-1||CDS||598896451||35693	598896451	0	0	0	FALSE						2	20
>Brachypodium distachyon line Bd21||Bd1||32541648||32544692||Bradi1g36740.2.v2.1||-1||CDS||598896549||34377	598896549	0	0	0	TRUE	1	1		1		2	38
>Brachypodium distachyon line Bd21||Bd1||32640843||32642859||Bradi1g36800.1.v2.1||-1||CDS||598896582||5526	598896582	0	0	0	FALSE						1	50
>Brachypodium distachyon line Bd21||Bd1||32957497||32959395||Bradi1g36990.1.v2.1||1||CDS||598896717||19944	598896717	0	0	0	TRUE	1	1		1		1	50
>Brachypodium distachyon line Bd21||Bd1||32981298||32982767||Bradi1g37030.1.v2.1||1||CDS||598896731||25897	598896731	0	0	0	FALSE						1	47
>Brachypodium distachyon line Bd21||Bd1||33219847||33227125||Bradi1g37290.1.v2.1||1||CDS||598896855||35696	598896855	0	0	0	TRUE	1	1		1		1	49
>Brachypodium distachyon line Bd21||Bd1||33369584||33377591||Bradi1g37370.1.v2.1||1||CDS||598896908||15295	598896908	0	0	0	TRUE	1	1		1		1	39
>Brachypodium distachyon line Bd21||Bd1||33423817||33427558||Bradi1g37450.1.v2.1||-1||CDS||598896945||30981	598896945	0	0	0	TRUE	1	1		1		1	45
>Brachypodium distachyon line Bd21||Bd1||33437801||33439666||Bradi1g37460.1.v2.1||1||CDS||598896948||32274	598896948	0	0	0	TRUE	1	1	1	1		1	47
>Brachypodium distachyon line Bd21||Bd1||33472585||33473523||Bradi1g37500.1.v2.1||1||CDS||598896966||39953	598896966	0	0	0	FALSE						2	47
>Brachypodium distachyon line Bd21||Bd1||33584459||33585118||Bradi1g37579.1.v2.1||-1||CDS||598897016||18252	598897016	0	0	0	TRUE	1	1		1		1	49
>Brachypodium distachyon line Bd21||Bd1||33609282||33611622||Bradi1g37600.1.v2.1||-1||CDS||598897031||24601	598897031	0	0	0	FALSE						1	31
>Brachypodium distachyon line Bd21||Bd1||33660948||33662297||Bradi1g37642.1.v2.1||-1||CDS||598897067||39954	598897067	0	0	0	FALSE						1	33
>Brachypodium distachyon line Bd21||Bd1||34148105||34148598||Bradi1g37953.1.v2.1||-1||CDS||598897275||42492	598897275	0	0	0	FALSE						1	29
>Brachypodium distachyon line Bd21||Bd1||34459366||34460477||Bradi1g38160.1.v2.1||-1||CDS||598897396||8087	598897396	0	0	0	TRUE	1	1	1	1		1	33
>Brachypodium distachyon line Bd21||Bd1||34978809||34979807||Bradi1g38525.1.v2.1||-1||CDS||598897525||19945	598897525	0	0	0	FALSE						1	42
>Brachypodium distachyon line Bd21||Bd1||34980271||34981374||Bradi1g38577.1.v2.1||1||CDS||598897528||21220	598897528	0	0	0	FALSE						1	37
>Brachypodium distachyon line Bd21||Bd1||35112164||35119114||Bradi1g38700.1.v2.1||1||CDS||598897588||3857	598897588	0	0	0	TRUE	1	1				1	46
>Brachypodium distachyon line Bd21||Bd1||35612460||35613054||Bradi1g39044.1.v2.1||1||CDS||598897706||11064	598897706	0	0	0	FALSE						2	26
>Brachypodium distachyon line Bd21||Bd1||36174002||36175028||Bradi1g39472.1.v2.1||1||CDS||598897964||34856	598897964	0	0	0	TRUE	1	1				1	41
>Brachypodium distachyon line Bd21||Bd1||37844549||37845144||Bradi1g41185.1.v2.1||-1||CDS||598898131||19947	598898131	0	0	0	FALSE						2	38
>Brachypodium distachyon line Bd21||Bd1||38590720||38595669||Bradi1g41740.1.v2.1||1||CDS||598898234||20805	598898234	0	0	0	FALSE						1	43
>Brachypodium distachyon line Bd21||Bd1||38626043||38626888||Bradi1g41775.1.v2.1||1||CDS||598898250||27599	598898250	0	0	0	FALSE						2	41
>Brachypodium distachyon line Bd21||Bd1||38653968||38657148||Bradi1g41797.1.v2.1||1||CDS||598898259||31447	598898259	0	0	0	FALSE						1	44
>Brachypodium distachyon line Bd21||Bd1||39484347||39488265||Bradi1g42270.1.v2.1||1||CDS||598898444||24210	598898444	0	0	0	TRUE		1				2	43
>Brachypodium distachyon line Bd21||Bd1||39829189||39831428||Bradi1g42467.1.v2.1||1||CDS||598898567||33573	598898567	0	0	0	FALSE						1	41
>Brachypodium distachyon line Bd21||Bd1||40256510||40259141||Bradi1g42730.1.v2.1||1||CDS||598898705||6400	598898705	0	0	0	TRUE	1	1		1		1	43
>Brachypodium distachyon line Bd21||Bd1||40303384||40305549||Bradi1g42760.1.v2.1||1||CDS||598898729||16566	598898729	0	0	0	TRUE	1	1				2	41
>Brachypodium distachyon line Bd21||Bd1||41684011||41688279||Bradi1g43637.1.v2.1||1||CDS||598899155||25906	598899155	0	0	0	TRUE	1	1	1	1		1	25
>Brachypodium distachyon line Bd21||Bd1||41804060||41805496||Bradi1g43760.1.v2.1||-1||CDS||598899224||12353	598899224	0	0	0	TRUE	1	1	1			1	48
>Brachypodium distachyon line Bd21||Bd1||41921134||41921636||Bradi1g43850.1.v2.1||1||CDS||598899267||30588	598899267	0	0	0	TRUE	1	1		1		1	44
>Brachypodium distachyon line Bd21||Bd1||41937417||41938723||Bradi1g43876.1.v2.1||-1||CDS||598899281||36551	598899281	0	0	0	FALSE						2	40
>Brachypodium distachyon line Bd21||Bd1||42346543||42354307||Bradi1g44047.1.v2.1||1||CDS||598899380||35704	598899380	0	0	0	TRUE	1	1		1		1	35
>Brachypodium distachyon line Bd21||Bd1||42543888||42546825||Bradi1g44200.4.v2.1||1||CDS||598899457||25480	598899457	0	0	0	TRUE	1	1	1	1		1	44
>Brachypodium distachyon line Bd21||Bd1||42557471||42560422||Bradi1g44220.1.v2.1||1||CDS||598899467||29732	598899467	0	0	0	TRUE	1	1		1		1	46
>Brachypodium distachyon line Bd21||Bd1||42917782||42918814||Bradi1g44510.1.v2.1||1||CDS||598899610||4715	598899610	0	0	0	TRUE	1	1		1		1	41
>Brachypodium distachyon line Bd21||Bd1||43068434||43069585||Bradi1g44690.1.v2.1||-1||CDS||598899718||7688	598899718	0	0	0	TRUE	1	1	1	1		1	36
>Brachypodium distachyon line Bd21||Bd1||43152925||43159520||Bradi1g44810.1.v2.1||1||CDS||598899773||30989	598899773	0	0	0	TRUE	1	1		1		1	45
>Brachypodium distachyon line Bd21||Bd1||43160516||43165771||Bradi1g44820.1.v2.1||1||CDS||598899776||32286	598899776	0	0	0	TRUE	1	1		1		1	44
>Brachypodium distachyon line Bd21||Bd1||43277273||43288142||Bradi1g44934.1.v2.1||-1||CDS||598899816||6408	598899816	0	0	0	TRUE	1	1	1	1		2	40
>Brachypodium distachyon line Bd21||Bd1||43663720||43665785||Bradi1g45210.1.v2.1||1||CDS||598899993||38673	598899993	0	0	0	TRUE	1	1	1	1		1	42
>Brachypodium distachyon line Bd21||Bd1||43740201||43741352||Bradi1g45280.1.v2.1||-1||CDS||598900038||14876	598900038	0	0	0	TRUE	1	1	1	1		1	47
>Brachypodium distachyon line Bd21||Bd1||43773031||43774299||Bradi1g45320.1.v2.1||1||CDS||598900060||24214	598900060	0	0	0	TRUE	1	1	1	1		1	36
>Brachypodium distachyon line Bd21||Bd1||43780421||43781596||Bradi1g45338.1.v2.1||1||CDS||598900066||26760	598900066	0	0	0	FALSE						1	35
>Brachypodium distachyon line Bd21||Bd1||43903581||43906124||Bradi1g45460.2.v2.1||1||CDS||598900118||5959	598900118	0	0	0	TRUE	1	1				1	42
>Brachypodium distachyon line Bd21||Bd1||44105111||44106091||Bradi1g45600.2.v2.1||1||CDS||598900204||42505	598900204	0	0	0	FALSE						1	46
>Brachypodium distachyon line Bd21||Bd1||44444290||44449978||Bradi1g45921.1.v2.1||1||CDS||598900418||4718	598900418	0	0	0	TRUE	1	1	1	1		1	34
>Brachypodium distachyon line Bd21||Bd1||44451743||44452729||Bradi1g45930.1.v2.1||-1||CDS||598900422||6409	598900422	0	0	0	FALSE						1	47
>Brachypodium distachyon line Bd21||Bd1||44462216||44463139||Bradi1g45945.1.v2.1||1||CDS||598900436||12358	598900436	0	0	0	FALSE						2	46
>Brachypodium distachyon line Bd21||Bd1||44527769||44531897||Bradi1g45996.1.v2.1||1||CDS||598900469||26326	598900469	0	0	0	TRUE	1	1		1		1	44
>Brachypodium distachyon line Bd21||Bd1||44543632||44545925||Bradi1g46020.1.v2.1||1||CDS||598900498||38675	598900498	0	0	0	TRUE	1	1	1	1		1	40
>Brachypodium distachyon line Bd21||Bd1||44735282||44736715||Bradi1g46190.1.v2.1||-1||CDS||598900573||27605	598900573	0	0	0	TRUE	1	1	1	1		1	45
>Brachypodium distachyon line Bd21||Bd1||44959232||44965791||Bradi1g46230.3.v2.1||1||CDS||598900610||483	598900610	0	0	0	TRUE	1	1	1	1		1	39
>Brachypodium distachyon line Bd21||Bd1||45154423||45157442||Bradi1g46387.1.v2.1||1||CDS||598903103||29738	598903103	0	0	0	TRUE	1	1		1		1	42
>Brachypodium distachyon line Bd21||Bd1||45325859||45326194||Bradi1g46546.1.v2.1||1||CDS||598903204||29739	598903204	0	0	0	FALSE						2	49
>Brachypodium distachyon line Bd21||Bd1||45392115||45394382||Bradi1g46622.1.v2.1||1||CDS||598903252||7251	598903252	0	0	0	TRUE		1				1	41
>Brachypodium distachyon line Bd21||Bd1||45584790||45590930||Bradi1g46804.1.v2.1||-1||CDS||598903369||14016	598903369	0	0	0	TRUE	1					2	24
>Brachypodium distachyon line Bd21||Bd1||45608296||45608833||Bradi1g46840.2.v2.1||1||CDS||598903384||20384	598903384	0	0	0	TRUE	1	1	1	1		2	46
>Brachypodium distachyon line Bd21||Bd1||45908006||45911451||Bradi1g47117.1.v2.1||1||CDS||598903560||9393	598903560	0	0	0	FALSE						2	45
>Brachypodium distachyon line Bd21||Bd1||46546903||46547703||Bradi1g47642.1.v2.1||1||CDS||598903828||37419	598903828	0	0	0	FALSE						1	20
>Brachypodium distachyon line Bd21||Bd1||46767418||46767738||Bradi1g47855.1.v2.1||1||CDS||598903929||37420	598903929	0	0	0	FALSE						2	38
>Brachypodium distachyon line Bd21||Bd1||46834144||46834488||Bradi1g47936.1.v2.1||1||CDS||598903969||11502	598903969	0	0	0	FALSE						2	42
>Brachypodium distachyon line Bd21||Bd1||46858212||46858679||Bradi1g47980.1.v2.1||1||CDS||598904018||32293	598904018	0	0	0	TRUE			1			2	47
>Brachypodium distachyon line Bd21||Bd1||46873459||46875185||Bradi1g48002.1.v2.1||1||CDS||598904033||38682	598904033	0	0	0	TRUE	1	1		1		1	29
>Brachypodium distachyon line Bd21||Bd1||46985711||46988956||Bradi1g48140.1.v2.1||1||CDS||598904102||25068	598904102	0	0	0	TRUE	1	1		1		1	37
>Brachypodium distachyon line Bd21||Bd1||46995152||46995871||Bradi1g48160.1.v2.1||1||CDS||598904111||28873	598904111	0	0	0	TRUE	1	1		1		1	41
>Brachypodium distachyon line Bd21||Bd1||47044835||47046132||Bradi1g48200.1.v2.1||-1||CDS||598904132||37860	598904132	0	0	0	FALSE						2	40
>Brachypodium distachyon line Bd21||Bd1||47185519||47188030||Bradi1g48311.1.v2.1||1||CDS||598904226||34867	598904226	0	0	0	TRUE	1			1		2	45
>Brachypodium distachyon line Bd21||Bd1||47259239||47261797||Bradi1g48380.1.v2.1||1||CDS||598904272||11504	598904272	0	0	0	FALSE						1	29
>Brachypodium distachyon line Bd21||Bd1||47296687||47300538||Bradi1g48440.1.v2.1||1||CDS||598904298||22522	598904298	0	0	0	TRUE	1	1		1		2	40
>Brachypodium distachyon line Bd21||Bd1||47379776||47383946||Bradi1g48530.1.v2.1||1||CDS||598904336||38683	598904336	0	0	0	TRUE	1	1		1		1	41
>Brachypodium distachyon line Bd21||Bd1||47489246||47495040||Bradi1g48610.1.v2.1||1||CDS||598904381||14881	598904381	0	0	0	TRUE	1	1		1		1	47
>Brachypodium distachyon line Bd21||Bd1||47499415||47505207||Bradi1g48630.2.v2.1||1||CDS||598904392||19549	598904392	0	0	0	TRUE	1	1		1		1	41
>Brachypodium distachyon line Bd21||Bd1||47815546||47817808||Bradi1g48910.1.v2.1||1||CDS||598904525||33153	598904525	0	0	0	FALSE						1	42
>Brachypodium distachyon line Bd21||Bd1||47846042||47848150||Bradi1g48943.1.v2.1||1||CDS||598904538||38684	598904538	0	0	0	FALSE						1	42
>Brachypodium distachyon line Bd21||Bd1||47970303||47972952||Bradi1g49000.1.v2.1||-1||CDS||598904573||10654	598904573	0	0	0	TRUE				1		1	38
>Brachypodium distachyon line Bd21||Bd1||48597629||48599637||Bradi1g49670.1.v2.1||1||CDS||598904935||35715	598904935	0	0	0	TRUE	1	1		1		1	44
>Brachypodium distachyon line Bd21||Bd1||48664153||48665520||Bradi1g49770.1.v2.1||1||CDS||598904988||15311	598904988	0	0	0	FALSE						1	41
>Brachypodium distachyon line Bd21||Bd1||48740693||48740971||Bradi1g49800.2.v2.1||1||CDS||598905011||25071	598905011	0	0	0	FALSE						1	42
>Brachypodium distachyon line Bd21||Bd1||48805981||48806687||Bradi1g49910.1.v2.1||-1||CDS||598905061||3447	598905061	0	0	0	FALSE						1	20
>Brachypodium distachyon line Bd21||Bd1||49169143||49172876||Bradi1g50280.1.v2.1||1||CDS||598905236||34869	598905236	0	0	0	FALSE						1	47
>Brachypodium distachyon line Bd21||Bd1||49336882||49337490||Bradi1g50450.1.v2.1||-1||CDS||598905331||32296	598905331	0	0	0	FALSE						2	41
>Brachypodium distachyon line Bd21||Bd1||49354061||49357814||Bradi1g50477.1.v2.1||1||CDS||598905346||38687	598905346	0	0	0	TRUE	1	1				1	46
>Brachypodium distachyon line Bd21||Bd1||49546495||49547913||Bradi1g50770.2.v2.1||-1||CDS||598905489||13633	598905489	0	0	0	TRUE	1	1				1	46
>Brachypodium distachyon line Bd21||Bd1||49649621||49650265||Bradi1g50980.1.v2.1||-1||CDS||598905603||19100	598905603	0	0	0	TRUE	1	1		1		1	38
>Brachypodium distachyon line Bd21||Bd1||50219476||50226098||Bradi1g51580.1.v2.1||1||CDS||598905899||16169	598905899	0	0	0	TRUE	1	1		1		1	41
>Brachypodium distachyon line Bd21||Bd1||50492885||50496575||Bradi1g51780.1.v2.1||1||CDS||598906013||21648	598906013	0	0	0	TRUE	1			1		1	46
>Brachypodium distachyon line Bd21||Bd1||50631639||50632786||Bradi1g51970.1.v2.1||1||CDS||598906108||19102	598906108	0	0	0	TRUE	1	1		1		1	48
>Brachypodium distachyon line Bd21||Bd1||50839004||50840617||Bradi1g52240.1.v2.1||1||CDS||598906237||31002	598906237	0	0	0	TRUE	1	1				1	45
>Brachypodium distachyon line Bd21||Bd1||50946511||50947474||Bradi1g52436.1.v2.1||1||CDS||598906338||31003	598906338	0	0	0	FALSE						1	33
>Brachypodium distachyon line Bd21||Bd1||51274219||51288535||Bradi1g52707.4.v2.1||1||CDS||598906535||28880	598906535	0	0	0	TRUE	1					1	26
>Brachypodium distachyon line Bd21||Bd1||51876866||51877504||Bradi1g53270.2.v2.1||-1||CDS||598906779||3875	598906779	0	0	0	FALSE						1	46
>Brachypodium distachyon line Bd21||Bd1||51934705||51937213||Bradi1g53320.1.v2.1||1||CDS||598906803||14030	598906803	0	0	0	TRUE	1	1		1		1	44
>Brachypodium distachyon line Bd21||Bd1||52125288||52126948||Bradi1g53590.1.v2.1||-1||CDS||598906960||37866	598906960	0	0	0	TRUE	1	1		1		1	41
>Brachypodium distachyon line Bd21||Bd1||52477295||52477657||Bradi1g53821.1.v2.1||1||CDS||598907075||904	598907075	0	0	0	FALSE						1	29
>Brachypodium distachyon line Bd21||Bd1||52496076||52496642||Bradi1g53830.2.v2.1||-1||CDS||598907079||2603	598907079	0	0	0	TRUE	1	1				1	33
>Brachypodium distachyon line Bd21||Bd1||52597811||52598236||Bradi1g53970.1.v2.1||1||CDS||598907153||33984	598907153	0	0	0	FALSE						1	41
>Brachypodium distachyon line Bd21||Bd1||52725869||52729173||Bradi1g54080.1.v2.1||-1||CDS||598907206||13639	598907206	0	0	0	FALSE						2	14
>Brachypodium distachyon line Bd21||Bd1||52869000||52869893||Bradi1g54240.1.v2.1||-1||CDS||598907288||5548	598907288	0	0	0	TRUE	1	1				1	48
>Brachypodium distachyon line Bd21||Bd1||52925213||52928145||Bradi1g54290.1.v2.1||1||CDS||598907319||18705	598907319	0	0	0	TRUE	1	1		1		1	45
>Brachypodium distachyon line Bd21||Bd1||53395613||53396725||Bradi1g54780.1.v2.1||1||CDS||598907571||39985	598907571	0	0	0	FALSE						2	44
>Brachypodium distachyon line Bd21||Bd1||53446591||53450790||Bradi1g54830.1.v2.1||1||CDS||598907605||11511	598907605	0	0	0	TRUE	1					1	36
>Brachypodium distachyon line Bd21||Bd1||53749984||53751099||Bradi1g55100.2.v2.1||1||CDS||598907729||21239	598907729	0	0	0	FALSE						1	40
>Brachypodium distachyon line Bd21||Bd1||53927128||53929124||Bradi1g55245.1.v2.1||-1||CDS||598907801||8982	598907801	0	0	0	TRUE				1		1	35
>Brachypodium distachyon line Bd21||Bd1||54143662||54146521||Bradi1g55427.1.v2.1||-1||CDS||598907896||6429	598907896	0	0	0	TRUE	1	1	1	1		1	36
>Brachypodium distachyon line Bd21||Bd1||54188914||54190142||Bradi1g55480.1.v2.1||-1||CDS||598907924||18285	598907924	0	0	0	TRUE	1	1	1	1		1	47
>Brachypodium distachyon line Bd21||Bd1||54345555||54350559||Bradi1g55550.1.v2.1||1||CDS||598907989||3043	598907989	0	0	0	FALSE						1	39
>Brachypodium distachyon line Bd21||Bd1||54352023||54352675||Bradi1g55560.1.v2.1||1||CDS||598907992||4291	598907992	0	0	0	TRUE	1	1				2	46
>Brachypodium distachyon line Bd21||Bd1||54480160||54485042||Bradi1g55710.1.v2.1||1||CDS||598908084||501	598908084	0	0	0	TRUE				1		1	34
>Brachypodium distachyon line Bd21||Bd1||55003233||55005833||Bradi1g56040.1.v2.1||1||CDS||598908254||29763	598908254	0	0	0	TRUE	1	1				1	40
>Brachypodium distachyon line Bd21||Bd1||55016128||55016592||Bradi1g56057.1.v2.1||-1||CDS||598908266||34877	598908266	0	0	0	FALSE						2	48
>Brachypodium distachyon line Bd21||Bd1||55368247||55373627||Bradi1g56500.1.v2.1||1||CDS||598908401||6430	598908401	0	0	0	TRUE	1	1	1	1		1	48
>Brachypodium distachyon line Bd21||Bd1||55566834||55569605||Bradi1g56690.1.v2.1||-1||CDS||598908529||17851	598908529	0	0	0	FALSE						1	14
>Brachypodium distachyon line Bd21||Bd1||55987193||55989953||Bradi1g57040.1.v2.1||1||CDS||598908761||30603	598908761	0	0	0	TRUE	1	1		1		1	42
>Brachypodium distachyon line Bd21||Bd1||56359868||56360462||Bradi1g57296.1.v2.1||-1||CDS||598908913||9407	598908913	0	0	0	FALSE						2	32
>Brachypodium distachyon line Bd21||Bd1||56461622||56461873||Bradi1g57390.1.v2.1||-1||CDS||598908952||25931	598908952	0	0	0	FALSE						1	48
>Brachypodium distachyon line Bd21||Bd1||56502383||56503754||Bradi1g57440.2.v2.1||1||CDS||598908975||35725	598908975	0	0	0	FALSE						1	31
>Brachypodium distachyon line Bd21||Bd1||56606732||56607226||Bradi1g57590.1.v2.1||1||CDS||598909036||18710	598909036	0	0	0	FALSE						1	44
>Brachypodium distachyon line Bd21||Bd1||57130620||57132623||Bradi1g58000.2.v2.1||1||CDS||598911289||31883	598911289	0	0	0	FALSE						1	24
>Brachypodium distachyon line Bd21||Bd1||57537736||57539718||Bradi1g58440.1.v2.1||1||CDS||598911519||910	598911519	0	0	0	TRUE		1		1		1	48
>Brachypodium distachyon line Bd21||Bd1||57749966||57751052||Bradi1g58584.1.v2.1||-1||CDS||598911575||24635	598911575	0	0	0	FALSE						2	49
>Brachypodium distachyon line Bd21||Bd1||57771078||57772885||Bradi1g58600.1.v2.1||1||CDS||598911590||31015	598911590	0	0	0	FALSE						2	41
>Brachypodium distachyon line Bd21||Bd1||57800934||57805546||Bradi1g58640.1.v2.1||1||CDS||598911620||911	598911620	0	0	0	TRUE				1		2	43
>Brachypodium distachyon line Bd21||Bd1||57922824||57924214||Bradi1g58704.1.v2.1||1||CDS||598911662||18713	598911662	0	0	0	FALSE						2	42
>Brachypodium distachyon line Bd21||Bd1||57927471||57928825||Bradi1g58706.2.v2.1||1||CDS||598911666||20399	598911666	0	0	0	FALSE						2	42
>Brachypodium distachyon line Bd21||Bd1||58696802||58709052||Bradi1g59325.1.v2.1||1||CDS||598912007||36577	598912007	0	0	0	TRUE		1				1	48
>Brachypodium distachyon line Bd21||Bd1||58819270||58820396||Bradi1g59520.1.v2.1||-1||CDS||598912114||39117	598912114	0	0	0	TRUE	1	1		1		1	42
>Brachypodium distachyon line Bd21||Bd1||58836281||58840111||Bradi1g59560.4.v2.1||1||CDS||598912126||1361	598912126	0	0	0	FALSE						2	50
>Brachypodium distachyon line Bd21||Bd1||59416301||59416612||Bradi1g60005.1.v2.1||1||CDS||598912325||99	598912325	0	0	0	FALSE						1	32
>Brachypodium distachyon line Bd21||Bd1||59905717||59910256||Bradi1g60320.1.v2.1||1||CDS||598912504||33177	598912504	0	0	0	TRUE	1	1	1	1		1	37
>Brachypodium distachyon line Bd21||Bd1||60224649||60225433||Bradi1g60587.1.v2.1||1||CDS||598912692||27205	598912692	0	0	0	FALSE						1	46
>Brachypodium distachyon line Bd21||Bd1||60317558||60317887||Bradi1g60663.1.v2.1||1||CDS||598912731||914	598912731	0	0	0	FALSE						2	24
>Brachypodium distachyon line Bd21||Bd1||60471240||60475015||Bradi1g60830.1.v2.1||1||CDS||598912818||37878	598912818	0	0	0	FALSE						1	42
>Brachypodium distachyon line Bd21||Bd1||60935366||60938219||Bradi1g61280.1.v2.1||1||CDS||598913038||2612	598913038	0	0	0	FALSE						1	45
>Brachypodium distachyon line Bd21||Bd1||61150216||61154827||Bradi1g61510.1.v2.1||1||CDS||598913154||8989	598913154	0	0	0	TRUE	1	1	1	1		2	31
>Brachypodium distachyon line Bd21||Bd1||61353192||61354835||Bradi1g61740.1.v2.1||1||CDS||598913245||4741	598913245	0	0	0	TRUE	1	1		1		1	43
>Brachypodium distachyon line Bd21||Bd1||61412493||61413548||Bradi1g61830.1.v2.1||1||CDS||598913284||21249	598913284	0	0	0	TRUE	1			1		1	42
>Brachypodium distachyon line Bd21||Bd1||61417489||61422176||Bradi1g61840.1.v2.1||1||CDS||598913288||22971	598913288	0	0	0	TRUE	1	1		1		1	43
>Brachypodium distachyon line Bd21||Bd1||61462793||61464280||Bradi1g61897.1.v2.1||1||CDS||598913309||31889	598913309	0	0	0	FALSE						2	42
>Brachypodium distachyon line Bd21||Bd1||61465949||61467460||Bradi1g61910.1.v2.1||1||CDS||598913312||33183	598913312	0	0	0	TRUE		1				2	46
>Brachypodium distachyon line Bd21||Bd1||61487721||61503411||Bradi1g61937.2.v2.1||1||CDS||598913324||38254	598913324	0	0	0	TRUE	1	1		1		1	45
>Brachypodium distachyon line Bd21||Bd1||61625795||61630060||Bradi1g62057.1.v2.1||-1||CDS||598913388||22544	598913388	0	0	0	TRUE	1	1		1		1	48
>Brachypodium distachyon line Bd21||Bd1||61654210||61654905||Bradi1g62080.2.v2.1||1||CDS||598913400||27628	598913400	0	0	0	TRUE	1	1		1		1	45
>Brachypodium distachyon line Bd21||Bd1||61919261||61920472||Bradi1g62410.3.v2.1||1||CDS||598913556||8123	598913556	0	0	0	TRUE	1	1		1		1	43
>Brachypodium distachyon line Bd21||Bd1||61947167||61948336||Bradi1g62460.1.v2.1||1||CDS||598913576||16595	598913576	0	0	0	FALSE						1	40
>Brachypodium distachyon line Bd21||Bd1||62022196||62024404||Bradi1g62554.1.v2.1||1||CDS||598913618||34424	598913618	0	0	0	TRUE	1	1		1		1	46
>Brachypodium distachyon line Bd21||Bd1||62055653||62056153||Bradi1g62574.1.v2.1||1||CDS||598913631||39995	598913631	0	0	0	FALSE						1	23
>Brachypodium distachyon line Bd21||Bd1||62193581||62197107||Bradi1g62700.1.v2.1||1||CDS||598913697||25089	598913697	0	0	0	TRUE	1	1		1		1	45
>Brachypodium distachyon line Bd21||Bd1||62200805||62207091||Bradi1g62720.1.v2.1||1||CDS||598913703||27629	598913703	0	0	0	TRUE	1	1		1		1	44
>Brachypodium distachyon line Bd21||Bd1||62211081||62221472||Bradi1g62731.1.v2.1||1||CDS||598913708||29776	598913708	0	0	0	TRUE	1	1	1	1		1	49
>Brachypodium distachyon line Bd21||Bd1||62240973||62241362||Bradi1g62750.1.v2.1||-1||CDS||598913714||32316	598913714	0	0	0	FALSE						1	40
>Brachypodium distachyon line Bd21||Bd1||62335968||62337301||Bradi1g62855.1.v2.1||1||CDS||598913769||12814	598913769	0	0	0	FALSE						1	25
>Brachypodium distachyon line Bd21||Bd1||62387653||62390428||Bradi1g62930.1.v2.1||1||CDS||598913802||26786	598913802	0	0	0	TRUE	1	1		1		1	45
>Brachypodium distachyon line Bd21||Bd1||62550819||62552012||Bradi1g63067.1.v2.1||-1||CDS||598913863||9812	598913863	0	0	0	FALSE						1	40
>Brachypodium distachyon line Bd21||Bd1||62857864||62859695||Bradi1g63421.1.v2.1||-1||CDS||598914045||1371	598914045	0	0	0	TRUE	1	1		1		1	41
>Brachypodium distachyon line Bd21||Bd1||62873494||62876494||Bradi1g63446.1.v2.1||-1||CDS||598914054||5138	598914054	0	0	0	FALSE						1	47
>Brachypodium distachyon line Bd21||Bd1||62901218||62901781||Bradi1g63480.1.v2.1||1||CDS||598914066||10259	598914066	0	0	0	TRUE	1	1		1		1	48
>Brachypodium distachyon line Bd21||Bd1||63004343||63006162||Bradi1g63575.1.v2.1||1||CDS||598914114||30610	598914114	0	0	0	TRUE	1					1	43
>Brachypodium distachyon line Bd21||Bd1||63279441||63280713||Bradi1g63791.1.v2.1||-1||CDS||598914210||28504	598914210	0	0	0	TRUE	1	1	1	1		1	42
>Brachypodium distachyon line Bd21||Bd1||63288331||63288627||Bradi1g63805.1.v2.1||1||CDS||598914217||31484	598914217	0	0	0	FALSE						1	36
>Brachypodium distachyon line Bd21||Bd1||63411814||63413351||Bradi1g63927.1.v2.1||-1||CDS||598914284||17021	598914284	0	0	0	FALSE						1	45
>Brachypodium distachyon line Bd21||Bd1||63453556||63454110||Bradi1g63980.1.v2.1||1||CDS||598914307||26787	598914307	0	0	0	TRUE	1	1		1		1	44
>Brachypodium distachyon line Bd21||Bd1||63500038||63502278||Bradi1g64020.2.v2.1||-1||CDS||598914329||36152	598914329	0	0	0	FALSE						1	35
>Brachypodium distachyon line Bd21||Bd1||63557650||63559908||Bradi1g64090.1.v2.1||1||CDS||598914358||5562	598914358	0	0	0	FALSE						1	44
>Brachypodium distachyon line Bd21||Bd1||63696768||63697136||Bradi1g64226.1.v2.1||1||CDS||598914425||33999	598914425	0	0	0	FALSE						2	37
>Brachypodium distachyon line Bd21||Bd1||63720687||63725060||Bradi1g64240.1.v2.1||1||CDS||598914431||36587	598914431	0	0	0	TRUE	1	1		1		1	46
>Brachypodium distachyon line Bd21||Bd1||63868180||63868959||Bradi1g64400.1.v2.1||-1||CDS||598914513||28505	598914513	0	0	0	TRUE		1				1	45
>Brachypodium distachyon line Bd21||Bd1||63993325||63993780||Bradi1g64540.3.v2.1||-1||CDS||598914593||19574	598914593	0	0	0	TRUE	1	1		1		1	34
>Brachypodium distachyon line Bd21||Bd1||64494376||64495059||Bradi1g65130.1.v2.1||1||CDS||598914849||42531	598914849	0	0	0	TRUE	1	1	1	1		1	46
>Brachypodium distachyon line Bd21||Bd1||64573121||64573420||Bradi1g65262.1.v2.1||1||CDS||598914918||28900	598914918	0	0	0	FALSE						1	34
>Brachypodium distachyon line Bd21||Bd1||64806166||64809636||Bradi1g65540.1.v2.1||1||CDS||598915077||10675	598915077	0	0	0	TRUE	1	1		1		2	42
>Brachypodium distachyon line Bd21||Bd1||64830614||64838138||Bradi1g65571.2.v2.1||1||CDS||598915084||13660	598915084	0	0	0	TRUE	1	1		1		1	46
>Brachypodium distachyon line Bd21||Bd1||64864957||64865718||Bradi1g65600.1.v2.1||-1||CDS||598915113||25945	598915113	0	0	0	TRUE	1	1				1	43
>Brachypodium distachyon line Bd21||Bd1||64872585||64873349||Bradi1g65620.1.v2.1||-1||CDS||598915120||28902	598915120	0	0	0	TRUE	1	1		1		1	42
>Brachypodium distachyon line Bd21||Bd1||65060678||65070472||Bradi1g65890.1.v2.1||1||CDS||598915239||36591	598915239	0	0	0	TRUE	1	1		1		1	47
>Brachypodium distachyon line Bd21||Bd1||65107262||65110920||Bradi1g65950.2.v2.1||1||CDS||598915277||9817	598915277	0	0	0	TRUE	1	1		1		1	46
>Brachypodium distachyon line Bd21||Bd1||65150416||65152583||Bradi1g65977.2.v2.1||1||CDS||598915304||21256	598915304	0	0	0	FALSE						2	48
>Brachypodium distachyon line Bd21||Bd1||65229093||65229619||Bradi1g66115.1.v2.1||1||CDS||598915367||5140	598915367	0	0	0	FALSE						2	27
>Brachypodium distachyon line Bd21||Bd1||65325747||65331618||Bradi1g66190.1.v2.1||1||CDS||598915427||30613	598915427	0	0	0	TRUE	1	1		1		1	49
>Brachypodium distachyon line Bd21||Bd1||65444836||65445432||Bradi1g66330.1.v2.1||1||CDS||598915508||22098	598915508	0	0	0	TRUE	1	1	1	1		1	45
>Brachypodium distachyon line Bd21||Bd1||65447911||65451374||Bradi1g66340.1.v2.1||1||CDS||598915512||23813	598915512	0	0	0	TRUE	1	1		1		1	46
>Brachypodium distachyon line Bd21||Bd1||65458195||65461969||Bradi1g66350.1.v2.1||1||CDS||598915519||26791	598915519	0	0	0	TRUE	1	1		1		1	45
>Brachypodium distachyon line Bd21||Bd1||65499767||65502360||Bradi1g66420.1.v2.1||1||CDS||598915551||40416	598915551	0	0	0	TRUE	1	1		1		1	48
>Brachypodium distachyon line Bd21||Bd1||65526667||65527020||Bradi1g66455.1.v2.1||1||CDS||598915569||5142	598915569	0	0	0	FALSE						2	44
>Brachypodium distachyon line Bd21||Bd1||65571622||65572185||Bradi1g66533.1.v2.1||1||CDS||598915606||20852	598915606	0	0	0	FALSE						1	41
>Brachypodium distachyon line Bd21||Bd1||65684647||65687449||Bradi1g66640.2.v2.1||1||CDS||598915646||37887	598915646	0	0	0	TRUE	1	1		1		1	48
>Brachypodium distachyon line Bd21||Bd1||65705915||65708695||Bradi1g66660.1.v2.1||1||CDS||598915652||40417	598915652	0	0	0	TRUE	1	1		1		2	39
>Brachypodium distachyon line Bd21||Bd1||65901864||65902211||Bradi1g66875.1.v2.1||1||CDS||598915749||38717	598915749	0	0	0	FALSE						1	43
>Brachypodium distachyon line Bd21||Bd1||65974842||65979772||Bradi1g66950.1.v2.1||1||CDS||598915807||20413	598915807	0	0	0	TRUE	1	1		1		1	50
>Brachypodium distachyon line Bd21||Bd1||66000189||66004176||Bradi1g66980.1.v2.1||1||CDS||598915819||25513	598915819	0	0	0	TRUE	1	1		1		1	39
>Brachypodium distachyon line Bd21||Bd1||66026729||66028263||Bradi1g67020.1.v2.1||1||CDS||598915844||36157	598915844	0	0	0	TRUE	1	1		1		1	41
>Brachypodium distachyon line Bd21||Bd1||66340531||66341568||Bradi1g67393.1.v2.1||1||CDS||598916039||33187	598916039	0	0	0	FALSE						2	39
>Brachypodium distachyon line Bd21||Bd1||66343561||66347139||Bradi1g67397.1.v2.1||1||CDS||598916042||34431	598916042	0	0	0	TRUE	1	1		1		1	50
>Brachypodium distachyon line Bd21||Bd1||66546308||66549222||Bradi1g67680.1.v2.1||1||CDS||598916159||41281	598916159	0	0	0	TRUE	1	1				1	41
>Brachypodium distachyon line Bd21||Bd1||66592475||66596892||Bradi1g67730.3.v2.1||1||CDS||598916177||5994	598916177	0	0	0	TRUE	1	1				1	49
>Brachypodium distachyon line Bd21||Bd1||66876455||66877874||Bradi1g68070.1.v2.1||-1||CDS||598916351||37000	598916351	0	0	0	TRUE	1	1		1		1	43
>Brachypodium distachyon line Bd21||Bd1||66891923||66893529||Bradi1g68090.1.v2.1||1||CDS||598916365||115	598916365	0	0	0	TRUE		1		1		1	46
>Brachypodium distachyon line Bd21||Bd1||66965917||66976582||Bradi1g68180.1.v2.1||1||CDS||598916408||18304	598916408	0	0	0	TRUE	1	1				1	48
>Brachypodium distachyon line Bd21||Bd1||67007009||67007600||Bradi1g68203.1.v2.1||-1||CDS||598916418||22554	598916418	0	0	0	FALSE						2	27
>Brachypodium distachyon line Bd21||Bd1||67144204||67146128||Bradi1g68340.1.v2.1||1||CDS||598916491||10682	598916491	0	0	0	TRUE	1	1	1	1		1	39
>Brachypodium distachyon line Bd21||Bd1||67608558||67612044||Bradi1g68860.1.v2.1||1||CDS||598916775||2630	598916775	0	0	0	FALSE						2	24
>Brachypodium distachyon line Bd21||Bd1||67626511||67628147||Bradi1g68900.1.v2.1||1||CDS||598916799||12825	598916799	0	0	0	TRUE	1	1		1		1	46
>Brachypodium distachyon line Bd21||Bd1||67887457||67888192||Bradi1g69135.1.v2.1||1||CDS||598916922||22105	598916922	0	0	0	FALSE						2	36
>Brachypodium distachyon line Bd21||Bd1||68059733||68064102||Bradi1g69340.1.v2.1||-1||CDS||598917031||25517	598917031	0	0	0	TRUE	1			1		1	45
>Brachypodium distachyon line Bd21||Bd1||68089427||68099550||Bradi1g69380.2.v2.1||1||CDS||598917047||32328	598917047	0	0	0	TRUE				1		1	40
>Brachypodium distachyon line Bd21||Bd1||68218487||68221545||Bradi1g69450.1.v2.1||-1||CDS||598917093||9002	598917093	0	0	0	FALSE						2	44
>Brachypodium distachyon line Bd21||Bd1||68276473||68281259||Bradi1g69490.1.v2.1||-1||CDS||598917124||22106	598917124	0	0	0	TRUE	1	1		1		1	41
>Brachypodium distachyon line Bd21||Bd1||68373859||68375900||Bradi1g69580.1.v2.1||1||CDS||598919483||37459	598919483	0	0	0	TRUE	1	1		1		2	41
>Brachypodium distachyon line Bd21||Bd1||68440407||68442286||Bradi1g69660.1.v2.1||1||CDS||598919536||17032	598919536	0	0	0	TRUE	1	1		1		1	35
>Brachypodium distachyon line Bd21||Bd1||68939140||68942845||Bradi1g70280.1.v2.1||1||CDS||598919829||12828	598919829	0	0	0	FALSE						1	38
>Brachypodium distachyon line Bd21||Bd1||69087986||69088333||Bradi1g70530.1.v2.1||1||CDS||598919963||26799	598919963	0	0	0	FALSE						1	43
>Brachypodium distachyon line Bd21||Bd1||69156263||69158332||Bradi1g70670.1.v2.1||-1||CDS||598920014||5571	598920014	0	0	0	TRUE	1	1		1		1	39
>Brachypodium distachyon line Bd21||Bd1||69182552||69183124||Bradi1g70730.1.v2.1||-1||CDS||598920046||19137	598920046	0	0	0	FALSE						1	42
>Brachypodium distachyon line Bd21||Bd1||69279113||69279709||Bradi1g70871.1.v2.1||1||CDS||598920108||2633	598920108	0	0	0	FALSE						1	41
>Brachypodium distachyon line Bd21||Bd1||69541343||69542307||Bradi1g71230.1.v2.1||1||CDS||598920280||32750	598920280	0	0	0	TRUE	1	1		1		1	44
>Brachypodium distachyon line Bd21||Bd1||69560495||69563533||Bradi1g71260.2.v2.1||1||CDS||598920290||37005	598920290	0	0	0	TRUE	1	1		1		1	40
>Brachypodium distachyon line Bd21||Bd1||69633040||69638102||Bradi1g71340.1.v2.1||1||CDS||598920340||15349	598920340	0	0	0	TRUE	1	1		1		1	46
>Brachypodium distachyon line Bd21||Bd1||69685452||69688894||Bradi1g71420.2.v2.1||1||CDS||598920407||936	598920407	0	0	0	TRUE	1	1		1		1	44
>Brachypodium distachyon line Bd21||Bd1||69725783||69729867||Bradi1g71465.1.v2.1||-1||CDS||598920425||8574	598920425	0	0	0	TRUE	1	1		1		1	45
>Brachypodium distachyon line Bd21||Bd1||69894908||69897296||Bradi1g71660.1.v2.1||-1||CDS||598920529||9833	598920529	0	0	0	FALSE						1	22
>Brachypodium distachyon line Bd21||Bd1||70009332||70016339||Bradi1g71810.2.v2.1||1||CDS||598920585||33617	598920585	0	0	0	TRUE	1	1		1		1	27
>Brachypodium distachyon line Bd21||Bd1||70052400||70054396||Bradi1g71880.1.v2.1||1||CDS||598920623||6841	598920623	0	0	0	FALSE						1	40
>Brachypodium distachyon line Bd21||Bd1||70123685||70124836||Bradi1g72000.1.v2.1||1||CDS||598920664||24254	598920664	0	0	0	TRUE	1	1		1		1	38
>Brachypodium distachyon line Bd21||Bd1||70281040||70282465||Bradi1g72210.1.v2.1||1||CDS||598920772||27223	598920772	0	0	0	FALSE						1	48
>Brachypodium distachyon line Bd21||Bd1||70335657||70337311||Bradi1g72330.1.v2.1||1||CDS||598920826||7298	598920826	0	0	0	TRUE	1	1		1		1	49
>Brachypodium distachyon line Bd21||Bd1||70341323||70346358||Bradi1g72350.1.v2.1||-1||CDS||598920835||11123	598920835	0	0	0	TRUE	1	1		1		1	46
>Brachypodium distachyon line Bd21||Bd1||70547193||70547792||Bradi1g72550.1.v2.1||1||CDS||598920947||15774	598920947	0	0	0	FALSE						1	47
>Brachypodium distachyon line Bd21||Bd1||70720343||70722913||Bradi1g72756.1.v2.1||1||CDS||598921057||19587	598921057	0	0	0	TRUE	1	1		1		1	47
>Brachypodium distachyon line Bd21||Bd1||70779453||70782592||Bradi1g72890.1.v2.1||1||CDS||598921105||40011	598921105	0	0	0	TRUE	1	1		1		1	36
>Brachypodium distachyon line Bd21||Bd1||70844095||70844295||Bradi1g72963.1.v2.1||1||CDS||598921139||11537	598921139	0	0	0	TRUE	1	1		1		1	49
>Brachypodium distachyon line Bd21||Bd1||71049724||71050686||Bradi1g73180.1.v2.1||-1||CDS||598921275||26371	598921275	0	0	0	TRUE	1	1		1		1	46
>Brachypodium distachyon line Bd21||Bd1||71447687||71449038||Bradi1g73744.1.v2.1||-1||CDS||598921384||29794	598921384	0	0	0	FALSE						2	49
>Brachypodium distachyon line Bd21||Bd1||71518841||71521473||Bradi1g73877.1.v2.1||-1||CDS||598921455||17040	598921455	0	0	0	TRUE	1	1		1		1	40
>Brachypodium distachyon line Bd21||Bd1||71768326||71773308||Bradi1g74210.1.v2.1||1||CDS||598921587||30208	598921587	0	0	0	FALSE						1	46
>Brachypodium distachyon line Bd21||Bd1||71783672||71785975||Bradi1g74250.1.v2.1||1||CDS||598921606||38273	598921606	0	0	0	FALSE						1	30
>Brachypodium distachyon line Bd21||Bd1||72093338||72097679||Bradi1g74660.1.v2.1||1||CDS||598921827||3484	598921827	0	0	0	FALSE						1	39
>Brachypodium distachyon line Bd21||Bd1||72120208||72121157||Bradi1g74710.1.v2.1||-1||CDS||598921850||13229	598921850	0	0	0	FALSE						1	36
>Brachypodium distachyon line Bd21||Bd1||72277300||72277548||Bradi1g74980.1.v2.1||1||CDS||598921979||25106	598921979	0	0	0	TRUE		1				2	48
>Brachypodium distachyon line Bd21||Bd1||72358952||72362071||Bradi1g75100.2.v2.1||1||CDS||598922031||4324	598922031	0	0	0	TRUE	1	1	1	1		2	31
>Brachypodium distachyon line Bd21||Bd1||72425463||72426481||Bradi1g75180.1.v2.1||1||CDS||598922075||22991	598922075	0	0	0	TRUE	1	1		1		1	46
>Brachypodium distachyon line Bd21||Bd1||72469938||72472212||Bradi1g75240.2.v2.1||1||CDS||598922102||34449	598922102	0	0	0	TRUE		1				2	33
>Brachypodium distachyon line Bd21||Bd1||72711794||72714166||Bradi1g75570.1.v2.1||-1||CDS||598922260||15780	598922260	0	0	0	FALSE						1	44
>Brachypodium distachyon line Bd21||Bd1||72996376||73002778||Bradi1g75960.1.v2.1||1||CDS||598922439||6008	598922439	0	0	0	TRUE	1	1		1		1	41
>Brachypodium distachyon line Bd21||Bd1||73052401||73054952||Bradi1g76050.1.v2.1||1||CDS||598922481||23827	598922481	0	0	0	TRUE	1	1		1		1	44
>Brachypodium distachyon line Bd21||Bd1||73225253||73229950||Bradi1g76314.1.v2.1||1||CDS||598922596||29799	598922596	0	0	0	TRUE	1	1		1		2	44
>Brachypodium distachyon line Bd21||Bd1||73524210||73527661||Bradi1g76760.2.v2.1||1||CDS||598922828||42553	598922828	0	0	0	TRUE	1	1		1		1	47
>Brachypodium distachyon line Bd21||Bd1||73558400||73561546||Bradi1g76820.1.v2.1||1||CDS||598922856||11545	598922856	0	0	0	FALSE						2	31
>Brachypodium distachyon line Bd21||Bd1||73718633||73722722||Bradi1g77040.1.v2.1||1||CDS||598922951||9012	598922951	0	0	0	TRUE	1	1	1	1		1	50
>Brachypodium distachyon line Bd21||Bd1||73723910||73726439||Bradi1g77047.2.v2.1||1||CDS||598922955||10695	598922955	0	0	0	TRUE	1			1		1	32
>Brachypodium distachyon line Bd21||Bd1||73834281||73837726||Bradi1g77177.1.v2.1||1||CDS||598923001||30212	598923001	0	0	0	TRUE	1	1		1		1	41
>Brachypodium distachyon line Bd21||Bd1||74118662||74123665||Bradi1g77547.2.v2.1||1||CDS||598923257||10279	598923257	0	0	0	TRUE	1	1		1		1	45
>Brachypodium distachyon line Bd21||Bd1||74150294||74152065||Bradi1g77597.1.v2.1||1||CDS||598923278||19145	598923278	0	0	0	TRUE		1				1	41
>Brachypodium distachyon line Bd21||Bd1||74187098||74192402||Bradi1g77667.2.v2.1||1||CDS||598923306||31047	598923306	0	0	0	TRUE	1	1				1	47
>Brachypodium distachyon line Bd21||Bd1||74287903||74288259||Bradi1g77860.1.v2.1||1||CDS||598923385||21689	598923385	0	0	0	FALSE						1	32
>Brachypodium distachyon line Bd21||Bd1||74309068||74309607||Bradi1g77880.1.v2.1||1||CDS||598923405||30214	598923405	0	0	0	FALSE						1	48
>Brachypodium distachyon line Bd21||Bd1||74390196||74391374||Bradi1g78012.1.v2.1||1||CDS||598923477||17880	598923477	0	0	0	FALSE						1	43
>Brachypodium distachyon line Bd21||Bd1||54998584||54999515||Bradi1g78076.2.v2.1||-1||CDS||598923513||33205	598923513	0	0	0	TRUE			1			2	18
>Brachypodium distachyon line Bd21||Bd1||74494172||74499086||Bradi1g78151.1.v2.1||1||CDS||598923571||14923	598923571	0	0	0	TRUE	1	1		1		1	44
>Brachypodium distachyon line Bd21||Bd1||74732872||74736470||Bradi1g78460.1.v2.1||1||CDS||598923754||6851	598923754	0	0	0	TRUE		1				1	33
>Brachypodium distachyon line Bd21||Bd1||74823292||74823948||Bradi1g78600.2.v2.1||-1||CDS||598923815||32762	598923815	0	0	0	FALSE						1	28
>Brachypodium distachyon line Bd21||Bd1||74889039||74889382||Bradi1g78716.1.v2.1||1||CDS||598923886||20003	598923886	0	0	0	FALSE						2	19
>Brachypodium distachyon line Bd21||Bd2||19027||23956||Bradi2g00226.1.v2.1||1||CDS||598923994||23002	598923994	0	0	0	TRUE	1	1				1	30
>Brachypodium distachyon line Bd21||Bd2||31003||31341||Bradi2g00247.1.v2.1||1||CDS||598924009||29335	598924009	0	0	0	FALSE						2	22
>Brachypodium distachyon line Bd21||Bd2||38010||39413||Bradi2g00280.1.v2.1||-1||CDS||598924025||36180	598924025	0	0	0	FALSE						1	45
>Brachypodium distachyon line Bd21||Bd2||183792||185624||Bradi2g00456.1.v2.1||1||CDS||598924113||30630	598924113	0	0	0	TRUE	1	1		1		2	47
>Brachypodium distachyon line Bd21||Bd2||509940||518687||Bradi2g00840.1.v2.1||-1||CDS||598924306||26816	598924306	0	0	0	TRUE		1				2	50
>Brachypodium distachyon line Bd21||Bd2||572064||572636||Bradi2g00915.1.v2.1||1||CDS||598924353||3907	598924353	0	0	0	TRUE	1	1				1	45
>Brachypodium distachyon line Bd21||Bd2||609752||613957||Bradi2g00980.2.v2.1||1||CDS||598924392||20432	598924392	0	0	0	TRUE	1	1		1		1	48
>Brachypodium distachyon line Bd21||Bd2||689033||693394||Bradi2g01102.1.v2.1||1||CDS||598924460||6462	598924460	0	0	0	FALSE						2	49
>Brachypodium distachyon line Bd21||Bd2||807494||811362||Bradi2g01320.1.v2.1||1||CDS||598924598||22117	598924598	0	0	0	TRUE	1					1	22
>Brachypodium distachyon line Bd21||Bd2||834298||843483||Bradi2g01360.2.v2.1||1||CDS||598924619||31051	598924619	0	0	0	TRUE	1	1				1	43
>Brachypodium distachyon line Bd21||Bd2||972706||973221||Bradi2g01450.1.v2.1||-1||CDS||598924655||3490	598924655	0	0	0	FALSE						1	38
>Brachypodium distachyon line Bd21||Bd2||992292||993816||Bradi2g01466.1.v2.1||-1||CDS||598924662||6464	598924662	0	0	0	FALSE						1	35
>Brachypodium distachyon line Bd21||Bd2||1191672||1192751||Bradi2g01694.1.v2.1||1||CDS||598924759||4766	598924759	0	0	0	FALSE						1	43
>Brachypodium distachyon line Bd21||Bd2||1581224||1583008||Bradi2g02310.1.v2.1||1||CDS||598925051||137	598925051	0	0	0	TRUE	1	1		1		1	46
>Brachypodium distachyon line Bd21||Bd2||1600978||1601547||Bradi2g02340.1.v2.1||-1||CDS||598925061||4332	598925061	0	0	0	TRUE	1	1		1		1	46
>Brachypodium distachyon line Bd21||Bd2||1679873||1680687||Bradi2g02514.1.v2.1||1||CDS||598925137||36614	598925137	0	0	0	FALSE						2	43
>Brachypodium distachyon line Bd21||Bd2||1681148||1688526||Bradi2g02518.1.v2.1||1||CDS||598925141||38288	598925141	0	0	0	TRUE	1	1		1		2	46
>Brachypodium distachyon line Bd21||Bd2||1682908||1683681||Bradi2g02522.1.v2.1||1||CDS||598925144||39599	598925144	0	0	0	FALSE						1	38
>Brachypodium distachyon line Bd21||Bd2||2345804||2346340||Bradi2g03220.1.v2.1||-1||CDS||598925535||34018	598925535	0	0	0	FALSE						2	34
>Brachypodium distachyon line Bd21||Bd2||2488606||2489756||Bradi2g03395.1.v2.1||-1||CDS||598925636||34019	598925636	0	0	0	FALSE						1	43
>Brachypodium distachyon line Bd21||Bd2||2516543||2519094||Bradi2g03437.1.v2.1||1||CDS||598925659||958	598925659	0	0	0	TRUE	1	1		1		1	45
>Brachypodium distachyon line Bd21||Bd2||2557661||2561048||Bradi2g03480.1.v2.1||1||CDS||598925673||6857	598925673	0	0	0	TRUE	1	1				2	30
>Brachypodium distachyon line Bd21||Bd2||2622582||2626595||Bradi2g03631.1.v2.1||1||CDS||598925747||38292	598925747	0	0	0	TRUE				1		1	47
>Brachypodium distachyon line Bd21||Bd2||2865471||2866031||Bradi2g04050.1.v2.1||1||CDS||598925960||141	598925960	0	0	0	TRUE	1	1	1	1		1	48
>Brachypodium distachyon line Bd21||Bd2||2953097||2955913||Bradi2g04220.1.v2.1||1||CDS||598926044||35766	598926044	0	0	0	TRUE	1	1		1		1	48
>Brachypodium distachyon line Bd21||Bd2||3113150||3113740||Bradi2g04390.1.v2.1||-1||CDS||598926154||39605	598926154	0	0	0	FALSE						1	50
>Brachypodium distachyon line Bd21||Bd2||3114122||3115855||Bradi2g04397.1.v2.1||1||CDS||598926157||40873	598926157	0	0	0	TRUE	1	1		1		1	42
>Brachypodium distachyon line Bd21||Bd2||3272829||3275087||Bradi2g04651.1.v2.1||1||CDS||598926296||14085	598926296	0	0	0	FALSE						1	32
>Brachypodium distachyon line Bd21||Bd2||3397954||3399775||Bradi2g04760.1.v2.1||1||CDS||598926362||42144	598926362	0	0	0	FALSE						2	43
>Brachypodium distachyon line Bd21||Bd2||3414522||3417842||Bradi2g04800.2.v2.1||-1||CDS||598926376||5171	598926376	0	0	0	FALSE						1	38
>Brachypodium distachyon line Bd21||Bd2||3546637||3548412||Bradi2g04950.1.v2.1||-1||CDS||598926443||33631	598926443	0	0	0	FALSE						2	47
>Brachypodium distachyon line Bd21||Bd2||3567396||3568709||Bradi2g04980.1.v2.1||-1||CDS||598926452||37478	598926452	0	0	0	FALSE						2	48
>Brachypodium distachyon line Bd21||Bd2||3794153||3794807||Bradi2g05212.1.v2.1||-1||CDS||598926571||2210	598926571	0	0	0	FALSE						2	29
>Brachypodium distachyon line Bd21||Bd2||3950712||3955300||Bradi2g05455.1.v2.1||1||CDS||598926684||7317	598926684	0	0	0	TRUE	1	1	1			1	41
>Brachypodium distachyon line Bd21||Bd2||4192231||4197787||Bradi2g05710.1.v2.1||1||CDS||598926806||16218	598926806	0	0	0	TRUE	1		1			1	27
>Brachypodium distachyon line Bd21||Bd2||4299377||4301042||Bradi2g05790.1.v2.1||1||CDS||598926846||33215	598926846	0	0	0	TRUE	1	1		1		1	40
>Brachypodium distachyon line Bd21||Bd2||4551771||4553786||Bradi2g06050.1.v2.1||1||CDS||598926974||1796	598926974	0	0	0	FALSE						1	43
>Brachypodium distachyon line Bd21||Bd2||4619641||4620222||Bradi2g06150.1.v2.1||-1||CDS||598927003||14087	598927003	0	0	0	FALSE						1	45
>Brachypodium distachyon line Bd21||Bd2||4637982||4638737||Bradi2g06180.1.v2.1||1||CDS||598927017||20016	598927017	0	0	0	TRUE		1		1		1	41
>Brachypodium distachyon line Bd21||Bd2||4669522||4670220||Bradi2g06220.1.v2.1||1||CDS||598927033||26820	598927033	0	0	0	TRUE		1				1	46
>Brachypodium distachyon line Bd21||Bd2||4714631||4715260||Bradi2g06271.1.v2.1||-1||CDS||598927051||34469	598927051	0	0	0	TRUE	1			1		1	47
>Brachypodium distachyon line Bd21||Bd2||4899875||4900189||Bradi2g06413.1.v2.1||1||CDS||598927114||18325	598927114	0	0	0	TRUE			1			1	38
>Brachypodium distachyon line Bd21||Bd2||4958062||4958787||Bradi2g06480.1.v2.1||1||CDS||598927158||37028	598927158	0	0	0	TRUE	1	1		1		1	47
>Brachypodium distachyon line Bd21||Bd2||5185216||5189629||Bradi2g06760.2.v2.1||1||CDS||598927264||39150	598927264	0	0	0	TRUE	1	1		1		1	36
>Brachypodium distachyon line Bd21||Bd2||5374810||5376034||Bradi2g07010.1.v2.1||1||CDS||598927385||4771	598927385	0	0	0	TRUE		1				1	38
>Brachypodium distachyon line Bd21||Bd2||5487878||5488349||Bradi2g07140.1.v2.1||1||CDS||598927447||31057	598927447	0	0	0	TRUE	1	1		1		1	48
>Brachypodium distachyon line Bd21||Bd2||5515974||5518923||Bradi2g07170.1.v2.1||1||CDS||598927463||37913	598927463	0	0	0	TRUE	1	1		1		1	47
>Brachypodium distachyon line Bd21||Bd2||5617656||5623172||Bradi2g07284.1.v2.1||-1||CDS||598927512||15797	598927512	0	0	0	TRUE	1	1		1		1	41
>Brachypodium distachyon line Bd21||Bd2||5750934||5752295||Bradi2g07380.2.v2.1||1||CDS||598927560||36191	598927560	0	0	0	TRUE		1				1	47
>Brachypodium distachyon line Bd21||Bd2||5793148||5800434||Bradi2g07430.1.v2.1||1||CDS||598927581||2214	598927581	0	0	0	TRUE	1	1		1		1	37
>Brachypodium distachyon line Bd21||Bd2||5805015||5811793||Bradi2g07437.1.v2.1||1||CDS||598927584||3499	598927584	0	0	0	TRUE	1	1		1		1	29
>Brachypodium distachyon line Bd21||Bd2||5997585||5998773||Bradi2g07640.1.v2.1||-1||CDS||598927691||6028	598927691	0	0	0	TRUE	1	1				1	48
>Brachypodium distachyon line Bd21||Bd2||6430746||6431876||Bradi2g08000.1.v2.1||1||CDS||598927870||39154	598927870	0	0	0	TRUE	1	1				1	45
>Brachypodium distachyon line Bd21||Bd2||6534673||6536208||Bradi2g08140.1.v2.1||1||CDS||598927932||22580	598927932	0	0	0	FALSE						1	22
>Brachypodium distachyon line Bd21||Bd2||6537422||6538891||Bradi2g08147.1.v2.1||1||CDS||598927936||24285	598927936	0	0	0	FALSE						1	41
>Brachypodium distachyon line Bd21||Bd2||6547734||6550291||Bradi2g08170.1.v2.1||1||CDS||598927942||26825	598927942	0	0	0	TRUE	1	1				1	38
>Brachypodium distachyon line Bd21||Bd2||6806527||6806919||Bradi2g08400.1.v2.1||1||CDS||598928069||37915	598928069	0	0	0	TRUE		1				1	47
>Brachypodium distachyon line Bd21||Bd2||6826453||6827625||Bradi2g08430.2.v2.1||1||CDS||598928088||3094	598928088	0	0	0	FALSE						2	46
>Brachypodium distachyon line Bd21||Bd2||6976237||6978648||Bradi2g08620.1.v2.1||1||CDS||598928192||4345	598928192	0	0	0	TRUE	1	1		1		1	41
>Brachypodium distachyon line Bd21||Bd2||7193364||7197912||Bradi2g08860.1.v2.1||1||CDS||598928339||23845	598928339	0	0	0	TRUE		1				1	47
>Brachypodium distachyon line Bd21||Bd2||7541234||7544871||Bradi2g09247.1.v2.1||-1||CDS||598928568||35332	598928568	0	0	0	FALSE						1	29
>Brachypodium distachyon line Bd21||Bd2||7563718||7566373||Bradi2g09259.1.v2.1||1||CDS||598928576||38748	598928576	0	0	0	FALSE						1	36
>Brachypodium distachyon line Bd21||Bd2||7587161||7589808||Bradi2g09280.1.v2.1||-1||CDS||598928591||2217	598928591	0	0	0	FALSE						1	47
>Brachypodium distachyon line Bd21||Bd2||7686310||7687148||Bradi2g09390.2.v2.1||1||CDS||598928646||25548	598928646	0	0	0	FALSE						1	49
>Brachypodium distachyon line Bd21||Bd2||7760994||7767009||Bradi2g09470.1.v2.1||1||CDS||598928696||3920	598928696	0	0	0	TRUE	1	1				1	44
>Brachypodium distachyon line Bd21||Bd2||7818130||7822561||Bradi2g09550.1.v2.1||1||CDS||598928748||25984	598928748	0	0	0	TRUE	1	1		1		1	42
>Brachypodium distachyon line Bd21||Bd2||8134469||8137525||Bradi2g09950.1.v2.1||1||CDS||598928991||540	598928991	0	0	0	TRUE	1	1		1		2	46
>Brachypodium distachyon line Bd21||Bd2||8369208||8371743||Bradi2g10170.1.v2.1||1||CDS||598929113||9446	598929113	0	0	0	TRUE	1	1		1		2	35
>Brachypodium distachyon line Bd21||Bd2||8434128||8436248||Bradi2g10230.1.v2.1||1||CDS||598929135||18758	598929135	0	0	0	TRUE	1	1		1		1	39
>Brachypodium distachyon line Bd21||Bd2||8895292||8898369||Bradi2g10678.1.v2.1||1||CDS||598929352||25124	598929352	0	0	0	TRUE	1	1		1		1	49
>Brachypodium distachyon line Bd21||Bd2||9039585||9042524||Bradi2g10810.1.v2.1||1||CDS||598929444||21287	598929444	0	0	0	TRUE	1	1		1		1	43
>Brachypodium distachyon line Bd21||Bd2||9729604||9732363||Bradi2g11457.1.v2.1||1||CDS||598929825||11566	598929825	0	0	0	TRUE	1	1		1		1	38
>Brachypodium distachyon line Bd21||Bd2||9823817||9829787||Bradi2g11540.1.v2.1||1||CDS||598929860||26398	598929860	0	0	0	TRUE	1	1		1		1	46
>Brachypodium distachyon line Bd21||Bd2||10019205||10026989||Bradi2g11652.2.v2.1||-1||CDS||598929911||5187	598929911	0	0	0	TRUE	1	1				1	15
>Brachypodium distachyon line Bd21||Bd2||10033440||10036475||Bradi2g11664.1.v2.1||1||CDS||598929921||9451	598929921	0	0	0	TRUE	1	1		1		1	29
>Brachypodium distachyon line Bd21||Bd2||10101582||10102142||Bradi2g11770.1.v2.1||1||CDS||598929981||34935	598929981	0	0	0	TRUE	1	1		1		1	40
>Brachypodium distachyon line Bd21||Bd2||10185436||10189863||Bradi2g11860.1.v2.1||1||CDS||598930031||13246	598930031	0	0	0	TRUE	1	1	1	1		1	37
>Brachypodium distachyon line Bd21||Bd2||10245193||10248263||Bradi2g11920.1.v2.1||1||CDS||598930062||26399	598930062	0	0	0	TRUE	1			1		1	42
>Brachypodium distachyon line Bd21||Bd2||10339794||10346935||Bradi2g12010.1.v2.1||1||CDS||598930116||6475	598930116	0	0	0	TRUE	1	1	1	1		1	38
>Brachypodium distachyon line Bd21||Bd2||10490474||10495070||Bradi2g12140.1.v2.1||1||CDS||598930205||1414	598930205	0	0	0	TRUE	1	1		1		1	39
>Brachypodium distachyon line Bd21||Bd2||10499932||10501119||Bradi2g12150.2.v2.1||-1||CDS||598930208||2666	598930208	0	0	0	TRUE	1	1		1		2	49
>Brachypodium distachyon line Bd21||Bd2||10513371||10514968||Bradi2g12170.1.v2.1||1||CDS||598930222||8613	598930222	0	0	0	FALSE						1	45
>Brachypodium distachyon line Bd21||Bd2||10801915||10805615||Bradi2g12450.1.v2.1||1||CDS||598930350||20028	598930350	0	0	0	TRUE	1	1	1	1		1	31
>Brachypodium distachyon line Bd21||Bd2||10911569||10915427||Bradi2g12560.1.v2.1||1||CDS||598930399||40884	598930399	0	0	0	TRUE	1	1		1		1	42
>Brachypodium distachyon line Bd21||Bd2||10931518||10935565||Bradi2g12580.2.v2.1||1||CDS||598930413||3928	598930413	0	0	0	TRUE		1				1	40
>Brachypodium distachyon line Bd21||Bd2||11238939||11244012||Bradi2g12870.1.v2.1||1||CDS||598930580||31940	598930580	0	0	0	FALSE						1	33
>Brachypodium distachyon line Bd21||Bd2||11289753||11293768||Bradi2g12910.1.v2.1||1||CDS||598930610||1805	598930610	0	0	0	FALSE						1	38
>Brachypodium distachyon line Bd21||Bd2||11414657||11415100||Bradi2g12990.1.v2.1||1||CDS||598930671||27679	598930671	0	0	0	FALSE						1	45
>Brachypodium distachyon line Bd21||Bd2||11625799||11629067||Bradi2g13180.1.v2.1||1||CDS||598930810||976	598930810	0	0	0	TRUE		1				1	48
>Brachypodium distachyon line Bd21||Bd2||11787062||11794132||Bradi2g13320.1.v2.1||1||CDS||598930881||31071	598930881	0	0	0	FALSE						2	36
>Brachypodium distachyon line Bd21||Bd2||11868340||11870539||Bradi2g13400.1.v2.1||1||CDS||598930944||14941	598930944	0	0	0	FALSE						1	49
>Brachypodium distachyon line Bd21||Bd2||12041336||12043256||Bradi2g13550.2.v2.1||1||CDS||598931032||9454	598931032	0	0	0	FALSE						2	39
>Brachypodium distachyon line Bd21||Bd2||12202175||12214057||Bradi2g13690.2.v2.1||1||CDS||598933200||29362	598933200	0	0	0	TRUE	1					1	44
>Brachypodium distachyon line Bd21||Bd2||12244534||12256132||Bradi2g13710.2.v2.1||-1||CDS||598933210||33642	598933210	0	0	0	FALSE						1	38
>Brachypodium distachyon line Bd21||Bd2||12553769||12563990||Bradi2g13870.1.v2.1||1||CDS||598933322||38307	598933322	0	0	0	FALSE						1	37
>Brachypodium distachyon line Bd21||Bd2||12595211||12595486||Bradi2g13970.1.v2.1||1||CDS||598933345||5192	598933345	0	0	0	FALSE						1	31
>Brachypodium distachyon line Bd21||Bd2||12757464||12759695||Bradi2g14090.2.v2.1||-1||CDS||598933362||12435	598933362	0	0	0	TRUE	1	1				1	38
>Brachypodium distachyon line Bd21||Bd2||12876076||12878968||Bradi2g14280.1.v2.1||1||CDS||598933458||10305	598933458	0	0	0	TRUE	1					1	46
>Brachypodium distachyon line Bd21||Bd2||12987039||12990794||Bradi2g14400.1.v2.1||1||CDS||598933529||40461	598933529	0	0	0	TRUE	1	1				1	48
>Brachypodium distachyon line Bd21||Bd2||13115181||13119096||Bradi2g14530.1.v2.1||1||CDS||598933583||20454	598933583	0	0	0	FALSE						1	47
>Brachypodium distachyon line Bd21||Bd2||13162194||13163594||Bradi2g14610.1.v2.1||1||CDS||598933619||35787	598933619	0	0	0	FALSE						1	45
>Brachypodium distachyon line Bd21||Bd2||13172139||13172570||Bradi2g14630.1.v2.1||-1||CDS||598933627||39169	598933627	0	0	0	TRUE				1		1	49
>Brachypodium distachyon line Bd21||Bd2||13266519||13268911||Bradi2g14760.1.v2.1||-1||CDS||598933686||21294	598933686	0	0	0	FALSE						2	36
>Brachypodium distachyon line Bd21||Bd2||13345380||13350831||Bradi2g14870.1.v2.1||1||CDS||598933731||40463	598933731	0	0	0	TRUE	1	1	1	1		1	49
>Brachypodium distachyon line Bd21||Bd2||13381490||13382467||Bradi2g14910.1.v2.1||1||CDS||598933758||9037	598933758	0	0	0	TRUE	1	1		1		1	40
>Brachypodium distachyon line Bd21||Bd2||13461123||13470060||Bradi2g15127.1.v2.1||1||CDS||598933814||32793	598933814	0	0	0	TRUE	1	1		1		1	47
>Brachypodium distachyon line Bd21||Bd2||13801701||13808773||Bradi2g15540.2.v2.1||1||CDS||598934002||26834	598934002	0	0	0	TRUE	1	1				1	40
>Brachypodium distachyon line Bd21||Bd2||13855356||13856946||Bradi2g15601.1.v2.1||1||CDS||598934029||38310	598934029	0	0	0	FALSE						1	47
>Brachypodium distachyon line Bd21||Bd2||13876283||13876834||Bradi2g15640.1.v2.1||1||CDS||598934050||4351	598934050	0	0	0	TRUE	1	1	1	1		1	41
>Brachypodium distachyon line Bd21||Bd2||13879156||13879665||Bradi2g15650.1.v2.1||1||CDS||598934053||5605	598934053	0	0	0	TRUE	1	1	1	1		1	45
>Brachypodium distachyon line Bd21||Bd2||13919178||13921382||Bradi2g15730.1.v2.1||1||CDS||598934083||18340	598934083	0	0	0	TRUE	1	1		1		1	30
>Brachypodium distachyon line Bd21||Bd2||13979390||13985007||Bradi2g15810.1.v2.1||1||CDS||598934123||35340	598934123	0	0	0	TRUE	1	1	1	1		1	45
>Brachypodium distachyon line Bd21||Bd2||14014551||14015405||Bradi2g15847.1.v2.1||1||CDS||598934143||983	598934143	0	0	0	TRUE	1	1		1		1	48
>Brachypodium distachyon line Bd21||Bd2||14049353||14055687||Bradi2g15900.1.v2.1||1||CDS||598934175||14532	598934175	0	0	0	TRUE	1	1		1		1	44
>Brachypodium distachyon line Bd21||Bd2||14362246||14364162||Bradi2g16300.2.v2.1||1||CDS||598934354||4786	598934354	0	0	0	TRUE	1	1	1	1		1	45
>Brachypodium distachyon line Bd21||Bd2||14380598||14382349||Bradi2g16320.1.v2.1||1||CDS||598934360||7332	598934360	0	0	0	TRUE	1	1		1		1	46
>Brachypodium distachyon line Bd21||Bd2||14450565||14453460||Bradi2g16402.1.v2.1||1||CDS||598934400||24299	598934400	0	0	0	TRUE	1	1		1		1	29
>Brachypodium distachyon line Bd21||Bd2||14493006||14494238||Bradi2g16460.2.v2.1||-1||CDS||598934432||37923	598934432	0	0	0	FALSE						2	43
>Brachypodium distachyon line Bd21||Bd2||14529756||14530646||Bradi2g16511.1.v2.1||1||CDS||598934451||3106	598934451	0	0	0	FALSE						1	27
>Brachypodium distachyon line Bd21||Bd2||14941461||14942768||Bradi2g16930.1.v2.1||1||CDS||598934668||9456	598934668	0	0	0	TRUE	1	1				1	47
>Brachypodium distachyon line Bd21||Bd2||15076698||15077668||Bradi2g17035.1.v2.1||-1||CDS||598934727||34488	598934727	0	0	0	FALSE						1	39
>Brachypodium distachyon line Bd21||Bd2||15333117||15333941||Bradi2g17213.1.v2.1||1||CDS||598934804||24301	598934804	0	0	0	TRUE		1				1	22
>Brachypodium distachyon line Bd21||Bd2||15575096||15578589||Bradi2g17500.2.v2.1||1||CDS||598934933||36209	598934933	0	0	0	TRUE	1	1		1		1	40
>Brachypodium distachyon line Bd21||Bd2||15643918||15646172||Bradi2g17600.1.v2.1||1||CDS||598934977||12003	598934977	0	0	0	TRUE	1	1	1	1		1	47
>Brachypodium distachyon line Bd21||Bd2||15828852||15829484||Bradi2g17777.1.v2.1||-1||CDS||598935062||5196	598935062	0	0	0	TRUE	1	1	1	1		1	49
>Brachypodium distachyon line Bd21||Bd2||15970615||15975597||Bradi2g17960.1.v2.1||1||CDS||598935152||551	598935152	0	0	0	FALSE						1	37
>Brachypodium distachyon line Bd21||Bd2||16051320||16051708||Bradi2g18101.1.v2.1||-1||CDS||598935214||26840	598935214	0	0	0	FALSE						2	47
>Brachypodium distachyon line Bd21||Bd2||16152797||16153426||Bradi2g18240.1.v2.1||1||CDS||598935286||14538	598935286	0	0	0	TRUE	1	1		1		1	50
>Brachypodium distachyon line Bd21||Bd2||16330760||16337926||Bradi2g18440.1.v2.1||1||CDS||598935355||986	598935355	0	0	0	TRUE	1	1	1	1		2	43
>Brachypodium distachyon line Bd21||Bd2||16518645||16519009||Bradi2g18610.2.v2.1||-1||CDS||598935468||6046	598935468	0	0	0	FALSE						1	32
>Brachypodium distachyon line Bd21||Bd2||16540735||16542730||Bradi2g18660.1.v2.1||1||CDS||598935492||16241	598935492	0	0	0	TRUE	1	1				1	45
>Brachypodium distachyon line Bd21||Bd2||16933008||16934626||Bradi2g19230.1.v2.1||1||CDS||598935793||15386	598935793	0	0	0	TRUE	1	1	1	1		1	48
>Brachypodium distachyon line Bd21||Bd2||17063158||17066340||Bradi2g19380.1.v2.1||1||CDS||598935887||12443	598935887	0	0	0	TRUE	1	1	1	1		1	45
>Brachypodium distachyon line Bd21||Bd2||17079458||17081183||Bradi2g19410.1.v2.1||1||CDS||598935896||16243	598935896	0	0	0	TRUE	1	1	1	1		1	46
>Brachypodium distachyon line Bd21||Bd2||17521494||17522999||Bradi2g19917.1.v2.1||-1||CDS||598936184||9875	598936184	0	0	0	TRUE	1	1				1	38
>Brachypodium distachyon line Bd21||Bd2||17581071||17586064||Bradi2g20040.1.v2.1||1||CDS||598936268||2678	598936268	0	0	0	FALSE						1	43
>Brachypodium distachyon line Bd21||Bd2||17629836||17630195||Bradi2g20100.1.v2.1||1||CDS||598936303||17494	598936303	0	0	0	TRUE	1	1		1		1	42
>Brachypodium distachyon line Bd21||Bd2||17788788||17789753||Bradi2g20301.1.v2.1||1||CDS||598936430||28556	598936430	0	0	0	FALSE						1	48
>Brachypodium distachyon line Bd21||Bd2||17926604||17929421||Bradi2g20447.1.v2.1||-1||CDS||598936506||17916	598936506	0	0	0	TRUE	1		1			1	31
>Brachypodium distachyon line Bd21||Bd2||17974431||17979166||Bradi2g20500.1.v2.1||1||CDS||598936526||26409	598936526	0	0	0	TRUE		1	1			1	40
>Brachypodium distachyon line Bd21||Bd2||18146266||18147620||Bradi2g20670.1.v2.1||1||CDS||598936608||18347	598936608	0	0	0	TRUE	1	1		1		1	47
>Brachypodium distachyon line Bd21||Bd2||18239861||18240901||Bradi2g20790.1.v2.1||1||CDS||598936650||36217	598936650	0	0	0	TRUE	1	1		1		1	34
>Brachypodium distachyon line Bd21||Bd2||18243960||18247194||Bradi2g20810.2.v2.1||1||CDS||598936656||38769	598936656	0	0	0	TRUE	1	1		1		1	44
>Brachypodium distachyon line Bd21||Bd2||18252001||18253180||Bradi2g20830.1.v2.1||1||CDS||598936665||42582	598936665	0	0	0	FALSE						2	47
>Brachypodium distachyon line Bd21||Bd2||18376782||18381170||Bradi2g21017.1.v2.1||1||CDS||598936748||34952	598936748	0	0	0	TRUE	1	1		1		1	39
>Brachypodium distachyon line Bd21||Bd2||18414930||18415640||Bradi2g21060.1.v2.1||1||CDS||598936770||1433	598936770	0	0	0	TRUE	1	1	1	1		1	40
>Brachypodium distachyon line Bd21||Bd2||18535343||18537427||Bradi2g21170.1.v2.1||-1||CDS||598936832||27690	598936832	0	0	0	FALSE						1	39
>Brachypodium distachyon line Bd21||Bd2||18964247||18964999||Bradi2g21500.2.v2.1||1||CDS||598937011||17918	598937011	0	0	0	TRUE	1	1		1		1	37
>Brachypodium distachyon line Bd21||Bd2||19313354||19313668||Bradi2g21951.1.v2.1||1||CDS||598937127||24307	598937127	0	0	0	FALSE						2	32
>Brachypodium distachyon line Bd21||Bd2||19539938||19540228||Bradi2g22070.1.v2.1||-1||CDS||598937183||5205	598937183	0	0	0	TRUE	1	1		1		1	48
>Brachypodium distachyon line Bd21||Bd2||19809701||19810187||Bradi2g22284.1.v2.1||-1||CDS||598937324||22153	598937324	0	0	0	FALSE						2	43
>Brachypodium distachyon line Bd21||Bd2||19995908||19996501||Bradi2g22510.1.v2.1||1||CDS||598937455||34957	598937455	0	0	0	TRUE	1	1	1	1		1	47
>Brachypodium distachyon line Bd21||Bd2||20104234||20104494||Bradi2g22594.1.v2.1||1||CDS||598937496||9465	598937496	0	0	0	FALSE						2	39
>Brachypodium distachyon line Bd21||Bd2||20175530||20176902||Bradi2g22690.1.v2.1||1||CDS||598937541||28561	598937541	0	0	0	TRUE	1	1	1	1		1	41
>Brachypodium distachyon line Bd21||Bd2||20341519||20349147||Bradi2g22850.1.v2.1||1||CDS||598937619||18777	598937619	0	0	0	TRUE	1	1	1	1		1	37
>Brachypodium distachyon line Bd21||Bd2||20360519||20360929||Bradi2g22875.1.v2.1||-1||CDS||598937632||24308	598937632	0	0	0	FALSE						2	27
>Brachypodium distachyon line Bd21||Bd2||20374590||20376126||Bradi2g22897.1.v2.1||1||CDS||598937645||29841	598937645	0	0	0	TRUE	1	1	1	1		2	33
>Brachypodium distachyon line Bd21||Bd2||20438462||20441356||Bradi2g22911.1.v2.1||1||CDS||598937656||34498	598937656	0	0	0	FALSE						1	39
>Brachypodium distachyon line Bd21||Bd2||20995271||20995531||Bradi2g23445.1.v2.1||1||CDS||598937926||20471	598937926	0	0	0	TRUE	1	1		1		1	44
>Brachypodium distachyon line Bd21||Bd2||21186908||21192344||Bradi2g23628.1.v2.1||1||CDS||598938018||16646	598938018	0	0	0	FALSE						1	41
>Brachypodium distachyon line Bd21||Bd2||21392080||21393122||Bradi2g23710.1.v2.1||1||CDS||598938068||37937	598938068	0	0	0	TRUE	1	1		1		1	45
>Brachypodium distachyon line Bd21||Bd2||21452864||21454426||Bradi2g23750.1.v2.1||1||CDS||598938083||1437	598938083	0	0	0	TRUE	1	1	1	1		1	37
>Brachypodium distachyon line Bd21||Bd2||21968971||21972060||Bradi2g24120.3.v2.1||-1||CDS||598938295||5616	598938295	0	0	0	TRUE	1	1	1	1		1	45
>Brachypodium distachyon line Bd21||Bd2||21974297||21977047||Bradi2g24130.1.v2.1||1||CDS||598938298||6901	598938298	0	0	0	TRUE	1	1	1	1		1	48
>Brachypodium distachyon line Bd21||Bd2||22092582||22094187||Bradi2g24260.2.v2.1||1||CDS||598938342||25569	598938342	0	0	0	TRUE		1				1	38
>Brachypodium distachyon line Bd21||Bd2||22461849||22466285||Bradi2g24670.2.v2.1||1||CDS||598938478||40479	598938478	0	0	0	TRUE	1	1	1	1		1	23
>Brachypodium distachyon line Bd21||Bd2||22488967||22490985||Bradi2g24700.1.v2.1||1||CDS||598938493||3949	598938493	0	0	0	TRUE	1	1	1			1	48
>Brachypodium distachyon line Bd21||Bd2||22588685||22589853||Bradi2g24793.1.v2.1||-1||CDS||598938559||31964	598938559	0	0	0	FALSE						1	36
>Brachypodium distachyon line Bd21||Bd2||22777839||22779594||Bradi2g24987.1.v2.1||-1||CDS||598938673||37519	598938673	0	0	0	TRUE	1	1	1	1		1	45
>Brachypodium distachyon line Bd21||Bd2||22936533||22940211||Bradi2g25097.1.v2.1||1||CDS||598938747||26004	598938747	0	0	0	TRUE	1	1	1	1		1	48
>Brachypodium distachyon line Bd21||Bd2||23033287||23033601||Bradi2g25141.1.v2.1||-1||CDS||598938769||35348	598938769	0	0	0	FALSE						1	30
>Brachypodium distachyon line Bd21||Bd2||23196588||23197382||Bradi2g25270.2.v2.1||1||CDS||598938853||28092	598938853	0	0	0	TRUE	1	1	1	1		1	45
>Brachypodium distachyon line Bd21||Bd2||23343949||23344773||Bradi2g25376.1.v2.1||1||CDS||598938919||13268	598938919	0	0	0	TRUE	1	1		1		1	44
>Brachypodium distachyon line Bd21||Bd2||23379752||23380732||Bradi2g25380.1.v2.1||1||CDS||598938923||14961	598938923	0	0	0	TRUE		1		1		1	46
>Brachypodium distachyon line Bd21||Bd2||23412969||23416046||Bradi2g25400.1.v2.1||1||CDS||598938932||18782	598938932	0	0	0	TRUE	1	1		1		1	45
>Brachypodium distachyon line Bd21||Bd2||23811190||23811597||Bradi2g25685.1.v2.1||1||CDS||598939102||5214	598939102	0	0	0	FALSE						1	40
>Brachypodium distachyon line Bd21||Bd2||24019123||24021002||Bradi2g25807.1.v2.1||1||CDS||598939169||33653	598939169	0	0	0	TRUE	1	1				1	41
>Brachypodium distachyon line Bd21||Bd2||24178429||24179493||Bradi2g25910.1.v2.1||1||CDS||598939222||13270	598939222	0	0	0	TRUE	1	1				1	41
>Brachypodium distachyon line Bd21||Bd2||24840651||24841304||Bradi2g26370.2.v2.1||1||CDS||598939510||6907	598939510	0	0	0	FALSE						2	47
>Brachypodium distachyon line Bd21||Bd2||25197513||25209244||Bradi2g26547.1.v2.1||1||CDS||598939633||16254	598939633	0	0	0	TRUE	1	1				1	49
>Brachypodium distachyon line Bd21||Bd2||25569489||25570133||Bradi2g26817.1.v2.1||1||CDS||598939789||39632	598939789	0	0	0	TRUE	1	1		1		1	44
>Brachypodium distachyon line Bd21||Bd2||25608941||25609672||Bradi2g26830.1.v2.1||1||CDS||598939800||1444	598939800	0	0	0	TRUE	1	1		1		1	49
>Brachypodium distachyon line Bd21||Bd2||25772428||25773678||Bradi2g27040.1.v2.1||1||CDS||598939931||14114	598939931	0	0	0	FALSE						1	35
>Brachypodium distachyon line Bd21||Bd2||25830114||25832505||Bradi2g27090.1.v2.1||1||CDS||598939958||25575	598939958	0	0	0	TRUE	1	1		1		1	42
>Brachypodium distachyon line Bd21||Bd2||26261295||26261813||Bradi2g27395.1.v2.1||-1||CDS||598940125||10739	598940125	0	0	0	FALSE						2	28
>Brachypodium distachyon line Bd21||Bd2||26684595||26685716||Bradi2g27810.1.v2.1||-1||CDS||598940275||31551	598940275	0	0	0	TRUE	1	1		1		1	47
>Brachypodium distachyon line Bd21||Bd2||27242736||27243242||Bradi2g28031.1.v2.1||1||CDS||598940413||4373	598940413	0	0	0	TRUE	1	1	1			1	45
>Brachypodium distachyon line Bd21||Bd2||27265642||27269603||Bradi2g28060.1.v2.1||1||CDS||598940430||11593	598940430	0	0	0	TRUE	1	1	1			1	46
>Brachypodium distachyon line Bd21||Bd2||27290061||27294627||Bradi2g28100.1.v2.1||-1||CDS||598940456||22616	598940456	0	0	0	FALSE						1	44
>Brachypodium distachyon line Bd21||Bd2||27488058||27488508||Bradi2g28296.1.v2.1||-1||CDS||598940524||8635	598940524	0	0	0	FALSE						1	26
>Brachypodium distachyon line Bd21||Bd2||27833759||27835404||Bradi2g28480.1.v2.1||-1||CDS||598940592||37523	598940592	0	0	0	TRUE	1	1		1		2	41
>Brachypodium distachyon line Bd21||Bd2||30846602||30852737||Bradi2g31100.1.v2.1||1||CDS||598940919||4801	598940919	0	0	0	FALSE						1	45
>Brachypodium distachyon line Bd21||Bd2||31010558||31010986||Bradi2g31185.1.v2.1||1||CDS||598940969||26011	598940969	0	0	0	FALSE						2	24
>Brachypodium distachyon line Bd21||Bd2||31736244||31737764||Bradi2g31800.2.v2.1||-1||CDS||598941176||28099	598941176	0	0	0	TRUE	1			1		1	33
>Brachypodium distachyon line Bd21||Bd2||31872567||31872902||Bradi2g31883.1.v2.1||1||CDS||598941219||3537	598941219	0	0	0	FALSE						2	36
>Brachypodium distachyon line Bd21||Bd2||32558019||32562957||Bradi2g32607.1.v2.1||1||CDS||598941433||8638	598941433	0	0	0	TRUE	1	1		1		1	47
>Brachypodium distachyon line Bd21||Bd2||32820251||32821198||Bradi2g32880.1.v2.1||1||CDS||598941479||28101	598941479	0	0	0	TRUE	1	1		1		1	44
>Brachypodium distachyon line Bd21||Bd2||32931476||32938762||Bradi2g32910.1.v2.1||1||CDS||598941495||34969	598941495	0	0	0	TRUE	1	1	1	1		1	34
>Brachypodium distachyon line Bd21||Bd2||32949228||32949620||Bradi2g32940.1.v2.1||1||CDS||598941513||42600	598941513	0	0	0	TRUE	1	1	1	1		1	44
>Brachypodium distachyon line Bd21||Bd2||33158777||33159658||Bradi2g33100.1.v2.1||1||CDS||598941587||31100	598941587	0	0	0	TRUE	1	1	1	1		1	40
>Brachypodium distachyon line Bd21||Bd2||34135569||34137791||Bradi2g34030.1.v2.1||1||CDS||598941951||14121	598941951	0	0	0	TRUE	1	1	1			1	48
>Brachypodium distachyon line Bd21||Bd2||34157774||34159228||Bradi2g34060.1.v2.1||1||CDS||598941973||23446	598941973	0	0	0	FALSE						1	48
>Brachypodium distachyon line Bd21||Bd2||34248653||34249567||Bradi2g34162.1.v2.1||1||CDS||598942051||13733	598942051	0	0	0	FALSE						1	48
>Brachypodium distachyon line Bd21||Bd2||34478317||34481644||Bradi2g34390.1.v2.1||1||CDS||598942171||21746	598942171	0	0	0	TRUE	1	1	1	1		1	46
>Brachypodium distachyon line Bd21||Bd2||34571718||34574762||Bradi2g34490.1.v2.1||1||CDS||598942218||41764	598942218	0	0	0	TRUE	1	1				1	39
>Brachypodium distachyon line Bd21||Bd2||35098089||35098499||Bradi2g34992.1.v2.1||-1||CDS||598942457||14561	598942457	0	0	0	FALSE						1	36
>Brachypodium distachyon line Bd21||Bd2||35230305||35231983||Bradi2g35110.1.v2.1||1||CDS||598942516||39643	598942516	0	0	0	TRUE	1	1		1		1	44
>Brachypodium distachyon line Bd21||Bd2||35306078||35311117||Bradi2g35180.1.v2.1||1||CDS||598942545||9068	598942545	0	0	0	TRUE	1	1		1		1	49
>Brachypodium distachyon line Bd21||Bd2||35312490||35312927||Bradi2g35182.1.v2.1||1||CDS||598942549||10749	598942549	0	0	0	FALSE						1	30
>Brachypodium distachyon line Bd21||Bd2||35864800||35865030||Bradi2g35500.1.v2.1||1||CDS||598942656||13283	598942656	0	0	0	FALSE						2	46
>Brachypodium distachyon line Bd21||Bd2||35872672||35875051||Bradi2g35520.2.v2.1||1||CDS||598942663||16263	598942663	0	0	0	TRUE	1	1				2	37
>Brachypodium distachyon line Bd21||Bd2||35901936||35902166||Bradi2g35540.1.v2.1||1||CDS||598942666||17511	598942666	0	0	0	FALSE						2	46
>Brachypodium distachyon line Bd21||Bd2||35920097||35921076||Bradi2g35561.1.v2.1||1||CDS||598942676||21748	598942676	0	0	0	FALSE						1	47
>Brachypodium distachyon line Bd21||Bd2||36880207||36880932||Bradi2g36540.1.v2.1||1||CDS||598943197||28574	598943197	0	0	0	FALSE						1	37
>Brachypodium distachyon line Bd21||Bd2||37154537||37155307||Bradi2g36778.1.v2.1||-1||CDS||598943313||34977	598943313	0	0	0	FALSE						1	39
>Brachypodium distachyon line Bd21||Bd2||37220981||37221289||Bradi2g36790.1.v2.1||-1||CDS||598943335||1454	598943335	0	0	0	TRUE	1	1	1	1		1	43
>Brachypodium distachyon line Bd21||Bd2||37255286||37258397||Bradi2g36850.1.v2.1||1||CDS||598943355||9899	598943355	0	0	0	FALSE						2	34
>Brachypodium distachyon line Bd21||Bd2||37381800||37383808||Bradi2g36970.1.v2.1||1||CDS||598943414||34978	598943414	0	0	0	TRUE	1	1		1		1	32
>Brachypodium distachyon line Bd21||Bd2||37534907||37536652||Bradi2g37120.1.v2.1||1||CDS||598943482||20918	598943482	0	0	0	TRUE	1	1		1		1	48
>Brachypodium distachyon line Bd21||Bd2||37629590||37631494||Bradi2g37270.2.v2.1||1||CDS||598943555||9071	598943555	0	0	0	FALSE						1	46
>Brachypodium distachyon line Bd21||Bd2||37634086||37634563||Bradi2g37280.1.v2.1||-1||CDS||598943562||12031	598943562	0	0	0	FALSE						1	43
>Brachypodium distachyon line Bd21||Bd2||37696400||37698076||Bradi2g37370.1.v2.1||-1||CDS||598943602||28982	598943602	0	0	0	TRUE				1		1	47
>Brachypodium distachyon line Bd21||Bd2||37727607||37730423||Bradi2g37383.1.v2.1||-1||CDS||598943616||34980	598943616	0	0	0	FALSE						2	36
>Brachypodium distachyon line Bd21||Bd2||37748154||37751556||Bradi2g37420.1.v2.1||1||CDS||598943629||40494	598943629	0	0	0	FALSE						1	47
>Brachypodium distachyon line Bd21||Bd2||37864394||37868710||Bradi2g37540.1.v2.1||-1||CDS||598943706||30271	598943706	0	0	0	FALSE						1	49
>Brachypodium distachyon line Bd21||Bd2||37947445||37949482||Bradi2g37580.2.v2.1||-1||CDS||598943740||1836	598943740	0	0	0	FALSE						1	35
>Brachypodium distachyon line Bd21||Bd2||38093852||38094815||Bradi2g37680.1.v2.1||1||CDS||598943792||23888	598943792	0	0	0	TRUE	1	1		1		1	47
>Brachypodium distachyon line Bd21||Bd2||38495163||38499621||Bradi2g38114.1.v2.1||-1||CDS||598944020||34982	598944020	0	0	0	FALSE						1	34
>Brachypodium distachyon line Bd21||Bd2||38512187||38513938||Bradi2g38130.1.v2.1||1||CDS||598944027||37957	598944027	0	0	0	TRUE	1	1		1		1	41
>Brachypodium distachyon line Bd21||Bd2||38564038||38567818||Bradi2g38192.1.v2.1||1||CDS||598944063||10337	598944063	0	0	0	TRUE	1					1	39
>Brachypodium distachyon line Bd21||Bd2||38688708||38690410||Bradi2g38350.1.v2.1||1||CDS||598944160||8645	598944160	0	0	0	TRUE	1	1		1		1	46
>Brachypodium distachyon line Bd21||Bd2||38736051||38739336||Bradi2g38410.1.v2.1||-1||CDS||598944185||19203	598944185	0	0	0	TRUE	1	1		1		2	37
>Brachypodium distachyon line Bd21||Bd2||38898240||38901836||Bradi2g38610.1.v2.1||-1||CDS||598944316||31982	598944316	0	0	0	FALSE						1	38
>Brachypodium distachyon line Bd21||Bd2||39212927||39213682||Bradi2g38991.1.v2.1||-1||CDS||598944503||25586	598944503	0	0	0	FALSE						2	38
>Brachypodium distachyon line Bd21||Bd2||39219218||39219937||Bradi2g38995.1.v2.1||1||CDS||598944506||26869	598944506	0	0	0	FALSE						1	39
>Brachypodium distachyon line Bd21||Bd2||39264462||39267369||Bradi2g39067.1.v2.1||1||CDS||598944539||40927	598944539	0	0	0	FALSE						2	43
>Brachypodium distachyon line Bd21||Bd2||39383247||39387512||Bradi2g39247.1.v2.1||-1||CDS||598944619||31984	598944619	0	0	0	FALSE						2	44
>Brachypodium distachyon line Bd21||Bd2||39791237||39804430||Bradi2g39622.1.v2.1||1||CDS||598946486||9905	598946486	0	0	0	TRUE	1					1	42
>Brachypodium distachyon line Bd21||Bd2||39886137||39888647||Bradi2g39810.1.v2.1||1||CDS||598946559||40928	598946559	0	0	0	TRUE		1		1		1	49
>Brachypodium distachyon line Bd21||Bd2||39924025||39927634||Bradi2g39890.1.v2.1||1||CDS||598946593||12472	598946593	0	0	0	TRUE	1	1		1		1	42
>Brachypodium distachyon line Bd21||Bd2||39946464||39948692||Bradi2g39960.1.v2.1||1||CDS||598946621||24330	598946621	0	0	0	TRUE		1				1	45
>Brachypodium distachyon line Bd21||Bd2||40001635||40007901||Bradi2g40030.1.v2.1||1||CDS||598946663||42198	598946663	0	0	0	FALSE						1	41
>Brachypodium distachyon line Bd21||Bd2||40150525||40150920||Bradi2g40166.1.v2.1||1||CDS||598946745||34076	598946745	0	0	0	FALSE						1	38
>Brachypodium distachyon line Bd21||Bd2||40459487||40462114||Bradi2g40415.2.v2.1||1||CDS||598946775||3965	598946775	0	0	0	FALSE						2	24
>Brachypodium distachyon line Bd21||Bd2||40923949||40925393||Bradi2g40620.2.v2.1||-1||CDS||598946892||10754	598946892	0	0	0	TRUE	1	1				1	33
>Brachypodium distachyon line Bd21||Bd2||40983426||40988087||Bradi2g40677.1.v2.1||1||CDS||598946925||24722	598946925	0	0	0	TRUE	1	1		1		1	42
>Brachypodium distachyon line Bd21||Bd2||41159605||41164493||Bradi2g40830.1.v2.1||1||CDS||598947007||16670	598947007	0	0	0	TRUE	1	1		1		1	42
>Brachypodium distachyon line Bd21||Bd2||41210158||41212932||Bradi2g40880.1.v2.1||1||CDS||598947029||26029	598947029	0	0	0	TRUE	1	1		1		1	40
>Brachypodium distachyon line Bd21||Bd2||41218358||41220186||Bradi2g40900.1.v2.1||1||CDS||598947037||29392	598947037	0	0	0	TRUE	1	1		1		1	42
>Brachypodium distachyon line Bd21||Bd2||41342906||41343265||Bradi2g41010.1.v2.1||1||CDS||598947088||8213	598947088	0	0	0	FALSE						2	44
>Brachypodium distachyon line Bd21||Bd2||41696108||41700560||Bradi2g41451.1.v2.1||1||CDS||598949352||26030	598949352	0	0	0	FALSE						1	50
>Brachypodium distachyon line Bd21||Bd2||41706207||41707843||Bradi2g41473.1.v2.1||1||CDS||598949362||30279	598949362	0	0	0	FALSE						1	42
>Brachypodium distachyon line Bd21||Bd2||41921456||41926942||Bradi2g41610.1.v2.1||1||CDS||598949428||15415	598949428	0	0	0	FALSE						2	25
>Brachypodium distachyon line Bd21||Bd2||42260117||42261325||Bradi2g41840.1.v2.1||1||CDS||598949561||28992	598949561	0	0	0	TRUE	1	1				1	47
>Brachypodium distachyon line Bd21||Bd2||42370005||42372419||Bradi2g41921.1.v2.1||-1||CDS||598949592||42200	598949592	0	0	0	FALSE						1	25
>Brachypodium distachyon line Bd21||Bd2||42542705||42546051||Bradi2g42030.1.v2.1||1||CDS||598949661||28584	598949661	0	0	0	TRUE	1	1		1		2	47
>Brachypodium distachyon line Bd21||Bd2||42672244||42675445||Bradi2g42180.1.v2.1||1||CDS||598949729||14570	598949729	0	0	0	TRUE	1	1		1		1	37
>Brachypodium distachyon line Bd21||Bd2||42723045||42726272||Bradi2g42210.1.v2.1||1||CDS||598949735||17112	598949735	0	0	0	FALSE						1	43
>Brachypodium distachyon line Bd21||Bd2||42753502||42754230||Bradi2g42260.1.v2.1||1||CDS||598949794||42201	598949794	0	0	0	FALSE						1	45
>Brachypodium distachyon line Bd21||Bd2||42937751||42960905||Bradi2g42430.1.v2.1||1||CDS||598949908||4818	598949908	0	0	0	TRUE	1	1		1		1	43
>Brachypodium distachyon line Bd21||Bd2||43165861||43167339||Bradi2g42650.1.v2.1||1||CDS||598950014||6936	598950014	0	0	0	TRUE	1	1		1		1	36
>Brachypodium distachyon line Bd21||Bd2||43189859||43196141||Bradi2g42690.1.v2.1||1||CDS||598950032||14571	598950032	0	0	0	TRUE	1	1		1		1	43
>Brachypodium distachyon line Bd21||Bd2||43328364||43329652||Bradi2g42870.1.v2.1||1||CDS||598950136||15854	598950136	0	0	0	TRUE	1	1		1		1	32
>Brachypodium distachyon line Bd21||Bd2||43434117||43435681||Bradi2g42940.1.v2.1||1||CDS||598950178||33681	598950178	0	0	0	TRUE		1		1		2	48
>Brachypodium distachyon line Bd21||Bd2||43795085||43795687||Bradi2g43290.1.v2.1||1||CDS||598950372||30285	598950372	0	0	0	FALSE						1	47
>Brachypodium distachyon line Bd21||Bd2||43955089||43956933||Bradi2g43447.2.v2.1||1||CDS||598950446||18805	598950446	0	0	0	TRUE	1	1		1		1	44
>Brachypodium distachyon line Bd21||Bd2||44220834||44223592||Bradi2g43720.2.v2.1||1||CDS||598950578||31994	598950578	0	0	0	FALSE						1	41
>Brachypodium distachyon line Bd21||Bd2||44371973||44372317||Bradi2g43856.1.v2.1||-1||CDS||598950671||28586	598950671	0	0	0	FALSE						1	36
>Brachypodium distachyon line Bd21||Bd2||44451427||44454119||Bradi2g43930.1.v2.1||-1||CDS||598950713||3554	598950713	0	0	0	TRUE	1	1		1		1	45
>Brachypodium distachyon line Bd21||Bd2||44556450||44560159||Bradi2g44040.1.v2.1||1||CDS||598950758||22629	598950758	0	0	0	TRUE	1	1		1		1	42
>Brachypodium distachyon line Bd21||Bd2||44584537||44592043||Bradi2g44070.2.v2.1||1||CDS||598950777||30693	598950777	0	0	0	TRUE	1	1		1		1	43
>Brachypodium distachyon line Bd21||Bd2||44696920||44700537||Bradi2g44180.1.v2.1||1||CDS||598950824||7799	598950824	0	0	0	FALSE						2	35
>Brachypodium distachyon line Bd21||Bd2||44964089||44964606||Bradi2g44440.1.v2.1||-1||CDS||598950958||21766	598950958	0	0	0	TRUE	1	1		1		1	45
>Brachypodium distachyon line Bd21||Bd2||44984904||44986962||Bradi2g44467.1.v2.1||1||CDS||598950971||27300	598950971	0	0	0	TRUE	1	1		1		1	39
>Brachypodium distachyon line Bd21||Bd2||44987592||44989064||Bradi2g44480.1.v2.1||1||CDS||598950975||29001	598950975	0	0	0	TRUE	1	1		1		1	37
>Brachypodium distachyon line Bd21||Bd2||45021264||45021539||Bradi2g44520.1.v2.1||1||CDS||598950994||37088	598950994	0	0	0	TRUE	1	1		1		1	50
>Brachypodium distachyon line Bd21||Bd2||45251366||45252133||Bradi2g44840.1.v2.1||1||CDS||598951065||24337	598951065	0	0	0	TRUE	1	1		1		1	37
>Brachypodium distachyon line Bd21||Bd2||45522664||45524065||Bradi2g45130.1.v2.1||1||CDS||598951246||15423	598951246	0	0	0	TRUE	1	1		1		1	47
>Brachypodium distachyon line Bd21||Bd2||45546958||45547179||Bradi2g45146.1.v2.1||1||CDS||598951257||20080	598951257	0	0	0	FALSE						1	35
>Brachypodium distachyon line Bd21||Bd2||45601099||45603608||Bradi2g45180.2.v2.1||1||CDS||598951274||27302	598951274	0	0	0	TRUE	1	1				1	36
>Brachypodium distachyon line Bd21||Bd2||45669398||45675569||Bradi2g45280.1.v2.1||1||CDS||598951313||1021	598951313	0	0	0	TRUE	1			1		1	40
>Brachypodium distachyon line Bd21||Bd2||46081681||46082286||Bradi2g45650.1.v2.1||-1||CDS||598951470||24729	598951470	0	0	0	FALSE						1	45
>Brachypodium distachyon line Bd21||Bd2||46476974||46477759||Bradi2g46000.2.v2.1||1||CDS||598951652||16276	598951652	0	0	0	TRUE	1	1				1	47
>Brachypodium distachyon line Bd21||Bd2||46653071||46656580||Bradi2g46197.2.v2.1||-1||CDS||598951773||24730	598951773	0	0	0	TRUE	1	1		1		1	45
>Brachypodium distachyon line Bd21||Bd2||46946696||46948646||Bradi2g46477.1.v2.1||1||CDS||598951917||202	598951917	0	0	0	TRUE	1	1		1		1	49
>Brachypodium distachyon line Bd21||Bd2||47258893||47262894||Bradi2g46790.1.v2.1||1||CDS||598952078||25593	598952078	0	0	0	TRUE	1	1	1	1		1	44
>Brachypodium distachyon line Bd21||Bd2||47302789||47304762||Bradi2g46840.1.v2.1||1||CDS||598952112||40089	598952112	0	0	0	TRUE	1	1	1			2	48
>Brachypodium distachyon line Bd21||Bd2||47442577||47443439||Bradi2g47037.1.v2.1||1||CDS||598952192||31121	598952192	0	0	0	FALSE						2	40
>Brachypodium distachyon line Bd21||Bd2||47454278||47456624||Bradi2g47067.1.v2.1||1||CDS||598952203||35836	598952203	0	0	0	FALSE						1	43
>Brachypodium distachyon line Bd21||Bd2||47457281||47457574||Bradi2g47072.2.v2.1||-1||CDS||598952206||37091	598952206	0	0	0	TRUE	1	1	1	1		1	44
>Brachypodium distachyon line Bd21||Bd2||47526356||47531763||Bradi2g47140.1.v2.1||1||CDS||598952251||13306	598952251	0	0	0	TRUE	1	1		1		1	45
>Brachypodium distachyon line Bd21||Bd2||47618981||47622353||Bradi2g47254.1.v2.1||1||CDS||598952305||36254	598952305	0	0	0	FALSE						1	32
>Brachypodium distachyon line Bd21||Bd2||47675379||47683539||Bradi2g47280.1.v2.1||1||CDS||598952342||9088	598952342	0	0	0	TRUE	1	1	1	1		1	44
>Brachypodium distachyon line Bd21||Bd2||47776800||47784351||Bradi2g47400.1.v2.1||1||CDS||598952413||39223	598952413	0	0	0	FALSE						2	47
>Brachypodium distachyon line Bd21||Bd2||47844305||47846495||Bradi2g47457.1.v2.1||1||CDS||598952451||12481	598952451	0	0	0	TRUE				1		1	32
>Brachypodium distachyon line Bd21||Bd2||48238146||48243380||Bradi2g47840.1.v2.1||1||CDS||598952646||9499	598952646	0	0	0	TRUE	1	1		1		1	44
>Brachypodium distachyon line Bd21||Bd2||48243914||48244182||Bradi2g47845.1.v2.1||-1||CDS||598952652||12052	598952652	0	0	0	FALSE						1	30
>Brachypodium distachyon line Bd21||Bd2||48294423||48294692||Bradi2g47900.2.v2.1||-1||CDS||598952684||25598	598952684	0	0	0	TRUE	1	1		1		1	46
>Brachypodium distachyon line Bd21||Bd2||48296767||48299907||Bradi2g47910.1.v2.1||1||CDS||598952688||27308	598952688	0	0	0	TRUE	1	1		1		1	43
>Brachypodium distachyon line Bd21||Bd2||48337458||48339425||Bradi2g47951.1.v2.1||1||CDS||598952707||35376	598952707	0	0	0	TRUE	1	1	1	1		1	28
>Brachypodium distachyon line Bd21||Bd2||48379921||48383817||Bradi2g47987.1.v2.1||1||CDS||598952724||42620	598952724	0	0	0	TRUE	1	1		1		1	42
>Brachypodium distachyon line Bd21||Bd2||48412959||48416508||Bradi2g48057.1.v2.1||1||CDS||598952752||11620	598952752	0	0	0	TRUE	1	1		1		1	45
>Brachypodium distachyon line Bd21||Bd2||48462946||48463859||Bradi2g48090.1.v2.1||-1||CDS||598952784||25189	598952784	0	0	0	TRUE	1	1	1	1		1	36
>Brachypodium distachyon line Bd21||Bd2||48961859||48963850||Bradi2g48690.1.v2.1||-1||CDS||598953086||24735	598953086	0	0	0	TRUE	1	1		1		1	49
>Brachypodium distachyon line Bd21||Bd2||49015257||49016172||Bradi2g48770.1.v2.1||-1||CDS||598953125||41358	598953125	0	0	0	TRUE	1			1		1	28
>Brachypodium distachyon line Bd21||Bd2||49064110||49067205||Bradi2g48850.1.v2.1||1||CDS||598953170||17530	598953170	0	0	0	TRUE	1	1	1	1		1	47
>Brachypodium distachyon line Bd21||Bd2||49441434||49446457||Bradi2g49310.3.v2.1||1||CDS||598953379||20514	598953379	0	0	0	TRUE	1	1		1		1	43
>Brachypodium distachyon line Bd21||Bd2||49620502||49629552||Bradi2g49510.1.v2.1||1||CDS||598953492||25600	598953492	0	0	0	TRUE	1	1		1		1	43
>Brachypodium distachyon line Bd21||Bd2||49935093||49938026||Bradi2g49900.1.v2.1||1||CDS||598953679||19224	598953679	0	0	0	TRUE	1	1				2	49
>Brachypodium distachyon line Bd21||Bd2||49997368||49997796||Bradi2g49985.1.v2.1||1||CDS||598953712||33280	598953712	0	0	0	TRUE	1	1		1		1	46
>Brachypodium distachyon line Bd21||Bd2||50091679||50092335||Bradi2g50125.1.v2.1||1||CDS||598953788||22641	598953788	0	0	0	FALSE						2	28
>Brachypodium distachyon line Bd21||Bd2||50168942||50169316||Bradi2g50186.1.v2.1||1||CDS||598953862||11210	598953862	0	0	0	FALSE						1	25
>Brachypodium distachyon line Bd21||Bd2||50338913||50339485||Bradi2g50400.1.v2.1||-1||CDS||598953961||10359	598953961	0	0	0	TRUE	1	1		1		1	46
>Brachypodium distachyon line Bd21||Bd2||50752712||50755776||Bradi2g51050.1.v2.1||1||CDS||598954292||22194	598954292	0	0	0	TRUE	1	1		1		1	23
>Brachypodium distachyon line Bd21||Bd2||50785803||50788761||Bradi2g51110.1.v2.1||1||CDS||598954316||32400	598954316	0	0	0	TRUE	1	1		1		1	40
>Brachypodium distachyon line Bd21||Bd2||50821796||50826493||Bradi2g51140.1.v2.1||1||CDS||598954326||36681	598954326	0	0	0	TRUE	1	1		1		1	36
>Brachypodium distachyon line Bd21||Bd2||50941746||50943018||Bradi2g51272.1.v2.1||1||CDS||598954393||22195	598954393	0	0	0	TRUE		1				2	32
>Brachypodium distachyon line Bd21||Bd2||50945636||50946211||Bradi2g51274.1.v2.1||-1||CDS||598954396||23478	598954396	0	0	0	FALSE						1	39
>Brachypodium distachyon line Bd21||Bd2||51008035||51033529||Bradi2g51377.2.v2.1||1||CDS||598954441||42629	598954441	0	0	0	TRUE	1	1		1		1	37
>Brachypodium distachyon line Bd21||Bd2||51042424||51045466||Bradi2g51400.1.v2.1||1||CDS||598954455||5657	598954455	0	0	0	TRUE	1	1		1		2	50
>Brachypodium distachyon line Bd21||Bd2||51240806||51245968||Bradi2g51630.1.v2.1||1||CDS||598954591||20517	598954591	0	0	0	TRUE	1	1				1	45
>Brachypodium distachyon line Bd21||Bd2||51299197||51299391||Bradi2g51684.1.v2.1||1||CDS||598954623||34087	598954623	0	0	0	TRUE		1				2	41
>Brachypodium distachyon line Bd21||Bd2||51403290||51408112||Bradi2g51770.1.v2.1||1||CDS||598954695||21781	598954695	0	0	0	TRUE	1	1	1	1		1	24
>Brachypodium distachyon line Bd21||Bd2||51583707||51585098||Bradi2g52016.2.v2.1||1||CDS||598954800||23481	598954800	0	0	0	FALSE						2	38
>Brachypodium distachyon line Bd21||Bd2||51801501||51802232||Bradi2g52370.1.v2.1||1||CDS||598954974||11628	598954974	0	0	0	TRUE	1	1		1		1	33
>Brachypodium distachyon line Bd21||Bd2||52087724||52090806||Bradi2g52790.2.v2.1||1||CDS||598955186||15871	598955186	0	0	0	TRUE	1	1		1		1	29
>Brachypodium distachyon line Bd21||Bd2||52158369||52159049||Bradi2g52865.1.v2.1||1||CDS||598955249||42631	598955249	0	0	0	FALSE						1	43
>Brachypodium distachyon line Bd21||Bd2||52249648||52250025||Bradi2g52987.1.v2.1||1||CDS||598955302||22200	598955302	0	0	0	TRUE		1		1		1	44
>Brachypodium distachyon line Bd21||Bd2||52741054||52741719||Bradi2g53560.1.v2.1||-1||CDS||598955643||38366	598955643	0	0	0	TRUE		1		1		1	49
>Brachypodium distachyon line Bd21||Bd2||52764613||52765775||Bradi2g53580.1.v2.1||1||CDS||598955650||41364	598955650	0	0	0	TRUE	1	1	1	1		1	45
>Brachypodium distachyon line Bd21||Bd2||52840382||52841532||Bradi2g53690.1.v2.1||1||CDS||598955690||15435	598955690	0	0	0	TRUE	1	1		1		1	40
>Brachypodium distachyon line Bd21||Bd2||52863541||52868165||Bradi2g53720.1.v2.1||-1||CDS||598955701||20096	598955701	0	0	0	TRUE	1	1	1	1		1	41
>Brachypodium distachyon line Bd21||Bd2||53067984||53069817||Bradi2g54060.1.v2.1||1||CDS||598955847||39234	598955847	0	0	0	TRUE	1	1	1	1		1	43
>Brachypodium distachyon line Bd21||Bd2||53255949||53257133||Bradi2g54260.1.v2.1||-1||CDS||598955971||6097	598955971	0	0	0	TRUE	1	1		1		1	40
>Brachypodium distachyon line Bd21||Bd2||53338394||53339482||Bradi2g54330.1.v2.1||1||CDS||598956001||18823	598956001	0	0	0	TRUE	1	1	1	1		1	27
>Brachypodium distachyon line Bd21||Bd2||53347638||53349122||Bradi2g54350.1.v2.1||1||CDS||598956008||21786	598956008	0	0	0	TRUE	1	1		1		1	33
>Brachypodium distachyon line Bd21||Bd2||53360868||53363964||Bradi2g54380.1.v2.1||1||CDS||598956018||26050	598956018	0	0	0	TRUE	1	1		1		1	47
>Brachypodium distachyon line Bd21||Bd2||53881216||53884019||Bradi2g55150.1.v2.1||1||CDS||598956417||23914	598956417	0	0	0	TRUE	1			1		1	49
>Brachypodium distachyon line Bd21||Bd2||53943933||53944913||Bradi2g55240.1.v2.1||1||CDS||598956467||2288	598956467	0	0	0	TRUE	1	1		1		1	39
>Brachypodium distachyon line Bd21||Bd2||54072394||54073305||Bradi2g55370.1.v2.1||-1||CDS||598956527||27741	598956527	0	0	0	FALSE						1	46
>Brachypodium distachyon line Bd21||Bd2||54267149||54269128||Bradi2g55690.1.v2.1||1||CDS||598956723||25200	598956723	0	0	0	TRUE	1	1	1	1		1	46
>Brachypodium distachyon line Bd21||Bd2||54273514||54274341||Bradi2g55697.1.v2.1||-1||CDS||598956735||30301	598956735	0	0	0	TRUE	1	1		1		1	45
>Brachypodium distachyon line Bd21||Bd2||54401469||54402822||Bradi2g55880.1.v2.1||-1||CDS||598956809||18827	598956809	0	0	0	TRUE	1	1	1	1		1	45
>Brachypodium distachyon line Bd21||Bd2||54407697||54408485||Bradi2g55892.1.v2.1||1||CDS||598956817||22207	598956817	0	0	0	FALSE						1	40
>Brachypodium distachyon line Bd21||Bd2||54419393||54419704||Bradi2g55901.1.v2.1||-1||CDS||598956825||25609	598956825	0	0	0	FALSE						2	26
>Brachypodium distachyon line Bd21||Bd2||54432632||54433324||Bradi2g55926.1.v2.1||-1||CDS||598956839||31586	598956839	0	0	0	FALSE						1	32
>Brachypodium distachyon line Bd21||Bd2||54508751||54510816||Bradi2g56030.1.v2.1||1||CDS||598956883||7383	598956883	0	0	0	TRUE	1	1		1		2	49
>Brachypodium distachyon line Bd21||Bd2||54545532||54545852||Bradi2g56097.1.v2.1||1||CDS||598956923||24354	598956923	0	0	0	FALSE						1	43
>Brachypodium distachyon line Bd21||Bd2||54887855||54888776||Bradi2g56520.1.v2.1||1||CDS||598957137||29419	598957137	0	0	0	TRUE	1	1	1	1		2	48
>Brachypodium distachyon line Bd21||Bd2||54961682||54967414||Bradi2g56607.1.v2.1||1||CDS||598957183||6102	598957183	0	0	0	FALSE						1	46
>Brachypodium distachyon line Bd21||Bd2||55083810||55086859||Bradi2g56786.1.v2.1||-1||CDS||598957274||1871	598957274	0	0	0	FALSE						1	41
>Brachypodium distachyon line Bd21||Bd2||55304914||55308470||Bradi2g57027.1.v2.1||-1||CDS||598957383||5262	598957383	0	0	0	TRUE	1	1	1	1		1	36
>Brachypodium distachyon line Bd21||Bd2||55477073||55482867||Bradi2g57240.1.v2.1||-1||CDS||598957499||11635	598957499	0	0	0	TRUE	1	1		1		1	44
>Brachypodium distachyon line Bd21||Bd2||55487880||55491701||Bradi2g57250.1.v2.1||1||CDS||598957505||14165	598957505	0	0	0	TRUE	1	1	1	1		1	48
>Brachypodium distachyon line Bd21||Bd2||55493173||55495794||Bradi2g57260.1.v2.1||1||CDS||598957508||15440	598957508	0	0	0	TRUE	1	1		1		1	37
>Brachypodium distachyon line Bd21||Bd2||55705659||55707996||Bradi2g57510.1.v2.1||1||CDS||598957650||32861	598957650	0	0	0	TRUE	1	1				1	44
>Brachypodium distachyon line Bd21||Bd2||55929050||55929690||Bradi2g57795.1.v2.1||-1||CDS||598957807||13768	598957807	0	0	0	FALSE						2	39
>Brachypodium distachyon line Bd21||Bd2||55978323||55981950||Bradi2g57867.1.v2.1||1||CDS||598957847||30716	598957847	0	0	0	TRUE		1				1	43
>Brachypodium distachyon line Bd21||Bd2||55982823||55984793||Bradi2g57880.1.v2.1||-1||CDS||598957854||33709	598957854	0	0	0	TRUE	1	1		1		1	42
>Brachypodium distachyon line Bd21||Bd2||56044224||56045229||Bradi2g57946.1.v2.1||-1||CDS||598957886||4410	598957886	0	0	0	TRUE		1				2	29
>Brachypodium distachyon line Bd21||Bd2||56368902||56372886||Bradi2g58420.1.v2.1||1||CDS||598958141||26895	598958141	0	0	0	TRUE	1	1		1		1	43
>Brachypodium distachyon line Bd21||Bd2||56373485||56375481||Bradi2g58430.1.v2.1||1||CDS||598958147||29424	598958147	0	0	0	TRUE	1	1		1		1	37
>Brachypodium distachyon line Bd21||Bd2||56466522||56467421||Bradi2g58590.1.v2.1||-1||CDS||598958221||17969	598958221	0	0	0	TRUE	1	1		1		1	49
>Brachypodium distachyon line Bd21||Bd2||56638880||56642276||Bradi2g58800.1.v2.1||-1||CDS||598958333||22654	598958333	0	0	0	FALSE						2	46
>Brachypodium distachyon line Bd21||Bd2||56726385||56729639||Bradi2g58900.2.v2.1||1||CDS||598958392||4845	598958392	0	0	0	FALSE						1	26
>Brachypodium distachyon line Bd21||Bd2||56740728||56745079||Bradi2g58912.1.v2.1||1||CDS||598958405||10379	598958405	0	0	0	TRUE	1	1		1		1	44
>Brachypodium distachyon line Bd21||Bd2||56832394||56833660||Bradi2g59027.1.v2.1||1||CDS||598958468||37113	598958468	0	0	0	FALSE						1	49
>Brachypodium distachyon line Bd21||Bd2||56958359||56962558||Bradi2g59127.1.v2.1||1||CDS||598958521||16698	598958521	0	0	0	FALSE						1	46
>Brachypodium distachyon line Bd21||Bd2||57256815||57262598||Bradi2g59523.1.v2.1||-1||CDS||598958702||7823	598958702	0	0	0	TRUE	1	1		1		1	45
>Brachypodium distachyon line Bd21||Bd2||57297513||57298400||Bradi2g59580.2.v2.1||-1||CDS||598958733||20948	598958733	0	0	0	TRUE	1			1		1	33
>Brachypodium distachyon line Bd21||Bd2||57302508||57303512||Bradi2g59590.1.v2.1||1||CDS||598958737||22656	598958737	0	0	0	FALSE						2	43
>Brachypodium distachyon line Bd21||Bd2||57324066||57324740||Bradi2g59630.1.v2.1||-1||CDS||598958760||32417	598958760	0	0	0	TRUE	1	1		1		1	50
>Brachypodium distachyon line Bd21||Bd2||57347660||57348406||Bradi2g59685.1.v2.1||1||CDS||598958793||3585	598958793	0	0	0	FALSE						1	48
>Brachypodium distachyon line Bd21||Bd2||57361398||57371616||Bradi2g59731.1.v2.1||1||CDS||598958813||12072	598958813	0	0	0	FALSE						1	36
>Brachypodium distachyon line Bd21||Bd2||57386147||57389005||Bradi2g59757.1.v2.1||-1||CDS||598958822||15885	598958822	0	0	0	TRUE		1				1	40
>Brachypodium distachyon line Bd21||Bd2||57463418||57464493||Bradi2g59860.1.v2.1||1||CDS||598958867||35019	598958867	0	0	0	FALSE						2	49
>Brachypodium distachyon line Bd21||Bd2||57512979||57513548||Bradi2g59970.1.v2.1||-1||CDS||598958919||14172	598958919	0	0	0	FALSE						1	38
>Brachypodium distachyon line Bd21||Bd2||57558534||57560486||Bradi2g60080.1.v2.1||1||CDS||598958953||28610	598958953	0	0	0	FALSE						1	48
>Brachypodium distachyon line Bd21||Bd2||57591115||57592951||Bradi2g60140.1.v2.1||1||CDS||598958980||40116	598958980	0	0	0	TRUE	1	1				1	43
>Brachypodium distachyon line Bd21||Bd2||57760055||57760777||Bradi2g60340.1.v2.1||-1||CDS||598959084||41378	598959084	0	0	0	FALSE						2	42
>Brachypodium distachyon line Bd21||Bd2||57890355||57891695||Bradi2g60490.1.v2.1||1||CDS||598959170||35021	598959170	0	0	0	FALSE						2	31
>Brachypodium distachyon line Bd21||Bd2||57923976||57924769||Bradi2g60534.1.v2.1||1||CDS||598959201||5268	598959201	0	0	0	FALSE						2	43
>Brachypodium distachyon line Bd21||Bd2||57954344||57955463||Bradi2g60542.1.v2.1||-1||CDS||598959225||15446	598959225	0	0	0	FALSE						2	41
>Brachypodium distachyon line Bd21||Bd2||57957486||57958609||Bradi2g60546.1.v2.1||-1||CDS||598959240||21793	598959240	0	0	0	FALSE						1	49
>Brachypodium distachyon line Bd21||Bd2||57961882||57965817||Bradi2g60554.1.v2.1||-1||CDS||598959246||24361	598959246	0	0	0	FALSE						1	35
>Brachypodium distachyon line Bd21||Bd2||58008272||58009078||Bradi2g60646.1.v2.1||-1||CDS||598959297||3162	598959297	0	0	0	FALSE						2	46
>Brachypodium distachyon line Bd21||Bd2||58092724||58094121||Bradi2g60750.1.v2.1||1||CDS||598959347||24362	598959347	0	0	0	TRUE	1	1		1		1	46
>Brachypodium distachyon line Bd21||Bd2||58106071||58106898||Bradi2g60765.2.v2.1||-1||CDS||598959356||28152	598959356	0	0	0	TRUE	1	1		1		1	46
>Brachypodium distachyon line Bd21||Bd2||58191623||58192930||Bradi2g60898.1.v2.1||1||CDS||598959420||12503	598959420	0	0	0	FALSE						1	43
>Brachypodium distachyon line Bd21||Bd2||58248101||58248865||Bradi2g60980.1.v2.1||-1||CDS||598959469||33298	598959469	0	0	0	FALSE						2	47
>Brachypodium distachyon line Bd21||Bd2||58417871||58421157||Bradi2g61247.1.v2.1||1||CDS||598959587||40530	598959587	0	0	0	TRUE				1		1	41
>Brachypodium distachyon line Bd21||Bd2||58428751||58431563||Bradi2g61270.1.v2.1||1||CDS||598959590||41812	598959590	0	0	0	TRUE		1		1		1	43
>Brachypodium distachyon line Bd21||Bd2||58690438||58691755||Bradi2g61625.1.v2.1||1||CDS||598959780||36702	598959780	0	0	0	FALSE						1	41
>Brachypodium distachyon line Bd21||Bd2||58730949||58731925||Bradi2g61690.1.v2.1||-1||CDS||598959812||7394	598959812	0	0	0	FALSE						2	27
>Brachypodium distachyon line Bd21||Bd2||58783933||58785007||Bradi2g61767.1.v2.1||-1||CDS||598959859||27328	598959859	0	0	0	TRUE	1	1		1		1	39
>Brachypodium distachyon line Bd21||Bd2||58846255||58846913||Bradi2g61885.1.v2.1||-1||CDS||598959909||5672	598959909	0	0	0	FALSE						2	32
>Brachypodium distachyon line Bd21||Bd2||58872853||58875762||Bradi2g61950.2.v2.1||1||CDS||598959937||17555	598959937	0	0	0	TRUE	1	1		1		1	49
>Brachypodium distachyon line Bd21||Bd2||58933003||58934341||Bradi2g62091.1.v2.1||1||CDS||598959999||1053	598959999	0	0	0	FALSE						2	45
>Brachypodium distachyon line Bd21||Bd2||58935016||58936273||Bradi2g62092.1.v2.1||1||CDS||598960002||2302	598960002	0	0	0	FALSE						1	49
>Brachypodium distachyon line Bd21||Bd2||59058201||59060117||Bradi2g62310.1.v2.1||1||CDS||598960100||1054	598960100	0	0	0	TRUE		1		1		1	45
>Brachypodium distachyon line Bd21||Bd2||59066869||59069418||Bradi2g62320.1.v2.1||1||CDS||598962165||20112	598962165	0	0	0	TRUE				1		1	42
>Brachypodium distachyon line Bd21||Bd3||86665||91176||Bradi3g00290.1.v2.1||1||CDS||598962448||11650	598962448	0	0	0	TRUE		1				1	44
>Brachypodium distachyon line Bd21||Bd3||391411||397016||Bradi3g00710.1.v2.1||1||CDS||598962665||17978	598962665	0	0	0	FALSE						1	44
>Brachypodium distachyon line Bd21||Bd3||731953||735920||Bradi3g01150.1.v2.1||1||CDS||598962888||26902	598962888	0	0	0	TRUE		1				1	38
>Brachypodium distachyon line Bd21||Bd3||1312044||1312472||Bradi3g02210.1.v2.1||1||CDS||598963412||35026	598963412	0	0	0	TRUE	1	1		1		1	47
>Brachypodium distachyon line Bd21||Bd3||1325470||1327060||Bradi3g02240.1.v2.1||1||CDS||598963432||620	598963432	0	0	0	FALSE						1	41
>Brachypodium distachyon line Bd21||Bd3||1345011||1346374||Bradi3g02257.2.v2.1||1||CDS||598963447||6972	598963447	0	0	0	FALSE						2	42
>Brachypodium distachyon line Bd21||Bd3||1426667||1426891||Bradi3g02390.1.v2.1||1||CDS||598963497||28162	598963497	0	0	0	FALSE						1	44
>Brachypodium distachyon line Bd21||Bd3||1479413||1480049||Bradi3g02470.1.v2.1||-1||CDS||598963557||10786	598963557	0	0	0	FALSE						1	42
>Brachypodium distachyon line Bd21||Bd3||1545187||1547188||Bradi3g02570.1.v2.1||1||CDS||598963607||32018	598963607	0	0	0	TRUE	1	1		1		1	48
>Brachypodium distachyon line Bd21||Bd3||1577723||1579012||Bradi3g02606.1.v2.1||1||CDS||598963626||40128	598963626	0	0	0	FALSE						1	43
>Brachypodium distachyon line Bd21||Bd3||1943675||1946485||Bradi3g03040.1.v2.1||1||CDS||598963916||34565	598963916	0	0	0	TRUE	1	1		1		1	50
>Brachypodium distachyon line Bd21||Bd3||2072882||2074156||Bradi3g03220.1.v2.1||1||CDS||598964048||4854	598964048	0	0	0	FALSE						2	49
>Brachypodium distachyon line Bd21||Bd3||2093212||2094410||Bradi3g03242.1.v2.1||1||CDS||598964058||9119	598964058	0	0	0	FALSE						2	46
>Brachypodium distachyon line Bd21||Bd3||2097484||2107755||Bradi3g03250.1.v2.1||1||CDS||598964062||10788	598964062	0	0	0	TRUE	1	1		1		1	46
>Brachypodium distachyon line Bd21||Bd3||2150003||2154951||Bradi3g03317.1.v2.1||1||CDS||598964101||27334	598964101	0	0	0	TRUE	1	1		1		1	49
>Brachypodium distachyon line Bd21||Bd3||2179332||2182794||Bradi3g03360.1.v2.1||1||CDS||598964118||34566	598964118	0	0	0	TRUE		1				1	44
>Brachypodium distachyon line Bd21||Bd3||2256250||2260126||Bradi3g03480.1.v2.1||1||CDS||598964177||16708	598964177	0	0	0	FALSE						1	44
>Brachypodium distachyon line Bd21||Bd3||2573244||2578821||Bradi3g03840.1.v2.1||1||CDS||598964370||12941	598964370	0	0	0	TRUE	1	1				1	43
>Brachypodium distachyon line Bd21||Bd3||2597352||2600647||Bradi3g03870.5.v2.1||1||CDS||598964385||19248	598964385	0	0	0	TRUE	1	1				1	44
>Brachypodium distachyon line Bd21||Bd3||2883493||2886141||Bradi3g04217.2.v2.1||-1||CDS||598964595||22670	598964595	0	0	0	FALSE						1	28
>Brachypodium distachyon line Bd21||Bd3||2976103||2976639||Bradi3g04360.1.v2.1||-1||CDS||598964662||8253	598964662	0	0	0	FALSE						1	46
>Brachypodium distachyon line Bd21||Bd3||3000628||3002219||Bradi3g04391.1.v2.1||1||CDS||598964681||16315	598964681	0	0	0	FALSE						1	43
>Brachypodium distachyon line Bd21||Bd3||3068067||3069585||Bradi3g04490.1.v2.1||1||CDS||598964721||33308	598964721	0	0	0	TRUE	1	1				1	44
>Brachypodium distachyon line Bd21||Bd3||3124563||3126183||Bradi3g04560.1.v2.1||1||CDS||598964759||6546	598964759	0	0	0	TRUE	1	1		1		1	47
>Brachypodium distachyon line Bd21||Bd3||3276425||3277331||Bradi3g04773.1.v2.1||1||CDS||598964891||19687	598964891	0	0	0	TRUE	1	1		1		1	39
>Brachypodium distachyon line Bd21||Bd3||3423486||3424712||Bradi3g04947.2.v2.1||1||CDS||598964951||2314	598964951	0	0	0	TRUE	1	1		1		1	47
>Brachypodium distachyon line Bd21||Bd3||3499514||3499885||Bradi3g05020.1.v2.1||1||CDS||598965000||23099	598965000	0	0	0	TRUE	1	1		1		1	48
>Brachypodium distachyon line Bd21||Bd3||3550917||3557202||Bradi3g05110.1.v2.1||1||CDS||598965035||37997	598965035	0	0	0	TRUE	1	1		1		1	43
>Brachypodium distachyon line Bd21||Bd3||3586398||3589319||Bradi3g05160.1.v2.1||1||CDS||598965068||9121	598965068	0	0	0	TRUE	1	1		1		1	49
>Brachypodium distachyon line Bd21||Bd3||3668761||3669138||Bradi3g05280.1.v2.1||-1||CDS||598965125||33309	598965125	0	0	0	TRUE	1	1		1		1	43
>Brachypodium distachyon line Bd21||Bd3||3943786||3949860||Bradi3g05590.1.v2.1||1||CDS||598965280||13330	598965280	0	0	0	TRUE	1	1		1		2	34
>Brachypodium distachyon line Bd21||Bd3||3982851||3986265||Bradi3g05651.1.v2.1||1||CDS||598965304||23510	598965304	0	0	0	FALSE						2	24
>Brachypodium distachyon line Bd21||Bd3||4068185||4070821||Bradi3g05720.1.v2.1||1||CDS||598965348||42234	598965348	0	0	0	TRUE	1	1		1		1	43
>Brachypodium distachyon line Bd21||Bd3||4193424||4195928||Bradi3g05900.1.v2.1||1||CDS||598965431||34576	598965431	0	0	0	TRUE	1	1		1		1	46
>Brachypodium distachyon line Bd21||Bd3||4464900||4466307||Bradi3g06193.1.v2.1||1||CDS||598965631||33724	598965631	0	0	0	FALSE						2	24
>Brachypodium distachyon line Bd21||Bd3||4687753||4689210||Bradi3g06487.1.v2.1||-1||CDS||598965788||14607	598965788	0	0	0	TRUE	1	1		1		1	47
>Brachypodium distachyon line Bd21||Bd3||4730302||4732743||Bradi3g06550.1.v2.1||1||CDS||598965820||28167	598965820	0	0	0	FALSE						1	36
>Brachypodium distachyon line Bd21||Bd3||4986255||4987773||Bradi3g06757.2.v2.1||-1||CDS||598965930||32022	598965930	0	0	0	FALSE						1	36
>Brachypodium distachyon line Bd21||Bd3||4990267||4992360||Bradi3g06770.1.v2.1||1||CDS||598965934||33725	598965934	0	0	0	TRUE	1	1		1		1	49
>Brachypodium distachyon line Bd21||Bd3||5005625||5008528||Bradi3g06810.1.v2.1||1||CDS||598965950||40543	598965950	0	0	0	TRUE	1	1		1		1	39
>Brachypodium distachyon line Bd21||Bd3||5076609||5081579||Bradi3g06900.1.v2.1||-1||CDS||598966004||20538	598966004	0	0	0	FALSE						2	17
>Brachypodium distachyon line Bd21||Bd3||5099214||5101508||Bradi3g06913.1.v2.1||1||CDS||598966023||28625	598966023	0	0	0	FALSE						1	36
>Brachypodium distachyon line Bd21||Bd3||5128936||5132050||Bradi3g06950.2.v2.1||1||CDS||598966043||37133	598966043	0	0	0	TRUE	1	1		1		1	23
>Brachypodium distachyon line Bd21||Bd3||5297445||5301910||Bradi3g07150.1.v2.1||1||CDS||598966147||38395	598966147	0	0	0	TRUE	1	1	1	1		1	39
>Brachypodium distachyon line Bd21||Bd3||5993572||5996652||Bradi3g07830.1.v2.1||1||CDS||598966502||17570	598966502	0	0	0	TRUE	1	1		1		1	44
>Brachypodium distachyon line Bd21||Bd3||6371009||6375060||Bradi3g08180.1.v2.1||-1||CDS||598966727||27344	598966727	0	0	0	TRUE	1	1	1	1		1	47
>Brachypodium distachyon line Bd21||Bd3||6389089||6391295||Bradi3g08200.1.v2.1||1||CDS||598966740||32883	598966740	0	0	0	TRUE	1	1	1	1		1	50
>Brachypodium distachyon line Bd21||Bd3||6491680||6494141||Bradi3g08310.1.v2.1||1||CDS||598966801||15900	598966801	0	0	0	FALSE						2	29
>Brachypodium distachyon line Bd21||Bd3||6540129||6541619||Bradi3g08361.1.v2.1||-1||CDS||598966830||28173	598966830	0	0	0	FALSE						1	36
>Brachypodium distachyon line Bd21||Bd3||6745224||6746944||Bradi3g08570.2.v2.1||1||CDS||598966928||26917	598966928	0	0	0	TRUE	1	1		1		1	41
>Brachypodium distachyon line Bd21||Bd3||6771018||6773640||Bradi3g08600.1.v2.1||-1||CDS||598966951||36717	598966951	0	0	0	FALSE						1	40
>Brachypodium distachyon line Bd21||Bd3||6966412||6967636||Bradi3g08870.1.v2.1||1||CDS||598967056||38400	598967056	0	0	0	TRUE	1	1	1	1		1	49
>Brachypodium distachyon line Bd21||Bd3||7327216||7328178||Bradi3g09200.1.v2.1||1||CDS||598967238||29911	598967238	0	0	0	TRUE	1	1				1	47
>Brachypodium distachyon line Bd21||Bd3||7537563||7538105||Bradi3g09416.1.v2.1||-1||CDS||598967364||40545	598967364	0	0	0	FALSE						1	49
>Brachypodium distachyon line Bd21||Bd3||7542291||7542782||Bradi3g09420.1.v2.1||-1||CDS||598967367||41825	598967367	0	0	0	FALSE						1	47
>Brachypodium distachyon line Bd21||Bd3||7727797||7730789||Bradi3g09580.1.v2.1||1||CDS||598967458||37585	598967458	0	0	0	TRUE	1	1		1		1	39
>Brachypodium distachyon line Bd21||Bd3||7927157||7931299||Bradi3g09740.1.v2.1||1||CDS||598967556||36291	598967556	0	0	0	TRUE	1	1		1		1	18
>Brachypodium distachyon line Bd21||Bd3||7963769||7966128||Bradi3g09780.1.v2.1||1||CDS||598967571||42668	598967571	0	0	0	TRUE	1	1		1		1	43
>Brachypodium distachyon line Bd21||Bd3||8006306||8007600||Bradi3g09810.1.v2.1||1||CDS||598967589||7409	598967589	0	0	0	TRUE	1	1		1		1	45
>Brachypodium distachyon line Bd21||Bd3||8075459||8076044||Bradi3g09860.1.v2.1||1||CDS||598967617||19257	598967617	0	0	0	FALSE						1	41
>Brachypodium distachyon line Bd21||Bd3||8341500||8346447||Bradi3g10200.1.v2.1||1||CDS||598967812||16325	598967812	0	0	0	TRUE	1					1	20
>Brachypodium distachyon line Bd21||Bd3||8608767||8611478||Bradi3g10416.1.v2.1||1||CDS||598967942||28629	598967942	0	0	0	FALSE						1	19
>Brachypodium distachyon line Bd21||Bd3||8645080||8646136||Bradi3g10460.1.v2.1||-1||CDS||598967967||39269	598967967	0	0	0	FALSE						2	43
>Brachypodium distachyon line Bd21||Bd3||8702351||8702701||Bradi3g10510.2.v2.1||1||CDS||598967994||7847	598967994	0	0	0	FALSE						1	39
>Brachypodium distachyon line Bd21||Bd3||9077922||9081318||Bradi3g10830.1.v2.1||1||CDS||598968177||42671	598968177	0	0	0	TRUE		1				1	42
>Brachypodium distachyon line Bd21||Bd3||9583151||9583763||Bradi3g11170.1.v2.1||-1||CDS||598968360||34587	598968360	0	0	0	FALSE						1	28
>Brachypodium distachyon line Bd21||Bd3||9671993||9676159||Bradi3g11230.1.v2.1||1||CDS||598968422||17994	598968422	0	0	0	FALSE						1	44
>Brachypodium distachyon line Bd21||Bd3||9730909||9733338||Bradi3g11310.1.v2.1||1||CDS||598968460||34127	598968460	0	0	0	FALSE						2	50
>Brachypodium distachyon line Bd21||Bd3||9988767||9993532||Bradi3g11520.1.v2.1||1||CDS||598968582||241	598968582	0	0	0	FALSE						2	32
>Brachypodium distachyon line Bd21||Bd3||11446166||11449490||Bradi3g12805.1.v2.1||-1||CDS||598968894||4023	598968894	0	0	0	TRUE		1				1	28
>Brachypodium distachyon line Bd21||Bd3||11737899||11742182||Bradi3g13195.1.v2.1||1||CDS||598969108||9134	598969108	0	0	0	FALSE						1	24
>Brachypodium distachyon line Bd21||Bd3||11762840||11766141||Bradi3g13260.1.v2.1||1||CDS||598969133||19698	598969133	0	0	0	TRUE	1	1				1	47
>Brachypodium distachyon line Bd21||Bd3||11834534||11836585||Bradi3g13370.3.v2.1||1||CDS||598969185||41834	598969185	0	0	0	TRUE	1	1		1		1	30
>Brachypodium distachyon line Bd21||Bd3||12219095||12220776||Bradi3g13727.1.v2.1||1||CDS||598969377||37590	598969377	0	0	0	TRUE	1			1		1	48
>Brachypodium distachyon line Bd21||Bd3||12395799||12397975||Bradi3g13930.1.v2.1||1||CDS||598969475||36298	598969475	0	0	0	TRUE	1	1				1	47
>Brachypodium distachyon line Bd21||Bd3||12406329||12407117||Bradi3g13950.1.v2.1||1||CDS||598969486||40988	598969486	0	0	0	TRUE	1	1		1		1	46
>Brachypodium distachyon line Bd21||Bd3||12593012||12596729||Bradi3g14150.1.v2.1||1||CDS||598969576||36299	598969576	0	0	0	FALSE						1	42
>Brachypodium distachyon line Bd21||Bd3||12612559||12616513||Bradi3g14190.2.v2.1||1||CDS||598969589||41837	598969589	0	0	0	TRUE	1	1		1		1	35
>Brachypodium distachyon line Bd21||Bd3||12740935||12744532||Bradi3g14310.1.v2.1||1||CDS||598969646||23117	598969646	0	0	0	TRUE	1			1		1	48
>Brachypodium distachyon line Bd21||Bd3||12809340||12811683||Bradi3g14420.1.v2.1||1||CDS||598969725||13794	598969725	0	0	0	TRUE	1	1		1		1	45
>Brachypodium distachyon line Bd21||Bd3||12958911||12960935||Bradi3g14600.1.v2.1||1||CDS||598969796||1081	598969796	0	0	0	TRUE	1	1		1		1	44
>Brachypodium distachyon line Bd21||Bd3||13041309||13041964||Bradi3g14722.1.v2.1||1||CDS||598969877||35426	598969877	0	0	0	FALSE						2	35
>Brachypodium distachyon line Bd21||Bd3||13118971||13120830||Bradi3g14790.1.v2.1||1||CDS||598969909||6138	598969909	0	0	0	TRUE	1	1		1		1	45
>Brachypodium distachyon line Bd21||Bd3||13220555||13222873||Bradi3g14891.1.v2.1||1||CDS||598969961||28180	598969961	0	0	0	FALSE						1	41
>Brachypodium distachyon line Bd21||Bd3||13323631||13331819||Bradi3g15050.1.v2.1||1||CDS||598970034||16331	598970034	0	0	0	TRUE	1	1				1	45
>Brachypodium distachyon line Bd21||Bd3||13557545||13559720||Bradi3g15290.2.v2.1||1||CDS||598970183||36725	598970183	0	0	0	TRUE	1	1		1		1	38
>Brachypodium distachyon line Bd21||Bd3||13588756||13589686||Bradi3g15305.1.v2.1||1||CDS||598970197||42677	598970197	0	0	0	FALSE						1	22
>Brachypodium distachyon line Bd21||Bd3||13851650||13852586||Bradi3g15591.1.v2.1||1||CDS||598970344||19265	598970344	0	0	0	FALSE						1	40
>Brachypodium distachyon line Bd21||Bd3||13980730||13982154||Bradi3g15740.1.v2.1||1||CDS||598970436||15476	598970436	0	0	0	FALSE						1	45
>Brachypodium distachyon line Bd21||Bd3||14104419||14106758||Bradi3g15880.1.v2.1||1||CDS||598970495||40556	598970495	0	0	0	TRUE	1	1		1		1	43
>Brachypodium distachyon line Bd21||Bd3||14222156||14225028||Bradi3g16040.1.v2.1||1||CDS||598970591||38411	598970591	0	0	0	TRUE	1			1		1	45
>Brachypodium distachyon line Bd21||Bd3||14307850||14310010||Bradi3g16150.1.v2.1||1||CDS||598970653||21823	598970653	0	0	0	TRUE	1			1		1	48
>Brachypodium distachyon line Bd21||Bd3||14642446||14646249||Bradi3g16480.1.v2.1||1||CDS||598970812||3621	598970812	0	0	0	TRUE	1	1		1		1	49
>Brachypodium distachyon line Bd21||Bd3||14727589||14728143||Bradi3g16540.1.v2.1||1||CDS||598970832||12099	598970832	0	0	0	TRUE	1	1		1		1	47
>Brachypodium distachyon line Bd21||Bd3||14804473||14804688||Bradi3g16645.1.v2.1||-1||CDS||598970893||38014	598970893	0	0	0	FALSE						1	48
>Brachypodium distachyon line Bd21||Bd3||14904851||14905609||Bradi3g16720.2.v2.1||-1||CDS||598970927||9544	598970927	0	0	0	FALSE						1	29
>Brachypodium distachyon line Bd21||Bd3||14982026||14983560||Bradi3g16790.1.v2.1||1||CDS||598970973||29055	598970973	0	0	0	FALSE						1	24
>Brachypodium distachyon line Bd21||Bd3||15195388||15196362||Bradi3g17070.1.v2.1||-1||CDS||598971132||10814	598971132	0	0	0	FALSE						1	36
>Brachypodium distachyon line Bd21||Bd3||15357329||15357673||Bradi3g17232.1.v2.1||1||CDS||598971214||2767	598971214	0	0	0	FALSE						1	42
>Brachypodium distachyon line Bd21||Bd3||15713364||15714884||Bradi3g17480.1.v2.1||1||CDS||598971374||27774	598971374	0	0	0	FALSE						1	33
>Brachypodium distachyon line Bd21||Bd3||15905131||15905808||Bradi3g17573.1.v2.1||1||CDS||598971440||12963	598971440	0	0	0	FALSE						1	46
>Brachypodium distachyon line Bd21||Bd3||16065328||16066497||Bradi3g17710.1.v2.1||1||CDS||598971537||11254	598971537	0	0	0	TRUE		1				1	47
>Brachypodium distachyon line Bd21||Bd3||16217546||16222598||Bradi3g17836.1.v2.1||1||CDS||598971643||13353	598971643	0	0	0	TRUE	1	1		1		1	43
>Brachypodium distachyon line Bd21||Bd3||16309320||16309559||Bradi3g17935.1.v2.1||-1||CDS||598971695||35436	598971695	0	0	0	FALSE						1	34
>Brachypodium distachyon line Bd21||Bd3||16410655||16414410||Bradi3g18020.2.v2.1||1||CDS||598971735||9548	598971735	0	0	0	TRUE			1			1	29
>Brachypodium distachyon line Bd21||Bd3||16613443||16615307||Bradi3g18170.1.v2.1||-1||CDS||598971799||36733	598971799	0	0	0	FALSE						2	49
>Brachypodium distachyon line Bd21||Bd3||16618777||16620498||Bradi3g18180.1.v2.1||-1||CDS||598971805||39278	598971805	0	0	0	FALSE						2	46
>Brachypodium distachyon line Bd21||Bd3||17052234||17052743||Bradi3g18546.1.v2.1||-1||CDS||598972034||7857	598972034	0	0	0	FALSE						2	38
>Brachypodium distachyon line Bd21||Bd3||17254695||17254954||Bradi3g18663.1.v2.1||1||CDS||598972140||9957	598972140	0	0	0	FALSE						2	44
>Brachypodium distachyon line Bd21||Bd3||17790819||17791790||Bradi3g19130.1.v2.1||-1||CDS||598972430||4451	598972430	0	0	0	TRUE		1				1	45
>Brachypodium distachyon line Bd21||Bd3||17859424||17859981||Bradi3g19190.1.v2.1||1||CDS||598972456||15484	598972456	0	0	0	TRUE	1	1				1	43
>Brachypodium distachyon line Bd21||Bd3||17935457||17937595||Bradi3g19247.1.v2.1||-1||CDS||598972485||27777	598972485	0	0	0	FALSE						2	32
>Brachypodium distachyon line Bd21||Bd3||17948504||17948776||Bradi3g19275.1.v2.1||1||CDS||598972500||34140	598972500	0	0	0	FALSE						1	37
>Brachypodium distachyon line Bd21||Bd3||18336639||18337752||Bradi3g19505.1.v2.1||-1||CDS||598972647||10817	598972647	0	0	0	FALSE						1	24
>Brachypodium distachyon line Bd21||Bd3||18530589||18532406||Bradi3g19630.1.v2.1||1||CDS||598972716||40154	598972716	0	0	0	TRUE		1		1		1	35
>Brachypodium distachyon line Bd21||Bd3||18558059||18558589||Bradi3g19660.1.v2.1||-1||CDS||598972733||4453	598972733	0	0	0	FALSE						2	41
>Brachypodium distachyon line Bd21||Bd3||18645353||18647063||Bradi3g19722.1.v2.1||1||CDS||598972769||19706	598972769	0	0	0	FALSE						2	35
>Brachypodium distachyon line Bd21||Bd3||18769097||18773404||Bradi3g19810.1.v2.1||1||CDS||598972851||11680	598972851	0	0	0	TRUE		1				1	46
>Brachypodium distachyon line Bd21||Bd3||18827406||18828821||Bradi3g19836.1.v2.1||1||CDS||598972865||17594	598972865	0	0	0	TRUE		1				1	42
>Brachypodium distachyon line Bd21||Bd3||18864659||18866725||Bradi3g19860.1.v2.1||-1||CDS||598972888||27363	598972888	0	0	0	TRUE		1				1	45
>Brachypodium distachyon line Bd21||Bd3||19116132||19120566||Bradi3g20070.1.v2.1||1||CDS||598972996||30355	598972996	0	0	0	TRUE		1				1	45
>Brachypodium distachyon line Bd21||Bd3||19264524||19265261||Bradi3g20170.1.v2.1||-1||CDS||598973073||20154	598973073	0	0	0	FALSE						1	46
>Brachypodium distachyon line Bd21||Bd3||19516794||19520400||Bradi3g20490.1.v2.1||-1||CDS||598973147||8720	598973147	0	0	0	TRUE		1				1	41
>Brachypodium distachyon line Bd21||Bd3||20016624||20018580||Bradi3g21017.1.v2.1||1||CDS||598973406||32906	598973406	0	0	0	FALSE						2	33
>Brachypodium distachyon line Bd21||Bd3||20270410||20273090||Bradi3g21215.1.v2.1||1||CDS||598973498||29062	598973498	0	0	0	FALSE						1	36
>Brachypodium distachyon line Bd21||Bd3||20301847||20302642||Bradi3g21270.1.v2.1||1||CDS||598973526||41004	598973526	0	0	0	FALSE						1	47
>Brachypodium distachyon line Bd21||Bd3||20458252||20460953||Bradi3g21337.2.v2.1||1||CDS||598973592||26095	598973592	0	0	0	TRUE		1				1	43
>Brachypodium distachyon line Bd21||Bd3||20495559||20496560||Bradi3g21390.1.v2.1||1||CDS||598973620||38021	598973620	0	0	0	TRUE		1				2	39
>Brachypodium distachyon line Bd21||Bd3||20659275||20660323||Bradi3g21480.1.v2.1||1||CDS||598973693||26096	598973693	0	0	0	TRUE	1	1				1	36
>Brachypodium distachyon line Bd21||Bd3||20752427||20755868||Bradi3g21570.1.v2.1||1||CDS||598973748||6576	598973748	0	0	0	FALSE						1	33
>Brachypodium distachyon line Bd21||Bd3||20763987||20766524||Bradi3g21580.1.v2.1||-1||CDS||598973755||9553	598973755	0	0	0	FALSE						1	41
>Brachypodium distachyon line Bd21||Bd3||20816751||20818139||Bradi3g21661.1.v2.1||1||CDS||598973785||22241	598973785	0	0	0	TRUE	1					1	35
>Brachypodium distachyon line Bd21||Bd3||20819178||20819666||Bradi3g21670.1.v2.1||-1||CDS||598973788||23529	598973788	0	0	0	TRUE	1					1	25
>Brachypodium distachyon line Bd21||Bd3||21115451||21116239||Bradi3g22000.2.v2.1||1||CDS||598973872||16342	598973872	0	0	0	FALSE						2	31
>Brachypodium distachyon line Bd21||Bd3||21380200||21386647||Bradi3g22307.2.v2.1||1||CDS||598973977||18005	598973977	0	0	0	FALSE						1	30
>Brachypodium distachyon line Bd21||Bd3||22610012||22610464||Bradi3g23180.1.v2.1||-1||CDS||598976405||19712	598976405	0	0	0	FALSE						1	36
>Brachypodium distachyon line Bd21||Bd3||22915389||22918159||Bradi3g23348.1.v2.1||1||CDS||598976521||26098	598976521	0	0	0	FALSE						1	29
>Brachypodium distachyon line Bd21||Bd3||24375576||24377534||Bradi3g24690.1.v2.1||1||CDS||598976700||16347	598976700	0	0	0	FALSE						1	43
>Brachypodium distachyon line Bd21||Bd3||24421825||24422130||Bradi3g24696.1.v2.1||1||CDS||598976707||19282	598976707	0	0	0	FALSE						2	34
>Brachypodium distachyon line Bd21||Bd3||24653353||24654741||Bradi3g24826.1.v2.1||1||CDS||598976769||2777	598976769	0	0	0	FALSE						1	33
>Brachypodium distachyon line Bd21||Bd3||28656237||28660972||Bradi3g27610.1.v2.1||-1||CDS||598977762||38431	598977762	0	0	0	TRUE	1	1		1		1	48
>Brachypodium distachyon line Bd21||Bd3||29097502||29099400||Bradi3g27870.1.v2.1||1||CDS||598977965||38859	598977965	0	0	0	TRUE	1	1		1		1	49
>Brachypodium distachyon line Bd21||Bd3||29427800||29439719||Bradi3g28060.1.v2.1||1||CDS||598978073||41854	598978073	0	0	0	TRUE	1	1		1		1	46
>Brachypodium distachyon line Bd21||Bd3||29683615||29690243||Bradi3g28320.1.v2.1||1||CDS||598978214||15930	598978214	0	0	0	TRUE	1	1		1		1	40
>Brachypodium distachyon line Bd21||Bd3||29706095||29709518||Bradi3g28340.1.v2.1||1||CDS||598978224||20163	598978224	0	0	0	TRUE	1	1		1		1	44
>Brachypodium distachyon line Bd21||Bd3||29816999||29821930||Bradi3g28450.1.v2.1||-1||CDS||598978272||40574	598978272	0	0	0	TRUE	1	1	1	1		1	43
>Brachypodium distachyon line Bd21||Bd3||30179110||30183291||Bradi3g28720.2.v2.1||1||CDS||598978409||12976	598978409	0	0	0	TRUE	1	1	1	1		1	25
>Brachypodium distachyon line Bd21||Bd3||30658742||30659119||Bradi3g28881.1.v2.1||1||CDS||598978520||17185	598978520	0	0	0	TRUE	1	1		1		1	50
>Brachypodium distachyon line Bd21||Bd3||30917380||30918819||Bradi3g29030.1.v2.1||1||CDS||598978613||13812	598978613	0	0	0	FALSE						1	48
>Brachypodium distachyon line Bd21||Bd3||31004491||31004856||Bradi3g29070.2.v2.1||1||CDS||598978635||23138	598978635	0	0	0	FALSE						1	36
>Brachypodium distachyon line Bd21||Bd3||32129670||32131705||Bradi3g30070.1.v2.1||1||CDS||598979212||10834	598979212	0	0	0	TRUE	1	1		1		1	35
>Brachypodium distachyon line Bd21||Bd3||32146889||32148477||Bradi3g30100.1.v2.1||1||CDS||598979226||16746	598979226	0	0	0	FALSE						1	43
>Brachypodium distachyon line Bd21||Bd3||32183303||32186241||Bradi3g30110.1.v2.1||1||CDS||598979242||23539	598979242	0	0	0	TRUE	1	1		1		1	49
>Brachypodium distachyon line Bd21||Bd3||32320582||32322075||Bradi3g30220.1.v2.1||1||CDS||598979315||11692	598979315	0	0	0	TRUE	1	1		1		2	49
>Brachypodium distachyon line Bd21||Bd3||32373917||32378479||Bradi3g30277.1.v2.1||1||CDS||598979353||27793	598979353	0	0	0	TRUE	1	1		1		2	49
>Brachypodium distachyon line Bd21||Bd3||32729025||32732615||Bradi3g30540.1.v2.1||1||CDS||598979488||42279	598979488	0	0	0	TRUE	1	1				1	47
>Brachypodium distachyon line Bd21||Bd3||32747542||32761376||Bradi3g30547.3.v2.1||1||CDS||598979491||667	598979491	0	0	0	TRUE	1	1	1			1	47
>Brachypodium distachyon line Bd21||Bd3||32896436||32896840||Bradi3g30660.1.v2.1||1||CDS||598979528||16355	598979528	0	0	0	TRUE	1	1		1		1	45
>Brachypodium distachyon line Bd21||Bd3||33307808||33316272||Bradi3g31110.1.v2.1||1||CDS||598979738||19720	598979738	0	0	0	TRUE	1	1		1		1	42
>Brachypodium distachyon line Bd21||Bd3||33758510||33776363||Bradi3g31490.1.v2.1||1||CDS||598979814||9165	598979814	0	0	0	FALSE						2	29
>Brachypodium distachyon line Bd21||Bd3||33789361||33790020||Bradi3g31510.2.v2.1||-1||CDS||598979827||14636	598979827	0	0	0	TRUE	1	1		1		1	28
>Brachypodium distachyon line Bd21||Bd3||33848208||33854704||Bradi3g31570.1.v2.1||1||CDS||598979867||31647	598979867	0	0	0	TRUE	1	1		1		2	40
>Brachypodium distachyon line Bd21||Bd3||34001128||34003404||Bradi3g31690.1.v2.1||-1||CDS||598979925||13377	598979925	0	0	0	TRUE	1	1	1	1		1	45
>Brachypodium distachyon line Bd21||Bd3||34088347||34089142||Bradi3g31777.1.v2.1||1||CDS||598979965||30371	598979965	0	0	0	FALSE						2	42
>Brachypodium distachyon line Bd21||Bd3||34244827||34245828||Bradi3g31980.1.v2.1||1||CDS||598980043||20574	598980043	0	0	0	TRUE	1	1		1		1	46
>Brachypodium distachyon line Bd21||Bd3||34342641||34343042||Bradi3g32085.1.v2.1||-1||CDS||598980102||2790	598980102	0	0	0	FALSE						1	39
>Brachypodium distachyon line Bd21||Bd3||34524129||34527761||Bradi3g32210.1.v2.1||1||CDS||598980149||22718	598980149	0	0	0	TRUE	1	1		1		2	38
>Brachypodium distachyon line Bd21||Bd3||34532150||34532938||Bradi3g32215.1.v2.1||-1||CDS||598980155||25260	598980155	0	0	0	TRUE	1	1				1	47
>Brachypodium distachyon line Bd21||Bd3||34709605||34712211||Bradi3g32282.1.v2.1||1||CDS||598980210||5712	598980210	0	0	0	TRUE		1				1	44
>Brachypodium distachyon line Bd21||Bd3||34840035||34841384||Bradi3g32450.2.v2.1||1||CDS||598980291||40171	598980291	0	0	0	FALSE						2	39
>Brachypodium distachyon line Bd21||Bd3||35509252||35512083||Bradi3g33080.1.v2.1||1||CDS||598980640||16752	598980640	0	0	0	TRUE	1	1		1		1	41
>Brachypodium distachyon line Bd21||Bd3||35538504||35539462||Bradi3g33112.1.v2.1||-1||CDS||598980656||23545	598980656	0	0	0	FALSE						1	39
>Brachypodium distachyon line Bd21||Bd3||35548185||35549429||Bradi3g33130.1.v2.1||-1||CDS||598980663||26530	598980663	0	0	0	FALSE						1	40
>Brachypodium distachyon line Bd21||Bd3||35905732||35910105||Bradi3g33500.2.v2.1||1||CDS||598980845||18026	598980845	0	0	0	TRUE	1	1				1	32
>Brachypodium distachyon line Bd21||Bd3||36343196||36344122||Bradi3g33840.1.v2.1||-1||CDS||598981009||1929	598981009	0	0	0	TRUE	1	1		1		1	49
>Brachypodium distachyon line Bd21||Bd3||36370763||36372973||Bradi3g33890.1.v2.1||1||CDS||598981038||14235	598981038	0	0	0	TRUE	1	1		1		1	41
>Brachypodium distachyon line Bd21||Bd3||36394073||36395176||Bradi3g33940.1.v2.1||-1||CDS||598981061||23976	598981061	0	0	0	FALSE						1	35
>Brachypodium distachyon line Bd21||Bd3||36476807||36479644||Bradi3g33990.1.v2.1||1||CDS||598981082||32922	598981082	0	0	0	FALSE						1	47
>Brachypodium distachyon line Bd21||Bd3||36578477||36578818||Bradi3g34101.1.v2.1||1||CDS||598981162||23977	598981162	0	0	0	FALSE						1	40
>Brachypodium distachyon line Bd21||Bd3||36788460||36789188||Bradi3g34320.1.v2.1||1||CDS||598981304||41429	598981304	0	0	0	TRUE	1	1		1		1	43
>Brachypodium distachyon line Bd21||Bd3||37029481||37029771||Bradi3g34617.1.v2.1||1||CDS||598981467||24827	598981467	0	0	0	FALSE						1	21
>Brachypodium distachyon line Bd21||Bd3||37454518||37466483||Bradi3g35037.1.v2.1||1||CDS||598983682||21859	598983682	0	0	0	TRUE	1	1		1		1	35
>Brachypodium distachyon line Bd21||Bd3||37476637||37478179||Bradi3g35050.1.v2.1||1||CDS||598983699||29082	598983699	0	0	0	TRUE	1	1		1		1	41
>Brachypodium distachyon line Bd21||Bd3||37572162||37574890||Bradi3g35210.2.v2.1||1||CDS||598983785||22723	598983785	0	0	0	FALSE						1	28
>Brachypodium distachyon line Bd21||Bd3||37603495||37604301||Bradi3g35240.1.v2.1||-1||CDS||598983812||34161	598983812	0	0	0	TRUE		1				1	45
>Brachypodium distachyon line Bd21||Bd3||37884651||37885371||Bradi3g35530.1.v2.1||1||CDS||598983974||17195	598983974	0	0	0	FALSE						2	39
>Brachypodium distachyon line Bd21||Bd3||37899208||37903279||Bradi3g35550.1.v2.1||1||CDS||598983983||21008	598983983	0	0	0	TRUE	1	1		1		1	45
>Brachypodium distachyon line Bd21||Bd3||37924951||37927250||Bradi3g35590.1.v2.1||1||CDS||598983998||27386	598983998	0	0	0	TRUE	1	1		1		1	50
>Brachypodium distachyon line Bd21||Bd3||38017593||38019718||Bradi3g35650.1.v2.1||-1||CDS||598984047||5339	598984047	0	0	0	TRUE	1	1		1		1	46
>Brachypodium distachyon line Bd21||Bd3||38096367||38100412||Bradi3g35790.2.v2.1||1||CDS||598984125||38446	598984125	0	0	0	TRUE	1	1		1		1	44
>Brachypodium distachyon line Bd21||Bd3||38133548||38133808||Bradi3g35805.1.v2.1||1||CDS||598984132||41431	598984132	0	0	0	FALSE						1	43
>Brachypodium distachyon line Bd21||Bd3||38439817||38446128||Bradi3g36140.1.v2.1||-1||CDS||598984274||15943	598984274	0	0	0	TRUE	1	1		1		1	38
>Brachypodium distachyon line Bd21||Bd3||39015595||39016260||Bradi3g36590.2.v2.1||1||CDS||598984514||32067	598984514	0	0	0	TRUE	1	1	1	1		1	47
>Brachypodium distachyon line Bd21||Bd3||39088521||39090113||Bradi3g36640.1.v2.1||1||CDS||598984542||1113	598984542	0	0	0	TRUE	1	1	1	1		1	20
>Brachypodium distachyon line Bd21||Bd3||39144901||39146033||Bradi3g36710.1.v2.1||-1||CDS||598984573||14243	598984573	0	0	0	TRUE	1	1				1	42
>Brachypodium distachyon line Bd21||Bd3||39513944||39514348||Bradi3g37156.1.v2.1||1||CDS||598984827||36339	598984827	0	0	0	FALSE						2	35
>Brachypodium distachyon line Bd21||Bd3||40137202||40139133||Bradi3g37580.1.v2.1||1||CDS||598985040||41027	598985040	0	0	0	TRUE	1	1		1		1	49
>Brachypodium distachyon line Bd21||Bd3||40179306||40179986||Bradi3g37623.1.v2.1||1||CDS||598985064||8304	598985064	0	0	0	FALSE						1	24
>Brachypodium distachyon line Bd21||Bd3||40485582||40486040||Bradi3g37905.1.v2.1||1||CDS||598985186||17200	598985186	0	0	0	FALSE						1	39
>Brachypodium distachyon line Bd21||Bd3||40516555||40521044||Bradi3g37940.1.v2.1||1||CDS||598985201||23551	598985201	0	0	0	TRUE	1	1				1	43
>Brachypodium distachyon line Bd21||Bd3||40599008||40599958||Bradi3g38050.1.v2.1||-1||CDS||598985264||7455	598985264	0	0	0	FALSE						1	48
>Brachypodium distachyon line Bd21||Bd3||40806123||40811965||Bradi3g38220.1.v2.1||1||CDS||598985357||4052	598985357	0	0	0	TRUE		1				1	44
>Brachypodium distachyon line Bd21||Bd3||41081260||41083359||Bradi3g38517.1.v2.1||1||CDS||598985525||32482	598985525	0	0	0	TRUE	1	1	1	1		1	34
>Brachypodium distachyon line Bd21||Bd3||41186056||41188225||Bradi3g38610.1.v2.1||-1||CDS||598985585||15087	598985585	0	0	0	TRUE	1	1				1	49
>Brachypodium distachyon line Bd21||Bd3||41282365||41289894||Bradi3g38747.1.v2.1||1||CDS||598985642||39311	598985642	0	0	0	TRUE	1	1	1	1		1	45
>Brachypodium distachyon line Bd21||Bd3||41447749||41450088||Bradi3g38950.1.v2.1||1||CDS||598985719||29088	598985719	0	0	0	TRUE	1	1		1		1	41
>Brachypodium distachyon line Bd21||Bd3||41490421||41492331||Bradi3g39031.1.v2.1||1||CDS||598985746||40589	598985746	0	0	0	FALSE						1	49
>Brachypodium distachyon line Bd21||Bd3||41560868||41561344||Bradi3g39110.1.v2.1||-1||CDS||598985789||15946	598985789	0	0	0	TRUE	1	1	1	1		1	49
>Brachypodium distachyon line Bd21||Bd3||41789632||41793512||Bradi3g39467.1.v2.1||-1||CDS||598985974||8745	598985974	0	0	0	TRUE	1	1		1		1	44
>Brachypodium distachyon line Bd21||Bd3||42006672||42014971||Bradi3g39730.1.v2.1||-1||CDS||598986114||25274	598986114	0	0	0	TRUE	1	1		1		2	21
>Brachypodium distachyon line Bd21||Bd3||42032989||42033813||Bradi3g39740.1.v2.1||-1||CDS||598986118||26961	598986118	0	0	0	TRUE	1	1	1	1		1	37
>Brachypodium distachyon line Bd21||Bd3||42100028||42102445||Bradi3g39820.2.v2.1||1||CDS||598986150||40590	598986150	0	0	0	TRUE	1	1	1	1		1	41
>Brachypodium distachyon line Bd21||Bd3||42186675||42187313||Bradi3g39892.1.v2.1||1||CDS||598986178||9581	598986178	0	0	0	FALSE						1	47
>Brachypodium distachyon line Bd21||Bd3||42214460||42216405||Bradi3g39927.1.v2.1||1||CDS||598986203||20171	598986203	0	0	0	TRUE		1	1	1		1	45
>Brachypodium distachyon line Bd21||Bd3||42360082||42361515||Bradi3g40080.1.v2.1||1||CDS||598986273||7031	598986273	0	0	0	FALSE						1	46
>Brachypodium distachyon line Bd21||Bd3||42418536||42421829||Bradi3g40147.1.v2.1||1||CDS||598986307||21419	598986307	0	0	0	TRUE	1	1		1		1	46
>Brachypodium distachyon line Bd21||Bd3||42905503||42906519||Bradi3g40720.1.v2.1||-1||CDS||598986600||17207	598986600	0	0	0	FALSE						1	38
>Brachypodium distachyon line Bd21||Bd3||43199960||43203561||Bradi3g41190.1.v2.1||1||CDS||598986823||26118	598986823	0	0	0	FALSE						1	37
>Brachypodium distachyon line Bd21||Bd3||43269577||43274511||Bradi3g41260.1.v2.1||1||CDS||598986857||40594	598986857	0	0	0	TRUE			1			10	50
>Brachypodium distachyon line Bd21||Bd3||43451194||43453927||Bradi3g41470.1.v2.1||1||CDS||598986970||2803	598986970	0	0	0	TRUE	1	1	1	1		1	47
>Brachypodium distachyon line Bd21||Bd3||43466313||43469622||Bradi3g41490.1.v2.1||1||CDS||598986985||9179	598986985	0	0	0	TRUE	1	1	1	1		1	25
>Brachypodium distachyon line Bd21||Bd3||43575146||43575643||Bradi3g41610.1.v2.1||1||CDS||598987062||41877	598987062	0	0	0	FALSE						1	46
>Brachypodium distachyon line Bd21||Bd3||43655994||43658859||Bradi3g41750.1.v2.1||1||CDS||598987127||26548	598987127	0	0	0	TRUE	1	1		1		1	44
>Brachypodium distachyon line Bd21||Bd3||43723186||43725256||Bradi3g41860.1.v2.1||1||CDS||598987193||11712	598987193	0	0	0	TRUE	1	1		1		2	35
>Brachypodium distachyon line Bd21||Bd3||43911281||43912789||Bradi3g42120.1.v2.1||1||CDS||598987323||23993	598987323	0	0	0	FALSE						1	39
>Brachypodium distachyon line Bd21||Bd3||43913690||43914828||Bradi3g42130.1.v2.1||-1||CDS||598987327||25688	598987327	0	0	0	TRUE	1	1	1	1		1	48
>Brachypodium distachyon line Bd21||Bd3||43921422||43924772||Bradi3g42150.2.v2.1||1||CDS||598987334||28669	598987334	0	0	0	TRUE	1	1				1	50
>Brachypodium distachyon line Bd21||Bd3||43982418||43983506||Bradi3g42207.1.v2.1||-1||CDS||598987356||38045	598987356	0	0	0	TRUE	1	1				1	47
>Brachypodium distachyon line Bd21||Bd3||44052640||44055082||Bradi3g42320.1.v2.1||1||CDS||598987397||12570	598987397	0	0	0	TRUE	1	1	1			1	36
>Brachypodium distachyon line Bd21||Bd3||44109227||44110905||Bradi3g42430.1.v2.1||1||CDS||598987443||32080	598987443	0	0	0	TRUE	1	1	1	1		1	38
>Brachypodium distachyon line Bd21||Bd3||44140065||44140796||Bradi3g42540.1.v2.1||1||CDS||598987488||8313	598987488	0	0	0	TRUE	1	1				1	27
>Brachypodium distachyon line Bd21||Bd3||44158530||44163728||Bradi3g42600.1.v2.1||1||CDS||598987508||16767	598987508	0	0	0	TRUE	1	1				1	46
>Brachypodium distachyon line Bd21||Bd3||44248960||44249354||Bradi3g42716.1.v2.1||-1||CDS||598987586||7037	598987586	0	0	0	FALSE						2	43
>Brachypodium distachyon line Bd21||Bd3||44252044||44254774||Bradi3g42730.1.v2.1||1||CDS||598987593||9997	598987593	0	0	0	TRUE	1			1		1	35
>Brachypodium distachyon line Bd21||Bd3||44303636||44304214||Bradi3g42830.1.v2.1||1||CDS||598987656||36768	598987656	0	0	0	TRUE	1	1				1	47
>Brachypodium distachyon line Bd21||Bd3||44357836||44359399||Bradi3g42930.1.v2.1||-1||CDS||598987706||15093	598987706	0	0	0	TRUE	1			1		1	45
>Brachypodium distachyon line Bd21||Bd3||44545072||44546157||Bradi3g43150.1.v2.1||1||CDS||598987834||26552	598987834	0	0	0	TRUE	1	1		1		1	45
>Brachypodium distachyon line Bd21||Bd3||45588327||45588886||Bradi3g43855.1.v2.1||1||CDS||598988253||32935	598988253	0	0	0	FALSE						2	40
>Brachypodium distachyon line Bd21||Bd3||45694802||45695467||Bradi3g43970.1.v2.1||-1||CDS||598988310||14255	598988310	0	0	0	TRUE	1	1	1	1		1	50
>Brachypodium distachyon line Bd21||Bd3||45761851||45764829||Bradi3g44030.2.v2.1||1||CDS||598988337||25692	598988337	0	0	0	TRUE	1	1	1	1		1	39
>Brachypodium distachyon line Bd21||Bd3||45811907||45812116||Bradi3g44090.1.v2.1||1||CDS||598988355||33371	598988355	0	0	0	FALSE						1	48
>Brachypodium distachyon line Bd21||Bd3||45930430||45931103||Bradi3g44190.2.v2.1||1||CDS||598988396||7893	598988396	0	0	0	TRUE	1	1				1	28
>Brachypodium distachyon line Bd21||Bd3||46572945||46573820||Bradi3g44560.1.v2.1||1||CDS||598988611||13397	598988611	0	0	0	TRUE	1	1		1		1	44
>Brachypodium distachyon line Bd21||Bd3||47320815||47321225||Bradi3g45290.1.v2.1||1||CDS||598989062||33372	598989062	0	0	0	TRUE	1	1		1		2	48
>Brachypodium distachyon line Bd21||Bd3||47567770||47571812||Bradi3g45460.1.v2.1||1||CDS||598989139||23164	598989139	0	0	0	TRUE	1	1	1	1		2	46
>Brachypodium distachyon line Bd21||Bd3||47764551||47766411||Bradi3g45710.1.v2.1||1||CDS||598989263||32939	598989263	0	0	0	TRUE	1			1		1	28
>Brachypodium distachyon line Bd21||Bd3||48076263||48080356||Bradi3g46115.1.v2.1||1||CDS||598989476||37642	598989476	0	0	0	FALSE						1	42
>Brachypodium distachyon line Bd21||Bd3||48162660||48168551||Bradi3g46170.1.v2.1||1||CDS||598989510||9187	598989510	0	0	0	TRUE	1	1		1		1	44
>Brachypodium distachyon line Bd21||Bd3||48393062||48394003||Bradi3g46510.1.v2.1||-1||CDS||598989643||22743	598989643	0	0	0	FALSE						1	42
>Brachypodium distachyon line Bd21||Bd3||48836805||48837059||Bradi3g47050.1.v2.1||1||CDS||598992275||25288	598992275	0	0	0	TRUE	1	1		1		1	47
>Brachypodium distachyon line Bd21||Bd3||48847486||48862129||Bradi3g47067.1.v2.1||1||CDS||598992284||29098	598992284	0	0	0	TRUE	1	1		1		1	42
>Brachypodium distachyon line Bd21||Bd3||48975849||48977702||Bradi3g47261.1.v2.1||1||CDS||598992358||17628	598992358	0	0	0	TRUE	1			1		1	39
>Brachypodium distachyon line Bd21||Bd3||49014358||49018340||Bradi3g47330.1.v2.1||-1||CDS||598992396||33782	598992396	0	0	0	TRUE	1	1		1		1	29
>Brachypodium distachyon line Bd21||Bd3||49088994||49092031||Bradi3g47400.1.v2.1||1||CDS||598992449||13403	598992449	0	0	0	TRUE				1		1	41
>Brachypodium distachyon line Bd21||Bd3||49242765||49248443||Bradi3g47580.1.v2.1||-1||CDS||598992553||14665	598992553	0	0	0	TRUE	1	1		1		2	32
>Brachypodium distachyon line Bd21||Bd3||49362908||49364323||Bradi3g47690.1.v2.1||1||CDS||598992616||41453	598992616	0	0	0	TRUE	1	1		1		1	47
>Brachypodium distachyon line Bd21||Bd3||49383940||49384786||Bradi3g47720.1.v2.1||-1||CDS||598992628||3667	598992628	0	0	0	TRUE	1	1		1		2	43
>Brachypodium distachyon line Bd21||Bd3||49684449||49684758||Bradi3g48085.1.v2.1||-1||CDS||598992844||9593	598992844	0	0	0	FALSE						1	23
>Brachypodium distachyon line Bd21||Bd3||49746138||49747937||Bradi3g48190.1.v2.1||1||CDS||598992889||28681	598992889	0	0	0	FALSE						2	44
>Brachypodium distachyon line Bd21||Bd3||49900563||49905596||Bradi3g48370.1.v2.1||1||CDS||598992975||22285	598992975	0	0	0	TRUE	1	1		1		1	44
>Brachypodium distachyon line Bd21||Bd3||49960561||49960773||Bradi3g48486.1.v2.1||1||CDS||598993030||2813	598993030	0	0	0	FALSE						1	31
>Brachypodium distachyon line Bd21||Bd3||50408962||50413049||Bradi3g48930.2.v2.1||1||CDS||598993281||23565	598993281	0	0	0	TRUE		1				1	43
>Brachypodium distachyon line Bd21||Bd3||50420143||50420605||Bradi3g48940.1.v2.1||1||CDS||598993290||27404	598993290	0	0	0	TRUE	1	1	1	1		1	47
>Brachypodium distachyon line Bd21||Bd3||50479536||50479958||Bradi3g49020.1.v2.1||1||CDS||598993321||40603	598993321	0	0	0	TRUE	1			1		1	44
>Brachypodium distachyon line Bd21||Bd3||50628051||50634572||Bradi3g49197.1.v2.1||1||CDS||598993393||28244	598993393	0	0	0	TRUE	1	1		1		1	46
>Brachypodium distachyon line Bd21||Bd3||50643196||50644689||Bradi3g49211.1.v2.1||1||CDS||598993403||32500	598993403	0	0	0	TRUE	1	1	1			1	43
>Brachypodium distachyon line Bd21||Bd3||50761284||50764612||Bradi3g49340.2.v2.1||1||CDS||598993458||13006	598993458	0	0	0	TRUE	1		1	1		1	34
>Brachypodium distachyon line Bd21||Bd3||50824500||50828109||Bradi3g49400.1.v2.1||1||CDS||598993491||26979	598993491	0	0	0	TRUE	1	1	1	1		1	43
>Brachypodium distachyon line Bd21||Bd3||50958142||50959050||Bradi3g49570.1.v2.1||1||CDS||598993573||18912	598993573	0	0	0	TRUE	1	1	1	1		1	43
>Brachypodium distachyon line Bd21||Bd3||51397932||51398489||Bradi3g50140.1.v2.1||-1||CDS||598993819||37647	598993819	0	0	0	TRUE	1	1		1		1	44
>Brachypodium distachyon line Bd21||Bd3||51444165||51448134||Bradi3g50180.1.v2.1||-1||CDS||598993844||5357	598993844	0	0	0	TRUE	1	1	1	1		1	47
>Brachypodium distachyon line Bd21||Bd3||51667541||51670351||Bradi3g50397.1.v2.1||1||CDS||598993952||8327	598993952	0	0	0	TRUE	1	1		1		1	46
>Brachypodium distachyon line Bd21||Bd3||51704935||51706593||Bradi3g50430.1.v2.1||1||CDS||598993969||15530	598993969	0	0	0	TRUE	1	1		1		1	48
>Brachypodium distachyon line Bd21||Bd3||51749432||51751991||Bradi3g50497.1.v2.1||1||CDS||598993993||25703	598993993	0	0	0	TRUE	1	1		1		1	38
>Brachypodium distachyon line Bd21||Bd3||51804045||51807848||Bradi3g50600.3.v2.1||1||CDS||598994037||1564	598994037	0	0	0	TRUE	1	1		1		1	44
>Brachypodium distachyon line Bd21||Bd3||51956849||51957808||Bradi3g50790.1.v2.1||1||CDS||598994144||4071	598994144	0	0	0	TRUE		1	1			1	46
>Brachypodium distachyon line Bd21||Bd3||52015054||52015671||Bradi3g50850.1.v2.1||1||CDS||598994184||21035	598994184	0	0	0	TRUE	1	1		1		1	41
>Brachypodium distachyon line Bd21||Bd3||52435281||52435676||Bradi3g51300.1.v2.1||1||CDS||598994369||13842	598994369	0	0	0	TRUE	1	1		1		1	49
>Brachypodium distachyon line Bd21||Bd3||52478223||52479000||Bradi3g51362.1.v2.1||-1||CDS||598994394||24439	598994394	0	0	0	FALSE						1	25
>Brachypodium distachyon line Bd21||Bd3||52657416||52660604||Bradi3g51560.1.v2.1||-1||CDS||598994499||26131	598994499	0	0	0	TRUE	1	1	1	1		1	46
>Brachypodium distachyon line Bd21||Bd3||52780941||52785008||Bradi3g51680.1.v2.1||1||CDS||598994556||7475	598994556	0	0	0	TRUE	1	1		1		1	50
>Brachypodium distachyon line Bd21||Bd3||52808595||52809455||Bradi3g51707.1.v2.1||1||CDS||598994576||15969	598994576	0	0	0	TRUE	1	1	1	1		1	42
>Brachypodium distachyon line Bd21||Bd3||52843204||52843830||Bradi3g51777.2.v2.1||-1||CDS||598994623||35935	598994623	0	0	0	TRUE	1	1	1	1		2	47
>Brachypodium distachyon line Bd21||Bd3||53017660||53018414||Bradi3g52000.4.v2.1||1||CDS||598994718||33380	598994718	0	0	0	TRUE	1	1				2	37
>Brachypodium distachyon line Bd21||Bd3||53099589||53100731||Bradi3g52050.1.v2.1||1||CDS||598994746||2380	598994746	0	0	0	TRUE	1	1	1	1		1	45
>Brachypodium distachyon line Bd21||Bd3||53679031||53681296||Bradi3g52767.1.v2.1||1||CDS||598995134||38476	598995134	0	0	0	TRUE	1	1		1		1	42
>Brachypodium distachyon line Bd21||Bd3||53686911||53688810||Bradi3g52790.1.v2.1||-1||CDS||598995143||42308	598995143	0	0	0	TRUE	1	1		1		1	42
>Brachypodium distachyon line Bd21||Bd3||53772134||53772652||Bradi3g52890.1.v2.1||1||CDS||598995192||20190	598995192	0	0	0	TRUE	1	1		1		1	41
>Brachypodium distachyon line Bd21||Bd3||54269546||54270151||Bradi3g53560.1.v2.1||1||CDS||598995507||25294	598995507	0	0	0	TRUE	1	1		1		1	39
>Brachypodium distachyon line Bd21||Bd3||54272202||54277068||Bradi3g53567.1.v2.1||1||CDS||598995510||26566	598995510	0	0	0	TRUE	1	1		1		1	46
>Brachypodium distachyon line Bd21||Bd3||54482323||54483648||Bradi3g53830.1.v2.1||1||CDS||598995651||698	598995651	0	0	0	TRUE	1	1		1		1	46
>Brachypodium distachyon line Bd21||Bd3||54545218||54546223||Bradi3g53882.1.v2.1||1||CDS||598995685||15104	598995685	0	0	0	FALSE						1	47
>Brachypodium distachyon line Bd21||Bd3||54757285||54757959||Bradi3g54210.2.v2.1||1||CDS||598995871||8336	598995871	0	0	0	TRUE	1	1		1		1	45
>Brachypodium distachyon line Bd21||Bd3||54769953||54770198||Bradi3g54232.1.v2.1||1||CDS||598995882||13013	598995882	0	0	0	FALSE						1	36
>Brachypodium distachyon line Bd21||Bd3||54951007||54953541||Bradi3g54420.1.v2.1||1||CDS||598995988||15106	598995988	0	0	0	TRUE	1	1				1	43
>Brachypodium distachyon line Bd21||Bd3||55024789||55024989||Bradi3g54492.1.v2.1||1||CDS||598996025||30813	598996025	0	0	0	FALSE						2	19
>Brachypodium distachyon line Bd21||Bd3||55027255||55027519||Bradi3g54495.1.v2.1||-1||CDS||598996028||32100	598996028	0	0	0	TRUE	1	1		1		2	44
>Brachypodium distachyon line Bd21||Bd3||55039891||55040352||Bradi3g54520.1.v2.1||1||CDS||598996038||36369	598996038	0	0	0	FALSE						2	48
>Brachypodium distachyon line Bd21||Bd3||55160376||55160688||Bradi3g54716.1.v2.1||1||CDS||598996160||2385	598996160	0	0	0	FALSE						1	26
>Brachypodium distachyon line Bd21||Bd3||55404974||55406245||Bradi3g54960.1.v2.1||-1||CDS||598996290||14672	598996290	0	0	0	FALSE						1	36
>Brachypodium distachyon line Bd21||Bd3||55410631||55416712||Bradi3g54980.1.v2.1||1||CDS||598996298||18057	598996298	0	0	0	TRUE	1	1		1		1	45
>Brachypodium distachyon line Bd21||Bd3||55463267||55464664||Bradi3g55040.1.v2.1||1||CDS||598996339||35500	598996339	0	0	0	TRUE	1	1		1		1	45
>Brachypodium distachyon line Bd21||Bd3||55528925||55529761||Bradi3g55180.1.v2.1||1||CDS||598996416||25296	598996416	0	0	0	TRUE	1	1		1		1	49
>Brachypodium distachyon line Bd21||Bd3||55631427||55635513||Bradi3g55340.1.v2.1||1||CDS||598996491||14279	598996491	0	0	0	TRUE	1	1		1		1	42
>Brachypodium distachyon line Bd21||Bd3||55799021||55801264||Bradi3g55510.1.v2.1||1||CDS||598996595||15537	598996595	0	0	0	TRUE	1	1		1		1	47
>Brachypodium distachyon line Bd21||Bd3||55847638||55852600||Bradi3g55580.1.v2.1||1||CDS||598996638||33798	598996638	0	0	0	TRUE	1			1		1	50
>Brachypodium distachyon line Bd21||Bd3||56044526||56045053||Bradi3g55930.1.v2.1||-1||CDS||598996823||26570	598996823	0	0	0	FALSE						2	46
>Brachypodium distachyon line Bd21||Bd3||56205023||56205283||Bradi3g56115.1.v2.1||1||CDS||598996916||23180	598996916	0	0	0	TRUE		1				1	34
>Brachypodium distachyon line Bd21||Bd3||56298407||56299906||Bradi3g56310.1.v2.1||1||CDS||598997014||21891	598997014	0	0	0	TRUE	1	1		1		1	39
>Brachypodium distachyon line Bd21||Bd3||56327516||56328190||Bradi3g56350.1.v2.1||-1||CDS||598997029||28255	598997029	0	0	0	TRUE	1	1		1		1	46
>Brachypodium distachyon line Bd21||Bd3||56416730||56417983||Bradi3g56507.1.v2.1||-1||CDS||598997093||12597	598997093	0	0	0	TRUE	1	1				1	43
>Brachypodium distachyon line Bd21||Bd3||56423249||56430717||Bradi3g56517.1.v2.1||1||CDS||598997099||15109	598997099	0	0	0	TRUE	1	1		1		1	40
>Brachypodium distachyon line Bd21||Bd3||56587571||56594571||Bradi3g56757.1.v2.1||1||CDS||598997229||27414	598997229	0	0	0	FALSE						1	44
>Brachypodium distachyon line Bd21||Bd3||56686693||56687690||Bradi3g56917.1.v2.1||1||CDS||598997302||15539	598997302	0	0	0	TRUE	1	1	1	1		2	48
>Brachypodium distachyon line Bd21||Bd3||57138118||57140826||Bradi3g57480.1.v2.1||1||CDS||598997562||40208	598997562	0	0	0	TRUE	1	1	1	1		1	45
>Brachypodium distachyon line Bd21||Bd3||57407854||57413588||Bradi3g57667.1.v2.1||1||CDS||598997646||32951	598997646	0	0	0	TRUE	1	1		1		1	47
>Brachypodium distachyon line Bd21||Bd3||57567873||57568571||Bradi3g57862.1.v2.1||1||CDS||598997736||28258	598997736	0	0	0	TRUE	1	1	1	1		1	46
>Brachypodium distachyon line Bd21||Bd3||57595201||57596301||Bradi3g57915.1.v2.1||1||CDS||598997762||39344	598997762	0	0	0	FALSE						1	32
>Brachypodium distachyon line Bd21||Bd3||57622242||57622874||Bradi3g57955.1.v2.1||-1||CDS||598997786||6630	598997786	0	0	0	FALSE						2	19
>Brachypodium distachyon line Bd21||Bd3||57776513||57779641||Bradi3g58190.1.v2.1||1||CDS||598997900||12172	598997900	0	0	0	TRUE	1	1		1		1	46
>Brachypodium distachyon line Bd21||Bd3||57886587||57888527||Bradi3g58250.3.v2.1||1||CDS||598997935||26994	598997935	0	0	0	TRUE				1		1	41
>Brachypodium distachyon line Bd21||Bd3||58144611||58145567||Bradi3g58630.1.v2.1||1||CDS||598998038||27825	598998038	0	0	0	FALSE						1	42
>Brachypodium distachyon line Bd21||Bd3||58148519||58149484||Bradi3g58640.1.v2.1||1||CDS||598998041||29111	598998041	0	0	0	TRUE	1	1	1	1		1	37
>Brachypodium distachyon line Bd21||Bd3||58158518||58159996||Bradi3g58670.1.v2.1||-1||CDS||598998051||33391	598998051	0	0	0	FALSE						1	45
>Brachypodium distachyon line Bd21||Bd3||58168614||58170150||Bradi3g58700.1.v2.1||1||CDS||598998063||38484	598998063	0	0	0	FALSE						2	49
>Brachypodium distachyon line Bd21||Bd3||58256769||58263650||Bradi3g58870.2.v2.1||1||CDS||598998129||23585	598998129	0	0	0	FALSE						2	36
>Brachypodium distachyon line Bd21||Bd3||58715438||58717873||Bradi3g59520.1.v2.1||1||CDS||598998465||37665	598998465	0	0	0	TRUE	1	1	1	1		2	49
>Brachypodium distachyon line Bd21||Bd3||58730579||58731136||Bradi3g59530.1.v2.1||1||CDS||598998468||38912	598998468	0	0	0	TRUE	1	1	1	1		1	48
>Brachypodium distachyon line Bd21||Bd3||58961603||58962661||Bradi3g59795.1.v2.1||1||CDS||598998612||14284	598998612	0	0	0	FALSE						1	41
>Brachypodium distachyon line Bd21||Bd3||59125132||59125530||Bradi3g60000.1.v2.1||-1||CDS||598998722||18066	598998722	0	0	0	TRUE	1	1		1		1	49
>Brachypodium distachyon line Bd21||Bd3||59305840||59307418||Bradi3g60270.2.v2.1||1||CDS||598998855||31688	598998855	0	0	0	FALSE						2	48
>Brachypodium distachyon line Bd21||Bd3||59376537||59376773||Bradi3g60360.1.v2.1||-1||CDS||598998910||12175	598998910	0	0	0	TRUE	1	1				1	48
>Brachypodium distachyon line Bd21||Bd3||59425685||59436514||Bradi3g60443.1.v2.1||1||CDS||598998958||32521	598998958	0	0	0	FALSE						1	20
>Brachypodium distachyon line Bd21||Bd3||59442905||59446423||Bradi3g60460.1.v2.1||1||CDS||598998970||37667	598998970	0	0	0	TRUE	1	1		1		1	45
>Brachypodium distachyon line Bd21||Bd3||59548777||59552536||Bradi3g60600.1.v2.1||-1||CDS||598999069||36791	598999069	0	0	0	TRUE	1	1				1	41
>Brachypodium distachyon line Bd21||Bd3||59632538||59633680||Bradi3g60720.1.v2.1||1||CDS||598999128||18928	598999128	0	0	0	TRUE	1	1		1		1	38
>Brachypodium distachyon line Bd21||Bd3||59681152||59683941||Bradi3g60810.1.v2.1||-1||CDS||598999167||35511	598999167	0	0	0	TRUE	1			1		1	42
>Brachypodium distachyon line Bd21||Bd3||59692739||59702051||Bradi3g60830.1.v2.1||1||CDS||598999179||40622	598999179	0	0	0	TRUE		1		1		1	40
>Brachypodium distachyon line Bd21||Bd3||59747753||59748940||Bradi3g60956.1.v2.1||1||CDS||598999234||21051	598999234	0	0	0	FALSE						1	38
>Brachypodium distachyon line Bd21||Bd3||59839493||59840962||Bradi3g61060.1.v2.1||1||CDS||598999286||305	598999286	0	0	0	FALSE						1	37
>Brachypodium distachyon line Bd21||Bd3||59869457||59870107||Bradi3g61091.1.v2.1||-1||CDS||598999296||4530	598999296	0	0	0	FALSE						2	40
>Brachypodium distachyon line Bd21||Bd4||133141||138539||Bradi4g00330.2.v2.1||-1||CDS||598999385||42321	598999385	0	0	0	TRUE		1				2	44
>Brachypodium distachyon line Bd21||Bd4||410005||410406||Bradi4g00805.1.v2.1||1||CDS||598999640||21899	598999640	0	0	0	TRUE	1	1	1	1		1	44
>Brachypodium distachyon line Bd21||Bd4||414901||415476||Bradi4g00810.1.v2.1||1||CDS||598999643||23188	598999643	0	0	0	TRUE	1	1	1	1		1	46
>Brachypodium distachyon line Bd21||Bd4||500562||505123||Bradi4g00950.1.v2.1||1||CDS||598999730||17238	598999730	0	0	0	TRUE		1				1	45
>Brachypodium distachyon line Bd21||Bd4||1011378||1013075||Bradi4g01513.1.v2.1||-1||CDS||599000009||7067	599000009	0	0	0	FALSE						2	25
>Brachypodium distachyon line Bd21||Bd4||1132709||1137898||Bradi4g01730.1.v2.1||1||CDS||599000099||2396	599000099	0	0	0	TRUE	1	1		1		1	28
>Brachypodium distachyon line Bd21||Bd4||1170716||1177013||Bradi4g01790.1.v2.1||1||CDS||599000129||15121	599000129	0	0	0	TRUE	1	1				1	36
>Brachypodium distachyon line Bd21||Bd4||1275019||1275391||Bradi4g01945.1.v2.1||-1||CDS||599000237||18070	599000237	0	0	0	TRUE		1				2	37
>Brachypodium distachyon line Bd21||Bd4||1276370||1277983||Bradi4g01950.1.v2.1||1||CDS||599000241||19782	599000241	0	0	0	FALSE						1	46
>Brachypodium distachyon line Bd21||Bd4||1336143||1339099||Bradi4g02040.1.v2.1||1||CDS||599000295||42764	599000295	0	0	0	TRUE	1	1		1		1	34
>Brachypodium distachyon line Bd21||Bd4||1395979||1402369||Bradi4g02130.1.v2.1||1||CDS||599000332||15547	599000332	0	0	0	TRUE	1			1		1	49
>Brachypodium distachyon line Bd21||Bd4||1497682||1498743||Bradi4g02304.1.v2.1||-1||CDS||599000413||7069	599000413	0	0	0	FALSE						1	25
>Brachypodium distachyon line Bd21||Bd4||1572151||1574406||Bradi4g02400.1.v2.1||1||CDS||599000469||30824	599000469	0	0	0	TRUE		1				2	28
>Brachypodium distachyon line Bd21||Bd4||1711279||1712083||Bradi4g02506.1.v2.1||-1||CDS||599000540||18072	599000540	0	0	0	FALSE						1	46
>Brachypodium distachyon line Bd21||Bd4||2003798||2007916||Bradi4g02700.2.v2.1||1||CDS||599000678||33809	599000678	0	0	0	TRUE	1	1		1		2	47
>Brachypodium distachyon line Bd21||Bd4||2670979||2678361||Bradi4g03310.1.v2.1||1||CDS||599001074||30413	599001074	0	0	0	FALSE						1	32
>Brachypodium distachyon line Bd21||Bd4||2809586||2810650||Bradi4g03511.1.v2.1||1||CDS||599001168||27430	599001168	0	0	0	FALSE						1	41
>Brachypodium distachyon line Bd21||Bd4||2837149||2838477||Bradi4g03550.1.v2.1||-1||CDS||599001181||32966	599001181	0	0	0	FALSE						1	27
>Brachypodium distachyon line Bd21||Bd4||3249594||3252172||Bradi4g04010.1.v2.1||1||CDS||599001417||4534	599001417	0	0	0	FALSE						1	47
>Brachypodium distachyon line Bd21||Bd4||3253049||3253438||Bradi4g04020.1.v2.1||-1||CDS||599001420||5765	599001420	0	0	0	TRUE		1				2	44
>Brachypodium distachyon line Bd21||Bd4||3392590||3393279||Bradi4g04180.1.v2.1||1||CDS||599001500||39786	599001500	0	0	0	FALSE						1	49
>Brachypodium distachyon line Bd21||Bd4||3426575||3429454||Bradi4g04224.1.v2.1||1||CDS||599001517||4091	599001517	0	0	0	FALSE						2	38
>Brachypodium distachyon line Bd21||Bd4||3449097||3451974||Bradi4g04240.1.v2.1||1||CDS||599001531||10039	599001531	0	0	0	FALSE						2	38
>Brachypodium distachyon line Bd21||Bd4||3610861||3612005||Bradi4g04406.1.v2.1||1||CDS||599001613||1981	599001613	0	0	0	TRUE	1	1				1	23
>Brachypodium distachyon line Bd21||Bd4||3658112||3662263||Bradi4g04440.1.v2.1||1||CDS||599001632||10040	599001632	0	0	0	TRUE	1	1				1	43
>Brachypodium distachyon line Bd21||Bd4||3733366||3735744||Bradi4g04500.1.v2.1||1||CDS||599001667||24872	599001667	0	0	0	FALSE						1	41
>Brachypodium distachyon line Bd21||Bd4||3880606||3880797||Bradi4g04710.1.v2.1||1||CDS||599001789||33813	599001789	0	0	0	TRUE	1	1				2	34
>Brachypodium distachyon line Bd21||Bd4||4319169||4319741||Bradi4g05250.1.v2.1||-1||CDS||599002042||12615	599002042	0	0	0	FALSE						1	39
>Brachypodium distachyon line Bd21||Bd4||4446391||4446693||Bradi4g05375.1.v2.1||1||CDS||599002098||36386	599002098	0	0	0	FALSE						1	47
>Brachypodium distachyon line Bd21||Bd4||4468820||4469866||Bradi4g05390.1.v2.1||-1||CDS||599002108||40630	599002108	0	0	0	FALSE						1	42
>Brachypodium distachyon line Bd21||Bd4||4472753||4476149||Bradi4g05400.1.v2.1||1||CDS||599002111||41914	599002111	0	0	0	FALSE						1	49
>Brachypodium distachyon line Bd21||Bd4||4492594||4493253||Bradi4g05430.1.v2.1||1||CDS||599002125||4941	599002125	0	0	0	FALSE						1	45
>Brachypodium distachyon line Bd21||Bd4||4610603||4612737||Bradi4g05483.1.v2.1||-1||CDS||599002160||19786	599002160	0	0	0	FALSE						2	24
>Brachypodium distachyon line Bd21||Bd4||4796509||4798502||Bradi4g05770.1.v2.1||-1||CDS||599002297||35116	599002297	0	0	0	FALSE						2	41
>Brachypodium distachyon line Bd21||Bd4||4884015||4888220||Bradi4g05897.1.v2.1||1||CDS||599002349||14295	599002349	0	0	0	TRUE	1	1		1		1	49
>Brachypodium distachyon line Bd21||Bd4||4974845||4979324||Bradi4g06000.1.v2.1||-1||CDS||599002412||41081	599002412	0	0	0	FALSE						1	31
>Brachypodium distachyon line Bd21||Bd4||5462882||5466183||Bradi4g06500.1.v2.1||1||CDS||599002662||18525	599002662	0	0	0	TRUE	1	1		1		1	46
>Brachypodium distachyon line Bd21||Bd4||5498271||5498622||Bradi4g06536.1.v2.1||-1||CDS||599002683||27435	599002683	0	0	0	TRUE	1					1	34
>Brachypodium distachyon line Bd21||Bd4||5505068||5506546||Bradi4g06550.1.v2.1||-1||CDS||599002689||30001	599002689	0	0	0	FALSE						1	48
>Brachypodium distachyon line Bd21||Bd4||5518239||5519916||Bradi4g06564.1.v2.1||-1||CDS||599002699||34205	599002699	0	0	0	FALSE						10	35
>Brachypodium distachyon line Bd21||Bd4||5537459||5538019||Bradi4g06600.1.v2.1||1||CDS||599002713||40219	599002713	0	0	0	FALSE						1	46
>Brachypodium distachyon line Bd21||Bd4||5588675||5589121||Bradi4g06693.1.v2.1||1||CDS||599002763||18526	599002763	0	0	0	FALSE						1	35
>Brachypodium distachyon line Bd21||Bd4||5666959||5668875||Bradi4g06740.1.v2.1||1||CDS||599002790||30002	599002790	0	0	0	FALSE						1	48
>Brachypodium distachyon line Bd21||Bd4||5688667||5689565||Bradi4g06770.1.v2.1||-1||CDS||599002807||37231	599002807	0	0	0	TRUE		1				1	20
>Brachypodium distachyon line Bd21||Bd4||5783505||5784234||Bradi4g06936.1.v2.1||1||CDS||599002876||23598	599002876	0	0	0	FALSE						1	35
>Brachypodium distachyon line Bd21||Bd4||5812586||5816721||Bradi4g06950.1.v2.1||1||CDS||599002888||28713	599002888	0	0	0	TRUE	1	1		1		1	43
>Brachypodium distachyon line Bd21||Bd4||5828361||5830943||Bradi4g06980.1.v2.1||1||CDS||599002898||32971	599002898	0	0	0	TRUE	1	1		1		1	38
>Brachypodium distachyon line Bd21||Bd4||5916189||5916557||Bradi4g07080.1.v2.1||-1||CDS||599002947||10905	599002947	0	0	0	FALSE						2	43
>Brachypodium distachyon line Bd21||Bd4||6136071||6138200||Bradi4g07213.1.v2.1||-1||CDS||599003022||42775	599003022	0	0	0	FALSE						2	33
>Brachypodium distachyon line Bd21||Bd4||6277086||6287435||Bradi4g07397.2.v2.1||1||CDS||599003106||35522	599003106	0	0	0	TRUE		1				1	45
>Brachypodium distachyon line Bd21||Bd4||6414710||6415561||Bradi4g07527.1.v2.1||1||CDS||599003196||30832	599003196	0	0	0	TRUE	1			1		1	47
>Brachypodium distachyon line Bd21||Bd4||6430669||6431371||Bradi4g07538.1.v2.1||1||CDS||599003206||35118	599003206	0	0	0	FALSE						1	28
>Brachypodium distachyon line Bd21||Bd4||6611998||6626577||Bradi4g07717.1.v2.1||-1||CDS||599003311||36804	599003311	0	0	0	FALSE						1	26
>Brachypodium distachyon line Bd21||Bd4||6629489||6630094||Bradi4g07730.1.v2.1||-1||CDS||599003317||39358	599003317	0	0	0	FALSE						1	43
>Brachypodium distachyon line Bd21||Bd4||6769958||6778217||Bradi4g07854.1.v2.1||-1||CDS||599003379||22778	599003379	0	0	0	FALSE						1	37
>Brachypodium distachyon line Bd21||Bd4||6806338||6806868||Bradi4g07888.1.v2.1||-1||CDS||599003395||29543	599003395	0	0	0	FALSE						2	39
>Brachypodium distachyon line Bd21||Bd4||6997970||6998980||Bradi4g08010.1.v2.1||-1||CDS||599003486||25318	599003486	0	0	0	FALSE						1	49
>Brachypodium distachyon line Bd21||Bd4||7022835||7029745||Bradi4g08050.1.v2.1||1||CDS||599003503||32535	599003503	0	0	0	FALSE						1	34
>Brachypodium distachyon line Bd21||Bd4||7087208||7087534||Bradi4g08093.1.v2.1||1||CDS||599003556||12191	599003556	0	0	0	FALSE						2	36
>Brachypodium distachyon line Bd21||Bd4||7108814||7117220||Bradi4g08130.1.v2.1||-1||CDS||599003572||18946	599003572	0	0	0	FALSE						1	46
>Brachypodium distachyon line Bd21||Bd4||7159824||7160376||Bradi4g08160.2.v2.1||1||CDS||599003581||22779	599003581	0	0	0	FALSE						1	45
>Brachypodium distachyon line Bd21||Bd4||7303159||7305471||Bradi4g08265.1.v2.1||1||CDS||599003639||4540	599003639	0	0	0	FALSE						1	36
>Brachypodium distachyon line Bd21||Bd4||7354385||7357253||Bradi4g08320.1.v2.1||1||CDS||599003664||15130	599003664	0	0	0	FALSE						2	36
>Brachypodium distachyon line Bd21||Bd4||7547300||7552284||Bradi4g08490.1.v2.1||1||CDS||599003748||7929	599003748	0	0	0	TRUE	1					1	39
>Brachypodium distachyon line Bd21||Bd4||7675395||7680279||Bradi4g08560.1.v2.1||1||CDS||599003801||30420	599003801	0	0	0	FALSE						1	48
>Brachypodium distachyon line Bd21||Bd4||7794926||7796592||Bradi4g08690.1.v2.1||1||CDS||599003855||10482	599003855	0	0	0	FALSE						2	39
>Brachypodium distachyon line Bd21||Bd4||8032312||8048578||Bradi4g08880.1.v2.1||1||CDS||599006315||25733	599006315	0	0	0	FALSE						1	37
>Brachypodium distachyon line Bd21||Bd4||8340333||8340913||Bradi4g09013.1.v2.1||1||CDS||599006375||8358	599006375	0	0	0	FALSE						2	40
>Brachypodium distachyon line Bd21||Bd4||8528352||8531375||Bradi4g09210.1.v2.1||1||CDS||599006515||24887	599006515	0	0	0	TRUE		1				1	45
>Brachypodium distachyon line Bd21||Bd4||8614007||8614489||Bradi4g09280.1.v2.1||-1||CDS||599006618||25734	599006618	0	0	0	FALSE						2	19
>Brachypodium distachyon line Bd21||Bd4||9198739||9199413||Bradi4g09750.1.v2.1||1||CDS||599006947||36805	599006947	0	0	0	FALSE						1	48
>Brachypodium distachyon line Bd21||Bd4||9206049||9206690||Bradi4g09760.1.v2.1||1||CDS||599006951||38502	599006951	0	0	0	FALSE						1	38
>Brachypodium distachyon line Bd21||Bd4||9423246||9424585||Bradi4g09900.1.v2.1||-1||CDS||599007045||35527	599007045	0	0	0	TRUE	1	1				1	43
>Brachypodium distachyon line Bd21||Bd4||9606382||9606792||Bradi4g09982.1.v2.1||1||CDS||599007105||18087	599007105	0	0	0	TRUE	1	1				1	43
>Brachypodium distachyon line Bd21||Bd4||9654038||9657076||Bradi4g10030.2.v2.1||-1||CDS||599007135||30839	599007135	0	0	0	FALSE						2	14
>Brachypodium distachyon line Bd21||Bd4||9703079||9706147||Bradi4g10060.1.v2.1||-1||CDS||599007166||1168	599007166	0	0	0	FALSE						2	13
>Brachypodium distachyon line Bd21||Bd4||9715834||9716430||Bradi4g10068.1.v2.1||1||CDS||599007176||5390	599007176	0	0	0	TRUE	1					2	48
>Brachypodium distachyon line Bd21||Bd4||9743301||9750022||Bradi4g10095.1.v2.1||1||CDS||599007198||14702	599007198	0	0	0	FALSE						1	43
>Brachypodium distachyon line Bd21||Bd4||10213988||10215425||Bradi4g10460.1.v2.1||1||CDS||599007446||34211	599007446	0	0	0	FALSE						1	29
>Brachypodium distachyon line Bd21||Bd4||10272373||10272855||Bradi4g10530.1.v2.1||-1||CDS||599007475||3707	599007475	0	0	0	FALSE						1	45
>Brachypodium distachyon line Bd21||Bd4||10472880||10482220||Bradi4g10700.1.v2.1||1||CDS||599007569||725	599007569	0	0	0	TRUE	1	1				1	41
>Brachypodium distachyon line Bd21||Bd4||10780817||10781478||Bradi4g10982.1.v2.1||1||CDS||599007650||35122	599007650	0	0	0	FALSE						1	35
>Brachypodium distachyon line Bd21||Bd4||10882748||10883783||Bradi4g11055.1.v2.1||-1||CDS||599007691||9631	599007691	0	0	0	FALSE						1	45
>Brachypodium distachyon line Bd21||Bd4||11745980||11747301||Bradi4g11790.1.v2.1||1||CDS||599008060||37697	599008060	0	0	0	FALSE						1	43
>Brachypodium distachyon line Bd21||Bd4||11873739||11875825||Bradi4g11930.1.v2.1||1||CDS||599008121||20642	599008121	0	0	0	FALSE						1	33
>Brachypodium distachyon line Bd21||Bd4||12961468||12966579||Bradi4g12813.1.v2.1||-1||CDS||599008435||25322	599008435	0	0	0	FALSE						1	32
>Brachypodium distachyon line Bd21||Bd4||13001834||13002985||Bradi4g12820.1.v2.1||-1||CDS||599008441||27846	599008441	0	0	0	FALSE						2	46
>Brachypodium distachyon line Bd21||Bd4||13164147||13164483||Bradi4g12917.1.v2.1||-1||CDS||599008515||16419	599008515	0	0	0	FALSE						2	23
>Brachypodium distachyon line Bd21||Bd4||13705217||13708719||Bradi4g13380.1.v2.1||1||CDS||599008735||24050	599008735	0	0	0	FALSE						1	48
>Brachypodium distachyon line Bd21||Bd4||14131880||14135966||Bradi4g13690.1.v2.1||1||CDS||599008929||20646	599008929	0	0	0	TRUE	1	1				1	46
>Brachypodium distachyon line Bd21||Bd4||14174859||14179206||Bradi4g13750.1.v2.1||1||CDS||599008956||32132	599008956	0	0	0	TRUE	1	1				1	37
>Brachypodium distachyon line Bd21||Bd4||14224471||14225705||Bradi4g13787.1.v2.1||1||CDS||599008977||41094	599008977	0	0	0	FALSE						2	30
>Brachypodium distachyon line Bd21||Bd4||14669405||14672217||Bradi4g14156.1.v2.1||1||CDS||599009215||13452	599009215	0	0	0	FALSE						1	43
>Brachypodium distachyon line Bd21||Bd4||15402475||15403752||Bradi4g14780.1.v2.1||1||CDS||599009521||14710	599009521	0	0	0	FALSE						2	45
>Brachypodium distachyon line Bd21||Bd4||15505702||15508882||Bradi4g14840.1.v2.1||1||CDS||599009540||22790	599009540	0	0	0	TRUE	1	1				1	46
>Brachypodium distachyon line Bd21||Bd4||15570119||15577165||Bradi4g14900.1.v2.1||1||CDS||599009569||35129	599009569	0	0	0	TRUE	1	1				1	46
>Brachypodium distachyon line Bd21||Bd4||15578888||15582805||Bradi4g14910.1.v2.1||1||CDS||599009572||36402	599009572	0	0	0	TRUE	1	1				1	44
>Brachypodium distachyon line Bd21||Bd4||15800977||15807170||Bradi4g15090.1.v2.1||1||CDS||599009727||16422	599009727	0	0	0	FALSE						1	46
>Brachypodium distachyon line Bd21||Bd4||17299799||17302152||Bradi4g16496.1.v2.1||1||CDS||599010278||35974	599010278	0	0	0	FALSE						1	42
>Brachypodium distachyon line Bd21||Bd4||17341475||17343756||Bradi4g16540.1.v2.1||1||CDS||599010308||5780	599010308	0	0	0	TRUE	1	1		1		1	47
>Brachypodium distachyon line Bd21||Bd4||17443995||17447581||Bradi4g16607.2.v2.1||1||CDS||599010350||23616	599010350	0	0	0	TRUE	1	1		1		1	35
>Brachypodium distachyon line Bd21||Bd4||17595875||17603537||Bradi4g16730.1.v2.1||1||CDS||599010438||18098	599010438	0	0	0	FALSE						1	37
>Brachypodium distachyon line Bd21||Bd4||17780463||17781991||Bradi4g16920.1.v2.1||-1||CDS||599010535||16425	599010535	0	0	0	FALSE						1	40
>Brachypodium distachyon line Bd21||Bd4||20091680||20093300||Bradi4g18170.1.v2.1||1||CDS||599010989||37706	599010989	0	0	0	TRUE	1			1		2	39
>Brachypodium distachyon line Bd21||Bd4||20233899||20235515||Bradi4g18260.1.v2.1||1||CDS||599011031||12635	599011031	0	0	0	TRUE		1		1		1	47
>Brachypodium distachyon line Bd21||Bd4||20647357||20651496||Bradi4g18390.1.v2.1||1||CDS||599011124||9240	599011124	0	0	0	TRUE	1	1				1	37
>Brachypodium distachyon line Bd21||Bd4||21315588||21316424||Bradi4g18820.1.v2.1||-1||CDS||599011147||18965	599011147	0	0	0	TRUE	1	1				1	41
>Brachypodium distachyon line Bd21||Bd4||22222303||22224603||Bradi4g19457.1.v2.1||1||CDS||599011347||18101	599011347	0	0	0	TRUE	1					1	49
>Brachypodium distachyon line Bd21||Bd4||22489243||22494382||Bradi4g19600.1.v2.1||1||CDS||599011432||11348	599011432	0	0	0	FALSE						1	46
>Brachypodium distachyon line Bd21||Bd4||22928127||22929330||Bradi4g19942.1.v2.1||-1||CDS||599011571||27458	599011571	0	0	0	FALSE						2	40
>Brachypodium distachyon line Bd21||Bd4||23804860||23805393||Bradi4g20660.1.v2.1||-1||CDS||599011856||19801	599011856	0	0	0	FALSE						2	48
>Brachypodium distachyon line Bd21||Bd4||23980923||23982668||Bradi4g20790.1.v2.1||-1||CDS||599011933||9644	599011933	0	0	0	FALSE						2	42
>Brachypodium distachyon line Bd21||Bd4||24108803||24114181||Bradi4g20930.1.v2.1||1||CDS||599011982||30443	599011982	0	0	0	TRUE	1	1				1	31
>Brachypodium distachyon line Bd21||Bd4||24299766||24299993||Bradi4g21005.1.v2.1||1||CDS||599012026||6258	599012026	0	0	0	FALSE						1	26
>Brachypodium distachyon line Bd21||Bd4||25100931||25101342||Bradi4g21564.1.v2.1||1||CDS||599012215||740	599012215	0	0	0	FALSE						2	41
>Brachypodium distachyon line Bd21||Bd4||25626922||25630388||Bradi4g21800.1.v2.1||1||CDS||599012346||13461	599012346	0	0	0	TRUE	1	1				1	50
>Brachypodium distachyon line Bd21||Bd4||25828453||25831179||Bradi4g21890.1.v2.1||1||CDS||599012400||36410	599012400	0	0	0	FALSE						1	20
>Brachypodium distachyon line Bd21||Bd4||25984283||25985235||Bradi4g21997.1.v2.1||-1||CDS||599012461||19378	599012461	0	0	0	FALSE						2	22
>Brachypodium distachyon line Bd21||Bd4||26212638||26217656||Bradi4g22110.1.v2.1||1||CDS||599012533||7101	599012533	0	0	0	TRUE	1	1				1	40
>Brachypodium distachyon line Bd21||Bd4||26302784||26303098||Bradi4g22155.1.v2.1||1||CDS||599012556||16833	599012556	0	0	0	FALSE						1	36
>Brachypodium distachyon line Bd21||Bd4||26630920||26631872||Bradi4g22465.1.v2.1||1||CDS||599012674||24063	599012674	0	0	0	FALSE						1	25
>Brachypodium distachyon line Bd21||Bd4||26728427||26730874||Bradi4g22480.1.v2.1||1||CDS||599012678||25750	599012678	0	0	0	FALSE						1	26
>Brachypodium distachyon line Bd21||Bd4||27088999||27091494||Bradi4g22630.2.v2.1||1||CDS||599012753||14724	599012753	0	0	0	FALSE						2	47
>Brachypodium distachyon line Bd21||Bd4||27165673||27166199||Bradi4g22656.1.v2.1||1||CDS||599012785||28308	599012785	0	0	0	FALSE						1	31
>Brachypodium distachyon line Bd21||Bd4||27903628||27904170||Bradi4g23193.1.v2.1||1||CDS||599012948||11765	599012948	0	0	0	FALSE						1	39
>Brachypodium distachyon line Bd21||Bd4||28232839||28233820||Bradi4g23345.1.v2.1||1||CDS||599013034||5408	599013034	0	0	0	TRUE	1	1				1	44
>Brachypodium distachyon line Bd21||Bd4||28244577||28246204||Bradi4g23350.1.v2.1||1||CDS||599013038||7102	599013038	0	0	0	TRUE	1	1				1	48
>Brachypodium distachyon line Bd21||Bd4||28324274||28327862||Bradi4g23407.1.v2.1||1||CDS||599013085||27021	599013085	0	0	0	TRUE	1	1				1	46
>Brachypodium distachyon line Bd21||Bd4||28407342||28408388||Bradi4g23490.1.v2.1||-1||CDS||599013128||2440	599013128	0	0	0	FALSE						1	46
>Brachypodium distachyon line Bd21||Bd4||28449331||28450404||Bradi4g23550.1.v2.1||1||CDS||599013167||18968	599013167	0	0	0	FALSE						1	47
>Brachypodium distachyon line Bd21||Bd4||28748230||28749239||Bradi4g23763.1.v2.1||-1||CDS||599013286||26615	599013286	0	0	0	FALSE						1	38
>Brachypodium distachyon line Bd21||Bd4||28757748||28761156||Bradi4g23790.1.v2.1||-1||CDS||599013298||31723	599013298	0	0	0	FALSE						1	26
>Brachypodium distachyon line Bd21||Bd4||28874757||28876033||Bradi4g23935.1.v2.1||-1||CDS||599013372||20239	599013372	0	0	0	FALSE						2	24
>Brachypodium distachyon line Bd21||Bd4||28983907||28984161||Bradi4g23948.1.v2.1||-1||CDS||599013383||24912	599013383	0	0	0	FALSE						2	46
>Brachypodium distachyon line Bd21||Bd4||29073061||29075214||Bradi4g24001.1.v2.1||1||CDS||599013408||35548	599013408	0	0	0	TRUE	1					2	38
>Brachypodium distachyon line Bd21||Bd4||29368847||29375952||Bradi4g24197.1.v2.1||1||CDS||599013497||30448	599013497	0	0	0	TRUE	1	1		1		1	50
>Brachypodium distachyon line Bd21||Bd4||29636602||29639529||Bradi4g24432.1.v2.1||1||CDS||599013631||1609	599013631	0	0	0	FALSE						2	25
>Brachypodium distachyon line Bd21||Bd4||29943787||29945312||Bradi4g24590.1.v2.1||-1||CDS||599013729||342	599013729	0	0	0	FALSE						1	48
>Brachypodium distachyon line Bd21||Bd4||29970706||29971222||Bradi4g24650.1.v2.1||1||CDS||599013757||12219	599013757	0	0	0	TRUE	1	1		1		1	46
>Brachypodium distachyon line Bd21||Bd4||29986804||29988744||Bradi4g24680.2.v2.1||1||CDS||599013774||19384	599013774	0	0	0	TRUE	1	1	1	1		1	48
>Brachypodium distachyon line Bd21||Bd4||30162082||30166802||Bradi4g24887.1.v2.1||1||CDS||599013891||26186	599013891	0	0	0	FALSE						1	47
>Brachypodium distachyon line Bd21||Bd4||30190767||30191351||Bradi4g24920.1.v2.1||-1||CDS||599013913||35551	599013913	0	0	0	FALSE						2	44
>Brachypodium distachyon line Bd21||Bd4||30192140||30193628||Bradi4g24930.2.v2.1||-1||CDS||599013917||37254	599013917	0	0	0	FALSE						2	36
>Brachypodium distachyon line Bd21||Bd4||31019673||31021455||Bradi4g25540.1.v2.1||1||CDS||599014194||26187	599014194	0	0	0	TRUE	1	1				1	47
>Brachypodium distachyon line Bd21||Bd4||31049030||31050238||Bradi4g25601.1.v2.1||1||CDS||599014215||35139	599014215	0	0	0	TRUE	1	1	1			1	45
>Brachypodium distachyon line Bd21||Bd4||31057298||31062240||Bradi4g25610.1.v2.1||1||CDS||599014219||36829	599014219	0	0	0	FALSE						2	46
>Brachypodium distachyon line Bd21||Bd4||31111920||31113690||Bradi4g25670.2.v2.1||-1||CDS||599014248||6265	599014248	0	0	0	FALSE						1	48
>Brachypodium distachyon line Bd21||Bd4||31344617||31344874||Bradi4g25945.1.v2.1||1||CDS||599014386||21933	599014386	0	0	0	FALSE						1	39
>Brachypodium distachyon line Bd21||Bd4||31587386||31587688||Bradi4g26220.1.v2.1||1||CDS||599014535||42365	599014535	0	0	0	FALSE						1	35
>Brachypodium distachyon line Bd21||Bd4||31635909||31636617||Bradi4g26310.1.v2.1||1||CDS||599014582||19389	599014582	0	0	0	TRUE	1	1				2	39
>Brachypodium distachyon line Bd21||Bd4||31754861||31756658||Bradi4g26550.2.v2.1||1||CDS||599014721||35555	599014721	0	0	0	TRUE	1	1	1			1	48
>Brachypodium distachyon line Bd21||Bd4||31818591||31820965||Bradi4g26640.1.v2.1||1||CDS||599014771||13890	599014771	0	0	0	TRUE	1	1				1	50
>Brachypodium distachyon line Bd21||Bd4||31861568||31865355||Bradi4g26710.1.v2.1||1||CDS||599014802||27026	599014802	0	0	0	TRUE	1	1				1	47
>Brachypodium distachyon line Bd21||Bd4||31932664||31934411||Bradi4g26802.1.v2.1||1||CDS||599014844||2015	599014844	0	0	0	TRUE	1	1	1			1	21
>Brachypodium distachyon line Bd21||Bd4||31942532||31943902||Bradi4g26820.2.v2.1||1||CDS||599014853||5799	599014853	0	0	0	FALSE						2	38
>Brachypodium distachyon line Bd21||Bd4||32531438||32532846||Bradi4g27323.1.v2.1||-1||CDS||599015124||35142	599015124	0	0	0	FALSE						1	24
>Brachypodium distachyon line Bd21||Bd4||32592293||32592508||Bradi4g27383.1.v2.1||1||CDS||599015155||5412	599015155	0	0	0	TRUE		1				1	30
>Brachypodium distachyon line Bd21||Bd4||32680511||32692085||Bradi4g27450.1.v2.1||-1||CDS||599015191||20668	599015191	0	0	0	TRUE	1	1		1		1	34
>Brachypodium distachyon line Bd21||Bd4||33022330||33023014||Bradi4g27753.1.v2.1||1||CDS||599015361||7113	599015361	0	0	0	FALSE						2	46
>Brachypodium distachyon line Bd21||Bd4||33439844||33441518||Bradi4g28000.1.v2.1||1||CDS||599015509||27030	599015509	0	0	0	TRUE	1			1		1	46
>Brachypodium distachyon line Bd21||Bd4||33506109||33508655||Bradi4g28081.1.v2.1||1||CDS||599015542||41113	599015542	0	0	0	TRUE	1	1		1		1	44
>Brachypodium distachyon line Bd21||Bd4||33681228||33681707||Bradi4g28260.1.v2.1||1||CDS||599015635||37721	599015635	0	0	0	TRUE	1	1		1		1	44
>Brachypodium distachyon line Bd21||Bd4||33907256||33907699||Bradi4g28425.1.v2.1||1||CDS||599015756||3305	599015756	0	0	0	FALSE						1	30
>Brachypodium distachyon line Bd21||Bd4||33928185||33933541||Bradi4g28440.1.v2.1||-1||CDS||599015766||7534	599015766	0	0	0	TRUE	1	1		1		1	27
>Brachypodium distachyon line Bd21||Bd4||33965011||33966171||Bradi4g28480.1.v2.1||1||CDS||599015792||18553	599015792	0	0	0	FALSE						1	47
>Brachypodium distachyon line Bd21||Bd4||34284155||34287985||Bradi4g28792.1.v2.1||1||CDS||599015951||349	599015951	0	0	0	TRUE	1	1		1		1	45
>Brachypodium distachyon line Bd21||Bd4||34583982||34585226||Bradi4g29080.1.v2.1||1||CDS||599016161||3736	599016161	0	0	0	TRUE	1	1		1		1	45
>Brachypodium distachyon line Bd21||Bd4||35055185||35058888||Bradi4g29520.1.v2.1||1||CDS||599016416||26191	599016416	0	0	0	TRUE	1	1		1		1	46
>Brachypodium distachyon line Bd21||Bd4||35093816||35095489||Bradi4g29540.1.v2.1||-1||CDS||599016423||29160	599016423	0	0	0	TRUE	1	1	1	1		1	39
>Brachypodium distachyon line Bd21||Bd4||35529688||35530000||Bradi4g29804.1.v2.1||1||CDS||599016566||4125	599016566	0	0	0	FALSE						1	30
>Brachypodium distachyon line Bd21||Bd4||35803813||35806184||Bradi4g29990.1.v2.1||-1||CDS||599016673||6674	599016673	0	0	0	TRUE	1	1	1			1	47
>Brachypodium distachyon line Bd21||Bd4||35927034||35930853||Bradi4g30170.1.v2.1||1||CDS||599016760||757	599016760	0	0	0	TRUE	1	1	1	1		1	27
>Brachypodium distachyon line Bd21||Bd4||36106354||36107604||Bradi4g30310.1.v2.1||1||CDS||599016834||32156	599016834	0	0	0	TRUE	1	1	1	1		1	43
>Brachypodium distachyon line Bd21||Bd4||36267958||36270960||Bradi4g30420.1.v2.1||1||CDS||599016888||12226	599016888	0	0	0	TRUE	1	1		1		1	43
>Brachypodium distachyon line Bd21||Bd4||36415397||36417352||Bradi4g30587.1.v2.1||1||CDS||599016976||6676	599016976	0	0	0	TRUE	1	1		1		1	35
>Brachypodium distachyon line Bd21||Bd4||36428980||36431260||Bradi4g30610.1.v2.1||1||CDS||599016984||10075	599016984	0	0	0	TRUE	1	1		1		1	40
>Brachypodium distachyon line Bd21||Bd4||36607631||36608847||Bradi4g30771.1.v2.1||1||CDS||599017052||38968	599017052	0	0	0	FALSE						1	31
>Brachypodium distachyon line Bd21||Bd4||36735803||36755200||Bradi4g30897.1.v2.1||1||CDS||599017128||28323	599017128	0	0	0	TRUE	1	1		1		1	42
>Brachypodium distachyon line Bd21||Bd4||36812587||36814627||Bradi4g30980.1.v2.1||-1||CDS||599017163||354	599017163	0	0	0	TRUE	1	1	1	1		1	42
>Brachypodium distachyon line Bd21||Bd4||36894193||36904335||Bradi4g31060.1.v2.1||1||CDS||599017195||13899	599017195	0	0	0	TRUE	1	1				1	44
>Brachypodium distachyon line Bd21||Bd4||36985779||36994563||Bradi4g31130.1.v2.1||1||CDS||599017237||31740	599017237	0	0	0	TRUE	1	1	1	1		1	49
>Brachypodium distachyon line Bd21||Bd4||37067283||37068789||Bradi4g31201.1.v2.1||-1||CDS||599017279||6678	599017279	0	0	0	FALSE						2	23
>Brachypodium distachyon line Bd21||Bd4||37285161||37288440||Bradi4g31440.1.v2.1||1||CDS||599017392||11784	599017392	0	0	0	TRUE	1	1		1		1	49
>Brachypodium distachyon line Bd21||Bd4||37392205||37395010||Bradi4g31560.1.v2.1||-1||CDS||599017455||38530	599017455	0	0	0	TRUE	1	1		1		1	26
>Brachypodium distachyon line Bd21||Bd4||37720456||37721835||Bradi4g31870.1.v2.1||1||CDS||599017586||8395	599017586	0	0	0	TRUE	1	1				1	41
>Brachypodium distachyon line Bd21||Bd4||37780591||37785440||Bradi4g31960.1.v2.1||1||CDS||599017627||25764	599017627	0	0	0	TRUE	1	1		1		1	39
>Brachypodium distachyon line Bd21||Bd4||37996457||37997374||Bradi4g32220.2.v2.1||-1||CDS||599017721||22813	599017721	0	0	0	TRUE	1	1	1	1		1	33
>Brachypodium distachyon line Bd21||Bd4||38123833||38127586||Bradi4g32380.1.v2.1||1||CDS||599019521||15160	599019521	0	0	0	TRUE	1	1		1		1	44
>Brachypodium distachyon line Bd21||Bd4||38928518||38935821||Bradi4g33060.1.v2.1||1||CDS||599019849||25767	599019849	0	0	0	TRUE	1	1	1	1		1	41
>Brachypodium distachyon line Bd21||Bd4||38984474||38984737||Bradi4g33133.1.v2.1||1||CDS||599019885||41123	599019885	0	0	0	FALSE						1	27
>Brachypodium distachyon line Bd21||Bd4||39073787||39075637||Bradi4g33250.2.v2.1||1||CDS||599019958||29164	599019958	0	0	0	FALSE						1	27
>Brachypodium distachyon line Bd21||Bd4||39113852||39114457||Bradi4g33290.1.v2.1||1||CDS||599020002||4984	599020002	0	0	0	TRUE	1	1	1	1		1	37
>Brachypodium distachyon line Bd21||Bd4||39153933||39154496||Bradi4g33360.1.v2.1||1||CDS||599020039||20673	599020039	0	0	0	TRUE	1	1		1		1	47
>Brachypodium distachyon line Bd21||Bd4||39182397||39182714||Bradi4g33400.1.v2.1||1||CDS||599020057||28328	599020057	0	0	0	FALSE						1	49
>Brachypodium distachyon line Bd21||Bd4||39644217||39644573||Bradi4g33890.1.v2.1||1||CDS||599020310||7120	599020310	0	0	0	FALSE						2	33
>Brachypodium distachyon line Bd21||Bd4||39669836||39673425||Bradi4g33910.1.v2.1||1||CDS||599020328||14745	599020328	0	0	0	TRUE	1	1	1	1		1	43
>Brachypodium distachyon line Bd21||Bd4||39809720||39809983||Bradi4g34053.1.v2.1||1||CDS||599020428||14335	599020428	0	0	0	FALSE						2	26
>Brachypodium distachyon line Bd21||Bd4||39895841||39900925||Bradi4g34150.1.v2.1||1||CDS||599020500||2026	599020500	0	0	0	TRUE	1	1	1	1		1	47
>Brachypodium distachyon line Bd21||Bd4||39984088||39985133||Bradi4g34240.1.v2.1||-1||CDS||599020575||33865	599020575	0	0	0	TRUE	1	1	1	1		1	47
>Brachypodium distachyon line Bd21||Bd4||39996178||39996558||Bradi4g34250.1.v2.1||1||CDS||599020579||35575	599020579	0	0	0	TRUE	1	1	1	1		1	36
>Brachypodium distachyon line Bd21||Bd4||40071508||40072341||Bradi4g34330.1.v2.1||-1||CDS||599020624||11790	599020624	0	0	0	FALSE						1	44
>Brachypodium distachyon line Bd21||Bd4||40074594||40076170||Bradi4g34340.1.v2.1||1||CDS||599020628||13480	599020628	0	0	0	FALSE						2	44
>Brachypodium distachyon line Bd21||Bd4||40402783||40403605||Bradi4g34800.1.v2.1||1||CDS||599020848||21098	599020848	0	0	0	TRUE	1	1		1		1	43
>Brachypodium distachyon line Bd21||Bd4||40655491||40655988||Bradi4g35030.1.v2.1||-1||CDS||599020993||39834	599020993	0	0	0	FALSE						1	43
>Brachypodium distachyon line Bd21||Bd4||40691800||40695481||Bradi4g35087.1.v2.1||1||CDS||599023130||3746	599023130	0	0	0	TRUE	1	1		1		1	41
>Brachypodium distachyon line Bd21||Bd4||40956270||40956626||Bradi4g35430.1.v2.1||1||CDS||599023388||27485	599023388	0	0	0	TRUE	1					1	50
>Brachypodium distachyon line Bd21||Bd4||41033322||41034558||Bradi4g35545.1.v2.1||-1||CDS||599023441||7124	599023441	0	0	0	TRUE	1	1	1			1	37
>Brachypodium distachyon line Bd21||Bd4||41037811||41038389||Bradi4g35551.1.v2.1||-1||CDS||599023445||8834	599023445	0	0	0	FALSE						2	36
>Brachypodium distachyon line Bd21||Bd4||41047922||41048656||Bradi4g35570.1.v2.1||1||CDS||599023452||11791	599023452	0	0	0	FALSE						2	46
>Brachypodium distachyon line Bd21||Bd4||41143910||41146639||Bradi4g35690.1.v2.1||1||CDS||599023503||33441	599023503	0	0	0	TRUE	1	1		1		1	36
>Brachypodium distachyon line Bd21||Bd4||41158891||41159214||Bradi4g35715.1.v2.1||1||CDS||599023525||42813	599023525	0	0	0	TRUE	1	1	1	1		1	43
>Brachypodium distachyon line Bd21||Bd4||41224145||41225474||Bradi4g35780.1.v2.1||-1||CDS||599023558||13904	599023558	0	0	0	TRUE	1	1	1	1		1	41
>Brachypodium distachyon line Bd21||Bd4||41450738||41451412||Bradi4g36070.1.v2.1||-1||CDS||599023689||26635	599023689	0	0	0	TRUE	1	1				1	49
>Brachypodium distachyon line Bd21||Bd4||41504098||41504405||Bradi4g36123.1.v2.1||-1||CDS||599023721||40267	599023721	0	0	0	FALSE						2	27
>Brachypodium distachyon line Bd21||Bd4||41530930||41538496||Bradi4g36160.1.v2.1||1||CDS||599023741||5822	599023741	0	0	0	TRUE	1	1		1		1	44
>Brachypodium distachyon line Bd21||Bd4||41543946||41546608||Bradi4g36170.1.v2.1||1||CDS||599023745||7550	599023745	0	0	0	FALSE						1	48
>Brachypodium distachyon line Bd21||Bd4||41673287||41676735||Bradi4g36310.1.v2.1||1||CDS||599023840||4989	599023840	0	0	0	TRUE	1	1		1		1	47
>Brachypodium distachyon line Bd21||Bd4||41864851||41869540||Bradi4g36580.1.v2.1||1||CDS||599023955||10954	599023955	0	0	0	TRUE	1	1		1		1	48
>Brachypodium distachyon line Bd21||Bd4||42293246||42296846||Bradi4g36976.1.v2.1||1||CDS||599024182||21511	599024182	0	0	0	FALSE						1	46
>Brachypodium distachyon line Bd21||Bd4||42301533||42301979||Bradi4g36979.1.v2.1||1||CDS||599024192||25778	599024192	0	0	0	FALSE						2	36
>Brachypodium distachyon line Bd21||Bd4||42411279||42417719||Bradi4g37097.1.v2.1||1||CDS||599024258||10955	599024258	0	0	0	TRUE	1	1		1		1	45
>Brachypodium distachyon line Bd21||Bd4||42514272||42515069||Bradi4g37210.1.v2.1||1||CDS||599024323||38543	599024323	0	0	0	TRUE	1					1	49
>Brachypodium distachyon line Bd21||Bd4||42515581||42518895||Bradi4g37220.1.v2.1||-1||CDS||599024326||39837	599024326	0	0	0	FALSE						1	45
>Brachypodium distachyon line Bd21||Bd4||42601545||42602743||Bradi4g37310.2.v2.1||-1||CDS||599024358||10515	599024358	0	0	0	TRUE		1				1	48
>Brachypodium distachyon line Bd21||Bd4||42781576||42784160||Bradi4g37590.1.v2.1||1||CDS||599024479||18990	599024479	0	0	0	TRUE	1	1		1		1	48
>Brachypodium distachyon line Bd21||Bd4||43071700||43072400||Bradi4g37943.1.v2.1||1||CDS||599024641||2032	599024641	0	0	0	FALSE						1	41
>Brachypodium distachyon line Bd21||Bd4||43301795||43309455||Bradi4g38187.1.v2.1||1||CDS||599024776||16456	599024776	0	0	0	FALSE						1	47
>Brachypodium distachyon line Bd21||Bd4||43315412||43318191||Bradi4g38210.1.v2.1||1||CDS||599024783||19408	599024783	0	0	0	TRUE	1					1	38
>Brachypodium distachyon line Bd21||Bd4||43452487||43456334||Bradi4g38370.1.v2.1||1||CDS||599024913||31750	599024913	0	0	0	TRUE	1	1				1	46
>Brachypodium distachyon line Bd21||Bd4||43481436||43482461||Bradi4g38410.1.v2.1||-1||CDS||599024930||38973	599024930	0	0	0	TRUE		1				1	45
>Brachypodium distachyon line Bd21||Bd4||43488121||43491612||Bradi4g38430.1.v2.1||1||CDS||599024936||41529	599024936	0	0	0	TRUE	1	1		1		1	39
>Brachypodium distachyon line Bd21||Bd4||43586883||43588192||Bradi4g38640.1.v2.1||-1||CDS||599025029||38129	599025029	0	0	0	FALSE						2	18
>Brachypodium distachyon line Bd21||Bd4||43680409||43685119||Bradi4g38750.1.v2.1||1||CDS||599025099||24945	599025099	0	0	0	TRUE	1	1	1	1		1	45
>Brachypodium distachyon line Bd21||Bd4||43721589||43722803||Bradi4g38840.1.v2.1||1||CDS||599025130||38130	599025130	0	0	0	TRUE	1	1		1		1	30
>Brachypodium distachyon line Bd21||Bd4||43756015||43756989||Bradi4g38931.1.v2.1||1||CDS||599025172||13076	599025172	0	0	0	FALSE						1	24
>Brachypodium distachyon line Bd21||Bd4||43773561||43777516||Bradi4g38950.1.v2.1||1||CDS||599025180||16459	599025180	0	0	0	TRUE	1	1		1		1	43
>Brachypodium distachyon line Bd21||Bd4||43792393||43794295||Bradi4g38970.1.v2.1||1||CDS||599025197||23652	599025197	0	0	0	TRUE	1			1		1	44
>Brachypodium distachyon line Bd21||Bd4||43971727||43974488||Bradi4g39197.1.v2.1||1||CDS||599025311||29178	599025311	0	0	0	TRUE		1				1	42
>Brachypodium distachyon line Bd21||Bd4||44088624||44094142||Bradi4g39350.1.v2.1||1||CDS||599025399||23653	599025399	0	0	0	TRUE		1				1	43
>Brachypodium distachyon line Bd21||Bd4||44501941||44502635||Bradi4g39762.1.v2.1||1||CDS||599025631||36439	599025631	0	0	0	FALSE						2	31
>Brachypodium distachyon line Bd21||Bd4||44784856||44789347||Bradi4g40230.1.v2.1||1||CDS||599025892||18568	599025892	0	0	0	TRUE	1	1		1		1	48
>Brachypodium distachyon line Bd21||Bd4||44992449||44995173||Bradi4g40470.2.v2.1||1||CDS||599026015||27875	599026015	0	0	0	FALSE						1	35
>Brachypodium distachyon line Bd21||Bd4||45179708||45183335||Bradi4g40740.1.v2.1||1||CDS||599026155||1636	599026155	0	0	0	TRUE	1	1				1	43
>Brachypodium distachyon line Bd21||Bd4||45255215||45256255||Bradi4g40880.1.v2.1||1||CDS||599026214||26646	599026214	0	0	0	FALSE						1	48
>Brachypodium distachyon line Bd21||Bd4||45294429||45294776||Bradi4g40913.1.v2.1||-1||CDS||599026235||35589	599026235	0	0	0	FALSE						1	23
>Brachypodium distachyon line Bd21||Bd4||45434418||45435577||Bradi4g41110.1.v2.1||-1||CDS||599026335||35163	599026335	0	0	0	FALSE						1	43
>Brachypodium distachyon line Bd21||Bd4||45437348||45439357||Bradi4g41117.1.v2.1||-1||CDS||599026338||36442	599026338	0	0	0	FALSE						1	37
>Brachypodium distachyon line Bd21||Bd4||45628375||45629920||Bradi4g41410.1.v2.1||-1||CDS||599026487||13911	599026487	0	0	0	FALSE						1	47
>Brachypodium distachyon line Bd21||Bd4||45750700||45754454||Bradi4g41580.1.v2.1||1||CDS||599026586||13080	599026586	0	0	0	FALSE						1	44
>Brachypodium distachyon line Bd21||Bd4||45772693||45775989||Bradi4g41610.1.v2.1||1||CDS||599026602||19831	599026602	0	0	0	TRUE	1	1		1		1	48
>Brachypodium distachyon line Bd21||Bd4||45781398||45783404||Bradi4g41616.1.v2.1||1||CDS||599026605||21111	599026605	0	0	0	TRUE	1	1		1		1	42
>Brachypodium distachyon line Bd21||Bd4||45787452||45788507||Bradi4g41622.1.v2.1||1||CDS||599026608||22378	599026608	0	0	0	FALSE						2	46
>Brachypodium distachyon line Bd21||Bd4||46170193||46171167||Bradi4g41965.1.v2.1||1||CDS||599026830||30881	599026830	0	0	0	TRUE	1	1	1			1	44
>Brachypodium distachyon line Bd21||Bd4||46615776||46617332||Bradi4g42540.1.v2.1||1||CDS||599027155||40275	599027155	0	0	0	TRUE	1	1		1		1	45
>Brachypodium distachyon line Bd21||Bd4||46855433||46859089||Bradi4g42875.1.v2.1||1||CDS||599027361||41964	599027361	0	0	0	TRUE	1	1		1		1	46
>Brachypodium distachyon line Bd21||Bd4||46948826||46951458||Bradi4g42987.1.v2.1||1||CDS||599027405||17725	599027405	0	0	0	TRUE	1	1		1		1	44
>Brachypodium distachyon line Bd21||Bd4||46998511||47000946||Bradi4g43050.2.v2.1||-1||CDS||599027438||31759	599027438	0	0	0	TRUE	1	1		1		1	50
>Brachypodium distachyon line Bd21||Bd4||47014045||47018081||Bradi4g43070.1.v2.1||1||CDS||599027451||37283	599027451	0	0	0	TRUE	1	1		1		1	47
>Brachypodium distachyon line Bd21||Bd4||47045384||47048122||Bradi4g43110.1.v2.1||1||CDS||599027467||1218	599027467	0	0	0	TRUE	1	1		1		1	44
>Brachypodium distachyon line Bd21||Bd4||47082505||47084696||Bradi4g43137.1.v2.1||-1||CDS||599027498||14347	599027498	0	0	0	TRUE	1	1		1		1	48
>Brachypodium distachyon line Bd21||Bd4||47103618||47106521||Bradi4g43161.1.v2.1||1||CDS||599027508||18569	599027508	0	0	0	FALSE						1	35
>Brachypodium distachyon line Bd21||Bd4||47203095||47204161||Bradi4g43346.1.v2.1||1||CDS||599027594||12248	599027594	0	0	0	FALSE						2	48
>Brachypodium distachyon line Bd21||Bd4||47473486||47474160||Bradi4g43746.1.v2.1||-1||CDS||599027770||1220	599027770	0	0	0	FALSE						1	19
>Brachypodium distachyon line Bd21||Bd4||47608206||47612099||Bradi4g43920.1.v2.1||1||CDS||599027862||40278	599027862	0	0	0	TRUE	1	1		1		1	49
>Brachypodium distachyon line Bd21||Bd4||47612637||47615698||Bradi4g43930.1.v2.1||1||CDS||599027865||41541	599027865	0	0	0	TRUE	1	1		1		1	50
>Brachypodium distachyon line Bd21||Bd4||47725767||47729825||Bradi4g44070.1.v2.1||1||CDS||599027918||21117	599027918	0	0	0	TRUE	1	1		1		1	46
>Brachypodium distachyon line Bd21||Bd4||47808886||47809437||Bradi4g44205.1.v2.1||1||CDS||599027984||6289	599027984	0	0	0	FALSE						1	31
>Brachypodium distachyon line Bd21||Bd4||47974313||47974714||Bradi4g44445.1.v2.1||-1||CDS||599028102||13497	599028102	0	0	0	FALSE						1	38
>Brachypodium distachyon line Bd21||Bd4||47992121||47994296||Bradi4g44490.1.v2.1||1||CDS||599028134||27052	599028134	0	0	0	TRUE	1	1		1		1	42
>Brachypodium distachyon line Bd21||Bd4||48305423||48305935||Bradi4g44970.1.v2.1||1||CDS||599028385||5004	599028385	0	0	0	TRUE		1				1	47
>Brachypodium distachyon line Bd21||Bd4||48362544||48366312||Bradi4g45037.1.v2.1||1||CDS||599028426||22386	599028426	0	0	0	TRUE	1	1				1	46
>Brachypodium distachyon line Bd21||Bd4||48459473||48463741||Bradi4g45180.1.v2.1||1||CDS||599028501||11388	599028501	0	0	0	TRUE	1					1	46
>Brachypodium distachyon line Bd21||Bd4||48474039||48479351||Bradi4g45210.1.v2.1||1||CDS||599028516||17727	599028516	0	0	0	TRUE		1				1	34
>Brachypodium distachyon line Bd21||Bd4||48561750||48568349||Bradi4g45320.1.v2.1||1||CDS||599028585||4154	599028585	0	0	0	TRUE	1					1	46
>Brachypodium distachyon line Bd21||Bd4||48612722||48621975||Bradi4g45397.1.v2.1||1||CDS||599028618||18147	599028618	0	0	0	FALSE						1	27
>Brachypodium distachyon line Bd21||Bd5||831275||834944||Bradi5g00880.1.v2.1||1||CDS||599028903||10530	599028903	0	0	0	FALSE						1	33
>Brachypodium distachyon line Bd21||Bd5||912291||915171||Bradi5g00970.1.v2.1||1||CDS||599028939||25794	599028939	0	0	0	TRUE	1					1	44
>Brachypodium distachyon line Bd21||Bd5||974272||974895||Bradi5g01037.2.v2.1||-1||CDS||599028984||2046	599028984	0	0	0	FALSE						2	34
>Brachypodium distachyon line Bd21||Bd5||1045106||1045393||Bradi5g01152.1.v2.1||1||CDS||599029031||21963	599029031	0	0	0	FALSE						1	45
>Brachypodium distachyon line Bd21||Bd5||1458703||1461184||Bradi5g01490.1.v2.1||-1||CDS||599029251||29602	599029251	0	0	0	FALSE						1	40
>Brachypodium distachyon line Bd21||Bd5||1752814||1754999||Bradi5g01720.1.v2.1||1||CDS||599029312||12676	599029312	0	0	0	TRUE	1					1	49
>Brachypodium distachyon line Bd21||Bd5||2180967||2183713||Bradi5g02060.3.v2.1||1||CDS||599029485||380	599029485	0	0	0	FALSE						1	42
>Brachypodium distachyon line Bd21||Bd5||2269270||2269926||Bradi5g02165.1.v2.1||1||CDS||599029527||18149	599029527	0	0	0	TRUE	1	1		1		1	45
>Brachypodium distachyon line Bd21||Bd5||2366681||2367269||Bradi5g02218.1.v2.1||1||CDS||599029574||38138	599029574	0	0	0	FALSE						2	30
>Brachypodium distachyon line Bd21||Bd5||2471141||2473556||Bradi5g02330.1.v2.1||1||CDS||599029630||19007	599029630	0	0	0	TRUE	1	1		1		1	43
>Brachypodium distachyon line Bd21||Bd5||2541146||2542048||Bradi5g02405.1.v2.1||1||CDS||599029660||31768	599029660	0	0	0	FALSE						2	22
>Brachypodium distachyon line Bd21||Bd5||2924948||2931559||Bradi5g02625.2.v2.1||-1||CDS||599029757||30071	599029757	0	0	0	FALSE						2	27
>Brachypodium distachyon line Bd21||Bd5||3236680||3238161||Bradi5g02930.1.v2.1||1||CDS||599029873||36457	599029873	0	0	0	FALSE						1	42
>Brachypodium distachyon line Bd21||Bd5||3747213||3749075||Bradi5g03240.1.v2.1||-1||CDS||599030036||19842	599030036	0	0	0	FALSE						1	34
>Brachypodium distachyon line Bd21||Bd5||3972762||3974824||Bradi5g03400.2.v2.1||1||CDS||599030131||17301	599030131	0	0	0	FALSE						2	44
>Brachypodium distachyon line Bd21||Bd5||4554264||4554733||Bradi5g03668.1.v2.1||1||CDS||599030313||8857	599030313	0	0	0	FALSE						1	37
>Brachypodium distachyon line Bd21||Bd5||5305533||5306637||Bradi5g04080.1.v2.1||1||CDS||599030529||14767	599030529	0	0	0	FALSE						1	40
>Brachypodium distachyon line Bd21||Bd5||5356187||5357058||Bradi5g04120.1.v2.1||1||CDS||599030540||19425	599030540	0	0	0	TRUE	1	1				1	29
>Brachypodium distachyon line Bd21||Bd5||5755824||5761259||Bradi5g04550.1.v2.1||1||CDS||599030570||32185	599030570	0	0	0	TRUE	1			1		1	46
>Brachypodium distachyon line Bd21||Bd5||5795020||5802765||Bradi5g04577.1.v2.1||1||CDS||599030581||36868	599030581	0	0	0	TRUE	1			1		1	40
>Brachypodium distachyon line Bd21||Bd5||5815042||5818871||Bradi5g04600.1.v2.1||1||CDS||599030593||41976	599030593	0	0	0	TRUE				1		1	41
>Brachypodium distachyon line Bd21||Bd5||6139164||6141095||Bradi5g04770.1.v2.1||1||CDS||599030670||31773	599030670	0	0	0	FALSE						1	45
>Brachypodium distachyon line Bd21||Bd5||6670974||6671309||Bradi5g05158.1.v2.1||-1||CDS||599030794||41552	599030794	0	0	0	FALSE						2	38
>Brachypodium distachyon line Bd21||Bd5||6714286||6719969||Bradi5g05190.2.v2.1||-1||CDS||599030820||9684	599030820	0	0	0	FALSE						1	21
>Brachypodium distachyon line Bd21||Bd5||6867599||6871753||Bradi5g05220.1.v2.1||1||CDS||599030860||26659	599030860	0	0	0	FALSE						1	44
>Brachypodium distachyon line Bd21||Bd5||7635030||7637783||Bradi5g05967.1.v2.1||1||CDS||599030984||36462	599030984	0	0	0	FALSE						1	37
>Brachypodium distachyon line Bd21||Bd5||8756565||8774093||Bradi5g06647.2.v2.1||1||CDS||599031116||6715	599031116	0	0	0	FALSE						1	41
>Brachypodium distachyon line Bd21||Bd5||9770640||9775387||Bradi5g07280.1.v2.1||1||CDS||599031286||36015	599031286	0	0	0	TRUE	1	1		1		1	38
>Brachypodium distachyon line Bd21||Bd5||10706012||10706620||Bradi5g08135.1.v2.1||-1||CDS||599031516||5012	599031516	0	0	0	FALSE						1	34
>Brachypodium distachyon line Bd21||Bd5||10882731||10887218||Bradi5g08250.1.v2.1||1||CDS||599031578||31335	599031578	0	0	0	FALSE						1	43
>Brachypodium distachyon line Bd21||Bd5||11163011||11164362||Bradi5g08380.1.v2.1||1||CDS||599031682||32598	599031682	0	0	0	TRUE	1	1		1		1	41
>Brachypodium distachyon line Bd21||Bd5||11199339||11201202||Bradi5g08440.2.v2.1||1||CDS||599031709||1233	599031709	0	0	0	FALSE						2	36
>Brachypodium distachyon line Bd21||Bd5||11210525||11211867||Bradi5g08446.1.v2.1||1||CDS||599031712||2483	599031712	0	0	0	FALSE						2	36
>Brachypodium distachyon line Bd21||Bd5||11296477||11297898||Bradi5g08500.1.v2.1||1||CDS||599031738||13512	599031738	0	0	0	TRUE	1	1				1	39
>Brachypodium distachyon line Bd21||Bd5||11811505||11812625||Bradi5g08750.1.v2.1||-1||CDS||599031919||4608	599031919	0	0	0	FALSE						1	42
>Brachypodium distachyon line Bd21||Bd5||12148464||12149158||Bradi5g08945.1.v2.1||1||CDS||599032052||18160	599032052	0	0	0	FALSE						2	32
>Brachypodium distachyon line Bd21||Bd5||12328576||12329652||Bradi5g09090.1.v2.1||1||CDS||599032138||11817	599032138	0	0	0	TRUE	1	1		1		1	47
>Brachypodium distachyon line Bd21||Bd5||12399768||12401339||Bradi5g09120.1.v2.1||1||CDS||599032159||20703	599032159	0	0	0	TRUE	1	1		1		1	42
>Brachypodium distachyon line Bd21||Bd5||12507436||12511287||Bradi5g09180.1.v2.1||-1||CDS||599032198||37303	599032198	0	0	0	TRUE	1	1		1		1	42
>Brachypodium distachyon line Bd21||Bd5||12519618||12522579||Bradi5g09200.1.v2.1||1||CDS||599032215||1652	599032215	0	0	0	TRUE	1	1	1			1	41
>Brachypodium distachyon line Bd21||Bd5||12564770||12565039||Bradi5g09260.1.v2.1||1||CDS||599032249||16065	599032249	0	0	0	TRUE	1	1		1		1	49
>Brachypodium distachyon line Bd21||Bd5||12657619||12658935||Bradi5g09340.1.v2.1||1||CDS||599032300||37758	599032300	0	0	0	TRUE	1	1	1	1		2	32
>Brachypodium distachyon line Bd21||Bd5||12698930||12699691||Bradi5g09356.1.v2.1||1||CDS||599032315||1235	599032315	0	0	0	TRUE	1	1	1	1		1	41
>Brachypodium distachyon line Bd21||Bd5||12705605||12706894||Bradi5g09360.1.v2.1||1||CDS||599032319||2922	599032319	0	0	0	TRUE	1	1		1		1	46
>Brachypodium distachyon line Bd21||Bd5||12942250||12943896||Bradi5g09540.2.v2.1||1||CDS||599032394||34755	599032394	0	0	0	TRUE	1	1	1	1		2	43
>Brachypodium distachyon line Bd21||Bd5||13606774||13611210||Bradi5g10300.1.v2.1||1||CDS||599032788||30496	599032788	0	0	0	TRUE	1	1	1	1		2	47
>Brachypodium distachyon line Bd21||Bd5||13810708||13812581||Bradi5g10460.1.v2.1||1||CDS||599032883||27892	599032883	0	0	0	TRUE	1	1		1		1	38
>Brachypodium distachyon line Bd21||Bd5||13853292||13854117||Bradi5g10495.1.v2.1||1||CDS||599032900||35183	599032900	0	0	0	FALSE						1	37
>Brachypodium distachyon line Bd21||Bd5||14547501||14548207||Bradi5g10955.1.v2.1||-1||CDS||599033196||32193	599033196	0	0	0	FALSE						2	24
>Brachypodium distachyon line Bd21||Bd5||14690963||14693577||Bradi5g10990.2.v2.1||1||CDS||599033238||7154	599033238	0	0	0	TRUE	1	1		1		1	46
>Brachypodium distachyon line Bd21||Bd5||14885712||14889409||Bradi5g11240.1.v2.1||1||CDS||599033340||7576	599033340	0	0	0	FALSE						1	43
>Brachypodium distachyon line Bd21||Bd5||14973978||14974478||Bradi5g11320.1.v2.1||1||CDS||599033384||26230	599033384	0	0	0	TRUE	1	1		1		1	49
>Brachypodium distachyon line Bd21||Bd5||15341196||15346934||Bradi5g11750.1.v2.1||1||CDS||599033481||24520	599033481	0	0	0	TRUE	1	1		1		1	49
>Brachypodium distachyon line Bd21||Bd5||15359731||15361518||Bradi5g11770.1.v2.1||-1||CDS||599033505||34759	599033505	0	0	0	TRUE	1	1	1	1		1	45
>Brachypodium distachyon line Bd21||Bd5||15446716||15451239||Bradi5g11860.1.v2.1||1||CDS||599033542||7577	599033542	0	0	0	TRUE	1	1		1		1	37
>Brachypodium distachyon line Bd21||Bd5||15452133||15453296||Bradi5g11870.1.v2.1||1||CDS||599033550||10987	599033550	0	0	0	FALSE						1	45
>Brachypodium distachyon line Bd21||Bd5||15804751||15807419||Bradi5g12260.1.v2.1||1||CDS||599033749||9694	599033749	0	0	0	TRUE	1	1		1		1	39
>Brachypodium distachyon line Bd21||Bd5||15838015||15841339||Bradi5g12285.1.v2.1||1||CDS||599033762||15201	599033762	0	0	0	FALSE						2	23
>Brachypodium distachyon line Bd21||Bd5||15887855||15889343||Bradi5g12330.1.v2.1||1||CDS||599033780||22850	599033780	0	0	0	TRUE	1	1		1		1	47
>Brachypodium distachyon line Bd21||Bd5||15952356||15954069||Bradi5g12390.1.v2.1||1||CDS||599033822||40714	599033822	0	0	0	TRUE	1	1		1		1	42
>Brachypodium distachyon line Bd21||Bd5||15996193||15996489||Bradi5g12436.1.v2.1||1||CDS||599033850||9695	599033850	0	0	0	FALSE						2	43
>Brachypodium distachyon line Bd21||Bd5||16028447||16028716||Bradi5g12466.1.v2.1||1||CDS||599033868||17311	599033868	0	0	0	FALSE						1	42
>Brachypodium distachyon line Bd21||Bd5||16329615||16339452||Bradi5g12722.1.v2.1||1||CDS||599033998||29619	599033998	0	0	0	TRUE	1	1				1	17
>Brachypodium distachyon line Bd21||Bd5||16360981||16363013||Bradi5g12770.1.v2.1||1||CDS||599034026||41562	599034026	0	0	0	TRUE	1	1		1		1	48
>Brachypodium distachyon line Bd21||Bd5||17199717||17200010||Bradi5g13602.1.v2.1||1||CDS||599034459||10993	599034459	0	0	0	FALSE						2	42
>Brachypodium distachyon line Bd21||Bd5||17217369||17218406||Bradi5g13630.1.v2.1||-1||CDS||599034473||16887	599034473	0	0	0	TRUE	1	1		1		1	44
>Brachypodium distachyon line Bd21||Bd5||17493184||17495076||Bradi5g13960.1.v2.1||1||CDS||599034676||17313	599034676	0	0	0	TRUE				1		1	48
>Brachypodium distachyon line Bd21||Bd5||17936475||17939096||Bradi5g14440.1.v2.1||1||CDS||599034964||10995	599034964	0	0	0	FALSE						2	39
>Brachypodium distachyon line Bd21||Bd5||18144250||18146194||Bradi5g14620.2.v2.1||1||CDS||599035058||8005	599035058	0	0	0	TRUE	1	1		1		1	36
>Brachypodium distachyon line Bd21||Bd5||18517339||18519411||Bradi5g15020.1.v2.1||-1||CDS||599035272||13108	599035272	0	0	0	FALSE						1	45
>Brachypodium distachyon line Bd21||Bd5||19320114||19322366||Bradi5g15830.1.v2.1||-1||CDS||599038092||9701	599038092	0	0	0	TRUE	1	1		1		1	45
>Brachypodium distachyon line Bd21||Bd5||19502355||19502783||Bradi5g15990.2.v2.1||1||CDS||599038173||1248	599038173	0	0	0	TRUE	1	1		1		1	48
>Brachypodium distachyon line Bd21||Bd5||19699696||19700598||Bradi5g16220.1.v2.1||1||CDS||599038269||41993	599038269	0	0	0	TRUE	1	1	1	1		1	37
>Brachypodium distachyon line Bd21||Bd5||19713255||19713581||Bradi5g16234.1.v2.1||-1||CDS||599038279||3344	599038279	0	0	0	FALSE						1	22
>Brachypodium distachyon line Bd21||Bd5||19823912||19827662||Bradi5g16350.1.v2.1||1||CDS||599038344||30908	599038344	0	0	0	TRUE	1	1		1		1	40
>Brachypodium distachyon line Bd21||Bd5||19982834||19986383||Bradi5g16530.1.v2.1||1||CDS||599038443||30088	599038443	0	0	0	TRUE	1	1		1		2	37
>Brachypodium distachyon line Bd21||Bd5||20021361||20023397||Bradi5g16590.1.v2.1||-1||CDS||599038472||42413	599038472	0	0	0	FALSE						1	44
>Brachypodium distachyon line Bd21||Bd5||20388211||20389854||Bradi5g17057.1.v2.1||1||CDS||599038740||27529	599038740	0	0	0	TRUE	1	1	1	1		1	32
>Brachypodium distachyon line Bd21||Bd5||20460730||20461651||Bradi5g17132.1.v2.1||1||CDS||599038790||5866	599038790	0	0	0	FALSE						1	38
>Brachypodium distachyon line Bd21||Bd5||20797900||20798814||Bradi5g17418.1.v2.1||1||CDS||599038956||33486	599038956	0	0	0	FALSE						1	40
>Brachypodium distachyon line Bd21||Bd5||20884770||20885102||Bradi5g17531.1.v2.1||1||CDS||599039014||15210	599039014	0	0	0	FALSE						1	28
>Brachypodium distachyon line Bd21||Bd5||21044835||21046234||Bradi5g17760.1.v2.1||1||CDS||599039132||22420	599039132	0	0	0	TRUE	1	1		1		1	38
>Brachypodium distachyon line Bd21||Bd5||21164081||21165736||Bradi5g17940.1.v2.1||-1||CDS||599039208||11834	599039208	0	0	0	TRUE	1	1		1		1	31
>Brachypodium distachyon line Bd21||Bd5||21212742||21214478||Bradi5g18000.1.v2.1||1||CDS||599039245||27531	599039245	0	0	0	TRUE	1	1		1		1	39
>Brachypodium distachyon line Bd21||Bd5||21564599||21566172||Bradi5g18460.1.v2.1||1||CDS||599039503||8443	599039503	0	0	0	TRUE	1	1	1	1		1	45
>Brachypodium distachyon line Bd21||Bd5||21687044||21688643||Bradi5g18546.1.v2.1||1||CDS||599039549||27905	599039549	0	0	0	FALSE						1	41
>Brachypodium distachyon line Bd21||Bd5||22407477||22407677||Bradi5g19266.1.v2.1||1||CDS||599039909||9311	599039909	0	0	0	TRUE	1					1	50
>Brachypodium distachyon line Bd21||Bd5||22542261||22544375||Bradi5g19480.1.v2.1||1||CDS||599040005||7165	599040005	0	0	0	TRUE				1		1	41
>Brachypodium distachyon line Bd21||Bd5||22871300||22873005||Bradi5g19853.1.v2.1||1||CDS||599040204||5872	599040204	0	0	0	TRUE	1			1		1	40
>Brachypodium distachyon line Bd21||Bd5||23011264||23011869||Bradi5g19990.1.v2.1||1||CDS||599040260||29634	599040260	0	0	0	TRUE	1	1	1	1		1	49
>Brachypodium distachyon line Bd21||Bd5||23079192||23081140||Bradi5g20082.2.v2.1||-1||CDS||599040315||10128	599040315	0	0	0	FALSE						2	20
>Brachypodium distachyon line Bd21||Bd5||23108578||23110119||Bradi5g20098.1.v2.1||1||CDS||599040323||13535	599040323	0	0	0	FALSE						2	22
>Brachypodium distachyon line Bd21||Bd5||23201665||23204528||Bradi5g20190.1.v2.1||1||CDS||599040362||30094	599040362	0	0	0	TRUE	1	1	1	1		1	44
>Brachypodium distachyon line Bd21||Bd5||23238164||23240280||Bradi5g20260.1.v2.1||1||CDS||599040391||42421	599040391	0	0	0	FALSE						1	31
>Brachypodium distachyon line Bd21||Bd5||23357168||23363893||Bradi5g20365.1.v2.1||1||CDS||599040458||27909	599040458	0	0	0	TRUE	1	1		1		1	34
>Brachypodium distachyon line Bd21||Bd5||23390080||23393573||Bradi5g20410.1.v2.1||1||CDS||599040480||37324	599040480	0	0	0	TRUE	1	1		1		1	45
>Brachypodium distachyon line Bd21||Bd5||23409916||23410311||Bradi5g20422.1.v2.1||1||CDS||599040487||40310	599040487	0	0	0	FALSE						1	41
>Brachypodium distachyon line Bd21||Bd5||23571437||23573291||Bradi5g20660.1.v2.1||1||CDS||599040587||39884	599040587	0	0	0	TRUE	1			1		1	42
>Brachypodium distachyon line Bd21||Bd5||23579181||23580255||Bradi5g20677.2.v2.1||1||CDS||599040601||2941	599040601	0	0	0	FALSE						1	47
>Brachypodium distachyon line Bd21||Bd5||23912260||23912808||Bradi5g21060.1.v2.1||1||CDS||599040785||38157	599040785	0	0	0	TRUE	1	1		1		1	47
>Brachypodium distachyon line Bd21||Bd5||24010206||24011573||Bradi5g21180.1.v2.1||1||CDS||599040847||21554	599040847	0	0	0	FALSE						2	49
>Brachypodium distachyon line Bd21||Bd5||24148153||24149667||Bradi5g21420.1.v2.1||-1||CDS||599040972||31793	599040972	0	0	0	FALSE						2	46
>Brachypodium distachyon line Bd21||Bd5||24403781||24407385||Bradi5g21757.1.v2.1||1||CDS||599041159||25399	599041159	0	0	0	TRUE	1	1		1		1	42
>Brachypodium distachyon line Bd21||Bd5||24426870||24431309||Bradi5g21800.1.v2.1||1||CDS||599041186||36896	599041186	0	0	0	FALSE						1	32
>Brachypodium distachyon line Bd21||Bd5||24451915||24453684||Bradi5g21830.1.v2.1||1||CDS||599041206||2507	599041206	0	0	0	FALSE						1	26
>Brachypodium distachyon line Bd21||Bd5||24693849||24694412||Bradi5g22110.1.v2.1||-1||CDS||599041377||32209	599041377	0	0	0	TRUE	1	1				1	47
>Brachypodium distachyon line Bd21||Bd5||24826178||24827866||Bradi5g22300.1.v2.1||1||CDS||599041483||34307	599041483	0	0	0	TRUE		1				1	35
>Brachypodium distachyon line Bd21||Bd5||24876752||24879314||Bradi5g22368.1.v2.1||1||CDS||599041527||10131	599041527	0	0	0	FALSE						1	39
>Brachypodium distachyon line Bd21||Bd5||25147160||25149112||Bradi5g22830.1.v2.1||1||CDS||599041773||28810	599041773	0	0	0	TRUE	1	1		1		1	41
>Brachypodium distachyon line Bd21||Bd5||25257318||25258451||Bradi5g23010.1.v2.1||-1||CDS||599041850||18609	599041850	0	0	0	FALSE						1	42
>Brachypodium distachyon line Bd21||Bd5||25393959||25400323||Bradi5g23320.1.v2.1||-1||CDS||599042003||40732	599042003	0	0	0	TRUE	1	1		1		1	33
>Brachypodium distachyon line Bd21||Bd5||25425598||25427136||Bradi5g23350.1.v2.1||-1||CDS||599042018||4197	599042018	0	0	0	FALSE						1	41
>Brachypodium distachyon line Bd21||Bd5||25472143||25472804||Bradi5g23410.1.v2.1||-1||CDS||599042049||17330	599042049	0	0	0	TRUE		1		1		1	35
>Brachypodium distachyon line Bd21||Bd5||25475950||25476882||Bradi5g23420.1.v2.1||1||CDS||599042053||19035	599042053	0	0	0	TRUE	1	1	1	1		1	45
>Brachypodium distachyon line Bd21||Bd5||25655880||25656979||Bradi5g23690.1.v2.1||-1||CDS||599042197||37330	599042197	0	0	0	TRUE		1		1		1	48
>Brachypodium distachyon line Bd21||Bd5||25677979||25678585||Bradi5g23716.1.v2.1||1||CDS||599042208||42008	599042208	0	0	0	TRUE	1	1		1		1	35
>Brachypodium distachyon line Bd21||Bd5||25887319||25889590||Bradi5g24020.1.v2.1||1||CDS||599042400||37783	599042400	0	0	0	FALSE						1	44
>Brachypodium distachyon line Bd21||Bd5||25906483||25907433||Bradi5g24040.1.v2.1||-1||CDS||599042408||41170	599042408	0	0	0	TRUE	1	1		1		1	48
>Brachypodium distachyon line Bd21||Bd5||26004917||26009535||Bradi5g24160.1.v2.1||1||CDS||599042467||23288	599042467	0	0	0	TRUE	1	1		1		1	46
>Brachypodium distachyon line Bd21||Bd5||26160398||26164120||Bradi5g24387.2.v2.1||-1||CDS||599042571||24535	599042571	0	0	0	TRUE	1	1				1	33
>Brachypodium distachyon line Bd21||Bd5||26249304||26249654||Bradi5g24512.1.v2.1||1||CDS||599042637||9714	599042637	0	0	0	FALSE						2	31
>Brachypodium distachyon line Bd21||Bd5||26289295||26290989||Bradi5g24580.1.v2.1||1||CDS||599042675||25835	599042675	0	0	0	TRUE	1	1		1		1	48
>Brachypodium distachyon line Bd21||Bd5||26327357||26330848||Bradi5g24650.1.v2.1||1||CDS||599042713||42011	599042713	0	0	0	TRUE	1	1		1		1	41
>Brachypodium distachyon line Bd21||Bd5||26513939||26516902||Bradi5g24890.1.v2.1||-1||CDS||599042851||14800	599042851	0	0	0	TRUE	1	1		1		1	33
>Brachypodium distachyon line Bd21||Bd5||26614265||26614846||Bradi5g25021.1.v2.1||1||CDS||599042928||4636	599042928	0	0	0	FALSE						1	26
>Brachypodium distachyon line Bd21||Bd5||26724196||26730227||Bradi5g25171.1.v2.1||-1||CDS||599042997||33908	599042997	0	0	0	FALSE						1	38
>Brachypodium distachyon line Bd21||Bd5||26903326||26904537||Bradi5g25490.1.v2.1||1||CDS||599043126||2948	599043126	0	0	0	TRUE	1	1		1		1	49
>Brachypodium distachyon line Bd21||Bd5||26967016||26968713||Bradi5g25620.1.v2.1||1||CDS||599043181||26250	599043181	0	0	0	TRUE	1	1		1		1	48
>Brachypodium distachyon line Bd21||Bd5||27074652||27078795||Bradi5g25780.1.v2.1||1||CDS||599043269||20739	599043269	0	0	0	FALSE						1	38
>Brachypodium distachyon line Bd21||Bd5||27239032||27241164||Bradi5g26010.1.v2.1||-1||CDS||599043366||19037	599043366	0	0	0	TRUE	1	1		1		1	48
>Brachypodium distachyon line Bd21||Bd5||27279795||27281084||Bradi5g26060.1.v2.1||1||CDS||599043392||30106	599043392	0	0	0	TRUE	1	1		1		1	41
>Brachypodium distachyon line Bd21||Bd5||27343975||27344730||Bradi5g26160.1.v2.1||-1||CDS||599043428||2515	599043428	0	0	0	TRUE	1	1				1	41
>Brachypodium distachyon line Bd21||Bd5||27391160||27392434||Bradi5g26217.1.v2.1||1||CDS||599043475||22437	599043475	0	0	0	TRUE	1	1		1		1	48
>Brachypodium distachyon line Bd21||Bd5||27492707||27494743||Bradi5g26340.1.v2.1||1||CDS||599043552||12290	599043552	0	0	0	TRUE	1	1		1		1	47
>Brachypodium distachyon line Bd21||Bd5||27568886||27570441||Bradi5g26467.1.v2.1||-1||CDS||599043615||39032	599043615	0	0	0	TRUE	1	1		1		1	38
>Brachypodium distachyon line Bd21||Bd5||27639041||27644861||Bradi5g26580.1.v2.1||1||CDS||599043672||20313	599043672	0	0	0	TRUE	1	1		1		1	49
>Brachypodium distachyon line Bd21||Bd5||27646181||27650663||Bradi5g26587.2.v2.1||1||CDS||599043677||22438	599043677	0	0	0	FALSE						1	48
>Brachypodium distachyon line Bd21||Bd5||27831860||27832801||Bradi5g26835.1.v2.1||1||CDS||599043814||37789	599043814	0	0	0	FALSE						1	34
>Brachypodium distachyon line Bd21||Bd5||27877090||27880055||Bradi5g26890.1.v2.1||1||CDS||599043847||8891	599043847	0	0	0	TRUE	1			1		1	41
>Brachypodium distachyon line Bd21||Bd5||27880671||27882779||Bradi5g26900.1.v2.1||-1||CDS||599043850||10138	599043850	0	0	0	TRUE	1			1		1	48
>Brachypodium distachyon line Bd21||Bd5||28001114||28001776||Bradi5g26983.1.v2.1||-1||CDS||599043890||27100	599043890	0	0	0	FALSE						2	38
>Brachypodium distachyon line Bd21||Bd5||28136470||28137759||Bradi5g27120.1.v2.1||1||CDS||599043972||19038	599043972	0	0	0	TRUE	1	1		1		1	50
>Brachypodium distachyon line Bd21||Bd5||28160034||28161284||Bradi5g27150.1.v2.1||-1||CDS||599043984||24131	599043984	0	0	0	TRUE	1	1		1		1	42
>Brachypodium distachyon line Bd21||Bd5||28350914||28362528||Bradi5g27500.1.v2.1||1||CDS||599044141||5037	599044141	0	0	0	TRUE	1	1				1	49
>Brachypodium distachyon line Bd21||Bd5||28447139||28448824||Bradi5g27630.1.v2.1||1||CDS||599044214||36048	599044214	0	0	0	TRUE	1					1	46
>Brachypodium distachyon line Bd21||Bd5||28486611||28489012||Bradi5g27691.1.v2.1||-1||CDS||599044254||10140	599044254	0	0	0	FALSE						2	46
>Brachypodium distachyon line Bd21||Bd3||9151366||9152605||Bradi3g10887.2.v2.1||-1||CDS||598968200||9540	598968200	0.001946	0	0	FALSE						1	45
>Brachypodium distachyon line Bd21||Bd5||17008057||17009135||Bradi5g13320.1.v2.1||-1||CDS||599034326||40298	599034326	0.001976	0	0	TRUE	1	1		1		1	50
>Brachypodium distachyon line Bd21||Bd5||20013119||20013394||Bradi5g16575.1.v2.1||-1||CDS||599038465||39435	599038465	0.002012	0	0	TRUE	1	1	1	1		1	43
>Brachypodium distachyon line Bd21||Bd1||4880402||4881760||Bradi1g06990.1.v2.1||-1||CDS||598878649||24555	598878649	0.002092	0	0	TRUE	1	1		1		1	41
>Brachypodium distachyon line Bd21||Bd5||28197206||28198237||Bradi5g27210.1.v2.1||-1||CDS||599044010||35209	599044010	0.00211	0	0	FALSE						1	41
>Brachypodium distachyon line Bd21||Bd3||46860984||46862147||Bradi3g44860.1.v2.1||-1||CDS||598988797||6618	598988797	0.002132	0	0	TRUE	1	1	1	1		1	41
>Brachypodium distachyon line Bd21||Bd1||9714061||9715163||Bradi1g12850.1.v2.1||-1||CDS||598881571||21588	598881571	0.002242	0	0	TRUE	1	1				1	40
>Brachypodium distachyon line Bd21||Bd1||74626751||74627575||Bradi1g78310.1.v2.1||-1||CDS||598923663||11129	598923663	0.002262	0	0	TRUE	1	1	1	1		1	41
>Brachypodium distachyon line Bd21||Bd2||55752892||55757184||Bradi2g57590.1.v2.1||-1||CDS||598957692||7821	598957692	0.002278	0	0	TRUE	1	1				1	48
>Brachypodium distachyon line Bd21||Bd2||52691166||52693191||Bradi2g53510.2.v2.1||-1||CDS||598955603||21342	598955603	0.002294	0	0	FALSE						1	49
>Brachypodium distachyon line Bd21||Bd1||11993126||11993518||Bradi1g14988.1.v2.1||1||CDS||598882866||13973	598882866	0.002342	0	0	FALSE						1	26
>Brachypodium distachyon line Bd21||Bd1||15524415||15527916||Bradi1g19420.2.v2.1||-1||CDS||598884924||30138	598884924	0.002347	0	0	FALSE						2	23
>Brachypodium distachyon line Bd21||Bd1||1617189||1620167||Bradi1g02370.1.v2.1||-1||CDS||598876144||33079	598876144	0.00237	0	0	TRUE	1	1		1		1	48
>Brachypodium distachyon line Bd21||Bd1||63631945||63637821||Bradi1g64150.1.v2.1||1||CDS||598914386||17437	598914386	0.00237	0	0	TRUE	1	1		1		1	40
>Brachypodium distachyon line Bd21||Bd2||51841260||51841820||Bradi2g52410.1.v2.1||-1||CDS||598955005||24744	598955005	0.00237	0	0	TRUE	1	1		1		1	44
>Brachypodium distachyon line Bd21||Bd5||23487857||23489659||Bradi5g20500.1.v2.1||1||CDS||599040524||13118	599040524	0.002392	0	0	TRUE	1	1	1			1	45
>Brachypodium distachyon line Bd21||Bd3||6937100||6937519||Bradi3g08815.1.v2.1||-1||CDS||598967037||30332	598967037	0.00241	0	0	TRUE	1					1	44
>Brachypodium distachyon line Bd21||Bd4||37839543||37842269||Bradi4g32027.1.v2.1||-1||CDS||599017653||36846	599017653	0.002427	0	0	TRUE	1	1	1	1		1	42
>Brachypodium distachyon line Bd21||Bd2||23942793||23944602||Bradi2g25777.1.v2.1||1||CDS||598939155||27696	598939155	0.002433	0	0	TRUE	1	1				1	22
>Brachypodium distachyon line Bd21||Bd4||41903326||41903965||Bradi4g36621.1.v2.1||-1||CDS||599023971||17713	599023971	0.002433	0	0	TRUE	1	1		1		1	45
>Brachypodium distachyon line Bd21||Bd2||21012618||21013880||Bradi2g23470.1.v2.1||1||CDS||598937935||24310	598937935	0.002457	0	0	TRUE	1	1				1	41
>Brachypodium distachyon line Bd21||Bd3||40249948||40250592||Bradi3g37670.1.v2.1||-1||CDS||598985095||21416	598985095	0.002488	0	0	TRUE	1	1		1		2	47
>Brachypodium distachyon line Bd21||Bd2||50410064||50418033||Bradi2g50510.2.v2.1||-1||CDS||598954002||27732	598954002	0.002494	0	0	TRUE	1	1				1	32
>Brachypodium distachyon line Bd21||Bd1||64288733||64289715||Bradi1g64850.1.v2.1||1||CDS||598914742||40000	598914742	0.0025	0	0	TRUE	1	1		1		1	38
>Brachypodium distachyon line Bd21||Bd1||72769709||72770509||Bradi1g75605.1.v2.1||-1||CDS||598922277||22993	598922277	0.002525	0	0	FALSE						1	43
>Brachypodium distachyon line Bd21||Bd1||18607008||18607997||Bradi1g23180.1.v2.1||-1||CDS||598886821||20781	598886821	0.002545	0	0	TRUE	1	1		1		1	48
>Brachypodium distachyon line Bd21||Bd1||31222264||31224604||Bradi1g35551.1.v2.1||-1||CDS||598895987||10212	598895987	0.002551	0	0	TRUE	1	1	1	1		1	34
>Brachypodium distachyon line Bd21||Bd2||48736276||48737622||Bradi2g48400.1.v2.1||-1||CDS||598952954||11621	598952954	0.002551	0	0	TRUE	1	1		1		1	35
>Brachypodium distachyon line Bd21||Bd1||74124422||74125042||Bradi1g77560.1.v2.1||-1||CDS||598923261||11976	598923261	0.002577	0	0	TRUE	1	1		1		1	42
>Brachypodium distachyon line Bd21||Bd1||19446235||19446768||Bradi1g24190.2.v2.1||-1||CDS||598889803||457	598889803	0.002584	0	0	FALSE						1	47
>Brachypodium distachyon line Bd21||Bd1||12307959||12320948||Bradi1g15377.1.v2.1||1||CDS||598883056||8915	598883056	0.002591	0	0	TRUE	1	1		1		1	48
>Brachypodium distachyon line Bd21||Bd2||1586736||1588792||Bradi2g02320.1.v2.1||1||CDS||598925054||1401	598925054	0.002597	0	0	FALSE						1	46
>Brachypodium distachyon line Bd21||Bd2||2870905||2873415||Bradi2g04070.1.v2.1||1||CDS||598925967||3085	598925967	0.002646	0	0	TRUE	1	1		1		1	46
>Brachypodium distachyon line Bd21||Bd4||41721282||41723011||Bradi4g36351.1.v2.1||-1||CDS||599023863||14749	599023863	0.002646	0	0	FALSE						1	40
>Brachypodium distachyon line Bd21||Bd5||17079800||17080489||Bradi5g13422.1.v2.1||-1||CDS||599034379||19855	599034379	0.002653	0	0	FALSE						1	31
>Brachypodium distachyon line Bd21||Bd3||14093154||14094320||Bradi3g15860.1.v2.1||1||CDS||598970488||37596	598970488	0.00266	0	0	TRUE	1	1	1	1		1	49
>Brachypodium distachyon line Bd21||Bd1||69522528||69523748||Bradi1g71210.1.v2.1||-1||CDS||598920273||29789	598920273	0.002667	0	0	TRUE	1	1		1		1	45
>Brachypodium distachyon line Bd21||Bd1||26918551||26919420||Bradi1g31333.1.v2.1||-1||CDS||598893720||33955	598893720	0.002674	0	0	TRUE	1	1	1	1		1	44
>Brachypodium distachyon line Bd21||Bd1||57633272||57633841||Bradi1g58550.1.v2.1||-1||CDS||598911566||20838	598911566	0.002674	0	0	FALSE						1	35
>Brachypodium distachyon line Bd21||Bd1||65983516||65986701||Bradi1g66960.1.v2.1||1||CDS||598915810||21667	598915810	0.002703	0	0	TRUE	1	1		1		1	37
>Brachypodium distachyon line Bd21||Bd1||70046241||70047119||Bradi1g71870.2.v2.1||-1||CDS||598920620||5575	598920620	0.002725	0	0	TRUE	1	1		1		1	31
>Brachypodium distachyon line Bd21||Bd4||7009772||7011936||Bradi4g08030.1.v2.1||-1||CDS||599003497||30005	599003497	0.002725	0	0	FALSE						1	34
>Brachypodium distachyon line Bd21||Bd1||9243475||9254517||Bradi1g12340.2.v2.1||1||CDS||598881317||42448	598881317	0.002732	0	0	TRUE	1	1		1		1	43
>Brachypodium distachyon line Bd21||Bd4||7209890||7210900||Bradi4g08220.1.v2.1||-1||CDS||599003619||38932	599003619	0.002747	0	0	TRUE	1	1				1	46
>Brachypodium distachyon line Bd21||Bd2||4610620||4612038||Bradi2g06130.1.v2.1||-1||CDS||598926997||11561	598926997	0.002755	0	0	FALSE						1	48
>Brachypodium distachyon line Bd21||Bd1||18220392||18223594||Bradi1g22680.2.v2.1||1||CDS||598886598||11889	598886598	0.002778	0	0	TRUE	1	1				1	46
>Brachypodium distachyon line Bd21||Bd4||39931139||39931462||Bradi4g34202.1.v2.1||-1||CDS||599020539||18560	599020539	0.002778	0	0	FALSE						1	35
>Brachypodium distachyon line Bd21||Bd3||1900391||1900972||Bradi3g02980.1.v2.1||-1||CDS||598963876||17563	598963876	0.002793	0	0	TRUE	1	1		1		1	49
>Brachypodium distachyon line Bd21||Bd4||37689778||37695180||Bradi4g31830.1.v2.1||1||CDS||599017571||2023	599017571	0.002817	0	0	TRUE	1	1		1		1	45
>Brachypodium distachyon line Bd21||Bd2||23930137||23931501||Bradi2g25770.1.v2.1||1||CDS||598939152||26419	598939152	0.002833	0	0	FALSE						1	48
>Brachypodium distachyon line Bd21||Bd2||46031960||46032880||Bradi2g45590.1.v2.1||1||CDS||598951444||13748	598951444	0.002833	0	0	TRUE	1	1		1		1	46
>Brachypodium distachyon line Bd21||Bd1||40292611||40292958||Bradi1g42756.1.v2.1||1||CDS||598898725||14870	598898725	0.002841	0	0	FALSE						2	38
>Brachypodium distachyon line Bd21||Bd2||39347796||39348173||Bradi2g39200.1.v2.1||-1||CDS||598944598||23065	598944598	0.002857	0	0	TRUE	1	1				1	43
>Brachypodium distachyon line Bd21||Bd3||41305466||41305987||Bradi3g38770.1.v2.1||-1||CDS||598985652||676	598985652	0.002899	0	0	FALSE						1	48
>Brachypodium distachyon line Bd21||Bd1||69123046||69123471||Bradi1g70610.1.v2.1||-1||CDS||598919994||40007	598919994	0.002907	0	0	TRUE	1			1		1	50
>Brachypodium distachyon line Bd21||Bd2||9355681||9356672||Bradi2g11140.1.v2.1||-1||CDS||598929616||8611	598929616	0.002915	0	0	TRUE	1	1		1		1	40
>Brachypodium distachyon line Bd21||Bd4||44383368||44388680||Bradi4g39617.1.v2.1||-1||CDS||599025574||12240	599025574	0.002915	0	0	TRUE	1	1		1		1	44
>Brachypodium distachyon line Bd21||Bd5||24292956||24295276||Bradi5g21630.2.v2.1||1||CDS||599041072||31363	599041072	0.002924	0	0	TRUE	1	1		1		1	33
>Brachypodium distachyon line Bd21||Bd1||59048256||59049986||Bradi1g59840.1.v2.1||-1||CDS||598912244||8548	598912244	0.002933	0	0	TRUE	1	1				1	43
>Brachypodium distachyon line Bd21||Bd2||8880933||8882338||Bradi2g10656.1.v2.1||1||CDS||598929341||20447	598929341	0.002933	0	0	FALSE						1	39
>Brachypodium distachyon line Bd21||Bd3||29812523||29815865||Bradi3g28437.1.v2.1||1||CDS||598978268||38862	598978268	0.002933	0	0	TRUE	1	1	1	1		1	42
>Brachypodium distachyon line Bd21||Bd2||58828121||58831928||Bradi2g61850.1.v2.1||1||CDS||598959896||224	598959896	0.002941	0	0	FALSE						1	50
>Brachypodium distachyon line Bd21||Bd2||55351637||55352992||Bradi2g57080.1.v2.1||1||CDS||598957412||17549	598957412	0.002959	0	0	TRUE	1					2	43
>Brachypodium distachyon line Bd21||Bd3||45611106||45612500||Bradi3g43880.2.v2.1||-1||CDS||598988273||41446	598988273	0.002959	0	0	FALSE						1	41
>Brachypodium distachyon line Bd21||Bd1||14455662||14459155||Bradi1g17830.2.v2.1||-1||CDS||598884101||23744	598884101	0.002967	0	0	TRUE		1		1		1	47
>Brachypodium distachyon line Bd21||Bd3||3117150||3118184||Bradi3g04554.1.v2.1||1||CDS||598964752||3602	598964752	0.002967	0	0	TRUE	1	1		1		1	38
>Brachypodium distachyon line Bd21||Bd3||29586619||29588485||Bradi3g28210.1.v2.1||1||CDS||598978142||28198	598978142	0.002976	0	0	TRUE	1	1	1	1		1	43
>Brachypodium distachyon line Bd21||Bd1||69618905||69621381||Bradi1g71330.1.v2.1||-1||CDS||598920329||10687	598920329	0.002985	0	0	TRUE	1	1		1		1	45
>Brachypodium distachyon line Bd21||Bd3||8917040||8921229||Bradi3g10720.1.v2.1||1||CDS||598968104||11664	598968104	0.002985	0	0	TRUE		1				2	37
>Brachypodium distachyon line Bd21||Bd3||37942145||37943392||Bradi3g35600.1.v2.1||1||CDS||598984001||28665	598984001	0.002994	0	0	TRUE	1	1		1		1	46
>Brachypodium distachyon line Bd21||Bd5||21265411||21265719||Bradi5g18095.1.v2.1||-1||CDS||599039304||9705	599039304	0.002994	0	0	TRUE	1	1		1		1	50
>Brachypodium distachyon line Bd21||Bd5||22730698||22731000||Bradi5g19640.1.v2.1||-1||CDS||599040112||9707	599040112	0.002994	0	0	FALSE						2	47
>Brachypodium distachyon line Bd21||Bd1||14468848||14470128||Bradi1g17860.1.v2.1||-1||CDS||598884119||31409	598884119	0.003021	0	0	FALSE						1	38
>Brachypodium distachyon line Bd21||Bd3||4545190||4546940||Bradi3g06280.1.v2.1||1||CDS||598965689||15460	598965689	0.00303	0	0	FALSE						1	33
>Brachypodium distachyon line Bd21||Bd1||33758317||33759491||Bradi1g37720.1.v2.1||-1||CDS||598897117||18253	598897117	0.00304	0	0	TRUE	1	1				1	47
>Brachypodium distachyon line Bd21||Bd1||73012988||73013491||Bradi1g75990.1.v2.1||-1||CDS||598922450||10692	598922450	0.00304	0	0	TRUE	1	1		1		1	43
>Brachypodium distachyon line Bd21||Bd1||73609149||73610030||Bradi1g76901.1.v2.1||-1||CDS||598922899||29801	598922899	0.00304	0	0	TRUE	1	1	1	1		1	27
>Brachypodium distachyon line Bd21||Bd2||27075239||27088527||Bradi2g27947.1.v2.1||1||CDS||598940374||30673	598940374	0.00304	0	0	TRUE	1	1		1		1	41
>Brachypodium distachyon line Bd21||Bd3||14146903||14149887||Bradi3g15945.1.v2.1||-1||CDS||598970528||11673	598970528	0.00304	0	0	TRUE	1	1				2	47
>Brachypodium distachyon line Bd21||Bd2||19409468||19416494||Bradi2g21960.2.v2.1||1||CDS||598937130||25564	598937130	0.003049	0	0	TRUE	1	1				1	33
>Brachypodium distachyon line Bd21||Bd3||46765149||46767376||Bradi3g44733.1.v2.1||-1||CDS||598988735||23163	598988735	0.003058	0	0	TRUE	1	1				1	47
>Brachypodium distachyon line Bd21||Bd3||56213926||56214156||Bradi3g56120.1.v2.1||-1||CDS||598996920||24859	598996920	0.003058	0	0	TRUE		1				1	48
>Brachypodium distachyon line Bd21||Bd4||866886||867356||Bradi4g01350.1.v2.1||-1||CDS||598999930||16396	598999930	0.003067	0	0	FALSE						1	48
>Brachypodium distachyon line Bd21||Bd1||16676450||16681989||Bradi1g20760.1.v2.1||1||CDS||598885631||30140	598885631	0.003086	0	0	FALSE						2	42
>Brachypodium distachyon line Bd21||Bd1||55088319||55091481||Bradi1g56120.1.v2.1||1||CDS||598908309||10247	598908309	0.003086	0	0	TRUE	1	1		1		1	42
>Brachypodium distachyon line Bd21||Bd3||50394412||50395119||Bradi3g48910.1.v2.1||1||CDS||598993277||21878	598993277	0.003086	0	0	FALSE						1	48
>Brachypodium distachyon line Bd21||Bd3||54708503||54708772||Bradi3g54135.1.v2.1||1||CDS||598995838||37209	598995838	0.003086	0	0	FALSE						1	28
>Brachypodium distachyon line Bd21||Bd2||53634162||53635646||Bradi2g54800.1.v2.1||-1||CDS||598956206||20098	598956206	0.003096	0	0	TRUE	1	1		1		1	47
>Brachypodium distachyon line Bd21||Bd1||70698847||70702951||Bradi1g72740.1.v2.1||-1||CDS||598921049||16202	598921049	0.003106	0	0	TRUE	1	1		1		1	48
>Brachypodium distachyon line Bd21||Bd3||56927003||56931028||Bradi3g57225.1.v2.1||1||CDS||598997429||26574	598997429	0.003106	0	0	FALSE						1	33
>Brachypodium distachyon line Bd21||Bd4||41133679||41135032||Bradi4g35680.1.v2.1||-1||CDS||599023500||32166	599023500	0.003106	0	0	TRUE	1	1	1	1		1	43
>Brachypodium distachyon line Bd21||Bd2||638131||638658||Bradi2g01041.1.v2.1||1||CDS||598924425||34460	598924425	0.003125	0	0	TRUE		1				1	25
>Brachypodium distachyon line Bd21||Bd2||15225287||15229752||Bradi2g17077.1.v2.1||-1||CDS||598934752||2230	598934752	0.003125	0	0	TRUE	1	1	1	1		1	43
>Brachypodium distachyon line Bd21||Bd2||58410838||58416878||Bradi2g61240.1.v2.1||1||CDS||598959584||39245	598959584	0.003125	0	0	TRUE		1		1		1	42
>Brachypodium distachyon line Bd21||Bd2||33427569||33428906||Bradi2g33340.1.v2.1||-1||CDS||598941696||34510	598941696	0.003135	0	0	TRUE	1	1	1			1	44
>Brachypodium distachyon line Bd21||Bd2||47162114||47167238||Bradi2g46700.1.v2.1||1||CDS||598952036||7802	598952036	0.003135	0	0	TRUE	1	1		1		1	42
>Brachypodium distachyon line Bd21||Bd1||8957089||8957460||Bradi1g12060.1.v2.1||-1||CDS||598881166||21170	598881166	0.003155	0	0	FALSE						1	43
>Brachypodium distachyon line Bd21||Bd1||18432513||18433343||Bradi1g22920.1.v2.1||-1||CDS||598886721||21190	598886721	0.003155	0	0	TRUE	1	1		1		1	47
>Brachypodium distachyon line Bd21||Bd2||3422787||3424693||Bradi2g04810.1.v2.1||-1||CDS||598926381||7316	598926381	0.003155	0	0	TRUE	1	1		1		1	37
>Brachypodium distachyon line Bd21||Bd2||17900180||17904154||Bradi2g20400.1.v2.1||-1||CDS||598936476||5200	598936476	0.003155	0	0	TRUE	1	1	1	1		1	39
>Brachypodium distachyon line Bd21||Bd3||650027||650485||Bradi3g01105.1.v2.1||-1||CDS||598962866||17559	598962866	0.003155	0	0	FALSE						1	37
>Brachypodium distachyon line Bd21||Bd1||17685451||17685768||Bradi1g21971.1.v2.1||-1||CDS||598886305||16131	598886305	0.003165	0	0	FALSE						1	46
>Brachypodium distachyon line Bd21||Bd4||17733636||17747515||Bradi4g16893.1.v2.1||1||CDS||599010518||9238	599010518	0.003165	0	0	TRUE	1	1		1		1	49
>Brachypodium distachyon line Bd21||Bd4||44242047||44242982||Bradi4g39520.1.v2.1||1||CDS||599025489||18993	599025489	0.003165	0	0	TRUE		1				1	41
>Brachypodium distachyon line Bd21||Bd2||51622442||51623691||Bradi2g52077.1.v2.1||-1||CDS||598954845||42630	598954845	0.003185	0	0	TRUE	1	1	1	1		1	42
>Brachypodium distachyon line Bd21||Bd3||42593594||42594388||Bradi3g40382.1.v2.1||-1||CDS||598986431||31210	598986431	0.003205	0	0	TRUE	1	1	1	1		1	49
>Brachypodium distachyon line Bd21||Bd3||50075013||50082074||Bradi3g48630.1.v2.1||-1||CDS||598993104||34182	598993104	0.003205	0	0	TRUE	1	1	1	1		1	35
>Brachypodium distachyon line Bd21||Bd4||20344092||20344635||Bradi4g18306.1.v2.1||1||CDS||599011059||24469	599011059	0.003226	0	0	FALSE						1	39
>Brachypodium distachyon line Bd21||Bd2||19823774||19825120||Bradi2g22300.1.v2.1||-1||CDS||598937335||26850	598937335	0.003236	0	0	FALSE						1	44
>Brachypodium distachyon line Bd21||Bd3||32113998||32114726||Bradi3g30047.2.v2.1||-1||CDS||598979201||6163	598979201	0.003236	0	0	TRUE	1	1		1		1	22
>Brachypodium distachyon line Bd21||Bd3||32828204||32832416||Bradi3g30610.1.v2.1||1||CDS||598979508||7872	598979508	0.003236	0	0	TRUE	1	1		1		1	47
>Brachypodium distachyon line Bd21||Bd4||36274964||36277879||Bradi4g30430.1.v2.1||1||CDS||599016894||14739	599016894	0.003257	0	0	FALSE						1	45
>Brachypodium distachyon line Bd21||Bd1||74419495||74423997||Bradi1g78040.4.v2.1||1||CDS||598923494||25111	598923494	0.003268	0	0	TRUE	1	1				1	37
>Brachypodium distachyon line Bd21||Bd3||24587483||24588520||Bradi3g24760.2.v2.1||-1||CDS||598976766||1524	598976766	0.003279	0	0	FALSE						1	42
>Brachypodium distachyon line Bd21||Bd5||10567749||10568788||Bradi5g07925.1.v2.1||-1||CDS||599031497||39860	599031497	0.003279	0	0	TRUE	1	1		1		1	27
>Brachypodium distachyon line Bd21||Bd1||16614233||16615558||Bradi1g20690.1.v2.1||-1||CDS||598885602||17798	598885602	0.003289	0	0	TRUE	1	1				1	44
>Brachypodium distachyon line Bd21||Bd4||32926216||32928890||Bradi4g27697.1.v2.1||1||CDS||599015328||35984	599015328	0.003289	0	0	FALSE						1	40
>Brachypodium distachyon line Bd21||Bd5||19146082||19146534||Bradi5g15639.1.v2.1||1||CDS||599037992||10124	599037992	0.003289	0	0	FALSE						1	38
>Brachypodium distachyon line Bd21||Bd5||12269892||12271405||Bradi5g09051.1.v2.1||1||CDS||599032116||2485	599032116	0.0033	0	0	FALSE						2	43
>Brachypodium distachyon line Bd21||Bd1||18820570||18822106||Bradi1g23421.1.v2.1||1||CDS||598886928||23323	598886928	0.003311	0	0	FALSE						1	44
>Brachypodium distachyon line Bd21||Bd1||8896363||8901483||Bradi1g11980.1.v2.1||1||CDS||598881116||19	598881116	0.003322	0	0	TRUE	1	1		1		1	49
>Brachypodium distachyon line Bd21||Bd3||30192816||30202050||Bradi3g28740.3.v2.1||1||CDS||598978427||20567	598978427	0.003322	0	0	TRUE	1	1		1		1	49
>Brachypodium distachyon line Bd21||Bd3||40484063||40485214||Bradi3g37900.1.v2.1||1||CDS||598985183||15945	598985183	0.003322	0	0	TRUE	1	1		1		1	50
>Brachypodium distachyon line Bd21||Bd2||20803143||20804444||Bradi2g23270.1.v2.1||-1||CDS||598937837||25567	598937837	0.003344	0	0	TRUE	1	1	1	1		1	46
>Brachypodium distachyon line Bd21||Bd5||4671911||4679107||Bradi5g03740.1.v2.1||1||CDS||599030357||27511	599030357	0.003344	0	0	FALSE						1	47
>Brachypodium distachyon line Bd21||Bd2||13660696||13661667||Bradi2g15290.1.v2.1||-1||CDS||598933879||17485	598933879	0.003356	0	0	TRUE	1	1		1		1	42
>Brachypodium distachyon line Bd21||Bd3||54308403||54309650||Bradi3g53637.1.v2.1||-1||CDS||598995547||42309	598995547	0.003356	0	0	TRUE		1		1		1	44
>Brachypodium distachyon line Bd21||Bd5||14729577||14734175||Bradi5g11060.2.v2.1||1||CDS||599033265||18584	599033265	0.003356	0	0	TRUE		1				1	45
>Brachypodium distachyon line Bd21||Bd1||14700953||14702426||Bradi1g18295.1.v2.1||-1||CDS||598884318||30136	598884318	0.003367	0	0	FALSE						1	36
>Brachypodium distachyon line Bd21||Bd4||11412770||11413252||Bradi4g11540.1.v2.1||-1||CDS||599007932||26165	599007932	0.003367	0	0	TRUE	1					1	40
>Brachypodium distachyon line Bd21||Bd5||19583800||19587417||Bradi5g16083.1.v2.1||1||CDS||599038210||16892	599038210	0.003367	0	0	TRUE	1	1		1		1	50
>Brachypodium distachyon line Bd21||Bd1||1508781||1511743||Bradi1g02230.1.v2.1||1||CDS||598876074||3367	598876074	0.003378	0	0	TRUE		1				1	49
>Brachypodium distachyon line Bd21||Bd2||5753088||5757968||Bradi2g07390.1.v2.1||1||CDS||598927564||37914	598927564	0.003378	0	0	TRUE		1		1		1	44
>Brachypodium distachyon line Bd21||Bd3||59261996||59270627||Bradi3g60200.1.v2.1||1||CDS||598998828||20198	598998828	0.00339	0	0	TRUE	1	1				1	49
>Brachypodium distachyon line Bd21||Bd3||5557813||5558633||Bradi3g07421.1.v2.1||-1||CDS||598966288||12522	598966288	0.003401	0	0	TRUE	1	1		1		1	31
>Brachypodium distachyon line Bd21||Bd3||42559293||42560897||Bradi3g40320.1.v2.1||1||CDS||598986387||12568	598986387	0.003401	0	0	TRUE	1	1	1			1	44
>Brachypodium distachyon line Bd21||Bd5||16555443||16556176||Bradi5g12916.1.v2.1||-1||CDS||599034135||2059	599034135	0.003401	0	0	FALSE						1	44
>Brachypodium distachyon line Bd21||Bd2||18686560||18687624||Bradi2g21317.2.v2.1||1||CDS||598936923||23432	598936923	0.003413	0	0	TRUE	1	1	1	1		1	37
>Brachypodium distachyon line Bd21||Bd4||35244547||35248953||Bradi4g29650.1.v2.1||1||CDS||599016476||8820	599016476	0.003413	0	0	TRUE	1	1		1		1	43
>Brachypodium distachyon line Bd21||Bd4||15197131||15197565||Bradi4g14620.1.v2.1||-1||CDS||599009422||15566	599009422	0.003425	0	0	FALSE						2	42
>Brachypodium distachyon line Bd21||Bd1||49123899||49124357||Bradi1g50245.1.v2.1||1||CDS||598905214||25486	598905214	0.003436	0	0	FALSE						1	41
>Brachypodium distachyon line Bd21||Bd3||42584742||42586973||Bradi3g40370.1.v2.1||1||CDS||598986424||28225	598986424	0.003436	0	0	TRUE	1	1		1		1	48
>Brachypodium distachyon line Bd21||Bd1||41561580||41562467||Bradi1g43531.1.v2.1||-1||CDS||598899097||1334	598899097	0.003448	0	0	TRUE	1	1	1			1	44
>Brachypodium distachyon line Bd21||Bd2||31689095||31691033||Bradi2g31740.1.v2.1||1||CDS||598941149||16656	598941149	0.003448	0	0	FALSE						2	39
>Brachypodium distachyon line Bd21||Bd4||2170729||2172222||Bradi4g02925.1.v2.1||1||CDS||599000820||8347	599000820	0.003448	0	0	TRUE	1	1		1		1	43
>Brachypodium distachyon line Bd21||Bd1||48406848||48407567||Bradi1g49390.1.v2.1||-1||CDS||598904801||21645	598904801	0.00346	0	0	FALSE						1	47
>Brachypodium distachyon line Bd21||Bd2||16139248||16142789||Bradi2g18227.1.v2.1||1||CDS||598935274||9460	598935274	0.00346	0	0	FALSE						1	32
>Brachypodium distachyon line Bd21||Bd2||50263123||50263569||Bradi2g50308.1.v2.1||1||CDS||598953915||33697	598953915	0.00346	0	0	FALSE						1	33
>Brachypodium distachyon line Bd21||Bd2||53412789||53416513||Bradi2g54460.2.v2.1||1||CDS||598956053||40951	598956053	0.00346	0	0	TRUE	1	1	1	1		2	31
>Brachypodium distachyon line Bd21||Bd3||42357568||42358653||Bradi3g40070.1.v2.1||-1||CDS||598986270||5727	598986270	0.00346	0	0	TRUE	1	1	1	1		2	49
>Brachypodium distachyon line Bd21||Bd4||34823126||34823479||Bradi4g29285.2.v2.1||-1||CDS||599016284||13059	599016284	0.00346	0	0	TRUE	1	1				1	43
>Brachypodium distachyon line Bd21||Bd1||3383561||3384898||Bradi1g05090.1.v2.1||-1||CDS||598877517||15662	598877517	0.003472	0	0	TRUE	1	1		1		1	41
>Brachypodium distachyon line Bd21||Bd3||21809777||21820845||Bradi3g22600.3.v2.1||1||CDS||598976098||18006	598976098	0.003472	0	0	FALSE						1	38
>Brachypodium distachyon line Bd21||Bd4||40145924||40147381||Bradi4g34430.1.v2.1||1||CDS||599020667||30045	599020667	0.003472	0	0	TRUE	1	1	1	1		1	49
>Brachypodium distachyon line Bd21||Bd5||4680495||4681258||Bradi5g03746.1.v2.1||1||CDS||599030363||30074	599030363	0.003472	0	0	FALSE						1	32
>Brachypodium distachyon line Bd21||Bd2||3163035||3163799||Bradi2g04497.1.v2.1||-1||CDS||598926218||23836	598926218	0.003484	0	0	FALSE						1	47
>Brachypodium distachyon line Bd21||Bd5||26321170||26324024||Bradi5g24640.1.v2.1||1||CDS||599042706||39029	599042706	0.003484	0	0	TRUE	1	1				1	50
>Brachypodium distachyon line Bd21||Bd1||73336351||73336686||Bradi1g76450.1.v2.1||1||CDS||598922676||20867	598922676	0.003497	0	0	TRUE	1	1		1		1	50
>Brachypodium distachyon line Bd21||Bd3||55644432||55657528||Bradi3g55350.1.v2.1||1||CDS||598996494||15536	598996494	0.003497	0	0	TRUE	1	1		1		1	26
>Brachypodium distachyon line Bd21||Bd1||68831285||68832343||Bradi1g70120.1.v2.1||1||CDS||598919754||23819	598919754	0.003509	0	0	FALSE						2	43
>Brachypodium distachyon line Bd21||Bd3||44231713||44234082||Bradi3g42690.1.v2.1||1||CDS||598987569||42714	598987569	0.003509	0	0	TRUE	1	1		1		1	37
>Brachypodium distachyon line Bd21||Bd4||34326841||34330267||Bradi4g28860.1.v2.1||1||CDS||599016024||31302	599016024	0.003509	0	0	TRUE	1	1		1		1	41
>Brachypodium distachyon line Bd21||Bd4||34593049||34593898||Bradi4g29094.1.v2.1||1||CDS||599016168||6672	599016168	0.003509	0	0	FALSE						1	34
>Brachypodium distachyon line Bd21||Bd5||8573310||8573501||Bradi5g06485.1.v2.1||-1||CDS||599031070||30077	599031070	0.003509	0	0	FALSE						1	48
>Brachypodium distachyon line Bd21||Bd2||18153062||18159560||Bradi2g20687.1.v2.1||-1||CDS||598936614||20896	598936614	0.003521	0	0	TRUE	1	1	1	1		1	42
>Brachypodium distachyon line Bd21||Bd2||52995437||52999048||Bradi2g53950.1.v2.1||-1||CDS||598955793||16290	598955793	0.003521	0	0	TRUE	1	1		1		1	47
>Brachypodium distachyon line Bd21||Bd3||48388615||48389574||Bradi3g46500.1.v2.1||-1||CDS||598989639||21028	598989639	0.003521	0	0	TRUE	1	1	1	1		1	46
>Brachypodium distachyon line Bd21||Bd3||17503421||17503768||Bradi3g18912.1.v2.1||1||CDS||598972308||38417	598972308	0.003534	0	0	FALSE						1	30
>Brachypodium distachyon line Bd21||Bd4||1018671||1023787||Bradi4g01526.1.v2.1||-1||CDS||599000017||10471	599000017	0.003534	0	0	TRUE	1	1		1		2	49
>Brachypodium distachyon line Bd21||Bd4||17793116||17794105||Bradi4g16940.2.v2.1||-1||CDS||599010546||21078	599010546	0.003534	0	0	FALSE						1	44
>Brachypodium distachyon line Bd21||Bd4||46576616||46576864||Bradi4g42481.1.v2.1||-1||CDS||599027117||24089	599027117	0.003534	0	0	TRUE	1	1	1	1		2	47
>Brachypodium distachyon line Bd21||Bd5||16780459||16783430||Bradi5g13150.1.v2.1||1||CDS||599034249||7581	599034249	0.003546	0	0	FALSE						2	47
>Brachypodium distachyon line Bd21||Bd1||7168635||7170489||Bradi1g09980.1.v2.1||1||CDS||598880146||16929	598880146	0.003559	0	0	TRUE	1	1		1		1	44
>Brachypodium distachyon line Bd21||Bd1||46639578||46641640||Bradi1g47693.1.v2.1||1||CDS||598903856||6412	598903856	0.003571	0	0	FALSE						2	50
>Brachypodium distachyon line Bd21||Bd1||69045589||69052777||Bradi1g70450.1.v2.1||1||CDS||598919923||9829	598919923	0.003571	0	0	TRUE	1	1				1	31
>Brachypodium distachyon line Bd21||Bd2||26293603||26294800||Bradi2g27430.1.v2.1||-1||CDS||598940139||16653	598940139	0.003571	0	0	TRUE	1	1	1			2	49
>Brachypodium distachyon line Bd21||Bd4||31854469||31857756||Bradi4g26690.2.v2.1||1||CDS||599014794||23628	599014794	0.003571	0	0	TRUE	1					1	44
>Brachypodium distachyon line Bd21||Bd2||41451642||41452883||Bradi2g41160.1.v2.1||-1||CDS||598949204||6074	598949204	0.003584	0	0	FALSE						1	39
>Brachypodium distachyon line Bd21||Bd2||54406464||54406886||Bradi2g55886.1.v2.1||1||CDS||598956813||20523	598956813	0.003584	0	0	TRUE	1	1		1		1	47
>Brachypodium distachyon line Bd21||Bd2||58593178||58595918||Bradi2g61450.1.v2.1||1||CDS||598959693||42651	598959693	0.003584	0	0	FALSE						1	40
>Brachypodium distachyon line Bd21||Bd3||55599400||55606776||Bradi3g55277.1.v2.1||1||CDS||598996461||1569	598996461	0.003584	0	0	TRUE	1	1		1		1	48
>Brachypodium distachyon line Bd21||Bd4||44109281||44112349||Bradi4g39390.2.v2.1||1||CDS||599025416||30878	599025416	0.003584	0	0	FALSE						1	42
>Brachypodium distachyon line Bd21||Bd5||14699801||14702023||Bradi5g11010.2.v2.1||1||CDS||599033244||9692	599033244	0.003584	0	0	FALSE						1	41
>Brachypodium distachyon line Bd21||Bd4||14567237||14571318||Bradi4g14040.1.v2.1||1||CDS||599009135||22335	599009135	0.003597	0	0	TRUE	1	1				1	50
>Brachypodium distachyon line Bd21||Bd4||31693873||31696404||Bradi4g26420.2.v2.1||1||CDS||599014646||3732	599014646	0.003597	0	0	TRUE	1	1		1		1	43
>Brachypodium distachyon line Bd21||Bd1||14038987||14041418||Bradi1g17510.2.v2.1||1||CDS||598883926||35232	598883926	0.00361	0	0	TRUE	1	1	1	1		1	50
>Brachypodium distachyon line Bd21||Bd2||25455136||25456820||Bradi2g26720.1.v2.1||1||CDS||598939732||15394	598939732	0.00361	0	0	TRUE	1	1		1		1	42
>Brachypodium distachyon line Bd21||Bd4||6694057||6696044||Bradi4g07780.1.v2.1||1||CDS||599003338||5386	599003338	0.00361	0	0	FALSE						1	31
>Brachypodium distachyon line Bd21||Bd5||9245202||9245597||Bradi5g06903.1.v2.1||1||CDS||599031155||23257	599031155	0.00361	0	0	FALSE						1	40
>Brachypodium distachyon line Bd21||Bd1||27371929||27373056||Bradi1g31813.1.v2.1||1||CDS||598894001||24592	598894001	0.003623	0	0	FALSE						1	49
>Brachypodium distachyon line Bd21||Bd4||1575548||1578601||Bradi4g02410.1.v2.1||1||CDS||599000474||32962	599000474	0.003623	0	0	FALSE						1	35
>Brachypodium distachyon line Bd21||Bd4||31922296||31926718||Bradi4g26790.1.v2.1||1||CDS||599014836||41508	599014836	0.003623	0	0	TRUE	1	1	1			1	45
>Brachypodium distachyon line Bd21||Bd5||24375800||24377592||Bradi5g21730.1.v2.1||1||CDS||599041145||19457	599041145	0.003623	0	0	FALSE						2	44
>Brachypodium distachyon line Bd21||Bd1||15182685||15183302||Bradi1g18960.2.v2.1||1||CDS||598884715||27139	598884715	0.003636	0	0	TRUE	1	1	1	1		1	48
>Brachypodium distachyon line Bd21||Bd1||70041865||70044288||Bradi1g71860.1.v2.1||1||CDS||598920612||2190	598920612	0.003636	0	0	TRUE	1	1		1		1	35
>Brachypodium distachyon line Bd21||Bd3||15963893||15965999||Bradi3g17590.1.v2.1||1||CDS||598971450||17168	598971450	0.003643	0	0	TRUE	1					1	50
>Brachypodium distachyon line Bd21||Bd1||19941772||19943226||Bradi1g24667.1.v2.1||-1||CDS||598890071||28434	598890071	0.00365	0	0	FALSE						2	44
>Brachypodium distachyon line Bd21||Bd3||51027356||51028281||Bradi3g49700.1.v2.1||-1||CDS||598993631||693	598993631	0.00365	0	0	TRUE	1	1	1	1		1	36
>Brachypodium distachyon line Bd21||Bd3||3939864||3942185||Bradi3g05583.1.v2.1||-1||CDS||598965277||12080	598965277	0.003663	0	0	TRUE	1	1		1		1	50
>Brachypodium distachyon line Bd21||Bd3||35037275||35037940||Bradi3g32620.1.v2.1||1||CDS||598980407||3645	598980407	0.003663	0	0	TRUE	1	1		1		1	46
>Brachypodium distachyon line Bd21||Bd3||41530252||41535559||Bradi3g39073.1.v2.1||-1||CDS||598985773||9178	598985773	0.003663	0	0	FALSE						1	20
>Brachypodium distachyon line Bd21||Bd4||48196545||48199112||Bradi4g44750.1.v2.1||-1||CDS||599028279||2905	599028279	0.003663	0	0	TRUE	1			1		1	43
>Brachypodium distachyon line Bd21||Bd2||51588792||51589502||Bradi2g52026.1.v2.1||-1||CDS||598954811||28127	598954811	0.003676	0	0	TRUE	1	1	1	1		2	48
>Brachypodium distachyon line Bd21||Bd2||50865212||50866345||Bradi2g51190.1.v2.1||-1||CDS||598954348||3151	598954348	0.00369	0	0	FALSE						1	39
>Brachypodium distachyon line Bd21||Bd2||53399534||53399797||Bradi2g54430.1.v2.1||-1||CDS||598956042||36263	598956042	0.00369	0	0	TRUE	1	1	1	1		1	50
>Brachypodium distachyon line Bd21||Bd2||58307202||58307489||Bradi2g61100.1.v2.1||-1||CDS||598959529||15887	598959529	0.00369	0	0	TRUE	1	1		1		1	41
>Brachypodium distachyon line Bd21||Bd5||6285451||6285702||Bradi5g04850.1.v2.1||1||CDS||599030707||4603	599030707	0.00369	0	0	FALSE						2	31
>Brachypodium distachyon line Bd21||Bd2||41652795||41653823||Bradi2g41380.1.v2.1||-1||CDS||598949336||19208	598949336	0.003704	0	0	TRUE	1	1				1	44
>Brachypodium distachyon line Bd21||Bd4||33632570||33634033||Bradi4g28226.1.v2.1||1||CDS||599015618||30455	599015618	0.003704	0	0	FALSE						2	37
>Brachypodium distachyon line Bd21||Bd2||5831117||5831575||Bradi2g07480.1.v2.1||-1||CDS||598927603||11562	598927603	0.003717	0	0	TRUE	1	1				1	50
>Brachypodium distachyon line Bd21||Bd3||51194446||51194745||Bradi3g49900.1.v2.1||-1||CDS||598993713||35496	598993713	0.003717	0	0	TRUE	1		1	1		1	38
>Brachypodium distachyon line Bd21||Bd2||57659544||57660417||Bradi2g60240.1.v2.1||1||CDS||598959037||21356	598959037	0.003731	0	0	FALSE						2	30
>Brachypodium distachyon line Bd21||Bd5||377037||391055||Bradi5g00430.1.v2.1||1||CDS||599028673||41546	599028673	0.003731	0	0	FALSE						1	42
>Brachypodium distachyon line Bd21||Bd1||14790260||14791525||Bradi1g18426.1.v2.1||-1||CDS||598884431||35234	598884431	0.003759	0	0	FALSE						2	49
>Brachypodium distachyon line Bd21||Bd3||47533631||47543800||Bradi3g45427.1.v2.1||-1||CDS||598989127||18046	598989127	0.003759	0	0	FALSE						1	45
>Brachypodium distachyon line Bd21||Bd1||19226451||19232140||Bradi1g23900.1.v2.1||1||CDS||598889635||14848	598889635	0.003774	0	0	TRUE	1	1		1		1	45
>Brachypodium distachyon line Bd21||Bd2||5869981||5870454||Bradi2g07535.1.v2.1||-1||CDS||598927634||24677	598927634	0.003774	0	0	FALSE						1	30
>Brachypodium distachyon line Bd21||Bd4||14474581||14474880||Bradi4g13965.1.v2.1||1||CDS||599009068||36812	599009068	0.003774	0	0	FALSE						1	23
>Brachypodium distachyon line Bd21||Bd5||2961475||2963088||Bradi5g02730.1.v2.1||-1||CDS||599029765||33463	599029765	0.003774	0	0	FALSE						2	49
>Brachypodium distachyon line Bd21||Bd1||21303534||21304689||Bradi1g26215.1.v2.1||1||CDS||598890849||15694	598890849	0.003788	0	0	FALSE						1	34
>Brachypodium distachyon line Bd21||Bd3||18594926||18599431||Bradi3g19700.1.v2.1||1||CDS||598972754||13359	598972754	0.003788	0	0	TRUE		1				1	38
>Brachypodium distachyon line Bd21||Bd4||27171404||27172754||Bradi4g22660.1.v2.1||-1||CDS||599012792||31292	599012792	0.003788	0	0	TRUE	1	1				1	42
>Brachypodium distachyon line Bd21||Bd2||49249355||49253580||Bradi2g49050.1.v2.1||1||CDS||598953257||11622	598953257	0.003802	0	0	FALSE						1	47
>Brachypodium distachyon line Bd21||Bd4||1160677||1163676||Bradi4g01770.1.v2.1||1||CDS||599000122||12181	599000122	0.003802	0	0	TRUE		1				1	47
>Brachypodium distachyon line Bd21||Bd4||44592756||44596386||Bradi4g39927.1.v2.1||1||CDS||599025706||25361	599025706	0.003802	0	0	FALSE						1	37
>Brachypodium distachyon line Bd21||Bd1||62975773||62979282||Bradi1g63560.1.v2.1||1||CDS||598914106||27211	598914106	0.003817	0	0	TRUE	1	1		1		1	49
>Brachypodium distachyon line Bd21||Bd1||7677834||7678541||Bradi1g10610.1.v2.1||-1||CDS||598880454||19053	598880454	0.003831	0	0	TRUE	1	1		1		1	49
>Brachypodium distachyon line Bd21||Bd1||43002826||43004355||Bradi1g44620.1.v2.1||1||CDS||598899679||33970	598899679	0.003831	0	0	TRUE	1	1		1		2	32
>Brachypodium distachyon line Bd21||Bd2||50655394||50660062||Bradi2g50927.2.v2.1||-1||CDS||598954226||37101	598954226	0.003831	0	0	TRUE	1	1				1	46
>Brachypodium distachyon line Bd21||Bd3||59154856||59157882||Bradi3g60070.1.v2.1||1||CDS||598998760||34192	598998760	0.003831	0	0	TRUE	1	1		1		1	38
>Brachypodium distachyon line Bd21||Bd1||14482952||14483568||Bradi1g17884.1.v2.1||1||CDS||598884130||36081	598884130	0.003846	0	0	FALSE						1	43
>Brachypodium distachyon line Bd21||Bd1||21774493||21774976||Bradi1g26733.1.v2.1||1||CDS||598891173||24581	598891173	0.003846	0	0	FALSE						1	45
>Brachypodium distachyon line Bd21||Bd1||15997950||15999014||Bradi1g19990.1.v2.1||-1||CDS||598885206||21185	598885206	0.003861	0	0	FALSE						1	39
>Brachypodium distachyon line Bd21||Bd1||64017565||64018908||Bradi1g64560.1.v2.1||-1||CDS||598914603||23809	598914603	0.003861	0	0	FALSE						1	46
>Brachypodium distachyon line Bd21||Bd2||34159717||34161173||Bradi2g34071.1.v2.1||-1||CDS||598941976||24708	598941976	0.003861	0	0	FALSE						1	44
>Brachypodium distachyon line Bd21||Bd2||35210854||35212166||Bradi2g35057.1.v2.1||1||CDS||598942496||31105	598942496	0.003861	0	0	TRUE	1	1	1	1		1	42
>Brachypodium distachyon line Bd21||Bd3||13070003||13070236||Bradi3g14765.1.v2.1||1||CDS||598969895||247	598969895	0.003876	0	0	FALSE						2	44
>Brachypodium distachyon line Bd21||Bd3||30055243||30057959||Bradi3g28630.2.v2.1||-1||CDS||598978367||38029	598978367	0.003876	0	0	TRUE		1				1	39
>Brachypodium distachyon line Bd21||Bd4||35615812||35621665||Bradi4g29870.1.v2.1||1||CDS||599016608||21941	599016608	0.003876	0	0	TRUE	1	1	1	1		2	33
>Brachypodium distachyon line Bd21||Bd2||43697507||43698554||Bradi2g43178.1.v2.1||-1||CDS||598950324||9910	598950324	0.003891	0	0	FALSE						10	36
>Brachypodium distachyon line Bd21||Bd2||57330073||57331191||Bradi2g59641.1.v2.1||1||CDS||598958764||34100	598958764	0.003891	0	0	FALSE						1	40
>Brachypodium distachyon line Bd21||Bd3||38251011||38251844||Bradi3g35956.1.v2.1||1||CDS||598984192||23981	598984192	0.003891	0	0	TRUE		1				1	46
>Brachypodium distachyon line Bd21||Bd1||68967182||68967685||Bradi1g70306.1.v2.1||1||CDS||598919845||19585	598919845	0.003906	0	0	FALSE						1	38
>Brachypodium distachyon line Bd21||Bd1||70435691||70440263||Bradi1g72417.1.v2.1||1||CDS||598920872||26803	598920872	0.003906	0	0	TRUE	1	1				2	28
>Brachypodium distachyon line Bd21||Bd2||44526431||44527052||Bradi2g44020.1.v2.1||1||CDS||598950748||18381	598950748	0.003906	0	0	TRUE	1	1		1		1	40
>Brachypodium distachyon line Bd21||Bd2||45888760||45889943||Bradi2g45480.1.v2.1||-1||CDS||598951398||37090	598951398	0.003906	0	0	TRUE	1	1		1		1	47
>Brachypodium distachyon line Bd21||Bd3||17757000||17760115||Bradi3g19087.1.v2.1||1||CDS||598972409||38418	598972409	0.003906	0	0	TRUE	1	1				1	48
>Brachypodium distachyon line Bd21||Bd3||35454797||35458320||Bradi3g33040.1.v2.1||-1||CDS||598980626||10842	598980626	0.003906	0	0	TRUE	1	1	1	1		1	45
>Brachypodium distachyon line Bd21||Bd3||57599771||57601932||Bradi3g57920.1.v2.1||-1||CDS||598997766||41063	598997766	0.003906	0	0	FALSE						1	47
>Brachypodium distachyon line Bd21||Bd5||16671142||16671315||Bradi5g13010.1.v2.1||-1||CDS||599034179||20712	599034179	0.003906	0	0	TRUE	1			1		1	49
>Brachypodium distachyon line Bd21||Bd1||19435789||19438026||Bradi1g24147.3.v2.1||1||CDS||598889791||38200	598889791	0.003922	0	0	TRUE	1	1		1		1	46
>Brachypodium distachyon line Bd21||Bd1||22388172||22389659||Bradi1g27290.2.v2.1||1||CDS||598891462||18660	598891462	0.003922	0	0	TRUE	1	1		1		2	49
>Brachypodium distachyon line Bd21||Bd1||49805820||49807290||Bradi1g51140.1.v2.1||1||CDS||598905686||11507	598905686	0.003922	0	0	TRUE	1	1		1		1	44
>Brachypodium distachyon line Bd21||Bd2||3824264||3829255||Bradi2g05234.2.v2.1||-1||CDS||598926586||8602	598926586	0.003922	0	0	TRUE	1	1		1		1	40
>Brachypodium distachyon line Bd21||Bd2||19451105||19454054||Bradi2g22020.1.v2.1||1||CDS||598937160||38315	598937160	0.003922	0	0	TRUE	1	1	1	1		1	50
>Brachypodium distachyon line Bd21||Bd2||34437036||34442708||Bradi2g34350.1.v2.1||1||CDS||598942151||13279	598942151	0.003922	0	0	TRUE	1	1		1		1	48
>Brachypodium distachyon line Bd21||Bd3||24913978||24915010||Bradi3g25181.1.v2.1||1||CDS||598976798||15064	598976798	0.003937	0	0	FALSE						2	37
>Brachypodium distachyon line Bd21||Bd4||7447959||7449332||Bradi4g08395.1.v2.1||1||CDS||599003704||32123	599003704	0.003937	0	0	FALSE						2	34
>Brachypodium distachyon line Bd21||Bd2||12769427||12771640||Bradi2g14120.1.v2.1||1||CDS||598933378||19175	598933378	0.003968	0	0	TRUE	1	1				2	26
>Brachypodium distachyon line Bd21||Bd2||49047396||49048784||Bradi2g48820.1.v2.1||1||CDS||598953154||10769	598953154	0.003968	0	0	TRUE				1		1	42
>Brachypodium distachyon line Bd21||Bd3||3134931||3137497||Bradi3g04567.1.v2.1||1||CDS||598964763||8254	598964763	0.003968	0	0	FALSE						1	35
>Brachypodium distachyon line Bd21||Bd3||3195504||3199265||Bradi3g04655.1.v2.1||1||CDS||598964829||36284	598964829	0.003968	0	0	FALSE						1	33
>Brachypodium distachyon line Bd21||Bd4||40946642||40947682||Bradi4g35410.1.v2.1||1||CDS||599023374||21505	599023374	0.003984	0	0	TRUE	1	1		1		1	43
>Brachypodium distachyon line Bd21||Bd5||16595855||16596509||Bradi5g12960.1.v2.1||-1||CDS||599034148||7580	599034148	0.003984	0	0	FALSE						1	43
>Brachypodium distachyon line Bd21||Bd1||12194423||12205388||Bradi1g15260.1.v2.1||-1||CDS||598882992||24565	598882992	0.004	0	0	FALSE						1	32
>Brachypodium distachyon line Bd21||Bd1||74253678||74259917||Bradi1g77780.1.v2.1||-1||CDS||598923352||7738	598923352	0.004016	0	0	TRUE	1	1				1	48
>Brachypodium distachyon line Bd21||Bd3||777033||779984||Bradi3g01240.1.v2.1||1||CDS||598962924||42226	598962924	0.004016	0	0	TRUE	1	1				1	48
>Brachypodium distachyon line Bd21||Bd3||13227894||13229153||Bradi3g14900.1.v2.1||1||CDS||598969968||31170	598969968	0.004016	0	0	TRUE	1	1				1	47
>Brachypodium distachyon line Bd21||Bd3||36718100||36723005||Bradi3g34240.1.v2.1||1||CDS||598981239||13819	598981239	0.004016	0	0	TRUE	1	1				1	33
>Brachypodium distachyon line Bd21||Bd4||6342368||6343441||Bradi4g07460.1.v2.1||1||CDS||599003151||11748	599003151	0.004016	0	0	FALSE						1	39
>Brachypodium distachyon line Bd21||Bd5||17332846||17333817||Bradi5g13750.1.v2.1||-1||CDS||599034563||12273	599034563	0.004016	0	0	FALSE						1	29
>Brachypodium distachyon line Bd21||Bd3||41271659||41276292||Bradi3g38730.1.v2.1||1||CDS||598985636||36760	598985636	0.004032	0	0	TRUE	1	1		1		1	48
>Brachypodium distachyon line Bd21||Bd5||20585529||20588563||Bradi5g17230.1.v2.1||-1||CDS||599038848||30508	599038848	0.004032	0	0	FALSE						1	50
>Brachypodium distachyon line Bd21||Bd1||15225376||15227005||Bradi1g19030.1.v2.1||1||CDS||598884745||39924	598884745	0.004049	0	0	TRUE	1	1		1		2	42
>Brachypodium distachyon line Bd21||Bd1||48876459||48877023||Bradi1g49972.1.v2.1||1||CDS||598905092||16577	598905092	0.004049	0	0	TRUE	1	1		1		1	50
>Brachypodium distachyon line Bd21||Bd2||53672732||53679437||Bradi2g54830.2.v2.1||1||CDS||598956232||31137	598956232	0.004049	0	0	FALSE						1	47
>Brachypodium distachyon line Bd21||Bd1||5524938||5532018||Bradi1g07810.1.v2.1||1||CDS||598879041||19479	598879041	0.004065	0	0	TRUE		1	1	1		1	34
>Brachypodium distachyon line Bd21||Bd1||55594656||55596573||Bradi1g56702.1.v2.1||-1||CDS||598908542||23379	598908542	0.004065	0	0	FALSE						1	26
>Brachypodium distachyon line Bd21||Bd1||59329058||59329944||Bradi1g59974.1.v2.1||1||CDS||598912307||35296	598912307	0.004065	0	0	FALSE						1	28
>Brachypodium distachyon line Bd21||Bd3||33973757||33974625||Bradi3g31660.2.v2.1||1||CDS||598979915||9166	598979915	0.004065	0	0	FALSE						1	37
>Brachypodium distachyon line Bd21||Bd2||26139492||26142748||Bradi2g27322.1.v2.1||1||CDS||598940086||37061	598940086	0.004082	0	0	FALSE						1	36
>Brachypodium distachyon line Bd21||Bd1||2787180||2788085||Bradi1g04110.1.v2.1||1||CDS||598877040||27553	598877040	0.004098	0	0	TRUE	1	1	1	1		1	45
>Brachypodium distachyon line Bd21||Bd1||60715971||60717188||Bradi1g61070.1.v2.1||1||CDS||598912944||5556	598912944	0.004098	0	0	TRUE	1	1		1		1	48
>Brachypodium distachyon line Bd21||Bd3||52084040||52086230||Bradi3g50886.1.v2.1||1||CDS||598994196||26129	598994196	0.004098	0	0	FALSE						1	25
>Brachypodium distachyon line Bd21||Bd5||13310076||13310541||Bradi5g09958.1.v2.1||-1||CDS||599032595||34280	599032595	0.004098	0	0	TRUE		1				1	37
>Brachypodium distachyon line Bd21||Bd1||44288896||44290077||Bradi1g45780.3.v2.1||1||CDS||598900348||17835	598900348	0.004115	0	0	FALSE						1	50
>Brachypodium distachyon line Bd21||Bd2||7077393||7078442||Bradi2g08702.1.v2.1||1||CDS||598928259||32777	598928259	0.004115	0	0	FALSE						1	30
>Brachypodium distachyon line Bd21||Bd1||50033751||50034908||Bradi1g51350.1.v2.1||1||CDS||598905788||11937	598905788	0.004132	0	0	TRUE	1	1		1		1	48
>Brachypodium distachyon line Bd21||Bd4||42141121||42141480||Bradi4g36866.1.v2.1||1||CDS||599024074||18565	599024074	0.004132	0	0	FALSE						1	22
>Brachypodium distachyon line Bd21||Bd1||66079007||66079483||Bradi1g67080.1.v2.1||-1||CDS||598915875||6448	598915875	0.004149	0	0	TRUE		1		1		2	48
>Brachypodium distachyon line Bd21||Bd3||59638893||59640599||Bradi3g60740.2.v2.1||-1||CDS||598999135||21897	598999135	0.004149	0	0	FALSE						2	48
>Brachypodium distachyon line Bd21||Bd1||27029404||27029976||Bradi1g31456.1.v2.1||-1||CDS||598893799||24590	598893799	0.004167	0	0	FALSE						1	45
>Brachypodium distachyon line Bd21||Bd2||6760520||6762566||Bradi2g08360.2.v2.1||1||CDS||598928045||27674	598928045	0.004167	0	0	TRUE	1	1				2	49
>Brachypodium distachyon line Bd21||Bd2||16318411||16318821||Bradi2g18410.1.v2.1||1||CDS||598935344||39176	598935344	0.004167	0	0	FALSE						2	49
>Brachypodium distachyon line Bd21||Bd3||40668920||40670618||Bradi3g38144.1.v2.1||-1||CDS||598985307||25686	598985307	0.004175	0	0	FALSE						1	34
>Brachypodium distachyon line Bd21||Bd1||21091120||21091749||Bradi1g25950.1.v2.1||1||CDS||598890710||42472	598890710	0.004184	0	0	TRUE	1	1				1	48
>Brachypodium distachyon line Bd21||Bd1||45396388||45397020||Bradi1g46630.1.v2.1||1||CDS||598903258||9787	598903258	0.004184	0	0	TRUE		1				1	48
>Brachypodium distachyon line Bd21||Bd1||49112184||49117048||Bradi1g50230.1.v2.1||1||CDS||598905207||22526	598905207	0.004184	0	0	TRUE	1					1	46
>Brachypodium distachyon line Bd21||Bd3||5686260||5687387||Bradi3g07510.2.v2.1||1||CDS||598966331||30733	598966331	0.004184	0	0	FALSE						1	36
>Brachypodium distachyon line Bd21||Bd4||31757188||31758684||Bradi4g26560.1.v2.1||-1||CDS||599014724||36832	599014724	0.004184	0	0	TRUE	1	1	1			1	44
>Brachypodium distachyon line Bd21||Bd1||12001855||12002934||Bradi1g15000.1.v2.1||1||CDS||598882873||16936	598882873	0.004202	0	0	TRUE		1				1	40
>Brachypodium distachyon line Bd21||Bd2||5293413||5294027||Bradi2g06880.2.v2.1||-1||CDS||598927328||23414	598927328	0.004202	0	0	FALSE						1	45
>Brachypodium distachyon line Bd21||Bd2||36993635||36998081||Bradi2g36660.1.v2.1||1||CDS||598943247||6923	598943247	0.004202	0	0	TRUE	1	1				1	50
>Brachypodium distachyon line Bd21||Bd3||33071225||33071914||Bradi3g30796.1.v2.1||1||CDS||598979657||28205	598979657	0.004202	0	0	FALSE						1	29
>Brachypodium distachyon line Bd21||Bd4||35903350||35903775||Bradi4g30120.1.v2.1||-1||CDS||599016731||31303	599016731	0.004202	0	0	TRUE		1		1		2	41
>Brachypodium distachyon line Bd21||Bd1||6009265||6010120||Bradi1g08517.1.v2.1||1||CDS||598879433||14406	598879433	0.004219	0	0	TRUE	1	1		1		1	38
>Brachypodium distachyon line Bd21||Bd2||17622385||17625324||Bradi2g20080.1.v2.1||1||CDS||598936293||13256	598936293	0.004219	0	0	TRUE	1	1		1		2	39
>Brachypodium distachyon line Bd21||Bd2||58634284||58637805||Bradi2g61500.2.v2.1||1||CDS||598959721||11646	598959721	0.004219	0	0	TRUE	1			1		2	36
>Brachypodium distachyon line Bd21||Bd1||57201117||57201896||Bradi1g58070.1.v2.1||-1||CDS||598911324||3881	598911324	0.004237	0	0	TRUE	1	1		1		1	45
>Brachypodium distachyon line Bd21||Bd1||66758205||66758654||Bradi1g67910.1.v2.1||1||CDS||598916255||39128	598916255	0.004237	0	0	TRUE	1	1		1		1	48
>Brachypodium distachyon line Bd21||Bd2||5871941||5873945||Bradi2g07540.2.v2.1||1||CDS||598927637||25979	598927637	0.004237	0	0	TRUE	1	1		1		1	49
>Brachypodium distachyon line Bd21||Bd3||58646441||58649832||Bradi3g59400.1.v2.1||1||CDS||598998416||16792	598998416	0.004255	0	0	TRUE	1	1		1		1	48
>Brachypodium distachyon line Bd21||Bd3||36620444||36621460||Bradi3g34141.1.v2.1||-1||CDS||598981186||34160	598981186	0.004264	0	0	FALSE						1	38
>Brachypodium distachyon line Bd21||Bd1||4930660||4934112||Bradi1g07060.1.v2.1||-1||CDS||598878693||430	598878693	0.004274	0	0	TRUE	1	1		1		1	36
>Brachypodium distachyon line Bd21||Bd1||44622324||44625412||Bradi1g46090.1.v2.1||-1||CDS||598900531||9786	598900531	0.004274	0	0	TRUE	1	1	1	1		1	45
>Brachypodium distachyon line Bd21||Bd1||30179646||30182291||Bradi1g34490.1.v2.1||1||CDS||598895485||11487	598895485	0.00431	0	0	TRUE	1	1		1		2	48
>Brachypodium distachyon line Bd21||Bd3||8257501||8262352||Bradi3g10110.1.v2.1||1||CDS||598967741||29042	598967741	0.00431	0	0	TRUE	1	1				1	43
>Brachypodium distachyon line Bd21||Bd1||54365565||54366508||Bradi1g55591.1.v2.1||1||CDS||598908010||11944	598908010	0.00432	0	0	FALSE						1	42
>Brachypodium distachyon line Bd21||Bd4||3912664||3913593||Bradi4g04770.2.v2.1||-1||CDS||599001814||1586	599001814	0.004329	0	0	FALSE						2	46
>Brachypodium distachyon line Bd21||Bd4||39446694||39447044||Bradi4g33650.1.v2.1||-1||CDS||599020175||35573	599020175	0.004329	0	0	TRUE	1	1		1		1	47
>Brachypodium distachyon line Bd21||Bd1||19335827||19340239||Bradi1g24070.1.v2.1||1||CDS||598889737||15267	598889737	0.004348	0	0	FALSE						1	24
>Brachypodium distachyon line Bd21||Bd2||44456665||44458143||Bradi2g43940.1.v2.1||-1||CDS||598950719||6080	598950719	0.004348	0	0	FALSE						1	45
>Brachypodium distachyon line Bd21||Bd2||59105099||59106383||Bradi2g62380.2.v2.1||-1||CDS||598962186||29025	598962186	0.004348	0	0	TRUE	1					1	31
>Brachypodium distachyon line Bd21||Bd4||9240315||9240890||Bradi4g09776.1.v2.1||1||CDS||599006958||41485	599006958	0.004348	0	0	FALSE						1	27
>Brachypodium distachyon line Bd21||Bd4||21772937||21784971||Bradi4g19100.2.v2.1||1||CDS||599011268||27456	599011268	0.004348	0	0	FALSE						1	44
>Brachypodium distachyon line Bd21||Bd1||13967737||13968926||Bradi1g17430.1.v2.1||-1||CDS||598883892||20771	598883892	0.004367	0	0	TRUE	1	1	1			1	46
>Brachypodium distachyon line Bd21||Bd3||54251036||54254846||Bradi3g53530.1.v2.1||1||CDS||598995496||20607	598995496	0.004367	0	0	FALSE						1	39
>Brachypodium distachyon line Bd21||Bd4||28866925||28867870||Bradi4g23920.1.v2.1||1||CDS||599013364||16835	599013364	0.004367	0	0	FALSE						2	30
>Brachypodium distachyon line Bd21||Bd1||50678595||50680594||Bradi1g52050.1.v2.1||-1||CDS||598906138||31874	598906138	0.004386	0	0	TRUE				1		1	43
>Brachypodium distachyon line Bd21||Bd2||13607782||13609698||Bradi2g15210.2.v2.1||1||CDS||598933842||1808	598933842	0.004386	0	0	TRUE	1	1		1		2	48
>Brachypodium distachyon line Bd21||Bd2||44571798||44572871||Bradi2g44060.1.v2.1||-1||CDS||598950765||25589	598950765	0.004386	0	0	TRUE	1	1		1		1	39
>Brachypodium distachyon line Bd21||Bd3||46170349||46170657||Bradi3g44315.1.v2.1||1||CDS||598988477||42298	598988477	0.004386	0	0	FALSE						1	37
>Brachypodium distachyon line Bd21||Bd5||17001499||17002674||Bradi5g13305.1.v2.1||-1||CDS||599034318||36879	599034318	0.004386	0	0	FALSE						1	34
>Brachypodium distachyon line Bd21||Bd5||26751667||26752868||Bradi5g25236.1.v2.1||1||CDS||599043022||1677	599043022	0.004386	0	0	FALSE						1	50
>Brachypodium distachyon line Bd21||Bd1||5411968||5413335||Bradi1g07680.2.v2.1||-1||CDS||598878983||37802	598878983	0.004405	0	0	FALSE						2	34
>Brachypodium distachyon line Bd21||Bd2||24564088||24573364||Bradi2g26200.2.v2.1||1||CDS||598939376||35805	598939376	0.004405	0	0	TRUE	1	1				1	44
>Brachypodium distachyon line Bd21||Bd2||46462411||46472314||Bradi2g45987.1.v2.1||1||CDS||598951649||14992	598951649	0.004405	0	0	TRUE	1	1		1		1	44
>Brachypodium distachyon line Bd21||Bd2||56682072||56683420||Bradi2g58835.1.v2.1||1||CDS||598958353||31144	598958353	0.004405	0	0	TRUE	1	1		1		1	41
>Brachypodium distachyon line Bd21||Bd3||50164045||50165658||Bradi3g48740.1.v2.1||-1||CDS||598993171||19755	598993171	0.004405	0	0	TRUE	1	1		1		1	47
>Brachypodium distachyon line Bd21||Bd4||45119946||45123586||Bradi4g40670.1.v2.1||1||CDS||599026115||27495	599026115	0.004405	0	0	TRUE	1	1		1		1	43
>Brachypodium distachyon line Bd21||Bd1||21185055||21192741||Bradi1g26060.1.v2.1||1||CDS||598890780||29266	598890780	0.004425	0	0	TRUE	1	1				1	45
[truncated: 28,472 more rows]
[truncated: 1 more columns]

## Sheet: OS
Gene name	gene number	CG_methylation_level	CHG_methylation_level	CHH_methylation_level	OSSY	OSSB	OSMZ	OSOS	OSBD		blast hits	OSgc350
>Oryza sativa japonica (Rice)||1||3449||10297||LOC_Os01g01010.1.MSUv7.0||1||CDS||881320007||34721	881320007	0	0	0.00819672	TRUE	1					1	41
>Oryza sativa japonica (Rice)||1||11798||12317||LOC_Os01g01019.1.MSUv7.0||1||CDS||881320012||37318	881320012	0	0	0	FALSE						2	41
>Oryza sativa japonica (Rice)||1||12774||15359||LOC_Os01g01030.1.MSUv7.0||1||CDS||881320015||38874	881320015	0	0	0.0083682	TRUE				1		1	38
>Oryza sativa japonica (Rice)||1||16599||19593||LOC_Os01g01040.1.MSUv7.0||1||CDS||881320018||40438	881320018	0	0	0.00704225	TRUE	1			1		1	50
>Oryza sativa japonica (Rice)||1||23232||26391||LOC_Os01g01050.1.MSUv7.0||1||CDS||881320027||45134	881320027	0.03125	0.0196078	0	FALSE						1	30
>Oryza sativa japonica (Rice)||1||27221||28419||LOC_Os01g01060.1.MSUv7.0||1||CDS||881320032||47743	881320032	0	0	0.00884956	TRUE	1			1		2	46
>Oryza sativa japonica (Rice)||1||29940||34124||LOC_Os01g01070.1.MSUv7.0||1||CDS||881320035||49312	881320035	0.012987	0	0	TRUE	1			1		1	34
>Oryza sativa japonica (Rice)||1||35743||41007||LOC_Os01g01080.1.MSUv7.0||1||CDS||881320042||514	881320042	0	0	0.00675676	TRUE	1			1		1	45
>Oryza sativa japonica (Rice)||1||44595||47526||LOC_Os01g01090.1.MSUv7.0||1||CDS||881320049||4147	881320049	0.988764	0.833333	0.0882353	FALSE						10	32
>Oryza sativa japonica (Rice)||1||57157||57972||LOC_Os01g01110.1.MSUv7.0||1||CDS||881320052||5690	881320052	0	0.0163934	0	FALSE						2	34
>Oryza sativa japonica (Rice)||1||58658||61090||LOC_Os01g01115.1.MSUv7.0||1||CDS||881320055||7246	881320055	0.0181818	0	0	TRUE	1			1		1	47
>Oryza sativa japonica (Rice)||1||62104||63345||LOC_Os01g01120.1.MSUv7.0||1||CDS||881320058||8803	881320058	0	0	0	TRUE	1			1		1	36
>Oryza sativa japonica (Rice)||1||63670||65950||LOC_Os01g01130.1.MSUv7.0||-1||CDS||881320061||10344	881320061	0	0.0322581	0.00735294	TRUE				1		1	45
>Oryza sativa japonica (Rice)||1||69675||70131||LOC_Os01g01140.1.MSUv7.0||1||CDS||881320064||11898	881320064	0.95	0.828947	0.0682927	FALSE						2	39
>Oryza sativa japonica (Rice)||1||72903||77008||LOC_Os01g01150.1.MSUv7.0||1||CDS||881320067||13450	881320067	0	0	0	TRUE	1	1		1		1	48
>Oryza sativa japonica (Rice)||1||82507||83864||LOC_Os01g01160.1.MSUv7.0||1||CDS||881320074||17094	881320074	0	0	0	TRUE	1	1		1		1	43
>Oryza sativa japonica (Rice)||1||85379||88583||LOC_Os01g01170.1.MSUv7.0||1||CDS||881320077||18651	881320077	0.0114943	0	0.00625	TRUE	1	1				1	40
>Oryza sativa japonica (Rice)||1||88986||89204||LOC_Os01g01180.1.MSUv7.0||-1||CDS||881320080||20200	881320080	0	0	0	TRUE	1	1				1	45
>Oryza sativa japonica (Rice)||1||89825||91468||LOC_Os01g01190.1.MSUv7.0||-1||CDS||881320083||21759	881320083	0.0238095	0	0.0135135	TRUE	1	1				1	37
>Oryza sativa japonica (Rice)||1||95499||98558||LOC_Os01g01200.1.MSUv7.0||1||CDS||881320086||23342	881320086	0.921348	0.7	0.0454545	FALSE						10	30
>Oryza sativa japonica (Rice)||1||134311||135253||LOC_Os01g01280.1.MSUv7.0||1||CDS||881320089||24895	881320089	0	0	0.00763359	TRUE	1	1				1	21
>Oryza sativa japonica (Rice)||1||140150||141415||LOC_Os01g01290.1.MSUv7.0||1||CDS||881320092||26453	881320092	0.981132	0.6	0.0547112	FALSE						2	25
>Oryza sativa japonica (Rice)||1||142084||143908||LOC_Os01g01295.1.MSUv7.0||1||CDS||881320095||28004	881320095	0	0	0	TRUE	1	1				1	46
>Oryza sativa japonica (Rice)||1||145645||147575||LOC_Os01g01302.1.MSUv7.0||1||CDS||881320098||29556	881320098	0.027027	0	0	TRUE				1		1	39
>Oryza sativa japonica (Rice)||1||148147||150318||LOC_Os01g01307.1.MSUv7.0||1||CDS||881320101||31122	881320101	0	0	0	FALSE						1	47
>Oryza sativa japonica (Rice)||1||151823||156214||LOC_Os01g01312.1.MSUv7.0||1||CDS||881320106||33692	881320106	0	0	0	TRUE	1	1		1		1	23
>Oryza sativa japonica (Rice)||1||169599||170260||LOC_Os01g01340.1.MSUv7.0||-1||CDS||881320109||35250	881320109	0	0.0163934	0.00806452	TRUE	1	1		1		1	34
>Oryza sativa japonica (Rice)||1||171045||173072||LOC_Os01g01350.1.MSUv7.0||-1||CDS||881320114||37833	881320114	0.037037	0	0	TRUE	1	1		1		2	42
>Oryza sativa japonica (Rice)||1||178642||180462||LOC_Os01g01360.1.MSUv7.0||1||CDS||881320119||40439	881320119	0.196319	0.107843	0.490566	TRUE	1	1		1		1	25
>Oryza sativa japonica (Rice)||1||186516||190231||LOC_Os01g01369.1.MSUv7.0||-1||CDS||881320122||42007	881320122	0	0	0.00722022	TRUE	1	1		1		1	44
>Oryza sativa japonica (Rice)||1||193864||195429||LOC_Os01g01380.1.MSUv7.0||1||CDS||881320125||43569	881320125	0.933333	0	0	TRUE	1			1		2	14
>Oryza sativa japonica (Rice)||1||198130||200479||LOC_Os01g01390.1.MSUv7.0||1||CDS||881320128||45135	881320128	0	0	0.00813008	FALSE						1	27
>Oryza sativa japonica (Rice)||1||202042||205543||LOC_Os01g01400.1.MSUv7.0||1||CDS||881320139||50859	881320139	0.0192308	0	0.0111111	TRUE	1	1		1		2	48
>Oryza sativa japonica (Rice)||1||206450||209525||LOC_Os01g01410.1.MSUv7.0||-1||CDS||881320142||1	881320142	0.911765	0.0357143	0	TRUE	1	1		1		1	38
>Oryza sativa japonica (Rice)||1||210283||213788||LOC_Os01g01420.1.MSUv7.0||1||CDS||881320147||2606	881320147	0	0.0243902	0	TRUE	1	1				1	28
>Oryza sativa japonica (Rice)||1||216209||217345||LOC_Os01g01430.1.MSUv7.0||1||CDS||881320154||6198	881320154	0.0196078	0	0.00632911	TRUE	1	1		1		1	41
>Oryza sativa japonica (Rice)||1||219011||220776||LOC_Os01g01440.1.MSUv7.0||-1||CDS||881320157||7761	881320157	0.0833333	0.037037	0.00775194	FALSE						1	44
>Oryza sativa japonica (Rice)||1||227182||228856||LOC_Os01g01450.1.MSUv7.0||1||CDS||881320160||9304	881320160	0	0	0	TRUE	1	1		1		1	36
>Oryza sativa japonica (Rice)||1||241908||242977||LOC_Os01g01470.1.MSUv7.0||1||CDS||881320165||11899	881320165	0	0	0	FALSE						2	34
>Oryza sativa japonica (Rice)||1||248971||256441||LOC_Os01g01484.1.MSUv7.0||-1||CDS||881320168||13451	881320168	0	0	0	FALSE						2	34
>Oryza sativa japonica (Rice)||1||259607||259909||LOC_Os01g01500.1.MSUv7.0||1||CDS||881320177||18103	881320177	0.956522	0.923077	0.121528	FALSE						2	43
>Oryza sativa japonica (Rice)||1||261562||268011||LOC_Os01g01510.1.MSUv7.0||1||CDS||881320180||19675	881320180	0	0	0	FALSE						1	48
>Oryza sativa japonica (Rice)||1||270356||274957||LOC_Os01g01520.1.MSUv7.0||-1||CDS||881320185||22300	881320185	0.019802	0	0.00740741	TRUE	1	1		1		2	48
>Oryza sativa japonica (Rice)||1||276285||277881||LOC_Os01g01530.1.MSUv7.0||-1||CDS||881320188||23872	881320188	0.916667	0.96875	0.0945946	FALSE						10	25
>Oryza sativa japonica (Rice)||1||289696||291418||LOC_Os01g01570.1.MSUv7.0||1||CDS||881320191||25421	881320191	0.180328	0	0.00649351	FALSE						1	32
>Oryza sativa japonica (Rice)||1||292847||293329||LOC_Os01g01580.1.MSUv7.0||1||CDS||881320194||26957	881320194	0.788462	0.2	0.0977011	FALSE						2	32
>Oryza sativa japonica (Rice)||1||293648||294536||LOC_Os01g01590.1.MSUv7.0||1||CDS||881320197||28515	881320197	0	0	0	FALSE						2	28
>Oryza sativa japonica (Rice)||1||303329||306493||LOC_Os01g01600.1.MSUv7.0||1||CDS||881320200||30074	881320200	0	0	0	TRUE	1	1		1		1	31
>Oryza sativa japonica (Rice)||1||307124||308601||LOC_Os01g01610.1.MSUv7.0||-1||CDS||881320203||31621	881320203	0.761905	0.0188679	0.00689655	TRUE	1	1		1		1	42
>Oryza sativa japonica (Rice)||1||309822||313064||LOC_Os01g01620.1.MSUv7.0||-1||CDS||881320206||33174	881320206	0	0	0.0125	TRUE	1	1		1		1	41
>Oryza sativa japonica (Rice)||1||319875||321975||LOC_Os01g01640.1.MSUv7.0||1||CDS||881320209||34722	881320209	0.016129	0.0277778	0	TRUE	1	1		1		1	49
>Oryza sativa japonica (Rice)||1||322810||323846||LOC_Os01g01650.1.MSUv7.0||-1||CDS||881320212||36275	881320212	0.0144928	0	0	FALSE						2	44
>Oryza sativa japonica (Rice)||1||327337||328398||LOC_Os01g01660.1.MSUv7.0||-1||CDS||881320215||37834	881320215	0.00952381	0	0	TRUE	1	1				2	47
>Oryza sativa japonica (Rice)||1||331630||332274||LOC_Os01g01670.1.MSUv7.0||-1||CDS||881320218||39402	881320218				TRUE		1		1		1	50
>Oryza sativa japonica (Rice)||1||332758||333636||LOC_Os01g01680.1.MSUv7.0||-1||CDS||881320223||42008	881320223	0	0	0.00862069	TRUE	1	1		1		1	38
>Oryza sativa japonica (Rice)||1||335809||370910||LOC_Os01g01689.1.MSUv7.0||1||CDS||881320226||43570	881320226	0	0.0434783	0.0344828	TRUE	1	1		1		2	46
>Oryza sativa japonica (Rice)||1||371911||374152||LOC_Os01g01700.1.MSUv7.0||1||CDS||881320231||46185	881320231	0	0	0	TRUE	1	1		1		1	48
>Oryza sativa japonica (Rice)||1||374980||380488||LOC_Os01g01710.1.MSUv7.0||-1||CDS||881320234||47744	881320234	0	0	0.00699301	TRUE	1	1		1		1	34
>Oryza sativa japonica (Rice)||1||383451||386548||LOC_Os01g01720.1.MSUv7.0||-1||CDS||881320239||50342	881320239	0	0	0	TRUE	1	1		1		1	20
>Oryza sativa japonica (Rice)||1||390051||390623||LOC_Os01g01730.1.MSUv7.0||1||CDS||881320244||515	881320244	1	0.545455	0.111111	FALSE						1	49
>Oryza sativa japonica (Rice)||1||392398||396031||LOC_Os01g01740.1.MSUv7.0||-1||CDS||881320247||2074	881320247	0	0	0	TRUE	1	1		1		1	45
>Oryza sativa japonica (Rice)||1||403692||404402||LOC_Os01g01760.1.MSUv7.0||-1||CDS||881320250||3640	881320250	0.214286	0	0.0461538	FALSE						2	32
>Oryza sativa japonica (Rice)||1||409700||410818||LOC_Os01g01770.1.MSUv7.0||1||CDS||881320253||5178	881320253	0	0.0107527	0	TRUE	1	1		1		1	41
>Oryza sativa japonica (Rice)||1||412675||415495||LOC_Os01g01780.1.MSUv7.0||1||CDS||881320256||6734	881320256	0.00900901	0	0	TRUE	1			1		1	42
>Oryza sativa japonica (Rice)||1||416666||420402||LOC_Os01g01790.1.MSUv7.0||-1||CDS||881320259||8285	881320259	0	0.025974	0.00395257	TRUE	1	1		1		1	45
>Oryza sativa japonica (Rice)||1||422599||430973||LOC_Os01g01800.1.MSUv7.0||1||CDS||881320264||10867	881320264				TRUE	1	1		1		1	48
>Oryza sativa japonica (Rice)||1||432435||432752||LOC_Os01g01810.1.MSUv7.0||-1||CDS||881320269||13452	881320269	0.909091	0.454545	0.0769231	FALSE						10	35
>Oryza sativa japonica (Rice)||1||441328||448916||LOC_Os01g01830.1.MSUv7.0||1||CDS||881320272||14995	881320272	0.985915	0.448276	0.14539	FALSE						1	30
>Oryza sativa japonica (Rice)||1||455707||460716||LOC_Os01g01840.1.MSUv7.0||1||CDS||881320275||16557	881320275	0	0.0204082	0	TRUE	1	1		1		1	48
>Oryza sativa japonica (Rice)||1||478553||480722||LOC_Os01g01870.1.MSUv7.0||1||CDS||881320278||18104	881320278	0	0	0.00581395	FALSE						1	38
>Oryza sativa japonica (Rice)||1||482411||482875||LOC_Os01g01880.1.MSUv7.0||1||CDS||881320281||19676	881320281	0	0	0	FALSE						1	28
>Oryza sativa japonica (Rice)||1||485177||486076||LOC_Os01g01890.1.MSUv7.0||1||CDS||881320284||21233	881320284	0.0204082	0	0	TRUE	1	1		1		1	44
>Oryza sativa japonica (Rice)||1||496066||497368||LOC_Os01g01910.1.MSUv7.0||1||CDS||881320287||22804	881320287	0	0.04	0	FALSE						1	37
>Oryza sativa japonica (Rice)||1||498515||505744||LOC_Os01g01920.1.MSUv7.0||1||CDS||881320290||24366	881320290	0.00862069	0	0.00444444	TRUE	1	1		1		1	23
>Oryza sativa japonica (Rice)||1||507278||509008||LOC_Os01g01925.1.MSUv7.0||1||CDS||881320295||26958	881320295	0.64	0.175	0.062069	FALSE						2	20
>Oryza sativa japonica (Rice)||1||509387||510112||LOC_Os01g01930.1.MSUv7.0||1||CDS||881320298||28516	881320298	0	0.0114943	0.00434783	FALSE						1	42
>Oryza sativa japonica (Rice)||1||510846||511556||LOC_Os01g01940.1.MSUv7.0||1||CDS||881320301||30075	881320301	0.00806452	0	0.00344828	FALSE						1	47
>Oryza sativa japonica (Rice)||1||512840||513502||LOC_Os01g01950.1.MSUv7.0||1||CDS||881320304||31622	881320304	0	0	0	FALSE						1	43
>Oryza sativa japonica (Rice)||1||514578||522445||LOC_Os01g01960.1.MSUv7.0||-1||CDS||881320307||33175	881320307	0	0	0.0120482	TRUE	1			1		1	34
>Oryza sativa japonica (Rice)||1||525101||526763||LOC_Os01g01970.1.MSUv7.0||-1||CDS||881320310||34723	881320310	0.25	0.00740741	0.0100334	TRUE	1	1		1		1	26
>Oryza sativa japonica (Rice)||1||529367||530008||LOC_Os01g01980.1.MSUv7.0||-1||CDS||881320315||37319	881320315	0	0	0.011236	FALSE						1	47
>Oryza sativa japonica (Rice)||1||533786||534139||LOC_Os01g01990.1.MSUv7.0||1||CDS||881320318||38876	881320318	0.953216	0.766355	0.121884	FALSE						1	30
>Oryza sativa japonica (Rice)||1||537787||543065||LOC_Os01g02000.1.MSUv7.0||1||CDS||881320321||40441	881320321	0	0	0	TRUE	1					1	28
>Oryza sativa japonica (Rice)||1||543541||544424||LOC_Os01g02010.1.MSUv7.0||-1||CDS||881320324||42009	881320324	0	0	0.012987	FALSE						1	38
>Oryza sativa japonica (Rice)||1||549255||552366||LOC_Os01g02020.1.MSUv7.0||1||CDS||881320327||43571	881320327	0.0135135	0	0	TRUE	1	1		1		1	44
>Oryza sativa japonica (Rice)||1||554300||557305||LOC_Os01g02040.1.MSUv7.0||-1||CDS||881320332||46186	881320332	0.390625	0.00900901	0	TRUE		1		1		1	39
>Oryza sativa japonica (Rice)||1||562304||572002||LOC_Os01g02050.1.MSUv7.0||-1||CDS||881320337||48770	881320337	0	0	0	TRUE	1	1		1		1	47
>Oryza sativa japonica (Rice)||1||576806||579278||LOC_Os01g02060.1.MSUv7.0||-1||CDS||881320340||50343	881320340	0	0	0	FALSE						1	39
>Oryza sativa japonica (Rice)||1||585963||586445||LOC_Os01g02070.1.MSUv7.0||1||CDS||881320345||516	881320345	0	0	0.0168067	TRUE	1			1		1	48
>Oryza sativa japonica (Rice)||1||586670||587717||LOC_Os01g02080.1.MSUv7.0||-1||CDS||881320348||2075	881320348	0	0.00775194	0.0037594	TRUE	1			1		1	40
>Oryza sativa japonica (Rice)||1||588975||593280||LOC_Os01g02090.1.MSUv7.0||1||CDS||881320351||3641	881320351	0	0	0.0103093	TRUE	1	1		1		1	46
>Oryza sativa japonica (Rice)||1||598718||601205||LOC_Os01g02100.1.MSUv7.0||1||CDS||881320356||6199	881320356	0	0.0192308	0.00492611	TRUE	1	1		1		1	40
>Oryza sativa japonica (Rice)||1||604019||605432||LOC_Os01g02110.1.MSUv7.0||-1||CDS||881320365||10868	881320365	0	0	0.00843882	TRUE	1	1		1		1	42
>Oryza sativa japonica (Rice)||1||612717||615273||LOC_Os01g02120.1.MSUv7.0||1||CDS||881320368||12416	881320368	0.01	0	0.0169492	TRUE	1	1		1		1	42
>Oryza sativa japonica (Rice)||1||620935||621462||LOC_Os01g02130.1.MSUv7.0||-1||CDS||881320371||13960	881320371	0.0176991	0	0.0245399	TRUE	1	1		1		1	46
>Oryza sativa japonica (Rice)||1||624135||624470||LOC_Os01g02139.1.MSUv7.0||1||CDS||881320374||15534	881320374	0	0.0212766	0	TRUE	1			1		1	43
>Oryza sativa japonica (Rice)||1||626198||626719||LOC_Os01g02150.1.MSUv7.0||1||CDS||881320377||17095	881320377	0	0.0555556	0	TRUE		1		1		1	48
>Oryza sativa japonica (Rice)||1||632196||632675||LOC_Os01g02160.1.MSUv7.0||1||CDS||881320380||18652	881320380	0	0	0	TRUE		1				1	47
>Oryza sativa japonica (Rice)||1||637835||638965||LOC_Os01g02170.1.MSUv7.0||-1||CDS||881320383||20201	881320383				TRUE	1	1		1		1	46
>Oryza sativa japonica (Rice)||1||640959||642969||LOC_Os01g02180.1.MSUv7.0||-1||CDS||881320388||22805	881320388	0.636364	0	0.0052356	FALSE						1	13
>Oryza sativa japonica (Rice)||1||645732||646697||LOC_Os01g02190.1.MSUv7.0||-1||CDS||881320393||25423	881320393	0	0	0	TRUE	1			1		1	33
>Oryza sativa japonica (Rice)||1||648528||651745||LOC_Os01g02200.1.MSUv7.0||-1||CDS||881320396||26959	881320396	0.692308	0	0.0155039	TRUE	1	1		1		1	46
>Oryza sativa japonica (Rice)||1||662283||664572||LOC_Os01g02210.1.MSUv7.0||1||CDS||881320399||28517	881320399				FALSE						10	36
>Oryza sativa japonica (Rice)||1||689792||694013||LOC_Os01g02250.1.MSUv7.0||1||CDS||881320402||30076	881320402	0	0	0.00515464	FALSE						1	44
>Oryza sativa japonica (Rice)||1||700533||705670||LOC_Os01g02270.1.MSUv7.0||-1||CDS||881320405||31623	881320405	1	0	0	FALSE						2	20
>Oryza sativa japonica (Rice)||1||707340||714322||LOC_Os01g02280.1.MSUv7.0||1||CDS||881320408||33176	881320408				FALSE						2	20
>Oryza sativa japonica (Rice)||1||720842||723283||LOC_Os01g02290.1.MSUv7.0||-1||CDS||881320411||34724	881320411	0.0416667	0	0.00531915	FALSE						1	27
>Oryza sativa japonica (Rice)||1||723744||725885||LOC_Os01g02300.1.MSUv7.0||1||CDS||881320416||37320	881320416	0.217391	0	0.0101523	FALSE						1	12
>Oryza sativa japonica (Rice)||1||728977||730930||LOC_Os01g02310.1.MSUv7.0||1||CDS||881320419||38877	881320419	0	0.0266667	0.0106952	FALSE						1	38
>Oryza sativa japonica (Rice)||1||731484||733217||LOC_Os01g02320.1.MSUv7.0||-1||CDS||881320422||40442	881320422	0	0.0227273	0	FALSE						1	19
>Oryza sativa japonica (Rice)||1||740508||741652||LOC_Os01g02334.1.MSUv7.0||-1||CDS||881320425||42010	881320425	nan	0	0	FALSE						1	28
>Oryza sativa japonica (Rice)||1||742881||745156||LOC_Os01g02350.1.MSUv7.0||-1||CDS||881320428||43572	881320428	0	0	0	FALSE						1	19
>Oryza sativa japonica (Rice)||1||745582||748569||LOC_Os01g02360.1.MSUv7.0||1||CDS||881320431||45136	881320431	0	0.0188679	0	FALSE						1	30
>Oryza sativa japonica (Rice)||1||752947||754945||LOC_Os01g02370.1.MSUv7.0||-1||CDS||881320434||46706	881320434	1	0.375	0.0174419	FALSE						1	27
>Oryza sativa japonica (Rice)||1||767382||769615||LOC_Os01g02390.1.MSUv7.0||-1||CDS||881320437||48264	881320437				FALSE						1	28
>Oryza sativa japonica (Rice)||1||770442||773542||LOC_Os01g02400.1.MSUv7.0||1||CDS||881320442||50860	881320442	0.222222	0	0.00704225	FALSE						2	29
>Oryza sativa japonica (Rice)||1||774727||779237||LOC_Os01g02410.1.MSUv7.0||-1||CDS||881320449||2076	881320449	1	0.791667	0.026087	FALSE						2	25
>Oryza sativa japonica (Rice)||1||781442||784424||LOC_Os01g02420.1.MSUv7.0||1||CDS||881320452||3642	881320452	nan	0.0208333	0	FALSE						2	33
>Oryza sativa japonica (Rice)||1||786373||788619||LOC_Os01g02430.1.MSUv7.0||-1||CDS||881320455||5179	881320455	0.025641	0	0.00943396	FALSE						1	27
>Oryza sativa japonica (Rice)||1||789967||792411||LOC_Os01g02440.1.MSUv7.0||1||CDS||881320458||6735	881320458	0	0	0.0106952	FALSE						1	26
>Oryza sativa japonica (Rice)||1||794499||795413||LOC_Os01g02460.1.MSUv7.0||1||CDS||881320461||8287	881320461	1	0.641026	0.0322581	FALSE						2	27
>Oryza sativa japonica (Rice)||1||796842||797533||LOC_Os01g02470.1.MSUv7.0||1||CDS||881320464||9845	881320464	0	0	0.0136986	FALSE						1	41
>Oryza sativa japonica (Rice)||1||804299||805937||LOC_Os01g02490.1.MSUv7.0||-1||CDS||881320467||11388	881320467	nan	0.0116279	0.0127389	FALSE						2	17
>Oryza sativa japonica (Rice)||1||807850||809721||LOC_Os01g02500.1.MSUv7.0||1||CDS||881320472||13961	881320472	0.981818	0.2	0.00358423	FALSE						1	23
>Oryza sativa japonica (Rice)||1||839809||842757||LOC_Os01g02550.1.MSUv7.0||-1||CDS||881320475||15535	881320475	0.977778	0.955556	0.03125	FALSE						1	26
>Oryza sativa japonica (Rice)||1||843543||847274||LOC_Os01g02560.1.MSUv7.0||1||CDS||881320478||17096	881320478	0	0	0	FALSE						1	27
>Oryza sativa japonica (Rice)||1||852249||854568||LOC_Os01g02570.1.MSUv7.0||-1||CDS||881320481||18653	881320481	0.76	0.0487805	0	FALSE						1	16
>Oryza sativa japonica (Rice)||1||857957||860583||LOC_Os01g02580.1.MSUv7.0||-1||CDS||881320484||20202	881320484	0.25	0.0555556	0.00865801	FALSE						1	26
>Oryza sativa japonica (Rice)||1||864121||865208||LOC_Os01g02590.1.MSUv7.0||-1||CDS||881320487||21760	881320487	0	0	0	FALSE						1	21
>Oryza sativa japonica (Rice)||1||865966||869063||LOC_Os01g02600.1.MSUv7.0||1||CDS||881320490||23343	881320490	0	0	0.00809717	FALSE						2	26
>Oryza sativa japonica (Rice)||1||870318||874817||LOC_Os01g02610.1.MSUv7.0||-1||CDS||881320493||24896	881320493	0.952381	0.46789	0.155738	FALSE						1	23
>Oryza sativa japonica (Rice)||1||911857||914219||LOC_Os01g02680.1.MSUv7.0||-1||CDS||881320496||26454	881320496	1	1	0.0697674	FALSE						2	23
>Oryza sativa japonica (Rice)||1||915639||919674||LOC_Os01g02690.1.MSUv7.0||1||CDS||881320499||28005	881320499	0.025	0.00813008	0.00322581	FALSE						2	32
>Oryza sativa japonica (Rice)||1||921271||923582||LOC_Os01g02700.1.MSUv7.0||-1||CDS||881320502||29557	881320502	0	0	0.0172414	FALSE						1	23
>Oryza sativa japonica (Rice)||1||924451||925175||LOC_Os01g02710.1.MSUv7.0||1||CDS||881320505||31123	881320505	0	0	0	FALSE						1	24
>Oryza sativa japonica (Rice)||1||930107||934404||LOC_Os01g02720.1.MSUv7.0||-1||CDS||881320508||32674	881320508	0.0175439	0	0.00540541	FALSE						2	28
>Oryza sativa japonica (Rice)||1||935574||938367||LOC_Os01g02730.1.MSUv7.0||-1||CDS||881320513||35251	881320513	0	0	0	FALSE						1	23
>Oryza sativa japonica (Rice)||1||954075||956639||LOC_Os01g02750.1.MSUv7.0||1||CDS||881320516||36815	881320516	0	0	0.00357143	FALSE						1	18
>Oryza sativa japonica (Rice)||1||957907||960626||LOC_Os01g02760.1.MSUv7.0||-1||CDS||881320519||38373	881320519	1	0.818182	0.0333333	FALSE						2	20
>Oryza sativa japonica (Rice)||1||961681||965151||LOC_Os01g02770.1.MSUv7.0||1||CDS||881320522||39918	881320522	0	0	0	FALSE						1	35
>Oryza sativa japonica (Rice)||1||969487||973305||LOC_Os01g02780.1.MSUv7.0||-1||CDS||881320525||41480	881320525	0	0	0	FALSE						1	24
>Oryza sativa japonica (Rice)||1||976766||980431||LOC_Os01g02790.1.MSUv7.0||1||CDS||881320528||43048	881320528	0.0149254	0	0	FALSE						1	28
>Oryza sativa japonica (Rice)||1||984510||986760||LOC_Os01g02800.1.MSUv7.0||-1||CDS||881320531||44622	881320531	0.806452	0.765625	0.016129	FALSE						2	21
>Oryza sativa japonica (Rice)||1||987591||990647||LOC_Os01g02810.1.MSUv7.0||1||CDS||881320534||46187	881320534	0	0	0.00757576	FALSE						1	32
>Oryza sativa japonica (Rice)||1||994910||997223||LOC_Os01g02830.1.MSUv7.0||-1||CDS||881320537||47745	881320537	0.571429	0.0625	0	FALSE						1	20
>Oryza sativa japonica (Rice)||1||997963||1000997||LOC_Os01g02840.1.MSUv7.0||1||CDS||881320540||49315	881320540	0.0178571	0.00757576	0.0144231	FALSE						1	24
>Oryza sativa japonica (Rice)||1||1001292||1001770||LOC_Os01g02850.1.MSUv7.0||-1||CDS||881320543||50861	881320543	0	0	0.00617284	FALSE						1	22
>Oryza sativa japonica (Rice)||1||1002459||1007068||LOC_Os01g02860.1.MSUv7.0||-1||CDS||881320546||2	881320546	0	0	0	TRUE				1		1	37
>Oryza sativa japonica (Rice)||1||1010362||1012135||LOC_Os01g02870.1.MSUv7.0||1||CDS||881320549||1554	881320549	0	0.0232558	0.0127119	TRUE	1			1		1	35
>Oryza sativa japonica (Rice)||1||1016130||1019246||LOC_Os01g02880.1.MSUv7.0||1||CDS||881320552||3091	881320552	0.0319149	0.0625	0	TRUE	1	1		1		1	46
>Oryza sativa japonica (Rice)||1||1024205||1029725||LOC_Os01g02884.1.MSUv7.0||1||CDS||881320555||4647	881320555	1	0	0.00323625	TRUE	1			1		1	18
>Oryza sativa japonica (Rice)||1||1047976||1052895||LOC_Os01g02890.1.MSUv7.0||1||CDS||881320558||6200	881320558	nan	0	0.00246305	TRUE	1	1		1		1	18
>Oryza sativa japonica (Rice)||1||1057403||1059730||LOC_Os01g02900.1.MSUv7.0||-1||CDS||881320561||7762	881320561	0	0	0.00653595	FALSE						1	50
>Oryza sativa japonica (Rice)||1||1066678||1069673||LOC_Os01g02910.1.MSUv7.0||-1||CDS||881320566||10346	881320566	0	0.015625	0.0125	FALSE						1	46
>Oryza sativa japonica (Rice)||1||1072449||1074786||LOC_Os01g02920.1.MSUv7.0||-1||CDS||881320569||11901	881320569	0	0	0	FALSE						1	36
>Oryza sativa japonica (Rice)||1||1078774||1081464||LOC_Os01g02930.1.MSUv7.0||-1||CDS||881320572||13453	881320572	0	0	0	FALSE						1	43
>Oryza sativa japonica (Rice)||1||1090194||1093286||LOC_Os01g02940.1.MSUv7.0||-1||CDS||881320575||14996	881320575	0	0	0.0113636	TRUE	1	1		1		1	48
>Oryza sativa japonica (Rice)||1||1097580||1098942||LOC_Os01g02950.1.MSUv7.0||-1||CDS||881320586||20737	881320586	0	0	0.00330033	FALSE						1	42
>Oryza sativa japonica (Rice)||1||1103872||1106520||LOC_Os01g02960.1.MSUv7.0||1||CDS||881320589||22301	881320589	0	0	0.0108696	FALSE						2	32
>Oryza sativa japonica (Rice)||1||1120319||1126749||LOC_Os01g02980.1.MSUv7.0||1||CDS||881320592||23874	881320592	0.953488	0.365385	0.116883	FALSE						1	34
>Oryza sativa japonica (Rice)||1||1137241||1137624||LOC_Os01g02990.1.MSUv7.0||-1||CDS||881320595||25424	881320595	0.939759	0.5	0.0677966	FALSE						2	39
>Oryza sativa japonica (Rice)||1||1143557||1144497||LOC_Os01g03010.1.MSUv7.0||-1||CDS||881320598||26960	881320598	0.487179	0.0238095	0	FALSE						1	34
>Oryza sativa japonica (Rice)||1||1146105||1155086||LOC_Os01g03020.1.MSUv7.0||-1||CDS||881320601||28518	881320601	0	0	0.0041841	TRUE	1	1		1		1	41
>Oryza sativa japonica (Rice)||1||1155626||1158357||LOC_Os01g03030.1.MSUv7.0||-1||CDS||881320606||31124	881320606	nan	0.0153846	0.00634921	TRUE	1	1		1		1	45
>Oryza sativa japonica (Rice)||1||1160370||1164569||LOC_Os01g03040.1.MSUv7.0||-1||CDS||881320611||33694	881320611	0.378378	0	0.00526316	TRUE	1	1		1		1	43
>Oryza sativa japonica (Rice)||1||1165871||1167871||LOC_Os01g03050.1.MSUv7.0||1||CDS||881320614||35252	881320614	0	0	0	TRUE	1			1		1	49
>Oryza sativa japonica (Rice)||1||1168904||1169761||LOC_Os01g03060.1.MSUv7.0||-1||CDS||881320617||36816	881320617	0.142857	0	0.00772201	TRUE	1	1		1		1	26
>Oryza sativa japonica (Rice)||1||1172179||1178975||LOC_Os01g03070.1.MSUv7.0||-1||CDS||881320624||40443	881320624	0	0	0	TRUE	1			1		1	30
>Oryza sativa japonica (Rice)||1||1181354||1181959||LOC_Os01g03080.1.MSUv7.0||1||CDS||881320629||43049	881320629	nan	0	0	TRUE	1	1				1	46
>Oryza sativa japonica (Rice)||1||1183504||1186458||LOC_Os01g03090.1.MSUv7.0||1||CDS||881320632||44623	881320632	0	0	0	TRUE	1	1		1		1	46
>Oryza sativa japonica (Rice)||1||1187129||1189341||LOC_Os01g03100.1.MSUv7.0||-1||CDS||881320637||47196	881320637	0	0	0.00634921	TRUE	1	1		1		1	43
>Oryza sativa japonica (Rice)||1||1198988||1203374||LOC_Os01g03110.1.MSUv7.0||-1||CDS||881320642||49818	881320642	1	0	0.0126582	TRUE	1			1		1	41
>Oryza sativa japonica (Rice)||1||1217480||1217956||LOC_Os01g03130.1.MSUv7.0||-1||CDS||881320645||51392	881320645	0.0277778	0	0	TRUE	1			1		1	38
>Oryza sativa japonica (Rice)||1||1225084||1230382||LOC_Os01g03144.1.MSUv7.0||-1||CDS||881320648||518	881320648	0	0	0.0208333	TRUE	1			1		1	46
>Oryza sativa japonica (Rice)||1||1232687||1236355||LOC_Os01g03160.1.MSUv7.0||1||CDS||881320651||2077	881320651	0.0142857	0	0.015625	TRUE	1			1		1	48
>Oryza sativa japonica (Rice)||1||1238623||1242351||LOC_Os01g03170.1.MSUv7.0||1||CDS||881320656||4648	881320656	0.0294118	0	0	TRUE	1			1		1	25
>Oryza sativa japonica (Rice)||1||1254256||1255359||LOC_Os01g03190.1.MSUv7.0||1||CDS||881320659||6201	881320659	0	0.0204082	0	FALSE						2	35
>Oryza sativa japonica (Rice)||1||1264356||1265273||LOC_Os01g03210.1.MSUv7.0||1||CDS||881320662||7763	881320662	0	0	0.0263158	FALSE						1	34
>Oryza sativa japonica (Rice)||1||1301527||1302921||LOC_Os01g03220.1.MSUv7.0||1||CDS||881320665||9307	881320665	0	0	0	FALSE						1	50
>Oryza sativa japonica (Rice)||1||1313236||1314274||LOC_Os01g03240.1.MSUv7.0||1||CDS||881320668||10869	881320668	nan	1	0.04	FALSE						10	21
>Oryza sativa japonica (Rice)||1||1315268||1315477||LOC_Os01g03250.1.MSUv7.0||1||CDS||881320671||12418	881320671	0	0	0	FALSE						1	49
>Oryza sativa japonica (Rice)||1||1315823||1319863||LOC_Os01g03260.1.MSUv7.0||-1||CDS||881320674||13962	881320674	0.95122	0.583333	0	FALSE						2	31
>Oryza sativa japonica (Rice)||1||1328172||1329169||LOC_Os01g03270.1.MSUv7.0||1||CDS||881320677||15536	881320677	0.718519	0.391892	0.409375	FALSE						1	38
>Oryza sativa japonica (Rice)||1||1330804||1332398||LOC_Os01g03280.1.MSUv7.0||-1||CDS||881320680||17098	881320680				FALSE						2	37
>Oryza sativa japonica (Rice)||1||1333752||1334739||LOC_Os01g03290.1.MSUv7.0||-1||CDS||881320683||18654	881320683	0	0	0	FALSE						1	37
>Oryza sativa japonica (Rice)||1||1335864||1337407||LOC_Os01g03300.1.MSUv7.0||1||CDS||881320686||20203	881320686	0.0163934	0	0.00706714	FALSE						1	45
>Oryza sativa japonica (Rice)||1||1338494||1339075||LOC_Os01g03310.1.MSUv7.0||-1||CDS||881320689||21761	881320689	0	0.0769231	0.0263158	FALSE						1	42
>Oryza sativa japonica (Rice)||1||1341621||1342181||LOC_Os01g03320.1.MSUv7.0||-1||CDS||881320692||23344	881320692	0.00884956	0	0.0185185	FALSE						1	43
>Oryza sativa japonica (Rice)||1||1345247||1346026||LOC_Os01g03330.1.MSUv7.0||-1||CDS||881320695||24897	881320695	0	0	0.015625	FALSE						1	41
>Oryza sativa japonica (Rice)||1||1347942||1348697||LOC_Os01g03340.1.MSUv7.0||-1||CDS||881320698||26455	881320698	0	0.0204082	0	FALSE						2	40
>Oryza sativa japonica (Rice)||1||1350820||1351107||LOC_Os01g03350.1.MSUv7.0||1||CDS||881320701||28006	881320701	0.967949	0.473684	0.0564972	FALSE						1	46
>Oryza sativa japonica (Rice)||1||1353982||1354746||LOC_Os01g03360.1.MSUv7.0||-1||CDS||881320704||29559	881320704	0	0	0	FALSE						2	39
>Oryza sativa japonica (Rice)||1||1356601||1361257||LOC_Os01g03370.1.MSUv7.0||-1||CDS||881320707||31125	881320707	0.981818	0.421875	0.00318471	FALSE						1	33
>Oryza sativa japonica (Rice)||1||1363710||1364282||LOC_Os01g03380.1.MSUv7.0||-1||CDS||881320710||32675	881320710	0	0	0	FALSE						1	40
>Oryza sativa japonica (Rice)||1||1365856||1366413||LOC_Os01g03390.1.MSUv7.0||-1||CDS||881320713||34220	881320713	0.0212766	0	0	FALSE						1	42
>Oryza sativa japonica (Rice)||1||1368891||1369792||LOC_Os01g03400.1.MSUv7.0||1||CDS||881320716||35769	881320716	0	0	0	FALSE						1	25
>Oryza sativa japonica (Rice)||1||1372963||1374138||LOC_Os01g03410.1.MSUv7.0||1||CDS||881320719||37321	881320719	0.95	0.73913	0.0422535	FALSE						1	43
>Oryza sativa japonica (Rice)||1||1375169||1377242||LOC_Os01g03420.1.MSUv7.0||1||CDS||881320722||38879	881320722	0	0	0.010989	FALSE						1	36
>Oryza sativa japonica (Rice)||1||1379691||1382143||LOC_Os01g03429.1.MSUv7.0||1||CDS||881320725||40444	881320725	0	0	0.0176991	FALSE						1	43
>Oryza sativa japonica (Rice)||1||1395980||1396702||LOC_Os01g03464.1.MSUv7.0||-1||CDS||881320728||42011	881320728				FALSE						2	50
>Oryza sativa japonica (Rice)||1||1401504||1403598||LOC_Os01g03480.1.MSUv7.0||-1||CDS||881320731||43573	881320731	0	0	0	FALSE						1	34
>Oryza sativa japonica (Rice)||1||1404961||1406827||LOC_Os01g03490.1.MSUv7.0||1||CDS||881320734||45137	881320734	0	0.0298507	0.00746269	TRUE	1	1		1		1	34
>Oryza sativa japonica (Rice)||1||1411137||1412933||LOC_Os01g03500.1.MSUv7.0||-1||CDS||881320737||46707	881320737	0.8	0	0.0114504	TRUE	1	1		1		1	40
>Oryza sativa japonica (Rice)||1||1413918||1418654||LOC_Os01g03510.1.MSUv7.0||1||CDS||881320740||48266	881320740	0	0	0	TRUE	1	1		1		1	50
>Oryza sativa japonica (Rice)||1||1423344||1427541||LOC_Os01g03520.1.MSUv7.0||1||CDS||881320743||49819	881320743	0.981481	0	0.0105634	TRUE	1	1		1		1	16
>Oryza sativa japonica (Rice)||1||1434084||1436496||LOC_Os01g03530.1.MSUv7.0||1||CDS||881320746||51393	881320746				FALSE						1	44
>Oryza sativa japonica (Rice)||1||1437346||1445365||LOC_Os01g03549.1.MSUv7.0||1||CDS||881320751||1555	881320751	nan	0	0.00383142	TRUE	1			1		1	42
>Oryza sativa japonica (Rice)||1||1447221||1450087||LOC_Os01g03570.1.MSUv7.0||1||CDS||881320754||3093	881320754	0	0	0.0060241	TRUE	1			1		1	42
>Oryza sativa japonica (Rice)||1||1457947||1459982||LOC_Os01g03590.1.MSUv7.0||1||CDS||881320757||4649	881320757	0.5	0.833333	0.0833333	FALSE						10	33
>Oryza sativa japonica (Rice)||1||1486622||1488888||LOC_Os01g03620.1.MSUv7.0||1||CDS||881320760||6202	881320760	0	0	0	FALSE						1	42
>Oryza sativa japonica (Rice)||1||1490798||1492574||LOC_Os01g03630.1.MSUv7.0||-1||CDS||881320763||7764	881320763	0	0.0204082	0.00900901	FALSE						2	42
>Oryza sativa japonica (Rice)||1||1497543||1500341||LOC_Os01g03640.1.MSUv7.0||-1||CDS||881320766||9308	881320766	0.229885	0	0.025	FALSE						2	22
>Oryza sativa japonica (Rice)||1||1504254||1508028||LOC_Os01g03650.1.MSUv7.0||-1||CDS||881320769||10870	881320769	0.241379	0	0.00632911	TRUE				1		1	45
>Oryza sativa japonica (Rice)||1||1508577||1512314||LOC_Os01g03660.2.MSUv7.0||1||CDS||881320772||12419	881320772	0	0	0.0126582	TRUE				1		1	32
>Oryza sativa japonica (Rice)||1||1513181||1514280||LOC_Os01g03670.1.MSUv7.0||1||CDS||881320777||14997	881320777	0	0.0344828	0.00595238	TRUE	1			1		1	43
>Oryza sativa japonica (Rice)||1||1515878||1516417||LOC_Os01g03680.1.MSUv7.0||1||CDS||881320780||16558	881320780	0	0	0.00826446	TRUE		1		1		1	46
>Oryza sativa japonica (Rice)||1||1520803||1521450||LOC_Os01g03690.1.MSUv7.0||1||CDS||881320783||18106	881320783	0	0	0	TRUE	1	1		1		1	37
>Oryza sativa japonica (Rice)||1||1534219||1539267||LOC_Os01g03710.1.MSUv7.0||1||CDS||881320786||19677	881320786	0	0	0	TRUE	1	1		1		1	44
>Oryza sativa japonica (Rice)||1||1549638||1550884||LOC_Os01g03720.1.MSUv7.0||-1||CDS||881320789||21235	881320789	0.00854701	0	0	TRUE	1	1		1		1	38
>Oryza sativa japonica (Rice)||1||1566166||1569123||LOC_Os01g03730.1.MSUv7.0||1||CDS||881320792||22806	881320792	0	0.0212766	0.00598802	TRUE	1	1		1		1	44
>Oryza sativa japonica (Rice)||1||1562779||1564422||LOC_Os01g03740.1.MSUv7.0||-1||CDS||881320795||24367	881320795	0.0147059	0.00636943	0.0125786	FALSE						1	43
>Oryza sativa japonica (Rice)||1||1569742||1570888||LOC_Os01g03750.1.MSUv7.0||-1||CDS||881320798||25920	881320798	0.679245	0	0	TRUE	1	1		1		1	41
>Oryza sativa japonica (Rice)||1||1571942||1576532||LOC_Os01g03760.1.MSUv7.0||-1||CDS||881320801||27472	881320801	0	0	0.00480769	TRUE	1	1		1		1	47
>Oryza sativa japonica (Rice)||1||1580843||1582345||LOC_Os01g03770.1.MSUv7.0||-1||CDS||881320806||30077	881320806	1	0.880952	0.104816	FALSE						10	44
>Oryza sativa japonica (Rice)||1||1597928||1598260||LOC_Os01g03810.1.MSUv7.0||-1||CDS||881320809||31624	881320809	0.0142857	0	0.0105263	FALSE						1	31
>Oryza sativa japonica (Rice)||1||1599046||1604265||LOC_Os01g03820.1.MSUv7.0||1||CDS||881320812||33177	881320812	0	0.0178571	0.00537634	TRUE	1	1		1		1	32
>Oryza sativa japonica (Rice)||1||1625159||1626574||LOC_Os01g03840.1.MSUv7.0||1||CDS||881320815||34725	881320815	0	0.0204082	0.00446429	TRUE	1	1		1		1	34
>Oryza sativa japonica (Rice)||1||1641581||1644094||LOC_Os01g03870.1.MSUv7.0||-1||CDS||881320818||36276	881320818	0	0	0.00826446	TRUE	1	1		1		1	35
>Oryza sativa japonica (Rice)||1||1657376||1658388||LOC_Os01g03890.1.MSUv7.0||1||CDS||881320821||37836	881320821	0	0	0.0147059	TRUE	1	1				2	48
>Oryza sativa japonica (Rice)||1||1670631||1670924||LOC_Os01g03900.1.MSUv7.0||-1||CDS||881320824||39403	881320824	0	0	0	TRUE	1	1		1		1	44
>Oryza sativa japonica (Rice)||1||1673837||1676891||LOC_Os01g03914.1.MSUv7.0||-1||CDS||881320827||40958	881320827	0.129032	0.166667	0.128	TRUE	1	1		1		1	45
>Oryza sativa japonica (Rice)||1||1681410||1681813||LOC_Os01g03930.1.MSUv7.0||-1||CDS||881320834||44624	881320834	0.857143	0.690476	0.0700389	FALSE						1	34
>Oryza sativa japonica (Rice)||1||1685427||1685810||LOC_Os01g03940.1.MSUv7.0||-1||CDS||881320837||46188	881320837	0	0	0	TRUE	1	1		1		1	48
>Oryza sativa japonica (Rice)||1||1698438||1702639||LOC_Os01g03950.1.MSUv7.0||1||CDS||881320840||47746	881320840	0	0	0.00641026	TRUE	1	1		1		1	36
>Oryza sativa japonica (Rice)||1||1707539||1707939||LOC_Os01g03960.1.MSUv7.0||1||CDS||881320843||49316	881320843	0	0	0	FALSE						1	35
>Oryza sativa japonica (Rice)||1||1710239||1710550||LOC_Os01g03970.1.MSUv7.0||-1||CDS||881320846||50862	881320846	0.971698	0.666667	0.118881	FALSE						2	44
>Oryza sativa japonica (Rice)||1||1712327||1712851||LOC_Os01g03980.1.MSUv7.0||-1||CDS||881320849||4	881320849	0	0	0	TRUE	1	1		1		1	48
>Oryza sativa japonica (Rice)||1||1718965||1719370||LOC_Os01g03989.1.MSUv7.0||1||CDS||881320852||1556	881320852	0.8	0.5	0.0865385	FALSE						2	39
>Oryza sativa japonica (Rice)||1||1731553||1731945||LOC_Os01g04000.1.MSUv7.0||-1||CDS||881320855||3094	881320855	0.936709	0.790323	0.179641	FALSE						2	23
>Oryza sativa japonica (Rice)||1||1735015||1735425||LOC_Os01g04005.1.MSUv7.0||-1||CDS||881320858||4650	881320858	0	0	0	FALSE						1	22
>Oryza sativa japonica (Rice)||1||1738965||1739492||LOC_Os01g04010.1.MSUv7.0||1||CDS||881320861||6203	881320861	0.0163934	0	0	TRUE	1	1		1		1	44
>Oryza sativa japonica (Rice)||1||1747088||1748104||LOC_Os01g04020.1.MSUv7.0||1||CDS||881320864||7765	881320864	0	0	0	TRUE	1	1		1		1	40
>Oryza sativa japonica (Rice)||1||1754394||1757381||LOC_Os01g04030.1.MSUv7.0||1||CDS||881320869||10347	881320869	0	0.0178571	0	TRUE	1			1		1	43
>Oryza sativa japonica (Rice)||1||1757812||1758730||LOC_Os01g04040.1.MSUv7.0||-1||CDS||881320872||11902	881320872	0.0140845	0	0	TRUE	1	1		1		1	39
>Oryza sativa japonica (Rice)||1||1760488||1760982||LOC_Os01g04050.1.MSUv7.0||-1||CDS||881320875||13455	881320875	0	0	0.00819672	FALSE						1	36
>Oryza sativa japonica (Rice)||1||1765034||1768669||LOC_Os01g04070.1.MSUv7.0||1||CDS||881320878||14998	881320878	0	0.0263158	0.00414938	TRUE				1		1	25
>Oryza sativa japonica (Rice)||1||1771622||1772347||LOC_Os01g04080.1.MSUv7.0||-1||CDS||881320881||16559	881320881	0	0.0181818	0.0131579	TRUE	1	1		1		1	44
>Oryza sativa japonica (Rice)||1||1776317||1778020||LOC_Os01g04090.1.MSUv7.0||-1||CDS||881320884||18107	881320884	0	0	0	TRUE	1	1		1		1	38
>Oryza sativa japonica (Rice)||1||1781275||1782017||LOC_Os01g04100.1.MSUv7.0||1||CDS||881320887||19678	881320887	0.0190476	0	0.0169492	TRUE		1		1		2	45
>Oryza sativa japonica (Rice)||1||1789630||1791435||LOC_Os01g04110.1.MSUv7.0||-1||CDS||881320890||21236	881320890	1	0	0	TRUE				1		2	49
>Oryza sativa japonica (Rice)||1||1802335||1803138||LOC_Os01g04120.1.MSUv7.0||-1||CDS||881320893||22807	881320893	0	0	0.00990099	TRUE		1		1		1	46
>Oryza sativa japonica (Rice)||1||1815769||1817554||LOC_Os01g04130.1.MSUv7.0||-1||CDS||881320896||24368	881320896	1	0	0.00711744	TRUE	1	1		1		1	44
>Oryza sativa japonica (Rice)||1||1819528||1822516||LOC_Os01g04140.1.MSUv7.0||-1||CDS||881320899||25921	881320899	0.978261	0.461538	0.0833333	FALSE						10	33
>Oryza sativa japonica (Rice)||1||1834221||1837411||LOC_Os01g04160.1.MSUv7.0||1||CDS||881320902||27473	881320902	0	0.125	0	TRUE	1	1		1		1	48
>Oryza sativa japonica (Rice)||1||1838522||1839106||LOC_Os01g04170.1.MSUv7.0||-1||CDS||881320905||29031	881320905	0	0	0	TRUE	1	1		1		1	47
>Oryza sativa japonica (Rice)||1||1844212||1848751||LOC_Os01g04190.1.MSUv7.0||1||CDS||881320908||30573	881320908				TRUE	1	1		1		1	37
>Oryza sativa japonica (Rice)||1||1849970||1855749||LOC_Os01g04200.1.MSUv7.0||1||CDS||881320917||35253	881320917	0	0	0	TRUE	1	1		1		1	44
>Oryza sativa japonica (Rice)||1||1857104||1858452||LOC_Os01g04210.1.MSUv7.0||1||CDS||881320926||39919	881320926	0.0185185	0	0	FALSE						1	29
>Oryza sativa japonica (Rice)||1||1864478||1866109||LOC_Os01g04220.1.MSUv7.0||1||CDS||881320929||41482	881320929	0.0178571	0	0	TRUE	1	1		1		1	33
>Oryza sativa japonica (Rice)||1||1867989||1870153||LOC_Os01g04230.1.MSUv7.0||1||CDS||881320932||43051	881320932	0	0	0	TRUE	1	1		1		1	43
>Oryza sativa japonica (Rice)||1||1877472||1879757||LOC_Os01g04250.1.MSUv7.0||1||CDS||881320935||44625	881320935	0.1	0	0	FALSE						2	27
>Oryza sativa japonica (Rice)||1||1888610||1891920||LOC_Os01g04260.1.MSUv7.0||1||CDS||881320938||46189	881320938	0	0	0	TRUE	1	1		1		1	49
>Oryza sativa japonica (Rice)||1||1897077||1897316||LOC_Os01g04270.1.MSUv7.0||-1||CDS||881320941||47747	881320941	0.938462	0.1875	0.0386473	FALSE						1	33
>Oryza sativa japonica (Rice)||1||1902898||1904773||LOC_Os01g04280.1.MSUv7.0||1||CDS||881320944||49317	881320944	0	0	0	TRUE	1	1		1		1	42
>Oryza sativa japonica (Rice)||1||1906978||1909667||LOC_Os01g04290.1.MSUv7.0||-1||CDS||881320947||50863	881320947	0	0.0277778	0.0104167	TRUE	1	1		1		1	43
>Oryza sativa japonica (Rice)||1||1912820||1915024||LOC_Os01g04300.1.MSUv7.0||-1||CDS||881320950||5	881320950	0	0	0	FALSE						1	48
>Oryza sativa japonica (Rice)||1||1928910||1929557||LOC_Os01g04324.1.MSUv7.0||1||CDS||881320953||1557	881320953	0.0277778	0	0	FALSE						1	33
>Oryza sativa japonica (Rice)||1||1931276||1931821||LOC_Os01g04330.1.MSUv7.0||-1||CDS||881320956||3095	881320956	0.00689655	0.0273973	0	TRUE	1	1		1		1	49
>Oryza sativa japonica (Rice)||1||1934247||1934699||LOC_Os01g04340.1.MSUv7.0||1||CDS||881320959||4651	881320959	0	0	0.00833333	FALSE						1	49
>Oryza sativa japonica (Rice)||1||1941149||1941649||LOC_Os01g04350.1.MSUv7.0||1||CDS||881320962||6204	881320962	0	0.02	0	TRUE	1	1		1		1	46
>Oryza sativa japonica (Rice)||1||1944473||1944922||LOC_Os01g04360.1.MSUv7.0||-1||CDS||881320965||7766	881320965	0	0.0344828	0	FALSE						2	48
>Oryza sativa japonica (Rice)||1||1949005||1949457||LOC_Os01g04370.1.MSUv7.0||-1||CDS||881320968||9309	881320968	0	0	0.0108696	FALSE						2	49
>Oryza sativa japonica (Rice)||1||1952047||1952499||LOC_Os01g04380.1.MSUv7.0||1||CDS||881320971||10871	881320971	0	0	0.00609756	FALSE						2	50
>Oryza sativa japonica (Rice)||1||1955414||1955884||LOC_Os01g04390.1.MSUv7.0||-1||CDS||881320974||12420	881320974	0.0108696	0	0.0344828	TRUE	1	1		1		1	44
>Oryza sativa japonica (Rice)||1||1958104||1967325||LOC_Os01g04409.1.MSUv7.0||-1||CDS||881320977||13963	881320977	0	0	0	TRUE	1	1		1		1	46
>Oryza sativa japonica (Rice)||1||1968323||1970538||LOC_Os01g04430.1.MSUv7.0||-1||CDS||881320980||15537	881320980	0	0	0	FALSE						2	28
>Oryza sativa japonica (Rice)||1||1973699||1977191||LOC_Os01g04440.1.MSUv7.0||-1||CDS||881320983||17099	881320983	0.0892857	0.00925926	0.0114943	FALSE						1	40
>Oryza sativa japonica (Rice)||1||1977645||1982345||LOC_Os01g04450.1.MSUv7.0||-1||CDS||881320986||18655	881320986	0	0.0333333	0	FALSE						1	38
>Oryza sativa japonica (Rice)||1||1984267||1986394||LOC_Os01g04460.1.MSUv7.0||1||CDS||881320989||20204	881320989	0.407407	0	0.00371747	FALSE						1	37
>Oryza sativa japonica (Rice)||1||1988731||1991248||LOC_Os01g04470.1.MSUv7.0||1||CDS||881320992||21762	881320992	0	0	0.00546448	FALSE						1	35
>Oryza sativa japonica (Rice)||1||1993553||1996857||LOC_Os01g04480.1.MSUv7.0||1||CDS||881320995||23345	881320995	0	0.0526316	0	FALSE						1	32
>Oryza sativa japonica (Rice)||1||1998427||2002855||LOC_Os01g04490.1.MSUv7.0||1||CDS||881320998||24898	881320998	0	0	0.00531915	FALSE						1	44
>Oryza sativa japonica (Rice)||1||2003363||2003751||LOC_Os01g04500.1.MSUv7.0||-1||CDS||881321001||26456	881321001	0	0	0.00738007	FALSE						1	37
>Oryza sativa japonica (Rice)||1||2006152||2007254||LOC_Os01g04510.1.MSUv7.0||-1||CDS||881321004||28007	881321004	0.93617	0.84	0.0597015	FALSE						2	41
>Oryza sativa japonica (Rice)||1||2014821||2018057||LOC_Os01g04520.1.MSUv7.0||1||CDS||881321007||29560	881321007	0	0	0	FALSE						1	38
>Oryza sativa japonica (Rice)||1||2021415||2022167||LOC_Os01g04530.1.MSUv7.0||1||CDS||881321010||31126	881321010	0.00892857	0.0169492	0.0127389	FALSE						2	37
>Oryza sativa japonica (Rice)||1||2024019||2024997||LOC_Os01g04540.1.MSUv7.0||1||CDS||881321013||32677	881321013	0.016129	0	0	FALSE						2	31
>Oryza sativa japonica (Rice)||1||2036949||2037899||LOC_Os01g04550.1.MSUv7.0||1||CDS||881321016||34221	881321016	0	0	0	FALSE						2	21
>Oryza sativa japonica (Rice)||1||2041300||2042770||LOC_Os01g04560.1.MSUv7.0||1||CDS||881321019||35770	881321019	0.583333	0.369565	0.0748899	FALSE						2	36
>Oryza sativa japonica (Rice)||1||2048793||2052368||LOC_Os01g04570.1.MSUv7.0||1||CDS||881321022||37323	881321022	0	0.0204082	0.00613497	FALSE						1	43
>Oryza sativa japonica (Rice)||1||2053599||2057414||LOC_Os01g04580.1.MSUv7.0||1||CDS||881321027||39920	881321027	0	0	0.00520833	FALSE						1	45
>Oryza sativa japonica (Rice)||1||2059443||2061938||LOC_Os01g04590.1.MSUv7.0||1||CDS||881321030||41483	881321030	0	0	0	TRUE	1	1				1	37
>Oryza sativa japonica (Rice)||1||2063867||2065928||LOC_Os01g04600.1.MSUv7.0||-1||CDS||881321033||43052	881321033	0.328125	0	0	FALSE						1	46
>Oryza sativa japonica (Rice)||1||2068588||2069263||LOC_Os01g04610.1.MSUv7.0||1||CDS||881321038||45637	881321038	0	0	0.00600601	FALSE						1	32
>Oryza sativa japonica (Rice)||1||2071970||2073468||LOC_Os01g04620.1.MSUv7.0||1||CDS||881321041||47197	881321041				TRUE	1	1		1		1	45
>Oryza sativa japonica (Rice)||1||2075095||2077840||LOC_Os01g04630.1.MSUv7.0||-1||CDS||881321048||50864	881321048	nan	0.0291262	0.0123839	TRUE	1	1		1		1	43
>Oryza sativa japonica (Rice)||1||2080112||2081303||LOC_Os01g04640.1.MSUv7.0||1||CDS||881321051||6	881321051	0	0	0.00436681	TRUE	1	1		1		1	33
>Oryza sativa japonica (Rice)||1||2084973||2087093||LOC_Os01g04650.1.MSUv7.0||-1||CDS||881321054||1558	881321054	0.769231	0	0.0169492	TRUE	1	1				1	45
>Oryza sativa japonica (Rice)||1||2097677||2100391||LOC_Os01g04660.1.MSUv7.0||1||CDS||881321057||3096	881321057	0	0	0	TRUE	1	1		1		1	23
>Oryza sativa japonica (Rice)||1||2102298||2102600||LOC_Os01g04670.1.MSUv7.0||-1||CDS||881321062||5691	881321062	0	0.0075188	0	FALSE						1	40
>Oryza sativa japonica (Rice)||1||2108947||2109635||LOC_Os01g04690.1.MSUv7.0||-1||CDS||881321065||7248	881321065	0	0	0.00404858	FALSE						1	39
>Oryza sativa japonica (Rice)||1||2111026||2111651||LOC_Os01g04699.1.MSUv7.0||-1||CDS||881321068||8806	881321068	0.95625	0.672727	0.105042	FALSE						1	27
>Oryza sativa japonica (Rice)||1||2120519||2122033||LOC_Os01g04710.1.MSUv7.0||1||CDS||881321071||10348	881321071	0	0	0	TRUE	1			1		1	46
>Oryza sativa japonica (Rice)||1||2131487||2136767||LOC_Os01g04720.1.MSUv7.0||1||CDS||881321074||11903	881321074	0	0	0	TRUE	1	1		1		1	50
>Oryza sativa japonica (Rice)||1||2137858||2138331||LOC_Os01g04730.1.MSUv7.0||1||CDS||881321079||14507	881321079	0	0.0363636	0.00621118	TRUE	1	1				2	49
>Oryza sativa japonica (Rice)||1||2140865||2142091||LOC_Os01g04740.1.MSUv7.0||-1||CDS||881321082||16058	881321082	0.976378	0.74	0.153488	FALSE						1	27
>Oryza sativa japonica (Rice)||1||2154326||2155279||LOC_Os01g04750.1.MSUv7.0||1||CDS||881321085||17619	881321085	0.0113636	0	0	FALSE						1	41
>Oryza sativa japonica (Rice)||1||2162723||2162971||LOC_Os01g04760.1.MSUv7.0||-1||CDS||881321088||19174	881321088	1	0.877193	0.0944625	FALSE						1	27
>Oryza sativa japonica (Rice)||1||2202404||2203501||LOC_Os01g04800.1.MSUv7.0||1||CDS||881321091||20738	881321091	0.111111	0	0.00877193	TRUE	1	1		1		1	44
>Oryza sativa japonica (Rice)||1||2215923||2222588||LOC_Os01g04814.1.MSUv7.0||-1||CDS||881321094||22302	881321094	0	0.0133333	0	TRUE	1	1		1		2	48
>Oryza sativa japonica (Rice)||1||2224683||2225060||LOC_Os01g04830.1.MSUv7.0||1||CDS||881321101||25922	881321101	0	0	0.00632911	FALSE						1	34
>Oryza sativa japonica (Rice)||1||2226000||2229526||LOC_Os01g04840.1.MSUv7.0||-1||CDS||881321104||27474	881321104	0.876923	0.363636	0.0512821	FALSE						2	49
>Oryza sativa japonica (Rice)||1||2245777||2249131||LOC_Os01g04860.1.MSUv7.0||1||CDS||881321107||29032	881321107	0.0120482	0	0	TRUE	1	1		1		1	32
>Oryza sativa japonica (Rice)||1||2251104||2255000||LOC_Os01g04870.1.MSUv7.0||-1||CDS||881321110||30574	881321110	0.571429	0.016129	0	TRUE	1	1		1		1	44
>Oryza sativa japonica (Rice)||1||2261731||2265725||LOC_Os01g04880.1.MSUv7.0||1||CDS||881321113||32138	881321113	0.02	0	0	TRUE	1	1		1		1	46
>Oryza sativa japonica (Rice)||1||2266650||2271007||LOC_Os01g04900.1.MSUv7.0||-1||CDS||881321118||34726	881321118				TRUE	1	1		1		1	43
>Oryza sativa japonica (Rice)||1||2271244||2272999||LOC_Os01g04910.1.MSUv7.0||1||CDS||881321125||38376	881321125	0	0	0.00546448	TRUE	1	1		1		2	43
>Oryza sativa japonica (Rice)||1||2275119||2278578||LOC_Os01g04920.1.MSUv7.0||1||CDS||881321128||39921	881321128	nan	0.421053	0.247788	TRUE	1	1		1		1	25
>Oryza sativa japonica (Rice)||1||2282536||2283965||LOC_Os01g04930.1.MSUv7.0||-1||CDS||881321135||43574	881321135	0.901235	0.0212766	0.0103093	TRUE	1	1		1		1	48
>Oryza sativa japonica (Rice)||1||2296043||2297970||LOC_Os01g04950.1.MSUv7.0||1||CDS||881321138||45138	881321138				TRUE	1	1		1		1	41
>Oryza sativa japonica (Rice)||1||2328624||2328856||LOC_Os01g04970.1.MSUv7.0||1||CDS||881321147||49820	881321147	0.853333	0.325581	0.0149813	FALSE						2	29
>Oryza sativa japonica (Rice)||1||2350336||2353389||LOC_Os01g04990.1.MSUv7.0||-1||CDS||881321150||51394	881321150	0.861111	0	0.00896861	TRUE	1	1		1		1	49
>Oryza sativa japonica (Rice)||1||2356183||2357045||LOC_Os01g05000.1.MSUv7.0||1||CDS||881321155||1559	881321155	0.0113636	0	0.00877193	TRUE		1				1	35
>Oryza sativa japonica (Rice)||1||2358085||2360371||LOC_Os01g05010.1.MSUv7.0||-1||CDS||881321158||3097	881321158	0.325	0	0	TRUE	1	1				1	47
>Oryza sativa japonica (Rice)||1||2361799||2363814||LOC_Os01g05020.1.MSUv7.0||-1||CDS||881321161||4652	881321161	0.955224	0.8625	0.0961538	FALSE						1	43
>Oryza sativa japonica (Rice)||1||2369529||2371316||LOC_Os01g05040.1.MSUv7.0||-1||CDS||881321164||6205	881321164	0	0	0.00970874	FALSE						2	48
>Oryza sativa japonica (Rice)||1||2372323||2374066||LOC_Os01g05050.1.MSUv7.0||-1||CDS||881321167||7767	881321167	0	0.0294118	0	FALSE						1	46
>Oryza sativa japonica (Rice)||1||2374764||2376710||LOC_Os01g05060.1.MSUv7.0||-1||CDS||881321170||9310	881321170	0.175	0	0.00824176	FALSE						1	45
>Oryza sativa japonica (Rice)||1||2377627||2377848||LOC_Os01g05064.1.MSUv7.0||-1||CDS||881321173||10872	881321173	0	0.0333333	0	TRUE	1					1	50
>Oryza sativa japonica (Rice)||1||2379208||2382182||LOC_Os01g05070.1.MSUv7.0||-1||CDS||881321176||12421	881321176	0.135135	0	0.0121951	TRUE	1	1		1		1	40
>Oryza sativa japonica (Rice)||1||2383821||2385527||LOC_Os01g05080.1.MSUv7.0||-1||CDS||881321181||14999	881321181	0	0.0425532	0.00473934	TRUE	1	1		1		1	46
>Oryza sativa japonica (Rice)||1||2386464||2388289||LOC_Os01g05090.1.MSUv7.0||1||CDS||881321186||17620	881321186	0	0.03125	0.0196078	TRUE	1	1		1		1	21
>Oryza sativa japonica (Rice)||1||2388942||2390404||LOC_Os01g05100.1.MSUv7.0||-1||CDS||881321189||19175	881321189	nan	0	0.00584795	TRUE	1	1		1		2	27
>Oryza sativa japonica (Rice)||1||2396885||2397274||LOC_Os01g05105.1.MSUv7.0||1||CDS||881321192||20739	881321192	0	0.011236	0.00961538	FALSE						1	37
>Oryza sativa japonica (Rice)||1||2400945||2402884||LOC_Os01g05120.1.MSUv7.0||-1||CDS||881321195||22303	881321195	0.0234375	0	0	TRUE	1	1		1		1	38
>Oryza sativa japonica (Rice)||1||2403399||2405687||LOC_Os01g05130.1.MSUv7.0||1||CDS||881321198||23875	881321198	0	0	0	TRUE	1	1		1		1	42
>Oryza sativa japonica (Rice)||1||2406558||2407806||LOC_Os01g05140.1.MSUv7.0||1||CDS||881321201||25425	881321201	0	0.0238095	0	TRUE	1	1		1		1	43
>Oryza sativa japonica (Rice)||1||2414352||2414690||LOC_Os01g05150.1.MSUv7.0||1||CDS||881321204||26961	881321204	0	0	0.00571429	FALSE						1	34
>Oryza sativa japonica (Rice)||1||2419659||2420162||LOC_Os01g05160.1.MSUv7.0||1||CDS||881321207||28520	881321207	0.979592	0.8	0.0888889	FALSE						1	35
>Oryza sativa japonica (Rice)||1||2422347||2422682||LOC_Os01g05170.1.MSUv7.0||1||CDS||881321210||30078	881321210	0	0	0	TRUE	1					2	39
>Oryza sativa japonica (Rice)||1||2434842||2438127||LOC_Os01g05180.1.MSUv7.0||1||CDS||881321213||31626	881321213	0	0	0.00746269	FALSE						1	41
>Oryza sativa japonica (Rice)||1||2448716||2449048||LOC_Os01g05210.1.MSUv7.0||1||CDS||881321216||33179	881321216	0	0	0.00851064	TRUE	1					2	39
>Oryza sativa japonica (Rice)||1||2452591||2453586||LOC_Os01g05220.1.MSUv7.0||1||CDS||881321219||34727	881321219	0	0	0	FALSE						1	43
>Oryza sativa japonica (Rice)||1||2474556||2475156||LOC_Os01g05250.1.MSUv7.0||1||CDS||881321222||36278	881321222	0	0	0	TRUE	1					2	39
>Oryza sativa japonica (Rice)||1||2478076||2480001||LOC_Os01g05260.1.MSUv7.0||-1||CDS||881321225||37837	881321225	0	0.0166667	0.0120482	FALSE						1	32
>Oryza sativa japonica (Rice)||1||2487387||2487986||LOC_Os01g05280.1.MSUv7.0||1||CDS||881321228||39404	881321228	0	0	0.00568182	FALSE						1	39
>Oryza sativa japonica (Rice)||1||2488387||2490817||LOC_Os01g05289.1.MSUv7.0||1||CDS||881321231||40960	881321231	0	0	0.00657895	FALSE						2	31
>Oryza sativa japonica (Rice)||1||2498269||2498740||LOC_Os01g05300.1.MSUv7.0||-1||CDS||881321234||42517	881321234	0.701493	0.24	0.0314961	FALSE						1	29
>Oryza sativa japonica (Rice)||1||2500350||2500682||LOC_Os01g05310.1.MSUv7.0||1||CDS||881321237||44079	881321237	0	0	0	FALSE						2	39
>Oryza sativa japonica (Rice)||1||2514678||2515682||LOC_Os01g05330.1.MSUv7.0||1||CDS||881321240||45638	881321240	0.550562	0.54717	0.461864	FALSE						1	31
>Oryza sativa japonica (Rice)||1||2520384||2522110||LOC_Os01g05340.1.MSUv7.0||1||CDS||881321243||47199	881321243	0.0677966	0	0.0224719	FALSE						1	43
>Oryza sativa japonica (Rice)||1||2529389||2532475||LOC_Os01g05350.1.MSUv7.0||1||CDS||881321246||48771	881321246	0.967742	0.26087	0.043956	TRUE	1			1		1	37
>Oryza sativa japonica (Rice)||1||2535300||2535680||LOC_Os01g05360.1.MSUv7.0||1||CDS||881321249||50344	881321249	0	0	0	FALSE						1	33
>Oryza sativa japonica (Rice)||1||2542013||2542428||LOC_Os01g05380.1.MSUv7.0||-1||CDS||881321252||51912	881321252	0	0	0	FALSE						2	44
>Oryza sativa japonica (Rice)||1||2547915||2548298||LOC_Os01g05390.1.MSUv7.0||1||CDS||881321255||1049	881321255	0	0.0217391	0.0107527	FALSE						1	39
>Oryza sativa japonica (Rice)||1||2550946||2552121||LOC_Os01g05400.1.MSUv7.0||1||CDS||881321258||2607	881321258	0	0	0.00990099	FALSE						2	45
>Oryza sativa japonica (Rice)||1||2553620||2554021||LOC_Os01g05410.1.MSUv7.0||1||CDS||881321261||4149	881321261	0	0	0.00934579	FALSE						1	35
>Oryza sativa japonica (Rice)||1||2560990||2564886||LOC_Os01g05420.1.MSUv7.0||1||CDS||881321264||5692	881321264	0	0	0	TRUE	1	1		1		1	49
>Oryza sativa japonica (Rice)||1||2568051||2569350||LOC_Os01g05430.1.MSUv7.0||1||CDS||881321267||7249	881321267	0	0.00952381	0	TRUE	1	1				1	22
>Oryza sativa japonica (Rice)||1||2570072||2571997||LOC_Os01g05440.1.MSUv7.0||-1||CDS||881321270||8807	881321270	0.411765	0	0	FALSE						1	44
>Oryza sativa japonica (Rice)||1||2573049||2574201||LOC_Os01g05450.1.MSUv7.0||-1||CDS||881321273||10349	881321273	0	0.0153846	0	FALSE						1	37
>Oryza sativa japonica (Rice)||1||2575583||2578210||LOC_Os01g05460.1.MSUv7.0||-1||CDS||881321276||11904	881321276	0.891304	0	0	TRUE	1					1	28
>Oryza sativa japonica (Rice)||1||2579911||2583470||LOC_Os01g05470.1.MSUv7.0||-1||CDS||881321279||13457	881321279	0.833333	0.0176991	0.00760456	TRUE	1	1		1		1	47
>Oryza sativa japonica (Rice)||1||2585332||2587590||LOC_Os01g05480.1.MSUv7.0||-1||CDS||881321282||15000	881321282	0	0.016129	0	TRUE	1	1		1		1	32
>Oryza sativa japonica (Rice)||1||2590074||2593517||LOC_Os01g05490.1.MSUv7.0||-1||CDS||881321289||18656	881321289	0.479452	0	0	TRUE	1	1		1		1	27
>Oryza sativa japonica (Rice)||1||2599850||2611643||LOC_Os01g05500.1.MSUv7.0||1||CDS||881321294||21237	881321294	0	0	0	TRUE	1	1		1		2	33
>Oryza sativa japonica (Rice)||1||2614396||2619272||LOC_Os01g05510.1.MSUv7.0||-1||CDS||881321299||23876	881321299	0	0	0.0132743	FALSE						1	44
>Oryza sativa japonica (Rice)||1||2629385||2629705||LOC_Os01g05520.1.MSUv7.0||1||CDS||881321310||29561	881321310	0	0	0.0163265	FALSE						1	23
>Oryza sativa japonica (Rice)||1||2632637||2637448||LOC_Os01g05530.1.MSUv7.0||1||CDS||881321313||31127	881321313	0	0	0	FALSE						1	40
>Oryza sativa japonica (Rice)||1||2643408||2644607||LOC_Os01g05540.1.MSUv7.0||-1||CDS||881321316||32678	881321316	0.870968	0	0.00934579	FALSE						1	41
>Oryza sativa japonica (Rice)||1||2651134||2651589||LOC_Os01g05550.1.MSUv7.0||-1||CDS||881321319||34222	881321319	0.959732	0.61194	0.055	FALSE						2	41
>Oryza sativa japonica (Rice)||1||2652699||2653849||LOC_Os01g05560.1.MSUv7.0||1||CDS||881321322||35772	881321322	0	0	0.0114943	FALSE						1	38
>Oryza sativa japonica (Rice)||1||2660822||2661301||LOC_Os01g05570.1.MSUv7.0||1||CDS||881321325||37324	881321325	0.95	0.754386	0.0740741	FALSE						1	40
>Oryza sativa japonica (Rice)||1||2663539||2664072||LOC_Os01g05580.1.MSUv7.0||-1||CDS||881321328||38880	881321328	0.92	0.526316	0.263736	FALSE						2	47
>Oryza sativa japonica (Rice)||1||2665412||2666458||LOC_Os01g05585.1.MSUv7.0||-1||CDS||881321331||40445	881321331	0.0289855	0.00869565	0	FALSE						2	37
>Oryza sativa japonica (Rice)||1||2669952||2672924||LOC_Os01g05600.1.MSUv7.0||-1||CDS||881321334||42014	881321334	0	0	0.00490196	FALSE						2	25
>Oryza sativa japonica (Rice)||1||2674479||2674940||LOC_Os01g05610.1.MSUv7.0||1||CDS||881321337||43575	881321337	0	0	0	FALSE						2	48
>Oryza sativa japonica (Rice)||1||2682019||2684988||LOC_Os01g05620.1.MSUv7.0||-1||CDS||881321340||45139	881321340	0.606061	0	0	FALSE						2	24
>Oryza sativa japonica (Rice)||1||2686802||2687263||LOC_Os01g05630.1.MSUv7.0||1||CDS||881321343||46708	881321343	0.0120482	0	0	FALSE						2	48
>Oryza sativa japonica (Rice)||1||2688623||2691942||LOC_Os01g05640.1.MSUv7.0||-1||CDS||881321346||48269	881321346	0.947368	0	0	TRUE	1			1		1	39
>Oryza sativa japonica (Rice)||1||2693529||2694972||LOC_Os01g05650.1.MSUv7.0||-1||CDS||881321349||49821	881321349	0	0.0113636	0.00884956	TRUE	1	1		1		2	36
>Oryza sativa japonica (Rice)||1||2699347||2703064||LOC_Os01g05660.1.MSUv7.0||-1||CDS||881321352||51395	881321352	0	0	0.00568182	TRUE	1	1		1		1	33
>Oryza sativa japonica (Rice)||1||2707916||2711336||LOC_Os01g05670.1.MSUv7.0||-1||CDS||881321359||2608	881321359	0.931034	0	0.005	TRUE	1	1		1		1	41
>Oryza sativa japonica (Rice)||1||2713412||2716075||LOC_Os01g05680.1.MSUv7.0||1||CDS||881321362||4150	881321362	0	0	0.015873	TRUE	1			1		1	45
>Oryza sativa japonica (Rice)||1||2719212||2720873||LOC_Os01g05694.1.MSUv7.0||1||CDS||881321365||5693	881321365	0.68	0	0.00719424	FALSE						2	22
>Oryza sativa japonica (Rice)||1||2722866||2724797||LOC_Os01g05710.1.MSUv7.0||1||CDS||881321368||7250	881321368	0	0	0.00507614	FALSE						2	30
>Oryza sativa japonica (Rice)||1||2728135||2730972||LOC_Os01g05720.1.MSUv7.0||1||CDS||881321371||8808	881321371	0	0	0	FALSE						2	34
>Oryza sativa japonica (Rice)||1||2742858||2747204||LOC_Os01g05744.1.MSUv7.0||1||CDS||881321374||10350	881321374	0	0.0153846	0.00609756	TRUE	1	1		1		1	35
>Oryza sativa japonica (Rice)||1||2752218||2753012||LOC_Os01g05760.1.MSUv7.0||1||CDS||881321377||11905	881321377	0	0	0	FALSE						2	35
>Oryza sativa japonica (Rice)||1||2753790||2757078||LOC_Os01g05770.1.MSUv7.0||1||CDS||881321380||13458	881321380	0.898148	0.254717	0.0983607	FALSE						2	38
>Oryza sativa japonica (Rice)||1||2759369||2761393||LOC_Os01g05780.1.MSUv7.0||1||CDS||881321383||15001	881321383	0	0	0	FALSE						1	25
>Oryza sativa japonica (Rice)||1||2766517||2768160||LOC_Os01g05790.1.MSUv7.0||1||CDS||881321386||16560	881321386	0	0	0.00480769	TRUE	1	1		1		1	39
>Oryza sativa japonica (Rice)||1||2770295||2773539||LOC_Os01g05800.1.MSUv7.0||1||CDS||881321389||18108	881321389	0.0277778	0	0	TRUE	1	1		1		1	48
>Oryza sativa japonica (Rice)||1||2777093||2781330||LOC_Os01g05810.1.MSUv7.0||1||CDS||881321394||20740	881321394	0	0	0	FALSE						2	46
>Oryza sativa japonica (Rice)||1||2783189||2790454||LOC_Os01g05820.1.MSUv7.0||1||CDS||881321397||22305	881321397	0.0217391	0	0	TRUE	1	1		1		2	42
>Oryza sativa japonica (Rice)||1||2791469||2795346||LOC_Os01g05830.1.MSUv7.0||1||CDS||881321400||23877	881321400	0	0	0	TRUE	1	1		1		1	38
>Oryza sativa japonica (Rice)||1||2800748||2803471||LOC_Os01g05840.1.MSUv7.0||1||CDS||881321403||25426	881321403				TRUE	1	1		1		1	44
>Oryza sativa japonica (Rice)||1||2803779||2804844||LOC_Os01g05850.1.MSUv7.0||-1||CDS||881321408||28009	881321408	0	0.0125	0.0126582	TRUE	1	1		1		1	48
>Oryza sativa japonica (Rice)||1||2805640||2807451||LOC_Os01g05860.1.MSUv7.0||1||CDS||881321411||29562	881321411	0	0	0.0779221	FALSE						1	36
>Oryza sativa japonica (Rice)||1||2811340||2814637||LOC_Os01g05870.1.MSUv7.0||1||CDS||881321414||31128	881321414	0	0	0	FALSE						1	37
>Oryza sativa japonica (Rice)||1||2815175||2816401||LOC_Os01g05880.1.MSUv7.0||-1||CDS||881321417||32679	881321417	0.025641	0	0	FALSE						2	48
>Oryza sativa japonica (Rice)||1||2817650||2818897||LOC_Os01g05890.1.MSUv7.0||-1||CDS||881321420||34223	881321420	0.0454545	0	0.00884956	FALSE						2	46
>Oryza sativa japonica (Rice)||1||2820235||2820696||LOC_Os01g05900.1.MSUv7.0||-1||CDS||881321423||35773	881321423	0	0.0625	0	FALSE						2	49
>Oryza sativa japonica (Rice)||1||2830325||2836425||LOC_Os01g05940.1.MSUv7.0||1||CDS||881321426||37325	881321426	0	0.0175439	0	TRUE	1	1		1		1	35
>Oryza sativa japonica (Rice)||1||2839979||2843285||LOC_Os01g05960.1.MSUv7.0||1||CDS||881321429||38881	881321429	0	0	0	FALSE						1	38
>Oryza sativa japonica (Rice)||1||2857598||2858059||LOC_Os01g05970.1.MSUv7.0||-1||CDS||881321432||40446	881321432	0	0	0	FALSE						2	49
>Oryza sativa japonica (Rice)||1||2851954||2855225||LOC_Os01g05980.1.MSUv7.0||1||CDS||881321435||42015	881321435	0	0	0	FALSE						1	41
>Oryza sativa japonica (Rice)||1||2862774||2867272||LOC_Os01g06000.1.MSUv7.0||-1||CDS||881321438||43576	881321438	0	0	0.00793651	TRUE	1	1		1		1	45
>Oryza sativa japonica (Rice)||1||2872188||2872655||LOC_Os01g06010.1.MSUv7.0||1||CDS||881321441||45140	881321441	0.0238095	0	0.008	TRUE	1	1		1		2	50
>Oryza sativa japonica (Rice)||1||2877653||2882347||LOC_Os01g06020.1.MSUv7.0||1||CDS||881321444||46709	881321444	1	0	0.00251256	TRUE	1	1		1		1	19
>Oryza sativa japonica (Rice)||1||2885425||2886301||LOC_Os01g06030.1.MSUv7.0||1||CDS||881321447||48270	881321447	0.0227273	0	0	FALSE						1	46
>Oryza sativa japonica (Rice)||1||2887060||2888434||LOC_Os01g06040.1.MSUv7.0||-1||CDS||881321450||49822	881321450	0	0	0	FALSE						1	49
>Oryza sativa japonica (Rice)||1||2893282||2894658||LOC_Os01g06050.1.MSUv7.0||-1||CDS||881321453||51396	881321453				FALSE						2	29
>Oryza sativa japonica (Rice)||1||2896685||2897944||LOC_Os01g06060.1.MSUv7.0||1||CDS||881321458||1560	881321458	0.830189	0.691667	0.6	TRUE		1				1	40
>Oryza sativa japonica (Rice)||1||2899038||2899896||LOC_Os01g06070.1.MSUv7.0||-1||CDS||881321461||3098	881321461	0	0	0	FALSE						1	40
>Oryza sativa japonica (Rice)||1||2901602||2903619||LOC_Os01g06080.1.MSUv7.0||-1||CDS||881321464||4653	881321464	0.0485437	0.0327869	0.00328947	TRUE	1	1		1		1	38
>Oryza sativa japonica (Rice)||1||2907052||2907920||LOC_Os01g06090.1.MSUv7.0||-1||CDS||881321467||6206	881321467	0.012987	0.00934579	0.00995025	FALSE						1	49
>Oryza sativa japonica (Rice)||1||2920425||2921319||LOC_Os01g06120.1.MSUv7.0||-1||CDS||881321470||7768	881321470	0	0	0.0214286	FALSE						1	41
>Oryza sativa japonica (Rice)||1||2923994||2924802||LOC_Os01g06130.1.MSUv7.0||1||CDS||881321473||9311	881321473	0.912281	0.0103093	0.00384615	FALSE						1	31
>Oryza sativa japonica (Rice)||1||2927426||2928251||LOC_Os01g06140.1.MSUv7.0||1||CDS||881321478||11906	881321478	nan	0	0.00573066	FALSE						2	33
>Oryza sativa japonica (Rice)||1||2931913||2932753||LOC_Os01g06150.1.MSUv7.0||1||CDS||881321481||13459	881321481	0	0	0	FALSE						2	33
>Oryza sativa japonica (Rice)||1||2950097||2953013||LOC_Os01g06200.1.MSUv7.0||-1||CDS||881321484||15002	881321484	0.880952	0.6	0.0487805	FALSE						10	31
>Oryza sativa japonica (Rice)||1||2954514||2955504||LOC_Os01g06210.1.MSUv7.0||-1||CDS||881321487||16561	881321487	0.012987	0	0	FALSE						1	49
>Oryza sativa japonica (Rice)||1||2957396||2958409||LOC_Os01g06220.1.MSUv7.0||-1||CDS||881321490||18109	881321490	0.0169492	0	0.00649351	FALSE						1	48
>Oryza sativa japonica (Rice)||1||2961194||2961469||LOC_Os01g06230.1.MSUv7.0||1||CDS||881321493||19680	881321493	0	0.025641	0.00947867	TRUE	1	1				1	49
>Oryza sativa japonica (Rice)||1||2962422||2964917||LOC_Os01g06240.1.MSUv7.0||-1||CDS||881321496||21238	881321496	0	0	0	FALSE						1	40
>Oryza sativa japonica (Rice)||1||2966324||2967346||LOC_Os01g06250.1.MSUv7.0||1||CDS||881321499||22808	881321499	0.0232558	0	0.0184049	TRUE	1	1				1	44
>Oryza sativa japonica (Rice)||1||2969154||2970731||LOC_Os01g06260.1.MSUv7.0||1||CDS||881321502||24370	881321502	0.0102041	0	0.0222222	FALSE						1	25
>Oryza sativa japonica (Rice)||1||2971369||2979277||LOC_Os01g06270.1.MSUv7.0||-1||CDS||881321505||25924	881321505	0	0.016129	0.00595238	TRUE	1	1				1	19
>Oryza sativa japonica (Rice)||1||2983269||2985953||LOC_Os01g06280.1.MSUv7.0||1||CDS||881321510||28521	881321510				TRUE	1					1	32
>Oryza sativa japonica (Rice)||1||2986563||2988887||LOC_Os01g06290.1.MSUv7.0||-1||CDS||881321515||31129	881321515				TRUE	1			1		1	30
>Oryza sativa japonica (Rice)||1||3000222||3000934||LOC_Os01g06310.1.MSUv7.0||1||CDS||881321524||35774	881321524	0.28125	0.230769	0.047619	FALSE						1	41
>Oryza sativa japonica (Rice)||1||3004096||3005704||LOC_Os01g06320.1.MSUv7.0||-1||CDS||881321527||37326	881321527	0	0	0.00581395	TRUE	1	1				1	47
>Oryza sativa japonica (Rice)||1||3014119||3014691||LOC_Os01g06340.1.MSUv7.0||-1||CDS||881321530||38882	881321530	0	0	0.0238095	TRUE				1		2	48
>Oryza sativa japonica (Rice)||1||3015845||3016417||LOC_Os01g06350.1.MSUv7.0||-1||CDS||881321533||40447	881321533	0	0	0.0123457	FALSE						2	48
>Oryza sativa japonica (Rice)||1||3016864||3021484||LOC_Os01g06360.1.MSUv7.0||1||CDS||881321536||42016	881321536	0	0	0	FALSE						2	37
>Oryza sativa japonica (Rice)||1||3025830||3026390||LOC_Os01g06370.1.MSUv7.0||-1||CDS||881321539||43577	881321539	0.0105263	0	0	FALSE						1	48
>Oryza sativa japonica (Rice)||1||3026813||3028081||LOC_Os01g06380.1.MSUv7.0||1||CDS||881321542||45141	881321542	0	0	0.00970874	FALSE						2	38
>Oryza sativa japonica (Rice)||1||3030594||3031163||LOC_Os01g06390.1.MSUv7.0||-1||CDS||881321545||46710	881321545	0	0.0294118	0	FALSE						1	45
>Oryza sativa japonica (Rice)||1||3031580||3032872||LOC_Os01g06400.1.MSUv7.0||1||CDS||881321548||48271	881321548	0.00740741	0	0.00641026	FALSE						1	43
>Oryza sativa japonica (Rice)||1||3034228||3034788||LOC_Os01g06410.1.MSUv7.0||-1||CDS||881321551||49823	881321551	0	0	0.025641	FALSE						1	41
>Oryza sativa japonica (Rice)||1||3035059||3035691||LOC_Os01g06420.1.MSUv7.0||1||CDS||881321554||51397	881321554	0	0	0	FALSE						1	42
>Oryza sativa japonica (Rice)||1||3036690||3037289||LOC_Os01g06430.1.MSUv7.0||-1||CDS||881321557||519	881321557	0.00826446	0	0.0121212	TRUE	1	1				1	46
>Oryza sativa japonica (Rice)||1||3037692||3038576||LOC_Os01g06440.1.MSUv7.0||1||CDS||881321560||2078	881321560	0.0123457	0	0.00641026	TRUE	1	1		1		1	42
>Oryza sativa japonica (Rice)||1||3039298||3041232||LOC_Os01g06450.1.MSUv7.0||1||CDS||881321563||3643	881321563	0	0.0175439	0	TRUE	1	1				1	47
>Oryza sativa japonica (Rice)||1||3041702||3044198||LOC_Os01g06454.1.MSUv7.0||-1||CDS||881321566||5180	881321566	0.823529	0	0	TRUE	1	1		1		2	16
>Oryza sativa japonica (Rice)||1||3044634||3046849||LOC_Os01g06460.1.MSUv7.0||1||CDS||881321569||6736	881321569	0	0	0	TRUE	1	1				1	42
>Oryza sativa japonica (Rice)||1||3047504||3051989||LOC_Os01g06470.1.MSUv7.0||1||CDS||881321572||8288	881321572	0	0	0.0120482	TRUE	1					2	38
>Oryza sativa japonica (Rice)||1||3054558||3056942||LOC_Os01g06490.1.MSUv7.0||1||CDS||881321575||9846	881321575	0.025641	0	0	TRUE	1	1		1		1	43
>Oryza sativa japonica (Rice)||1||3058656||3059601||LOC_Os01g06500.1.MSUv7.0||-1||CDS||881321580||12422	881321580	0	0.0136986	0	TRUE	1			1		1	29
>Oryza sativa japonica (Rice)||1||3061422||3065924||LOC_Os01g06510.1.MSUv7.0||1||CDS||881321585||15003	881321585	0	0	0	FALSE						1	23
>Oryza sativa japonica (Rice)||1||3068071||3071136||LOC_Os01g06520.1.MSUv7.0||-1||CDS||881321588||16562	881321588	0.574074	0	0.00600601	FALSE						1	30
>Oryza sativa japonica (Rice)||1||3083395||3084568||LOC_Os01g06540.1.MSUv7.0||-1||CDS||881321591||18110	881321591	1	0.0175439	0.00537634	TRUE	1					1	46
>Oryza sativa japonica (Rice)||1||3085821||3090807||LOC_Os01g06550.1.MSUv7.0||-1||CDS||881321594||19681	881321594	0	0.0111111	0.0143885	TRUE	1			1		1	40
>Oryza sativa japonica (Rice)||1||3091744||3092630||LOC_Os01g06560.1.MSUv7.0||-1||CDS||881321597||21239	881321597	0	0	0	TRUE	1	1				1	48
>Oryza sativa japonica (Rice)||1||3095210||3095930||LOC_Os01g06570.1.MSUv7.0||1||CDS||881321602||23878	881321602	1	0.559322	0.072	FALSE						1	32
>Oryza sativa japonica (Rice)||1||3097593||3098402||LOC_Os01g06580.1.MSUv7.0||-1||CDS||881321605||25427	881321605	0	0	0	TRUE	1	1		1		1	40
>Oryza sativa japonica (Rice)||1||3100509||3102767||LOC_Os01g06590.1.MSUv7.0||-1||CDS||881321608||26964	881321608	0	0.0235294	0.00380228	TRUE	1	1		1		1	19
>Oryza sativa japonica (Rice)||1||3108668||3113815||LOC_Os01g06600.1.MSUv7.0||-1||CDS||881321615||30575	881321615	0	0	0	TRUE	1	1				1	33
>Oryza sativa japonica (Rice)||1||3122953||3123285||LOC_Os01g06620.1.MSUv7.0||1||CDS||881321620||33181	881321620	0.301887	0.1	0.0438596	FALSE						1	48
>Oryza sativa japonica (Rice)||1||3124807||3125200||LOC_Os01g06630.1.MSUv7.0||-1||CDS||881321623||34728	881321623	0.0125786	0	0	TRUE	1			1		1	49
>Oryza sativa japonica (Rice)||1||3129286||3130455||LOC_Os01g06640.1.MSUv7.0||1||CDS||881321626||36279	881321626	0	0	0.017094	TRUE	1	1		1		1	33
>Oryza sativa japonica (Rice)||1||3136502||3140098||LOC_Os01g06660.1.MSUv7.0||-1||CDS||881321633||39922	881321633	0	0.03125	0.0115607	TRUE	1			1		1	48
>Oryza sativa japonica (Rice)||1||3143659||3146760||LOC_Os01g06670.1.MSUv7.0||-1||CDS||881321636||41484	881321636	0.0181818	0.0114943	0	FALSE						1	30
>Oryza sativa japonica (Rice)||1||3176544||3179602||LOC_Os01g06720.1.MSUv7.0||1||CDS||881321639||43053	881321639	0	0	0	FALSE						1	32
>Oryza sativa japonica (Rice)||1||3182127||3185207||LOC_Os01g06730.1.MSUv7.0||1||CDS||881321642||44626	881321642	nan	0	0.00591716	FALSE						1	33
>Oryza sativa japonica (Rice)||1||3189406||3190254||LOC_Os01g06740.1.MSUv7.0||-1||CDS||881321645||46191	881321645	0	0	0.0119048	FALSE						2	50
>Oryza sativa japonica (Rice)||1||3196986||3200010||LOC_Os01g06750.1.MSUv7.0||1||CDS||881321648||47748	881321648	0	0.0666667	0	FALSE						2	48
>Oryza sativa japonica (Rice)||1||3201223||3204252||LOC_Os01g06760.1.MSUv7.0||1||CDS||881321651||49319	881321651	0.95082	0.5625	0.0363636	FALSE						1	39
>Oryza sativa japonica (Rice)||1||3222303||3226257||LOC_Os01g06790.1.MSUv7.0||1||CDS||881321654||50865	881321654	nan	0	0.0052356	TRUE	1	1		1		1	28
>Oryza sativa japonica (Rice)||1||3229084||3229782||LOC_Os01g06800.1.MSUv7.0||-1||CDS||881321657||10	881321657	0	0	0.02589	FALSE						2	18
>Oryza sativa japonica (Rice)||1||3235987||3237799||LOC_Os01g06820.1.MSUv7.0||1||CDS||881321660||1561	881321660	0	0.155556	0.0213523	FALSE						1	19
>Oryza sativa japonica (Rice)||1||3241127||3243315||LOC_Os01g06836.1.MSUv7.0||1||CDS||881321663||3099	881321663	1	0.611111	0.104762	FALSE						1	35
>Oryza sativa japonica (Rice)||1||3251204||3252724||LOC_Os01g06870.1.MSUv7.0||1||CDS||881321666||4654	881321666	0.0357143	0	0.00534759	FALSE						1	28
>Oryza sativa japonica (Rice)||1||3257128||3257796||LOC_Os01g06876.1.MSUv7.0||1||CDS||881321669||6207	881321669	nan	0	0.0042735	FALSE						1	23
>Oryza sativa japonica (Rice)||1||3258068||3258577||LOC_Os01g06882.1.MSUv7.0||1||CDS||881321672||7769	881321672	0.027027	0	0	FALSE						1	30
>Oryza sativa japonica (Rice)||1||3259438||3262454||LOC_Os01g06890.1.MSUv7.0||1||CDS||881321675||9312	881321675	0	0	0.0116279	FALSE						1	35
>Oryza sativa japonica (Rice)||1||3272839||3276416||LOC_Os01g06900.1.MSUv7.0||1||CDS||881321678||10874	881321678	0	0	0.0294118	FALSE						1	34
>Oryza sativa japonica (Rice)||1||3277305||3277805||LOC_Os01g06910.1.MSUv7.0||-1||CDS||881321681||12423	881321681	0.363636	0	0	FALSE						1	33
>Oryza sativa japonica (Rice)||1||3283195||3286185||LOC_Os01g06920.1.MSUv7.0||1||CDS||881321684||13964	881321684	0	0	0	FALSE						2	36
>Oryza sativa japonica (Rice)||1||3288323||3288890||LOC_Os01g06940.1.MSUv7.0||-1||CDS||881321687||15538	881321687	0.90625	0.1	0	FALSE						2	37
>Oryza sativa japonica (Rice)||1||3289733||3290197||LOC_Os01g06950.1.MSUv7.0||1||CDS||881321690||17101	881321690	0.953488	0.647059	0.114833	FALSE						1	38
>Oryza sativa japonica (Rice)||1||3290761||3291541||LOC_Os01g06960.1.MSUv7.0||-1||CDS||881321693||18657	881321693	0.915254	0.506494	0.0387597	TRUE	1	1		1		2	39
>Oryza sativa japonica (Rice)||1||3292985||3293489||LOC_Os01g06970.1.MSUv7.0||-1||CDS||881321696||20205	881321696	0.975	0.6	0.0769231	FALSE						1	36
>Oryza sativa japonica (Rice)||1||3294624||3295212||LOC_Os01g06980.1.MSUv7.0||-1||CDS||881321699||21763	881321699	0.881818	0.0625	0.0466321	FALSE						2	32
>Oryza sativa japonica (Rice)||1||3297850||3298410||LOC_Os01g06990.1.MSUv7.0||-1||CDS||881321702||23347	881321702	1	0.647059	0	FALSE						2	38
>Oryza sativa japonica (Rice)||1||3300442||3301010||LOC_Os01g07000.1.MSUv7.0||-1||CDS||881321705||24900	881321705	0.973333	0.254237	0.0174419	FALSE						2	34
>Oryza sativa japonica (Rice)||1||3303523||3304092||LOC_Os01g07010.1.MSUv7.0||-1||CDS||881321708||26458	881321708	0.916667	0.4	0	FALSE						2	36
>Oryza sativa japonica (Rice)||1||3306319||3306894||LOC_Os01g07020.1.MSUv7.0||-1||CDS||881321711||28011	881321711	0.833333	0.0769231	0	FALSE						2	39
>Oryza sativa japonica (Rice)||1||3312670||3313206||LOC_Os01g07030.1.MSUv7.0||-1||CDS||881321714||29564	881321714	0.919355	0.30137	0.0196078	FALSE						2	43
>Oryza sativa japonica (Rice)||1||3315002||3315565||LOC_Os01g07040.1.MSUv7.0||-1||CDS||881321717||31130	881321717	0.875	0.153846	0	FALSE						2	41
>Oryza sativa japonica (Rice)||1||3317554||3318111||LOC_Os01g07050.1.MSUv7.0||-1||CDS||881321720||32680	881321720	1	0.26	0.0298507	FALSE						1	39
>Oryza sativa japonica (Rice)||1||3320451||3321035||LOC_Os01g07060.1.MSUv7.0||-1||CDS||881321723||34225	881321723	0	0	0.0833333	FALSE						1	39
>Oryza sativa japonica (Rice)||1||3322832||3326934||LOC_Os01g07070.1.MSUv7.0||1||CDS||881321726||35775	881321726	0.0131579	0	0.0232558	TRUE	1	1		1		1	25
>Oryza sativa japonica (Rice)||1||3328727||3331922||LOC_Os01g07080.1.MSUv7.0||-1||CDS||881321735||40448	881321735	0	0	0	TRUE	1	1		1		1	49
>Oryza sativa japonica (Rice)||1||3333238||3335958||LOC_Os01g07090.1.MSUv7.0||-1||CDS||881321740||43054	881321740	0.166667	0	0.00925926	TRUE	1	1		1		1	30
>Oryza sativa japonica (Rice)||1||3336408||3342886||LOC_Os01g07100.1.MSUv7.0||1||CDS||881321743||44627	881321743	0.010989	0	0.016129	TRUE	1	1		1		2	32
>Oryza sativa japonica (Rice)||1||3345203||3354983||LOC_Os01g07110.1.MSUv7.0||-1||CDS||881321746||46192	881321746	nan	0.0119048	0.00406504	TRUE				1		1	41
>Oryza sativa japonica (Rice)||1||3357377||3358222||LOC_Os01g07120.1.MSUv7.0||1||CDS||881321749||47749	881321749				TRUE	1	1		1		1	26
>Oryza sativa japonica (Rice)||1||3358687||3360641||LOC_Os01g07130.1.MSUv7.0||-1||CDS||881321754||50345	881321754	nan	0	0.0280899	TRUE	1	1		1		1	28
>Oryza sativa japonica (Rice)||1||3362460||3366318||LOC_Os01g07140.1.MSUv7.0||-1||CDS||881321757||51913	881321757	0	0	0.00364964	TRUE	1	1	1	1		1	26
>Oryza sativa japonica (Rice)||1||3376593||3377105||LOC_Os01g07150.1.MSUv7.0||1||CDS||881321762||2079	881321762	0	0	0.0112994	TRUE	1	1		1		1	48
>Oryza sativa japonica (Rice)||1||3380727||3382058||LOC_Os01g07160.1.MSUv7.0||-1||CDS||881321765||3644	881321765	0	0	0.00552486	FALSE						1	45
>Oryza sativa japonica (Rice)||1||3386907||3390756||LOC_Os01g07170.1.MSUv7.0||-1||CDS||881321768||5181	881321768	0.0517241	0	0	FALSE						1	43
>Oryza sativa japonica (Rice)||1||3391757||3393011||LOC_Os01g07180.1.MSUv7.0||-1||CDS||881321771||6737	881321771	0.0192308	0.194444	0.0174672	FALSE						2	28
>Oryza sativa japonica (Rice)||1||3395762||3396310||LOC_Os01g07190.1.MSUv7.0||1||CDS||881321774||8289	881321774	0	0	0	FALSE						1	40
>Oryza sativa japonica (Rice)||1||3397508||3400186||LOC_Os01g07200.1.MSUv7.0||1||CDS||881321777||9847	881321777	0.0140845	0	0	FALSE						1	47
>Oryza sativa japonica (Rice)||1||3401288||3407358||LOC_Os01g07212.1.MSUv7.0||1||CDS||881321780||11389	881321780	0.742138	0.396947	0.37464	TRUE	1	1	1	1		1	27
>Oryza sativa japonica (Rice)||1||3415127||3415867||LOC_Os01g07240.1.MSUv7.0||-1||CDS||881321783||12946	881321783	0.0172414	0	0	TRUE	1	1	1	1		1	49
>Oryza sativa japonica (Rice)||1||3423352||3425171||LOC_Os01g07250.1.MSUv7.0||1||CDS||881321786||14508	881321786	0	0.00689655	0	TRUE	1	1		1		1	20
>Oryza sativa japonica (Rice)||1||3425951||3429496||LOC_Os01g07260.1.MSUv7.0||-1||CDS||881321789||16061	881321789	0	0	0.0128205	TRUE	1	1		1		1	47
>Oryza sativa japonica (Rice)||1||3431606||3435618||LOC_Os01g07280.1.MSUv7.0||-1||CDS||881321792||17621	881321792	0.0192308	0	0	TRUE	1					1	34
>Oryza sativa japonica (Rice)||1||3445224||3446300||LOC_Os01g07300.1.MSUv7.0||1||CDS||881321795||19177	881321795	0	0	0	FALSE						1	17
>Oryza sativa japonica (Rice)||1||3447295||3449806||LOC_Os01g07310.1.MSUv7.0||-1||CDS||881321800||21764	881321800	0.523077	0.027027	0	TRUE	1	1	1	1		2	44
>Oryza sativa japonica (Rice)||1||3455254||3456059||LOC_Os01g07320.1.MSUv7.0||1||CDS||881321809||26459	881321809	0	0.0294118	0	TRUE	1	1		1		1	49
>Oryza sativa japonica (Rice)||1||3457067||3463316||LOC_Os01g07330.1.MSUv7.0||-1||CDS||881321812||28012	881321812				TRUE	1			1		1	19
>Oryza sativa japonica (Rice)||1||3465634||3467520||LOC_Os01g07340.1.MSUv7.0||-1||CDS||881321821||32681	881321821	0.00909091	0.00840336	0	TRUE	1	1		1		1	47
>Oryza sativa japonica (Rice)||1||3474096||3475938||LOC_Os01g07360.1.MSUv7.0||-1||CDS||881321824||34226	881321824	0	0	0.00473934	FALSE						1	31
>Oryza sativa japonica (Rice)||1||3478671||3478883||LOC_Os01g07364.1.MSUv7.0||-1||CDS||881321833||38884	881321833	0	0	0.0149254	FALSE						1	35
>Oryza sativa japonica (Rice)||1||3479660||3481609||LOC_Os01g07370.1.MSUv7.0||-1||CDS||881321836||40449	881321836	0.263158	0	0	TRUE	1	1	1	1		1	31
>Oryza sativa japonica (Rice)||1||3489739||3491133||LOC_Os01g07376.1.MSUv7.0||-1||CDS||881321841||43055	881321841	0.29703	0	0.00549451	TRUE	1	1	1	1		1	24
>Oryza sativa japonica (Rice)||1||3493501||3496512||LOC_Os01g07382.1.MSUv7.0||-1||CDS||881321844||44628	881321844	0.975	0	0.0238095	TRUE	1	1		1		1	47
>Oryza sativa japonica (Rice)||1||3501385||3504422||LOC_Os01g07390.1.MSUv7.0||1||CDS||881321847||46193	881321847	0.0175439	0	0	TRUE	1	1		1		1	49
>Oryza sativa japonica (Rice)||1||3506718||3510030||LOC_Os01g07400.1.MSUv7.0||1||CDS||881321850||47750	881321850	0.764706	0	0.00442478	TRUE	1	1	1	1		1	26
>Oryza sativa japonica (Rice)||1||3511993||3515337||LOC_Os01g07410.1.MSUv7.0||1||CDS||881321855||50346	881321855	0.0285714	0	0	TRUE	1	1		1		1	50
>Oryza sativa japonica (Rice)||1||3517006||3519015||LOC_Os01g07420.1.MSUv7.0||-1||CDS||881321858||51914	881321858	0	0	0	TRUE	1	1		1		1	45
>Oryza sativa japonica (Rice)||1||3520778||3521976||LOC_Os01g07430.1.MSUv7.0||-1||CDS||881321861||1051	881321861	0	0	0	TRUE	1	1		1		1	34
>Oryza sativa japonica (Rice)||1||3532859||3533749||LOC_Os01g07450.1.MSUv7.0||1||CDS||881321864||2609	881321864	0	0.00636943	0	FALSE						1	44
>Oryza sativa japonica (Rice)||1||3536083||3536467||LOC_Os01g07460.1.MSUv7.0||1||CDS||881321867||4151	881321867	0	0	0.00383142	FALSE						1	28
>Oryza sativa japonica (Rice)||1||3540841||3541272||LOC_Os01g07470.1.MSUv7.0||1||CDS||881321870||5694	881321870	1	0.470588	0.0733333	FALSE						1	32
>Oryza sativa japonica (Rice)||1||3551429||3552184||LOC_Os01g07480.1.MSUv7.0||-1||CDS||881321873||7251	881321873	0	0	0.00537634	TRUE	1	1		1		1	46
>Oryza sativa japonica (Rice)||1||3559941||3574206||LOC_Os01g07490.1.MSUv7.0||-1||CDS||881321878||9848	881321878	0.341463	0	0.0105634	TRUE	1	1		1		1	49
>Oryza sativa japonica (Rice)||1||3577989||3581859||LOC_Os01g07500.1.MSUv7.0||-1||CDS||881321881||11390	881321881	0	0	0.00862069	TRUE	1	1	1	1		1	45
>Oryza sativa japonica (Rice)||1||3587608||3587838||LOC_Os01g07510.1.MSUv7.0||1||CDS||881321884||12947	881321884	0.90566	0.446809	0.05	FALSE						2	35
>Oryza sativa japonica (Rice)||1||3592171||3596008||LOC_Os01g07520.1.MSUv7.0||-1||CDS||881321887||14509	881321887	0.418182	0	0	TRUE	1	1	1	1		1	47
>Oryza sativa japonica (Rice)||1||3598652||3602031||LOC_Os01g07530.1.MSUv7.0||-1||CDS||881321890||16062	881321890	0.0121951	0	0	TRUE	1	1		1		1	26
>Oryza sativa japonica (Rice)||1||3610416||3613259||LOC_Os01g07540.1.MSUv7.0||1||CDS||881321893||17622	881321893	0	0.0298507	0.010929	TRUE	1	1		1		1	19
>Oryza sativa japonica (Rice)||1||3616498||3619216||LOC_Os01g07550.1.MSUv7.0||-1||CDS||881321896||19178	881321896	0	0	0	FALSE						1	21
>Oryza sativa japonica (Rice)||1||3621523||3624996||LOC_Os01g07560.1.MSUv7.0||1||CDS||881321899||20741	881321899	0	0.0192308	0.0127389	FALSE						1	47
>Oryza sativa japonica (Rice)||1||3633812||3639022||LOC_Os01g07570.1.MSUv7.0||-1||CDS||881321902||22307	881321902	0	0	0	TRUE	1	1	1	1		1	34
>Oryza sativa japonica (Rice)||1||3645587||3650362||LOC_Os01g07590.1.MSUv7.0||1||CDS||881321905||23880	881321905	0.0142857	0.030303	0.00961538	TRUE	1	1	1	1		1	42
>Oryza sativa japonica (Rice)||1||3652813||3655815||LOC_Os01g07600.1.MSUv7.0||1||CDS||881321908||25428	881321908	0.00621118	0	0.0131579	FALSE						1	46
>Oryza sativa japonica (Rice)||1||3661805||3662851||LOC_Os01g07610.1.MSUv7.0||1||CDS||881321911||26965	881321911	0	0	0	TRUE	1	1		1		1	37
>Oryza sativa japonica (Rice)||1||3665349||3665687||LOC_Os01g07620.1.MSUv7.0||-1||CDS||881321914||28522	881321914	0	0	0.0125	TRUE	1	1		1		1	47
>Oryza sativa japonica (Rice)||1||3667752||3672751||LOC_Os01g07630.1.MSUv7.0||-1||CDS||881321917||30080	881321917	0.957746	0	0.00729927	TRUE	1	1	1	1		1	47
>Oryza sativa japonica (Rice)||1||3676303||3680660||LOC_Os01g07640.1.MSUv7.0||-1||CDS||881321920||31628	881321920	0	0.012987	0	FALSE						1	46
>Oryza sativa japonica (Rice)||1||3682143||3682364||LOC_Os01g07650.1.MSUv7.0||1||CDS||881321923||33182	881321923	0.0102041	0	0.010101	FALSE						1	39
>Oryza sativa japonica (Rice)||1||3683259||3687388||LOC_Os01g07660.1.MSUv7.0||-1||CDS||881321926||34729	881321926	0	0.0142857	0	FALSE						1	44
>Oryza sativa japonica (Rice)||1||3689940||3692705||LOC_Os01g07670.1.MSUv7.0||-1||CDS||881321929||36281	881321929	0	0	0.011236	FALSE						2	39
>Oryza sativa japonica (Rice)||1||3694855||3695301||LOC_Os01g07680.1.MSUv7.0||-1||CDS||881321932||37839	881321932	0.00469484	0.0144928	0.00966184	FALSE						1	46
>Oryza sativa japonica (Rice)||1||3696386||3698927||LOC_Os01g07700.1.MSUv7.0||-1||CDS||881321935||39405	881321935	0	0.00952381	0.00843882	TRUE	1	1		1		2	42
>Oryza sativa japonica (Rice)||1||3702448||3704723||LOC_Os01g07710.1.MSUv7.0||1||CDS||881321942||43056	881321942	0.974359	0.670455	0.0463768	FALSE						1	18
>Oryza sativa japonica (Rice)||1||3705776||3708041||LOC_Os01g07720.2.MSUv7.0||-1||CDS||881321945||44629	881321945	0	0.00952381	0.0126984	TRUE	1	1		1		2	26
>Oryza sativa japonica (Rice)||1||3711435||3713406||LOC_Os01g07730.1.MSUv7.0||1||CDS||881321950||47200	881321950	0	0	0.00877193	TRUE	1	1	1	1		1	45
>Oryza sativa japonica (Rice)||1||3714109||3718262||LOC_Os01g07740.1.MSUv7.0||-1||CDS||881321953||48774	881321953	0.941176	0.0102041	0.00363636	TRUE	1	1		1		1	48
>Oryza sativa japonica (Rice)||1||3720400||3722935||LOC_Os01g07750.1.MSUv7.0||-1||CDS||881321960||11	881321960	0	0	0.00302115	TRUE	1	1		1		1	42
>Oryza sativa japonica (Rice)||1||3724983||3728439||LOC_Os01g07760.1.MSUv7.0||-1||CDS||881321963||1562	881321963	0.692308	0	0	TRUE	1	1		1		1	43
>Oryza sativa japonica (Rice)||1||3732150||3733930||LOC_Os01g07770.1.MSUv7.0||1||CDS||881321968||4152	881321968	0	0	0.0031746	TRUE	1			1		1	18
>Oryza sativa japonica (Rice)||1||3736005||3736580||LOC_Os01g07780.1.MSUv7.0||1||CDS||881321971||5695	881321971	0	0	0	TRUE	1	1	1	1		1	41
>Oryza sativa japonica (Rice)||1||3737893||3740685||LOC_Os01g07790.1.MSUv7.0||1||CDS||881321974||7252	881321974	0.913043	0.0588235	0.0143885	TRUE	1	1		1		1	17
>Oryza sativa japonica (Rice)||1||3741116||3742012||LOC_Os01g07800.1.MSUv7.0||-1||CDS||881321977||8809	881321977	nan	0	0	TRUE	1	1				1	43
>Oryza sativa japonica (Rice)||1||3742949||3744387||LOC_Os01g07810.1.MSUv7.0||-1||CDS||881321982||11391	881321982	0.967742	0	0	TRUE	1	1		1		1	46
>Oryza sativa japonica (Rice)||1||3748923||3752620||LOC_Os01g07820.1.MSUv7.0||-1||CDS||881321989||15004	881321989				FALSE						10	36
>Oryza sativa japonica (Rice)||1||3779891||3781888||LOC_Os01g07850.1.MSUv7.0||1||CDS||881321992||16563	881321992	0	0.0135135	0.012987	TRUE	1	1	1	1		1	50
>Oryza sativa japonica (Rice)||1||3804704||3810253||LOC_Os01g07870.1.MSUv7.0||1||CDS||881321995||18111	881321995	0	0.03125	0.00724638	TRUE	1	1		1		1	47
>Oryza sativa japonica (Rice)||1||3811290||3812069||LOC_Os01g07880.1.MSUv7.0||-1||CDS||881321998||19682	881321998	0.0188679	0.0232558	0	TRUE	1	1		1		1	45
>Oryza sativa japonica (Rice)||1||3818369||3818704||LOC_Os01g07890.1.MSUv7.0||-1||CDS||881322001||21240	881322001	0.7	0.0178571	0	TRUE	1	1	1	1		1	23
>Oryza sativa japonica (Rice)||1||3819286||3819585||LOC_Os01g07900.1.MSUv7.0||-1||CDS||881322004||22810	881322004	0.05	0	0	FALSE						1	28
>Oryza sativa japonica (Rice)||1||3820479||3824349||LOC_Os01g07910.1.MSUv7.0||-1||CDS||881322007||24371	881322007	0	0	0	TRUE	1	1		1		1	42
>Oryza sativa japonica (Rice)||1||3827257||3830267||LOC_Os01g07920.1.MSUv7.0||-1||CDS||881322010||25925	881322010	0	0.0125	0	TRUE	1			1		1	19
>Oryza sativa japonica (Rice)||1||3830798||3831780||LOC_Os01g07930.1.MSUv7.0||-1||CDS||881322015||28523	881322015	0	0	0	TRUE	1	1		1		1	47
>Oryza sativa japonica (Rice)||1||3835551||3837572||LOC_Os01g07940.1.MSUv7.0||-1||CDS||881322018||30081	881322018	0	0	0	TRUE	1	1				1	40
>Oryza sativa japonica (Rice)||1||3843047||3845221||LOC_Os01g07950.1.MSUv7.0||1||CDS||881322021||31629	881322021	0	0	0	TRUE	1			1		2	26
>Oryza sativa japonica (Rice)||1||3846637||3849480||LOC_Os01g07960.1.MSUv7.0||-1||CDS||881322024||33183	881322024	0.15	0	0.0101695	TRUE	1	1		1		1	45
>Oryza sativa japonica (Rice)||1||3855508||3855924||LOC_Os01g07970.1.MSUv7.0||-1||CDS||881322031||36819	881322031	0.0168067	0.0169492	0	TRUE	1	1	1	1		1	42
>Oryza sativa japonica (Rice)||1||3858824||3861839||LOC_Os01g07980.1.MSUv7.0||-1||CDS||881322034||38378	881322034	0	0	0	TRUE				1		2	25
>Oryza sativa japonica (Rice)||1||3864260||3868543||LOC_Os01g07990.1.MSUv7.0||1||CDS||881322037||39923	881322037	nan	0.964912	0.0152603	TRUE		1				2	10
>Oryza sativa japonica (Rice)||1||3871444||3874270||LOC_Os01g08000.2.MSUv7.0||-1||CDS||881322040||41488	881322040	nan	0.41791	0.0308483	FALSE						1	38
>Oryza sativa japonica (Rice)||1||3875865||3877662||LOC_Os01g08010.1.MSUv7.0||1||CDS||881322043||43057	881322043	0	0.012987	0	FALSE						2	42
>Oryza sativa japonica (Rice)||1||3878337||3898729||LOC_Os01g08020.1.MSUv7.0||-1||CDS||881322048||45640	881322048	0	0	0	TRUE	1	1		1		1	26
>Oryza sativa japonica (Rice)||1||3901384||3901836||LOC_Os01g08050.1.MSUv7.0||1||CDS||881322051||47201	881322051	0.982456	0.888889	0.183673	FALSE						2	29
>Oryza sativa japonica (Rice)||1||3905249||3907429||LOC_Os01g08070.1.MSUv7.0||1||CDS||881322054||48775	881322054	1	nan	0	FALSE						10	28
>Oryza sativa japonica (Rice)||1||3918101||3920305||LOC_Os01g08090.1.MSUv7.0||1||CDS||881322057||50347	881322057	0	0	0.00492611	TRUE	1	1	1	1		2	50
>Oryza sativa japonica (Rice)||1||3921356||3923134||LOC_Os01g08100.1.MSUv7.0||1||CDS||881322060||51915	881322060	0	0	0	FALSE						2	48
>Oryza sativa japonica (Rice)||1||3924433||3926098||LOC_Os01g08110.1.MSUv7.0||1||CDS||881322063||1052	881322063	0.230769	0	0.0916031	FALSE						1	47
>Oryza sativa japonica (Rice)||1||3927450||3929447||LOC_Os01g08120.1.MSUv7.0||-1||CDS||881322066||2611	881322066	0.1875	0	0.0152284	TRUE	1			1		1	38
>Oryza sativa japonica (Rice)||1||3932429||3933352||LOC_Os01g08130.1.MSUv7.0||1||CDS||881322069||4153	881322069	0	0	0.0078125	FALSE						1	50
>Oryza sativa japonica (Rice)||1||3937749||3938912||LOC_Os01g08140.1.MSUv7.0||1||CDS||881322072||5696	881322072	0.978261	0.516129	0.115385	TRUE	1	1	1	1		2	47
>Oryza sativa japonica (Rice)||1||3939389||3942353||LOC_Os01g08150.1.MSUv7.0||-1||CDS||881322075||7253	881322075	0	0.0185185	0.00680272	TRUE	1	1		1		1	46
>Oryza sativa japonica (Rice)||1||3953039||3954931||LOC_Os01g08160.1.MSUv7.0||1||CDS||881322078||8810	881322078	0.0136986	0	0	TRUE	1	1		1		1	37
>Oryza sativa japonica (Rice)||1||3958622||3961903||LOC_Os01g08170.1.MSUv7.0||1||CDS||881322081||10352	881322081	0	0	0	TRUE	1	1				1	42
>Oryza sativa japonica (Rice)||1||3962465||3963568||LOC_Os01g08180.1.MSUv7.0||-1||CDS||881322084||11907	881322084	0	0.0113636	0.0147059	TRUE	1	1				1	49
>Oryza sativa japonica (Rice)||1||3976500||3984478||LOC_Os01g08190.1.MSUv7.0||1||CDS||881322087||13462	881322087				TRUE	1	1		1		1	33
>Oryza sativa japonica (Rice)||1||3986771||3994998||LOC_Os01g08200.1.MSUv7.0||1||CDS||881322096||18112	881322096	0	0	0.0666667	TRUE	1	1		1		2	48
>Oryza sativa japonica (Rice)||1||4003659||4004887||LOC_Os01g08220.1.MSUv7.0||-1||CDS||881322099||19683	881322099	0.00653595	0	0.0138889	TRUE	1	1	1	1		1	50
>Oryza sativa japonica (Rice)||1||4023146||4023442||LOC_Os01g08240.1.MSUv7.0||-1||CDS||881322102||21241	881322102	0.956522	0.322581	0.0517241	FALSE						1	38
>Oryza sativa japonica (Rice)||1||4034077||4037459||LOC_Os01g08260.1.MSUv7.0||-1||CDS||881322105||22811	881322105	0.011236	0.0232558	0.0263158	TRUE	1	1		1		2	20
>Oryza sativa japonica (Rice)||1||4052257||4057247||LOC_Os01g08270.1.MSUv7.0||-1||CDS||881322110||25429	881322110	0.435484	0.0120482	0.00735294	TRUE	1	1		1		1	34
>Oryza sativa japonica (Rice)||1||4059600||4062888||LOC_Os01g08280.1.MSUv7.0||1||CDS||881322115||28013	881322115	0	0	0.0214286	TRUE	1	1		1		1	43
>Oryza sativa japonica (Rice)||1||4064344||4066014||LOC_Os01g08290.1.MSUv7.0||1||CDS||881322120||30576	881322120	0	0	0	TRUE	1			1		1	37
>Oryza sativa japonica (Rice)||1||4066623||4067218||LOC_Os01g08300.1.MSUv7.0||-1||CDS||881322123||32140	881322123	0	0	0.00735294	TRUE				1		1	43
>Oryza sativa japonica (Rice)||1||4068863||4070220||LOC_Os01g08310.1.MSUv7.0||-1||CDS||881322126||33696	881322126	0.814815	0	0	TRUE	1	1	1	1		1	35
>Oryza sativa japonica (Rice)||1||4074313||4076317||LOC_Os01g08320.1.MSUv7.0||-1||CDS||881322129||35256	881322129	0.792453	0.0117647	0.00420168	TRUE	1	1	1	1		2	48
>Oryza sativa japonica (Rice)||1||4081316||4082680||LOC_Os01g08330.1.MSUv7.0||1||CDS||881322132||36820	881322132	0	0.04	0.00793651	TRUE	1	1		1		1	45
>Oryza sativa japonica (Rice)||1||4092447||4094251||LOC_Os01g08340.1.MSUv7.0||1||CDS||881322135||38379	881322135	0.3	0	0.00431034	TRUE	1	1	1	1		1	17
>Oryza sativa japonica (Rice)||1||4095856||4096249||LOC_Os01g08350.1.MSUv7.0||1||CDS||881322138||39924	881322138	nan	0.884058	0.385749	FALSE						2	17
>Oryza sativa japonica (Rice)||1||4099383||4101882||LOC_Os01g08360.1.MSUv7.0||1||CDS||881322141||41489	881322141	0.010101	0	0	TRUE	1					1	38
>Oryza sativa japonica (Rice)||1||4107084||4108409||LOC_Os01g08370.1.MSUv7.0||1||CDS||881322144||43058	881322144	0.875	0	0	FALSE						1	17
>Oryza sativa japonica (Rice)||1||4110690||4112003||LOC_Os01g08380.1.MSUv7.0||-1||CDS||881322147||44630	881322147	0	0	0	TRUE	1	1	1	1		1	46
>Oryza sativa japonica (Rice)||1||4116451||4116943||LOC_Os01g08390.1.MSUv7.0||1||CDS||881322150||46194	881322150	0.954128	0.5125	0.0453515	FALSE						1	19
>Oryza sativa japonica (Rice)||1||4118203||4122081||LOC_Os01g08400.1.MSUv7.0||1||CDS||881322153||47751	881322153	0.00877193	0	0	TRUE	1	1		1		1	49
>Oryza sativa japonica (Rice)||1||4123751||4125985||LOC_Os01g08410.1.MSUv7.0||1||CDS||881322156||49320	881322156	0	0.0185185	0.016129	TRUE	1	1	1	1		1	48
>Oryza sativa japonica (Rice)||1||4133724||4140332||LOC_Os01g08420.1.MSUv7.0||1||CDS||881322159||50867	881322159	1	0	0.0114943	TRUE	1			1		1	16
>Oryza sativa japonica (Rice)||1||4143351||4149830||LOC_Os01g08430.1.MSUv7.0||1||CDS||881322162||12	881322162	0	0	0.0026455	TRUE	1	1		1		1	21
>Oryza sativa japonica (Rice)||1||4153189||4154652||LOC_Os01g08440.1.MSUv7.0||-1||CDS||881322165||1563	881322165	0.010989	0	0	TRUE	1	1	1	1		1	49
>Oryza sativa japonica (Rice)||1||4160946||4165165||LOC_Os01g08450.1.MSUv7.0||-1||CDS||881322168||3100	881322168	0.0140845	0.0135135	0.00689655	FALSE						10	35
>Oryza sativa japonica (Rice)||1||4167511||4171559||LOC_Os01g08460.1.MSUv7.0||-1||CDS||881322171||4655	881322171	0	0	0	TRUE	1	1		1		1	24
>Oryza sativa japonica (Rice)||1||4175628||4177197||LOC_Os01g08464.1.MSUv7.0||-1||CDS||881322174||6208	881322174	0	0	0	FALSE						1	37
>Oryza sativa japonica (Rice)||1||4179749||4181311||LOC_Os01g08470.1.MSUv7.0||-1||CDS||881322177||7770	881322177	0	0	0.0178571	TRUE	1	1	1	1		1	38
>Oryza sativa japonica (Rice)||1||4196937||4198833||LOC_Os01g08490.1.MSUv7.0||1||CDS||881322180||9313	881322180				FALSE						2	23
>Oryza sativa japonica (Rice)||1||4208812||4213145||LOC_Os01g08510.1.MSUv7.0||-1||CDS||881322183||10875	881322183	0.233333	0.01	0.00469484	TRUE	1	1	1	1		1	44
>Oryza sativa japonica (Rice)||1||4215513||4217547||LOC_Os01g08520.1.MSUv7.0||-1||CDS||881322186||12425	881322186	0.0566038	0.0277778	0	TRUE	1	1	1	1		1	29
>Oryza sativa japonica (Rice)||1||4234769||4244402||LOC_Os01g08540.1.MSUv7.0||-1||CDS||881322189||13965	881322189	0.0106383	0.027027	0	TRUE	1	1		1		1	49
>Oryza sativa japonica (Rice)||1||4245714||4247982||LOC_Os01g08550.1.MSUv7.0||-1||CDS||881322192||15540	881322192	0	0	0.00704225	TRUE	1	1		1		2	17
>Oryza sativa japonica (Rice)||1||4254484||4259194||LOC_Os01g08560.1.MSUv7.0||1||CDS||881322195||17102	881322195	0.166667	0	0	TRUE	1		1	1		1	39
>Oryza sativa japonica (Rice)||1||4264247||4270134||LOC_Os01g08570.1.MSUv7.0||1||CDS||881322200||19684	881322200	0	0	0	TRUE				1		1	45
>Oryza sativa japonica (Rice)||1||4272910||4276299||LOC_Os01g08580.1.MSUv7.0||-1||CDS||881322203||21242	881322203	0.178947	0	0.0107527	TRUE	1	1		1		2	49
>Oryza sativa japonica (Rice)||1||4278871||4279113||LOC_Os01g08590.1.MSUv7.0||1||CDS||881322206||22812	881322206	0.985185	0.818182	0.145631	FALSE						2	31
>Oryza sativa japonica (Rice)||1||4281802||4283356||LOC_Os01g08600.1.MSUv7.0||-1||CDS||881322209||24372	881322209	1	0.372549	0	FALSE						2	35
>Oryza sativa japonica (Rice)||1||4284626||4288083||LOC_Os01g08610.1.MSUv7.0||1||CDS||881322212||25926	881322212	0.984848	0.783784	0.113402	FALSE						1	30
>Oryza sativa japonica (Rice)||1||4291014||4291325||LOC_Os01g08620.1.MSUv7.0||1||CDS||881322215||27475	881322215	0.992908	0.645161	0.045614	FALSE						1	32
>Oryza sativa japonica (Rice)||1||4297867||4302381||LOC_Os01g08630.1.MSUv7.0||-1||CDS||881322218||29036	881322218	0	0.0166667	0.00574713	FALSE						1	30
>Oryza sativa japonica (Rice)||1||4306984||4309678||LOC_Os01g08650.1.MSUv7.0||1||CDS||881322221||30577	881322221	0	0.0212766	0.00746269	FALSE						1	31
>Oryza sativa japonica (Rice)||1||4313971||4315713||LOC_Os01g08660.1.MSUv7.0||-1||CDS||881322226||33184	881322226	0.888889	0	0	FALSE						1	50
>Oryza sativa japonica (Rice)||1||4318216||4318731||LOC_Os01g08670.1.MSUv7.0||-1||CDS||881322229||34730	881322229	0	0	0	TRUE	1	1		1		1	50
>Oryza sativa japonica (Rice)||1||4322992||4325163||LOC_Os01g08680.1.MSUv7.0||-1||CDS||881322232||36282	881322232	0	0	0	TRUE	1	1		1		1	17
>Oryza sativa japonica (Rice)||1||4326676||4328235||LOC_Os01g08690.1.MSUv7.0||1||CDS||881322237||38885	881322237	0	0	0	TRUE	1					1	50
>Oryza sativa japonica (Rice)||1||4329725||4336437||LOC_Os01g08700.1.MSUv7.0||-1||CDS||881322240||40451	881322240	0.025641	0.0217391	0	TRUE	1	1		1		1	23
>Oryza sativa japonica (Rice)||1||4341017||4356368||LOC_Os01g08710.1.MSUv7.0||-1||CDS||881322255||48272	881322255	0	0.0208333	0.00352113	TRUE	1	1		1		1	46
>Oryza sativa japonica (Rice)||1||4363128||4366827||LOC_Os01g08730.1.MSUv7.0||1||CDS||881322260||50868	881322260	0.933333	0.692308	0.0142857	FALSE						10	36
>Oryza sativa japonica (Rice)||1||4368738||4369265||LOC_Os01g08740.1.MSUv7.0||-1||CDS||881322263||13	881322263	0	0	0.0147059	FALSE						2	29
>Oryza sativa japonica (Rice)||1||4375065||4393045||LOC_Os01g08750.1.MSUv7.0||1||CDS||881322266||1564	881322266	0.957447	0.0196078	0.0124224	TRUE				1		1	18
>Oryza sativa japonica (Rice)||1||4395154||4397000||LOC_Os01g08760.1.MSUv7.0||1||CDS||881322273||5182	881322273	0	0	0	TRUE	1			1		1	50
>Oryza sativa japonica (Rice)||1||4398036||4401732||LOC_Os01g08770.1.MSUv7.0||1||CDS||881322276||6738	881322276	0	0.0113636	0.021164	FALSE						1	35
>Oryza sativa japonica (Rice)||1||4402847||4407015||LOC_Os01g08780.1.MSUv7.0||-1||CDS||881322279||8291	881322279	0.0294118	0	0	TRUE	1	1		1		1	38
>Oryza sativa japonica (Rice)||1||4415416||4416132||LOC_Os01g08790.1.MSUv7.0||1||CDS||881322282||9850	881322282	0	0	0	TRUE	1	1		1		1	41
>Oryza sativa japonica (Rice)||1||4417283||4418927||LOC_Os01g08800.1.MSUv7.0||1||CDS||881322285||11392	881322285	0	0	0.00316456	TRUE	1			1		1	33
>Oryza sativa japonica (Rice)||1||4421381||4422898||LOC_Os01g08810.1.MSUv7.0||1||CDS||881322288||12948	881322288	0	0	0.0102041	FALSE						1	45
>Oryza sativa japonica (Rice)||1||4424191||4425520||LOC_Os01g08814.1.MSUv7.0||-1||CDS||881322291||14511	881322291	0.888889	0.0169492	0.00512821	TRUE	1	1		1		1	19
>Oryza sativa japonica (Rice)||1||4431738||4433679||LOC_Os01g08820.1.MSUv7.0||-1||CDS||881322298||18114	881322298	0	0	0.004329	TRUE	1	1		1		1	46
>Oryza sativa japonica (Rice)||1||4436028||4437695||LOC_Os01g08830.1.MSUv7.0||1||CDS||881322301||19685	881322301	0.973684	0.00892857	0.00413223	TRUE	1	1		1		1	21
>Oryza sativa japonica (Rice)||1||4440901||4441368||LOC_Os01g08840.1.MSUv7.0||1||CDS||881322306||22308	881322306	0.00840336	0	0	TRUE	1	1		1		1	45
>Oryza sativa japonica (Rice)||1||4444768||4447832||LOC_Os01g08850.1.MSUv7.0||1||CDS||881322309||23882	881322309	0	0	0.00595238	TRUE	1	1		1		1	45
>Oryza sativa japonica (Rice)||1||4449290||4449790||LOC_Os01g08860.1.MSUv7.0||-1||CDS||881322312||25430	881322312	0	0	0	TRUE	1	1				1	48
>Oryza sativa japonica (Rice)||1||4453717||4454004||LOC_Os01g08870.1.MSUv7.0||1||CDS||881322317||28014	881322317	0.966667	0	0.00680272	FALSE						1	33
>Oryza sativa japonica (Rice)||1||4454755||4457084||LOC_Os01g08880.1.MSUv7.0||-1||CDS||881322320||29565	881322320	0.95	0	0.0165289	FALSE						2	39
>Oryza sativa japonica (Rice)||1||4459350||4460218||LOC_Os01g08890.1.MSUv7.0||-1||CDS||881322323||31132	881322323	0	0	0	FALSE						2	16
>Oryza sativa japonica (Rice)||1||4485972||4490097||LOC_Os01g08930.1.MSUv7.0||-1||CDS||881322326||32682	881322326	0.653061	0	0	TRUE	1			1		1	47
>Oryza sativa japonica (Rice)||1||4491056||4491481||LOC_Os01g08940.1.MSUv7.0||-1||CDS||881322329||34228	881322329	0.0238095	0	0	FALSE						1	44
>Oryza sativa japonica (Rice)||1||4493430||4494560||LOC_Os01g08950.1.MSUv7.0||1||CDS||881322332||35776	881322332	0	0.0116279	0.00425532	TRUE	1	1		1		1	43
>Oryza sativa japonica (Rice)||1||4494868||4497539||LOC_Os01g08960.1.MSUv7.0||-1||CDS||881322335||37330	881322335	0	0	0.00456621	TRUE	1			1		1	49
>Oryza sativa japonica (Rice)||1||4497923||4504000||LOC_Os01g08970.1.MSUv7.0||1||CDS||881322338||38886	881322338	0	0	0	TRUE	1			1		1	29
>Oryza sativa japonica (Rice)||1||4504620||4505060||LOC_Os01g08980.1.MSUv7.0||-1||CDS||881322343||41491	881322343	0.962617	0.532609	0.112676	FALSE						2	36
>Oryza sativa japonica (Rice)||1||4509225||4513098||LOC_Os01g08990.1.MSUv7.0||1||CDS||881322346||43059	881322346	0	0	0.00704225	TRUE	1			1		1	46
>Oryza sativa japonica (Rice)||1||4514604||4520452||LOC_Os01g09000.1.MSUv7.0||-1||CDS||881322349||44632	881322349	0	0.0181818	0	TRUE	1			1		1	45
>Oryza sativa japonica (Rice)||1||4528309||4532603||LOC_Os01g09010.1.MSUv7.0||1||CDS||881322352||46195	881322352	0	0	0.00440529	TRUE	1			1		1	50
>Oryza sativa japonica (Rice)||1||4534141||4539233||LOC_Os01g09020.1.MSUv7.0||1||CDS||881322355||47752	881322355	0	0.0454545	0	TRUE	1			1		1	48
>Oryza sativa japonica (Rice)||1||4544541||4546212||LOC_Os01g09030.1.MSUv7.0||1||CDS||881322358||49322	881322358	0.957447	0.0107527	0	TRUE	1					2	25
>Oryza sativa japonica (Rice)||1||4566422||4568377||LOC_Os01g09080.1.MSUv7.0||1||CDS||881322361||50869	881322361	0	0	0	TRUE	1			1		1	36
>Oryza sativa japonica (Rice)||1||4571856||4572218||LOC_Os01g09090.1.MSUv7.0||1||CDS||881322364||14	881322364	0.0204082	0	0.0319149	FALSE						1	24
>Oryza sativa japonica (Rice)||1||4572689||4573348||LOC_Os01g09100.1.MSUv7.0||-1||CDS||881322367||1565	881322367	0.0135135	0	0	FALSE						1	42
>Oryza sativa japonica (Rice)||1||4581480||4584447||LOC_Os01g09120.1.MSUv7.0||-1||CDS||881322370||3101	881322370	0	0	0.0212766	FALSE						1	50
>Oryza sativa japonica (Rice)||1||4587086||4587835||LOC_Os01g09130.1.MSUv7.0||1||CDS||881322375||5697	881322375	0.0243902	0	0.0108696	FALSE						1	49
>Oryza sativa japonica (Rice)||1||4590920||4591372||LOC_Os01g09140.1.MSUv7.0||1||CDS||881322378||7254	881322378	0	0	0	FALSE						1	35
>Oryza sativa japonica (Rice)||1||4596060||4596812||LOC_Os01g09150.1.MSUv7.0||1||CDS||881322381||8811	881322381	0	0	0	TRUE	1					2	46
>Oryza sativa japonica (Rice)||1||4614954||4615580||LOC_Os01g09190.1.MSUv7.0||1||CDS||881322384||10353	881322384	0	0	0.00985222	FALSE						2	44
>Oryza sativa japonica (Rice)||1||4622291||4631236||LOC_Os01g09200.1.MSUv7.0||-1||CDS||881322387||11908	881322387	0	0	0.00322581	TRUE	1			1		1	47
>Oryza sativa japonica (Rice)||1||4650195||4651464||LOC_Os01g09230.1.MSUv7.0||1||CDS||881322390||13463	881322390	0	0	0.00617284	FALSE						2	46
>Oryza sativa japonica (Rice)||1||4673581||4684266||LOC_Os01g09246.1.MSUv7.0||1||CDS||881322393||15005	881322393	0	0.0142857	0.00595238	TRUE	1	1		1		1	44
>Oryza sativa japonica (Rice)||1||4689693||4692959||LOC_Os01g09252.1.MSUv7.0||1||CDS||881322396||16566	881322396	1	0	0.00478469	TRUE	1	1		1		2	26
>Oryza sativa japonica (Rice)||1||4697314||4699792||LOC_Os01g09260.1.MSUv7.0||-1||CDS||881322399||18115	881322399	0	0.02	0	TRUE	1	1		1		1	44
>Oryza sativa japonica (Rice)||1||4713523||4713924||LOC_Os01g09270.1.MSUv7.0||1||CDS||881322402||19686	881322402	0	0	0.00230415	FALSE						2	44
>Oryza sativa japonica (Rice)||1||4714943||4718628||LOC_Os01g09280.1.MSUv7.0||-1||CDS||881322405||21243	881322405	0	0	0	TRUE	1			1		1	47
>Oryza sativa japonica (Rice)||1||4726891||4730925||LOC_Os01g09300.1.MSUv7.0||1||CDS||881322408||22813	881322408	0.0285714	0	0.011236	TRUE	1	1		1		1	35
>Oryza sativa japonica (Rice)||1||4732052||4733036||LOC_Os01g09305.1.MSUv7.0||-1||CDS||881322415||26462	881322415	0	0	0	FALSE						2	19
>Oryza sativa japonica (Rice)||1||4736473||4737541||LOC_Os01g09310.1.MSUv7.0||-1||CDS||881322418||28015	881322418	0.411765	0	0.00903614	FALSE						2	45
>Oryza sativa japonica (Rice)||1||4739519||4744381||LOC_Os01g09320.1.MSUv7.0||-1||CDS||881322421||29566	881322421	0	0	0.00840336	TRUE	1			1		1	47
>Oryza sativa japonica (Rice)||1||4747121||4748910||LOC_Os01g09330.1.MSUv7.0||1||CDS||881322424||31133	881322424	0	0	0	FALSE						1	26
>Oryza sativa japonica (Rice)||1||4753606||4756578||LOC_Os01g09340.1.MSUv7.0||-1||CDS||881322427||32683	881322427	0.0204082	0	0	FALSE						2	41
>Oryza sativa japonica (Rice)||1||4758725||4758988||LOC_Os01g09350.1.MSUv7.0||-1||CDS||881322430||34229	881322430	0	0	0.0243902	FALSE						1	34
>Oryza sativa japonica (Rice)||1||4759946||4760712||LOC_Os01g09360.1.MSUv7.0||-1||CDS||881322433||35777	881322433	0	0.00990099	0.025641	FALSE						1	36
>Oryza sativa japonica (Rice)||1||4762091||4767339||LOC_Os01g09370.1.MSUv7.0||-1||CDS||881322436||37331	881322436	0	0.0163934	0.00655738	FALSE						1	26
>Oryza sativa japonica (Rice)||1||4770763||4782640||LOC_Os01g09384.1.MSUv7.0||-1||CDS||881322439||38887	881322439	0.358974	0	0.017094	FALSE						1	35
>Oryza sativa japonica (Rice)||1||4793003||4794658||LOC_Os01g09410.1.MSUv7.0||1||CDS||881322442||40452	881322442	0.73913	0	0	FALSE						2	20
>Oryza sativa japonica (Rice)||1||4796434||4798365||LOC_Os01g09420.1.MSUv7.0||-1||CDS||881322445||42017	881322445	0.0147059	0	0.0119403	FALSE						1	40
>Oryza sativa japonica (Rice)||1||4800257||4802006||LOC_Os01g09430.1.MSUv7.0||1||CDS||881322448||43579	881322448	0	0	0	TRUE	1	1		1		1	49
>Oryza sativa japonica (Rice)||1||4807985||4808500||LOC_Os01g09440.1.MSUv7.0||1||CDS||881322451||45142	881322451	0.935484	0.882353	0.137931	FALSE						2	41
>Oryza sativa japonica (Rice)||1||4817460||4818514||LOC_Os01g09450.1.MSUv7.0||1||CDS||881322454||46712	881322454	0.0289855	0	0.00970874	TRUE	1	1		1		1	40
>Oryza sativa japonica (Rice)||1||4820365||4822848||LOC_Os01g09460.1.MSUv7.0||-1||CDS||881322459||49323	881322459	0	0	0.00540541	TRUE	1	1		1		1	48
>Oryza sativa japonica (Rice)||1||4826703||4828411||LOC_Os01g09470.1.MSUv7.0||1||CDS||881322462||50870	881322462	0.00632911	0	0.00704225	TRUE	1	1		1		1	47
>Oryza sativa japonica (Rice)||1||4837004||4838215||LOC_Os01g09480.1.MSUv7.0||-1||CDS||881322465||15	881322465	0	0	0	FALSE						1	25
>Oryza sativa japonica (Rice)||1||4850003||4851929||LOC_Os01g09500.1.MSUv7.0||-1||CDS||881322468||1566	881322468	0	0.0114943	0.00353357	FALSE						1	20
>Oryza sativa japonica (Rice)||1||4853218||4854129||LOC_Os01g09510.1.MSUv7.0||1||CDS||881322471||3102	881322471	0	0	0.00653595	FALSE						1	30
>Oryza sativa japonica (Rice)||1||4872340||4873571||LOC_Os01g09540.1.MSUv7.0||-1||CDS||881322476||5698	881322476	0.0135135	0	0	TRUE	1			1		1	46
>Oryza sativa japonica (Rice)||1||4880148||4885872||LOC_Os01g09550.1.MSUv7.0||-1||CDS||881322479||7255	881322479	nan	0	0	TRUE	1	1	1	1		2	26
>Oryza sativa japonica (Rice)||1||4891647||4896513||LOC_Os01g09560.1.MSUv7.0||1||CDS||881322488||11909	881322488	0	0	0	TRUE	1	1		1		1	28
>Oryza sativa japonica (Rice)||1||4905790||4909119||LOC_Os01g09570.1.MSUv7.0||1||CDS||881322491||13464	881322491	0	0	0	TRUE		1	1			1	48
>Oryza sativa japonica (Rice)||1||4910311||4913297||LOC_Os01g09580.1.MSUv7.0||-1||CDS||881322494||15006	881322494				TRUE	1	1		1		1	35
>Oryza sativa japonica (Rice)||1||4918123||4919093||LOC_Os01g09590.1.MSUv7.0||-1||CDS||881322499||17623	881322499	0	0	0	TRUE	1	1		1		1	50
>Oryza sativa japonica (Rice)||1||4938911||4941835||LOC_Os01g09610.1.MSUv7.0||-1||CDS||881322502||19179	881322502	1	1	0.0833333	FALSE						10	37
>Oryza sativa japonica (Rice)||1||4949852||4951012||LOC_Os01g09620.1.MSUv7.0||-1||CDS||881322505||20743	881322505	0	0	0	TRUE	1		1	1		1	38
>Oryza sativa japonica (Rice)||1||4971685||4973233||LOC_Os01g09640.1.MSUv7.0||-1||CDS||881322510||23348	881322510	0	0.011236	0.00606061	TRUE	1	1	1	1		1	40
>Oryza sativa japonica (Rice)||1||4976091||4976585||LOC_Os01g09650.1.MSUv7.0||1||CDS||881322513||24903	881322513	0.975	0.354839	0.12766	FALSE						2	39
>Oryza sativa japonica (Rice)||1||4979098||4980028||LOC_Os01g09660.1.MSUv7.0||-1||CDS||881322516||26463	881322516	0.0232558	0	0	FALSE						2	29
>Oryza sativa japonica (Rice)||1||4980983||4981465||LOC_Os01g09665.1.MSUv7.0||1||CDS||881322519||28016	881322519	0.0114943	0	0	FALSE						1	18
>Oryza sativa japonica (Rice)||1||4982517||4985042||LOC_Os01g09670.1.MSUv7.0||-1||CDS||881322522||29567	881322522	0	0	0	TRUE	1	1	1	1		1	31
>Oryza sativa japonica (Rice)||1||4987704||4988201||LOC_Os01g09680.1.MSUv7.0||-1||CDS||881322525||31134	881322525	1	1	0	FALSE						2	38
>Oryza sativa japonica (Rice)||1||4991513||4993868||LOC_Os01g09690.1.MSUv7.0||1||CDS||881322528||32684	881322528	0	0	0.00961538	FALSE						1	28
>Oryza sativa japonica (Rice)||1||5002495||5005727||LOC_Os01g09700.1.MSUv7.0||-1||CDS||881322531||34230	881322531	0	0	0.0075188	TRUE	1	1	1	1		1	22
>Oryza sativa japonica (Rice)||1||5010048||5012395||LOC_Os01g09710.1.MSUv7.0||1||CDS||881322534||35778	881322534	0	0	0	FALSE						2	28
>Oryza sativa japonica (Rice)||1||5014609||5015256||LOC_Os01g09720.1.MSUv7.0||1||CDS||881322537||37332	881322537	0	0	0	TRUE	1	1		1		1	43
>Oryza sativa japonica (Rice)||1||5016435||5017640||LOC_Os01g09730.1.MSUv7.0||1||CDS||881322540||38888	881322540	0	0	0	TRUE	1	1		1		1	38
>Oryza sativa japonica (Rice)||1||5018219||5020085||LOC_Os01g09740.1.MSUv7.0||-1||CDS||881322545||41492	881322545	0.545455	0.0135135	0	TRUE	1	1		1		1	44
>Oryza sativa japonica (Rice)||1||5022159||5025667||LOC_Os01g09750.1.MSUv7.0||-1||CDS||881322548||43060	881322548	0.875	0.0350877	0.00473934	TRUE	1	1		1		1	45
>Oryza sativa japonica (Rice)||1||5030070||5036827||LOC_Os01g09760.1.MSUv7.0||1||CDS||881322553||45642	881322553	nan	0	0.011583	TRUE	1	1		1		1	18
>Oryza sativa japonica (Rice)||1||5037592||5040690||LOC_Os01g09770.1.MSUv7.0||-1||CDS||881322556||47202	881322556	0	0	0	TRUE	1	1		1		1	49
>Oryza sativa japonica (Rice)||1||5053390||5055636||LOC_Os01g09790.1.MSUv7.0||-1||CDS||881322559||48776	881322559	0.225806	0	0.00645161	TRUE	1	1		1		2	38
>Oryza sativa japonica (Rice)||1||5060881||5065120||LOC_Os01g09800.1.MSUv7.0||-1||CDS||881322562||50348	881322562	0.717949	0	0.00769231	TRUE	1	1		1		1	50
>Oryza sativa japonica (Rice)||1||5073416||5074930||LOC_Os01g09810.1.MSUv7.0||-1||CDS||881322565||51916	881322565	0.0149254	0.0222222	0	FALSE						2	32
>Oryza sativa japonica (Rice)||1||5085920||5086297||LOC_Os01g09830.1.MSUv7.0||1||CDS||881322568||1053	881322568	0	0	0.0263158	TRUE	1	1	1	1		1	49
>Oryza sativa japonica (Rice)||1||5100026||5101648||LOC_Os01g09850.1.MSUv7.0||1||CDS||881322571||2613	881322571	0.0285714	0.0192308	0	TRUE	1	1		1		1	44
>Oryza sativa japonica (Rice)||1||5110476||5116381||LOC_Os01g09860.1.MSUv7.0||-1||CDS||881322578||6209	881322578	0.962264	0	0.003663	TRUE	1	1		1		1	18
>Oryza sativa japonica (Rice)||1||5128149||5128607||LOC_Os01g09870.1.MSUv7.0||-1||CDS||881322581||7771	881322581	0.0104167	0	0	TRUE	1	1		1		1	46
>Oryza sativa japonica (Rice)||1||5132007||5132873||LOC_Os01g09880.1.MSUv7.0||-1||CDS||881322584||9315	881322584	0	0.0149254	0	TRUE	1	1	1	1		1	41
>Oryza sativa japonica (Rice)||1||5138787||5140747||LOC_Os01g09890.1.MSUv7.0||-1||CDS||881322587||10876	881322587	0.666667	0	0.00732601	TRUE	1	1		1		1	49
>Oryza sativa japonica (Rice)||1||5148879||5150341||LOC_Os01g09900.1.MSUv7.0||1||CDS||881322590||12426	881322590	0.0204082	0.0266667	0	FALSE						1	42
>Oryza sativa japonica (Rice)||1||5163291||5168424||LOC_Os01g09930.1.MSUv7.0||1||CDS||881322593||13966	881322593	0	0	0	TRUE	1	1	1	1		1	41
>Oryza sativa japonica (Rice)||1||5171227||5171814||LOC_Os01g09940.1.MSUv7.0||1||CDS||881322596||15542	881322596	0.196429	0.0127389	0.125749	FALSE						1	35
>Oryza sativa japonica (Rice)||1||5173555||5174272||LOC_Os01g09950.1.MSUv7.0||-1||CDS||881322599||17103	881322599	0	0.0235294	0	FALSE						1	30
>Oryza sativa japonica (Rice)||1||5190927||5191415||LOC_Os01g09970.1.MSUv7.0||1||CDS||881322602||18658	881322602	0.985507	0.942308	0.0204082	FALSE						1	29
>Oryza sativa japonica (Rice)||1||5195718||5196952||LOC_Os01g09980.1.MSUv7.0||1||CDS||881322605||20207	881322605	nan	nan	0.0035461	FALSE						10	12
>Oryza sativa japonica (Rice)||1||5202089||5203794||LOC_Os01g09990.1.MSUv7.0||1||CDS||881322608||21766	881322608	0	0	0.00729927	FALSE						1	41
>Oryza sativa japonica (Rice)||1||5210468||5213292||LOC_Os01g10000.1.MSUv7.0||-1||CDS||881322613||24373	881322613	0	0	0.00520833	FALSE						2	36
>Oryza sativa japonica (Rice)||1||5216017||5216622||LOC_Os01g10010.1.MSUv7.0||-1||CDS||881322616||25927	881322616	0	0	0	TRUE	1	1	1	1		1	47
>Oryza sativa japonica (Rice)||1||5218633||5220072||LOC_Os01g10020.1.MSUv7.0||1||CDS||881322621||28524	881322621	0	0.0454545	0	TRUE	1	1		1		1	46
>Oryza sativa japonica (Rice)||1||5228809||5229129||LOC_Os01g10030.1.MSUv7.0||1||CDS||881322624||30082	881322624	nan	0.0149254	0.00677966	FALSE						1	20
>Oryza sativa japonica (Rice)||1||5236623||5244011||LOC_Os01g10040.1.MSUv7.0||1||CDS||881322627||31631	881322627	0.030303	0	0	TRUE	1	1	1	1		1	41
>Oryza sativa japonica (Rice)||1||5247564||5250982||LOC_Os01g10050.1.MSUv7.0||-1||CDS||881322632||34231	881322632				TRUE	1	1		1		1	47
>Oryza sativa japonica (Rice)||1||5251888||5253124||LOC_Os01g10060.1.MSUv7.0||1||CDS||881322637||36821	881322637	0.0119048	0	0.0172414	FALSE						1	39
>Oryza sativa japonica (Rice)||1||5256634||5257326||LOC_Os01g10070.1.MSUv7.0||1||CDS||881322640||38380	881322640	0	0	0	FALSE						1	41
>Oryza sativa japonica (Rice)||1||5258336||5260532||LOC_Os01g10080.2.MSUv7.0||1||CDS||881322643||39927	881322643	0.933333	0.0754717	0.0286885	TRUE	1	1		1		1	30
>Oryza sativa japonica (Rice)||1||5261189||5262898||LOC_Os01g10090.1.MSUv7.0||-1||CDS||881322646||41493	881322646	0	0	0	TRUE	1	1	1			1	49
>Oryza sativa japonica (Rice)||1||5264533||5266102||LOC_Os01g10100.1.MSUv7.0||-1||CDS||881322649||43061	881322649				TRUE	1	1		1		1	49
>Oryza sativa japonica (Rice)||1||5270835||5275522||LOC_Os01g10110.1.MSUv7.0||-1||CDS||881322654||45643	881322654	0	0	0.0136054	TRUE	1	1		1		1	46
>Oryza sativa japonica (Rice)||1||5288440||5293103||LOC_Os01g10130.1.MSUv7.0||-1||CDS||881322657||47203	881322657	0	0	0	FALSE						2	16
>Oryza sativa japonica (Rice)||1||5307754||5317247||LOC_Os01g10140.2.MSUv7.0||-1||CDS||881322660||48777	881322660	0.0181818	0	0.00775194	TRUE	1			1		1	18
>Oryza sativa japonica (Rice)||1||5329169||5335314||LOC_Os01g10150.1.MSUv7.0||-1||CDS||881322665||51398	881322665	0	0	0.00716846	TRUE	1	1		1		1	44
>Oryza sativa japonica (Rice)||1||5336704||5337330||LOC_Os01g10160.1.MSUv7.0||-1||CDS||881322670||1567	881322670	0.907407	0.6	0	FALSE						2	26
>Oryza sativa japonica (Rice)||1||5339444||5339729||LOC_Os01g10170.1.MSUv7.0||1||CDS||881322673||3103	881322673	0.555556	0.0833333	0.025	FALSE						2	39
>Oryza sativa japonica (Rice)||1||5352700||5353413||LOC_Os01g10180.1.MSUv7.0||-1||CDS||881322676||4657	881322676	0	0	0	TRUE	1	1	1	1		1	50
>Oryza sativa japonica (Rice)||1||5361859||5362425||LOC_Os01g10195.1.MSUv7.0||-1||CDS||881322679||6210	881322679	0.016129	0	0	FALSE						1	38
>Oryza sativa japonica (Rice)||1||5369402||5369891||LOC_Os01g10200.1.MSUv7.0||1||CDS||881322682||7772	881322682	0.714286	0.944444	0.634615	FALSE						2	32
>Oryza sativa japonica (Rice)||1||5373779||5374429||LOC_Os01g10210.1.MSUv7.0||1||CDS||881322685||9316	881322685	0	0	0	TRUE	1		1	1		2	48
>Oryza sativa japonica (Rice)||1||5384239||5384817||LOC_Os01g10230.1.MSUv7.0||1||CDS||881322688||10877	881322688	0	0	0	FALSE						1	46
>Oryza sativa japonica (Rice)||1||5386995||5388128||LOC_Os01g10240.1.MSUv7.0||1||CDS||881322691||12427	881322691	0.986755	0.523077	0.102041	FALSE						2	44
>Oryza sativa japonica (Rice)||1||5390071||5394350||LOC_Os01g10250.1.MSUv7.0||-1||CDS||881322694||13967	881322694	0.0181818	0	0	TRUE	1			1		1	46
>Oryza sativa japonica (Rice)||1||5401401||5402015||LOC_Os01g10260.1.MSUv7.0||-1||CDS||881322701||17624	881322701	0	0	0	TRUE	1	1	1	1		1	46
>Oryza sativa japonica (Rice)||1||5403302||5404567||LOC_Os01g10270.1.MSUv7.0||-1||CDS||881322704||19180	881322704	0.836735	0.77027	0.691617	TRUE	1					2	47
>Oryza sativa japonica (Rice)||1||5406178||5412384||LOC_Os01g10280.1.MSUv7.0||1||CDS||881322707||20744	881322707	0	0	0	TRUE		1				1	47
>Oryza sativa japonica (Rice)||1||5414026||5416621||LOC_Os01g10290.1.MSUv7.0||-1||CDS||881322716||25431	881322716	0	0.0178571	0	FALSE						2	50
>Oryza sativa japonica (Rice)||1||5417219||5417879||LOC_Os01g10300.1.MSUv7.0||1||CDS||881322721||28017	881322721	0.0119048	0	0	FALSE						1	30
>Oryza sativa japonica (Rice)||1||5424059||5424571||LOC_Os01g10310.1.MSUv7.0||1||CDS||881322724||29568	881322724	0	0	0.00246914	FALSE						1	47
>Oryza sativa japonica (Rice)||1||5426713||5430562||LOC_Os01g10320.1.MSUv7.0||-1||CDS||881322727||31135	881322727	0.012987	0.030303	0.00662252	TRUE	1	1		1		1	39
>Oryza sativa japonica (Rice)||1||5435773||5442599||LOC_Os01g10340.1.MSUv7.0||-1||CDS||881322730||32686	881322730	0.25	0	0.00591716	TRUE	1	1				1	48
>Oryza sativa japonica (Rice)||1||5442941||5445852||LOC_Os01g10350.1.MSUv7.0||1||CDS||881322733||34232	881322733	0	0	0	TRUE	1	1				1	45
>Oryza sativa japonica (Rice)||1||5454933||5455619||LOC_Os01g10370.1.MSUv7.0||-1||CDS||881322736||35779	881322736	0	0	0.0204082	TRUE	1	1	1	1		1	48
>Oryza sativa japonica (Rice)||1||5470119||5473013||LOC_Os01g10390.1.MSUv7.0||1||CDS||881322739||37333	881322739	nan	1	0	FALSE						10	33
>Oryza sativa japonica (Rice)||1||5479194||5479511||LOC_Os01g10400.1.MSUv7.0||1||CDS||881322742||38889	881322742	0.505618	0.5	0.28	TRUE			1	1		1	11
>Oryza sativa japonica (Rice)||1||5490623||5491360||LOC_Os01g10420.1.MSUv7.0||-1||CDS||881322747||41494	881322747	0.970297	0.741935	0.25	FALSE						1	36
>Oryza sativa japonica (Rice)||1||5493389||5498065||LOC_Os01g10430.1.MSUv7.0||1||CDS||881322750||43062	881322750	0.0204082	0	0	TRUE	1	1	1	1		1	45
>Oryza sativa japonica (Rice)||1||5507617||5509234||LOC_Os01g10440.1.MSUv7.0||1||CDS||881322755||45644	881322755	0	0.0166667	0.00617284	TRUE	1	1		1		1	41
[truncated: 41,179 more rows]

## Sheet: SB
Gene name	gene number	CG_methylation_level	CHG_methylation_level	CHH_methylation_level	Sbsy	sbos	sbsb	sbbd	sbmz		SBbl	SBgc350
[truncated: 33,455 more rows]

[truncated: 1 more sheets: ZM]
