# Supplementary material for: GC content of plant genes is linked to past gene duplications
Source: PLoS One. 2022 Jan 13;17(1):e0261748. doi: 10.1371/journal.pone.0261748 (PMC8758071; doi:10.1371/journal.pone.0261748)
Supplement: S3 File — (XLSX) [file pone.0261748.s003.xlsx]

## Sheet: Sheet1
Species	code	version	CoGe id#	Annotation id#	Common name
Arabidopsis thaliana	AT	V10.26	39871	25869	arabidopsis
Brachypodium distachyon line Bd21	BD	V2.0	4383	25040	brachypodium
Oryza sativa	OS	V7	3	16888	rice
Prunus persica	PP	V1.39	30980	22743	peach
Populus tricocarpa	PT	V3	38424	23993	poplar
Sorghum Bicolor	SB	V3.1	331	31607	sorghum
Solanum lycopersicum	SL	V2.50	4531	24769	tomato
Vitis Vinifera	VV	V12x	351	19990	grape
Zea mays	ZM	V4	333	33766	maize
