# Supplementary material for: GC content of plant genes is linked to past gene duplications
Source: PLoS One. 2022 Jan 13;17(1):e0261748. doi: 10.1371/journal.pone.0261748 (PMC8758071; doi:10.1371/journal.pone.0261748)
Supplement: S4 File — (XLSX) [file pone.0261748.s004.xlsx]

## Sheet: Go terms
		AT	AT	AT	AT	AT	PP	PP	PP	PP	PP	PT	PT	PT	PT	PT	SL	SL	SL	SL	SL	VV	VV	VV	VV	VV	BD	BD	BD	BD	BD	OS	OS	OS	OS	OS	SB	SB	SB	SB	SB	ZM	ZM	ZM	ZM	ZM	Total genes
Row Labels	Row Labels	observed non-synt	Observed synt	Expected non-synt	Expected synt	Total	observed non-synt	Observed synt	Expected non-synt	Expected synt	Total	observed non-synt	Observed synt	Expected non-synt	Expected synt	Total	observed non-synt	Observed synt	Expected non-synt	Expected synt	Total	observed non-synt	Observed synt	Expected non-synt	Expected synt	Total	observed non-synt	Observed synt	Expected non-synt	Expected synt	Total	observed non-synt	Observed synt	Expected non-synt	Expected synt	Total	observed non-synt	Observed synt	Expected non-synt	Expected synt	Total	observed non-synt	Observed synt	Expected non-synt	Expected synt	Total		Number of species with ≥ 20 genes	species with significant syntenic gene enrichment
	Grand Total	40534	84054			124588	33313	75461			108774	80862	117556			198418	32040	34496			66536	34321	70150			104471	34618	79974			114592	43874	84209			128083	32535	87946			120481	63152	96857			160009	1125952
GO:0005524	ATP binding	966	1653	852.077	1766.92	2619	1124	1660	852.625	1931.38	2784	2650	2548	2118.36	3079.64	5198	977	815	862.927	929.073	1792	1322	1518	933.002	1907	2840	1259	1806	925.93	2139.07	3065	1834	1925	1287.62	2471.38	3759	1134	1998	845.773	2286.23	3132	2009	2188	1656.46	2540.54	4197	29386	9	9
GO:0020037	heme binding	186	183	120.052	248.948	369	197	183	116.378	263.622	380	313	283	242.89	353.11	596	233	131	175.282	188.718	364	253	182	142.907	292.093	435	257	212	141.684	327.316	469	342	236	197.99	380.01	578	272	260	143.663	388.337	532	244	291	211.153	323.847	535	4258	9	9
GO:0043531	ADP binding	136	57	62.7915	130.209	193	305	100	124.035	280.965	405	409	89	202.952	295.048	498	192	23	103.532	111.468	215	326	53	124.51	254.49	379	285	82	110.87	256.13	367	435	114	188.056	360.944	549	243	94	91.0043	245.996	337	101	64	65.1218	99.8782	165	3108	9	9
GO:0007165	signal transduction	178	96	89.1443	184.856	274	256	125	116.685	264.315	381	341	130	191.948	279.052	471	116	36	73.1947	78.8053	152	289	82	121.882	249.118	371	208	110	96.0671	221.933	318	305	129	148.664	285.336	434	187	126	84.5233	228.477	313	110	112	87.6185	134.382	222	2936	9	9
GO:0009626	plant-type hypersensitive response	51	54	34.1612	70.8388	105	231	112	105.047	237.953	343	250	112	147.527	214.473	362	193	34	109.31	117.69	227	175	66	79.1738	161.826	241	161	86	74.6182	172.382	247	245	96	116.807	224.193	341	147	83	62.1098	167.89	230	77	71	58.4123	89.5877	148	2244	9	9
GO:0004364	glutathione transferase activity	33	28	19.846	41.154	61	44	29	22.3569	50.6431	73	59	34	37.9006	55.0994	93	43	13	26.9665	29.0335	56	50	23	23.9821	49.0179	73	87	28	34.7413	80.2587	115	82	32	39.05	74.95	114	91	34	33.7553	91.2447	125	77	34	43.8092	67.1908	111	821	9	9
GO:0004674	protein serine/threonine kinase activity	311	431	241.405	500.595	742	436	405	257.564	583.436	841	969	664	665.502	967.498	1633	281	277	268.701	289.299	558	487	354	276.287	564.713	841	524	459	296.962	686.038	983	872	496	468.6	899.4	1368	496	528	276.524	747.476	1024	555	579	447.565	686.435	1134	9124	9	8
GO:0005576	extracellular region	701	515	395.619	820.381	1216	370	426	243.782	552.218	796	596	654	509.417	740.583	1250	329	256	281.703	303.297	585	324	397	236.864	484.136	721	425	505	280.951	649.049	930	547	524	366.864	704.136	1071	414	583	269.232	727.768	997	440	610	414.412	635.588	1050	8616	9	8
GO:0006952	defense response	295	329	203.015	420.985	624	357	317	206.418	467.582	674	622	515	463.366	673.634	1137	231	155	185.876	200.124	386	417	272	226.352	462.648	689	338	387	219.021	505.979	725	570	429	342.201	656.799	999	324	451	209.283	565.717	775	372	484	337.844	518.156	856	6865	9	8
GO:0005618	cell wall	234	367	195.532	405.468	601	211	248	140.573	318.427	459	445	439	360.26	523.74	884	195	177	179.134	192.866	372	205	249	149.149	304.851	454	181	281	139.569	322.431	462	209	309	177.438	340.562	518	190	332	140.962	381.038	522	294	352	254.962	391.038	646	4918	9	8
GO:0005506	iron ion binding	171	158	107.038	221.962	329	186	144	101.065	228.935	330	297	235	216.808	315.192	532	180	100	134.832	145.168	280	235	148	125.824	257.176	383	180	168	105.13	242.87	348	260	190	154.145	295.855	450	217	213	116.118	313.882	430	179	233	162.607	249.393	412	3494	9	8
GO:0030246	carbohydrate binding	159	98	83.6135	173.387	257	126	90	66.1519	149.848	216	334	145	195.209	283.791	479	94	84	85.7148	92.2852	178	127	85	69.6466	142.353	212	190	104	88.8168	205.183	294	225	120	118.178	226.822	345	150	126	74.5318	201.468	276	147	130	109.326	167.674	277	2534	9	8
GO:0008152	metabolic process	73	67	45.5482	94.4518	140	143	71	65.5394	148.461	214	211	121	135.301	196.699	332	98	45	68.8608	74.1392	143	79	64	46.9786	96.0214	143	107	96	61.3259	141.674	203	181	98	95.5696	183.43	279	123	123	66.4305	179.57	246	118	133	99.0641	151.936	251	1951	9	8
GO:0004497	monooxygenase activity	51	41	29.9317	62.0683	92	92	57	45.6326	103.367	149	151	95	100.253	145.747	246	103	52	74.6393	80.3607	155	119	60	58.8054	120.195	179	97	72	51.0545	117.945	169	152	76	78.0999	149.9	228	105	89	52.3883	141.612	194	88	98	73.4101	112.59	186	1598	9	8
GO:0016705	oxidoreductase activity, acting on paired donors, with incorporation or reduction of molecular oxygen	34	38	23.4248	48.5752	72	82	57	42.57	96.43	139	149	95	99.4382	144.562	244	98	46	69.3423	74.6577	144	94	62	51.2494	104.751	156	80	64	43.5021	100.498	144	116	71	64.0556	122.944	187	92	82	46.9874	127.013	174	74	91	65.1218	99.8782	165	1425	9	8
GO:0016709	oxidoreductase activity, acting on paired donors, with incorporation or reduction of molecular oxygen, NAD(P)H as one donor, and incorporation of one atom of oxygen	105	43	48.151	99.849	148	64	28	28.1758	63.8242	92	69	53	49.7191	72.2809	122	47	19	31.7819	34.2181	66	76	30	34.8233	71.1767	106	36	33	20.8448	48.1552	69	86	36	41.7903	80.2097	122	55	47	27.5443	74.4557	102	36	46	32.3636	49.6364	82	909	9	8
GO:0048544	recognition of pollen	37	9	14.9658	31.0342	46	80	15	29.0946	65.9054	95	172	24	79.8766	116.123	196	37	27	30.8188	33.1812	64	84	9	30.5525	62.4475	93	58	22	24.1678	55.8322	80	94	27	41.4478	79.5522	121	55	30	22.9536	62.0464	85	51	27	30.7849	47.2151	78	858	9	8
GO:0045735	nutrient reservoir activity	37	29	21.4727	44.5273	66	34	23	17.4568	39.5432	57	84	45	52.5718	76.4282	129	29	23	25.0403	26.9597	52	41	23	21.0254	42.9746	64	47	37	25.3762	58.6238	84	96	39	46.2434	88.7566	135	63	43	28.6245	77.3755	106	55	44	39.0731	59.9269	99	792	9	8
GO:0080043	quercetin 3-O-glucosyltransferase activity	69	48	38.0653	78.9347	117	51	27	23.8882	54.1118	78	53	36	36.2705	52.7295	89	37	15	25.0403	26.9597	52	36	22	19.0543	38.9457	58	44	27	21.4489	49.5511	71	74	27	34.5969	66.4031	101	43	35	21.0633	56.9367	78	37	41	30.7849	47.2151	78	722	9	8
GO:0080044	quercetin 7-O-glucosyltransferase activity	69	47	37.7399	78.2601	116	51	27	23.8882	54.1118	78	52	35	35.4554	51.5446	87	37	15	25.0403	26.9597	52	35	22	18.7257	38.2743	57	43	27	21.1469	48.8531	70	74	27	34.5969	66.4031	101	43	35	21.0633	56.9367	78	37	40	30.3902	46.6098	77	716	9	8
GO:0016747	transferase activity, transferring acyl groups other than amino-acyl groups	37	20	18.5446	38.4554	57	31	20	15.6192	35.3808	51	52	33	34.6404	50.3596	85	53	13	31.7819	34.2181	66	34	24	19.0543	38.9457	58	43	34	23.2615	53.7385	77	66	36	34.9394	67.0606	102	30	40	18.903	51.097	70	34	46	31.5742	48.4258	80	646	9	8
GO:0009636	response to toxic substance	41	31	23.4248	48.5752	72	38	27	19.9068	45.0932	65	58	36	38.3082	55.6918	94	21	10	14.9279	16.0721	31	26	25	16.7546	34.2454	51	56	26	24.772	57.228	82	53	21	25.3482	48.6518	74	54	26	21.6034	58.3966	80	49	26	29.6008	45.3992	75	624	9	8
GO:0035251	UDP-glucosyltransferase activity	16	13	9.43499	19.565	29	69	17	26.3383	59.6617	86	71	30	41.1609	59.8391	101	33	11	21.1879	22.8121	44	32	9	13.4694	27.5306	41	30	18	14.5007	33.4993	48	46	19	22.2653	42.7347	65	24	22	12.422	33.578	46	14	22	14.2084	21.7916	36	496	9	8
GO:0016021	integral component of membrane	1390	2643	1312.11	2720.89	4033	1452	2415	1184.3	2682.7	3867	3092	3827	2819.72	4099.28	6919	1254	1387	1271.76	1369.24	2641	1525	2243	1237.87	2530.13	3768	1486	2771	1286.03	2970.97	4257	2073	2957	1722.99	3307.01	5030	1513	3076	1239.23	3349.77	4589	2156	3410	2196.78	3369.22	5566	40670	9	7
GO:0006468	protein phosphorylation	153	210	118.1	244.9	363	153	189	104.741	237.259	342	419	322	301.982	439.018	741	99	100	95.8272	103.173	199	163	161	106.441	217.559	324	177	229	122.652	283.348	406	238	245	165.449	317.551	483	171	255	115.038	310.962	426	239	301	213.126	326.874	540	3824	9	7
GO:0048046	apoplast	211	286	161.696	335.304	497	133	170	92.7964	210.204	303	315	307	253.486	368.514	622	138	108	118.46	127.54	246	160	161	105.455	215.545	321	163	184	104.828	242.172	347	160	201	123.658	237.342	361	152	222	100.996	273.004	374	164	224	153.135	234.865	388	3459	9	7
GO:0016491	oxidoreductase activity	89	120	67.997	141.003	209	125	131	78.4023	177.598	256	242	199	179.722	261.278	441	128	58	89.5672	96.4328	186	179	128	100.856	206.144	307	86	152	71.8993	166.101	238	130	168	102.078	195.922	298	109	161	72.9115	197.089	270	119	166	112.483	172.517	285	2490	9	7
GO:0050660	flavin adenine dinucleotide binding	71	64	43.9215	91.0785	135	53	58	33.9947	77.0053	111	108	89	80.2841	116.716	197	52	32	40.4497	43.5503	84	58	60	38.7656	79.2344	118	51	69	36.2517	83.7483	120	67	76	48.9837	94.0163	143	44	81	33.7553	91.2447	125	78	78	61.5697	94.4303	156	1189	9	7
GO:0044550	secondary metabolite biosynthetic process	93	35	41.6441	86.3559	128	49	18	20.5193	46.4807	67	56	33	36.2705	52.7295	89	25	13	18.2987	19.7013	38	58	19	25.2962	51.7038	77	35	20	16.6154	38.3846	55	65	27	31.514	60.486	92	49	38	23.4937	63.5063	87	34	41	29.6008	45.3992	75	708	9	7
GO:0030145	manganese ion binding	30	21	16.5926	34.4074	51	31	22	16.2317	36.7683	53	58	41	40.3458	58.6542	99	11	9	9.63088	10.3691	20	34	20	17.7402	36.2598	54	27	31	17.5217	40.4783	58	30	33	21.5802	41.4198	63	40	38	21.0633	56.9367	78	51	35	33.9423	52.0577	86	562	9	7
GO:0009607	response to biotic stimulus	35	19	17.5686	36.4314	54	59	20	24.1944	54.8056	79	51	35	35.0479	50.9521	86	50	13	30.3373	32.6627	63	41	23	21.0254	42.9746	64	14	20	10.2713	23.7287	34	41	21	21.2377	40.7623	62	19	21	10.8017	29.1983	40	22	24	18.1552	27.8448	46	528	9	7
GO:0005886	plasma membrane	912	1922	922.026	1911.97	2834	1076	1610	822.611	1863.39	2686	2398	2585	2030.74	2952.26	4983	704	864	755.061	812.939	1568	1238	1475	891.28	1821.72	2713	1062	1685	829.863	1917.14	2747	1505	1817	1137.93	2184.07	3322	1022	1880	783.664	2118.34	2902	1477	2017	1379	2115	3494	27249	9	7
GO:0009751	response to salicylic acid	61	106	54.3325	112.667	167	86	91	54.2078	122.792	177	151	145	120.63	175.37	296	39	41	38.5235	41.4765	80	84	79	53.5491	109.451	163	88	88	53.1692	122.831	176	132	103	80.4977	154.502	235	66	100	44.8271	121.173	166	78	106	72.6207	111.379	184	1644	9	6
GO:0005516	calmodulin binding	45	81	40.9934	85.0066	126	84	74	48.3889	109.611	158	241	116	145.489	211.511	357	61	68	62.1192	66.8808	129	82	60	46.6501	95.3499	142	70	79	45.0126	103.987	149	86	81	57.2048	109.795	167	55	85	37.806	102.194	140	91	105	77.3568	118.643	196	1564	9	6
GO:0002229	defense response to oomycetes	20	31	16.5926	34.4074	51	36	24	18.3755	41.6245	60	51	43	38.3082	55.6918	94	15	15	14.4463	15.5537	30	30	22	17.0831	34.9169	52	33	32	19.6364	45.3636	65	34	33	22.9504	44.0496	67	23	25	12.962	35.038	48	24	33	22.4966	34.5034	57	524	9	6
GO:0016614	oxidoreductase activity, acting on CH-OH group of donors	40	14	17.5686	36.4314	54	34	13	14.3942	32.6058	47	47	24	28.9349	42.0651	71	32	11	20.7064	22.2936	43	29	12	13.4694	27.5306	41	16	24	12.0839	27.9161	40	26	23	16.7846	32.2154	49	18	28	12.422	33.578	46	14	31	17.7605	27.2395	45	436	9	6
GO:0008061	chitin binding	19	5	7.80826	16.1917	24	16	9	7.65647	17.3435	25	25	19	17.9315	26.0685	44	26	10	17.3356	18.6644	36	16	5	6.89896	14.101	21	15	11	7.85454	18.1455	26	13	13	8.90613	17.0939	26	15	11	7.02111	18.9789	26	11	14	9.86694	15.1331	25	253	9	6
GO:0042742	defense response to bacterium	113	196	100.531	208.469	309	92	154	75.3397	170.66	246	241	267	207.027	300.973	508	80	78	76.0839	81.9161	158	121	152	89.6864	183.314	273	116	140	77.3371	178.663	256	181	146	112.012	214.988	327	131	155	77.2322	208.768	286	144	195	133.796	205.204	339	2702	9	5
GO:0016042	lipid catabolic process	85	107	62.4661	129.534	192	70	74	44.1013	99.8987	144	150	136	116.555	169.445	286	60	68	61.6376	66.3624	128	93	92	60.7765	124.223	185	74	134	62.8364	145.164	208	89	135	76.7297	147.27	224	86	157	65.6203	177.38	243	99	153	99.4588	152.541	252	1862	9	5
GO:0009611	response to wounding	68	140	67.6716	140.328	208	84	127	64.6206	146.379	211	153	191	140.192	203.808	344	39	59	47.1913	50.8087	98	70	101	56.1772	114.823	171	67	91	47.7315	110.269	158	86	100	63.7131	122.287	186	81	119	54.0085	145.991	200	124	135	102.222	156.778	259	1835	9	5
GO:0012505	endomembrane system	35	68	33.5105	69.4895	103	57	64	37.0573	83.9427	121	84	95	72.9485	106.051	179	24	14	18.2987	19.7013	38	43	49	30.224	61.776	92	87	77	49.5441	114.456	164	132	91	76.3872	146.613	223	79	87	44.8271	121.173	166	42	85	50.1241	76.8759	127	1213	9	5
GO:0004190	aspartic-type endopeptidase activity	28	51	25.7022	53.2978	79	62	83	44.4075	100.592	145	65	65	52.9794	77.0206	130	164	30	93.4195	100.58	194	23	43	21.6824	44.3176	66	42	58	30.2098	69.7902	100	111	58	57.8899	111.11	169	51	64	31.0549	83.9451	115	76	68	56.8336	87.1664	144	1142	9	5
GO:0016788	hydrolase activity, acting on ester bonds	45	59	33.8358	70.1642	104	31	41	22.0506	49.9494	72	80	68	60.315	87.685	148	48	35	39.9681	43.0319	83	54	49	33.8377	69.1623	103	67	64	39.5748	91.4252	131	76	61	46.9285	90.0715	137	66	71	36.9958	100.004	137	67	76	56.4389	86.5611	143	1058	9	5
GO:0003899	DNA-directed 5'-3' RNA polymerase activity	26	24	16.2672	33.7328	50	23	26	15.0067	33.9933	49	55	40	38.7157	56.2843	95	48	12	28.8926	31.1074	60	26	30	18.3972	37.6028	56	36	34	21.1469	48.8531	70	19	41	20.5526	39.4474	60	19	44	17.0127	45.9873	63	46	26	28.4168	43.5832	72	575	9	5
GO:0031408	oxylipin biosynthetic process	7	17	7.80826	16.1917	24	38	23	18.6818	42.3182	61	57	32	36.2705	52.7295	89	18	15	15.8909	17.1091	33	40	24	21.0254	42.9746	64	17	16	9.96923	23.0308	33	19	18	12.6741	24.3259	37	18	19	9.99158	27.0084	37	25	22	18.5499	28.4501	47	425	9	5
GO:0000272	polysaccharide catabolic process	19	9	9.10964	18.8904	28	22	13	10.7191	24.2809	35	37	26	25.6746	37.3254	63	19	11	14.4463	15.5537	30	23	12	11.4983	23.5017	35	15	18	9.96923	23.0308	33	20	19	13.3592	25.6408	39	24	19	11.6118	31.3882	43	23	24	18.5499	28.4501	47	353	9	5
GO:0004568	chitinase activity	18	4	7.15758	14.8424	22	18	9	8.26899	18.731	27	26	17	17.5239	25.4761	43	19	9	13.4832	14.5168	28	22	7	9.52713	19.4729	29	11	12	6.94825	16.0517	23	16	13	9.93376	19.0662	29	20	12	8.64136	23.3586	32	20	14	13.419	20.581	34	267	9	5
GO:0007166	cell surface receptor signaling pathway	93	132	73.2025	151.798	225	64	111	53.5953	121.405	175	175	205	154.863	225.137	380	37	46	39.9681	43.0319	83	75	107	59.791	122.209	182	116	147	79.4517	183.548	263	171	160	113.382	217.618	331	120	161	75.882	205.118	281	127	190	125.113	191.887	317	2237	9	4
GO:0050832	defense response to fungus	361	130	159.744	331.256	491	79	102	55.4329	125.567	181	121	164	116.147	168.853	285	60	79	66.9346	72.0654	139	58	106	53.8776	110.122	164	68	119	56.4923	130.508	187	110	122	79.4701	152.53	232	76	141	58.5992	158.401	217	88	146	92.3546	141.645	234	2130	9	4
GO:0006979	response to oxidative stress	86	177	85.5656	177.434	263	55	131	56.9641	129.036	186	142	189	134.894	196.106	331	69	69	66.453	71.547	138	59	109	55.1917	112.808	168	115	124	72.2014	166.799	239	112	136	84.9508	163.049	248	100	145	66.1604	178.84	245	130	144	108.142	165.858	274	2092	9	4
GO:0030247	polysaccharide binding	41	66	34.8118	72.1882	107	33	54	26.6445	60.3555	87	98	83	73.7636	107.236	181	35	25	28.8926	31.1074	60	36	46	26.9388	55.0612	82	69	69	41.6895	96.3105	138	135	71	70.564	135.436	206	72	79	40.7764	110.224	151	61	80	55.6496	85.3504	141	1153	9	4
GO:0009826	unidimensional cell growth	17	53	22.7741	47.2259	70	40	44	25.7257	58.2743	84	57	71	52.1643	75.8357	128	29	33	29.8557	32.1443	62	23	40	20.6969	42.3031	63	41	46	26.2825	60.7175	87	83	56	47.6135	91.3865	139	42	61	27.8144	75.1856	103	56	62	46.572	71.428	118	854	9	4
GO:0009813	flavonoid biosynthetic process	10	28	12.3631	25.6369	38	35	35	21.4381	48.5619	70	53	48	41.1609	59.8391	101	32	21	25.5218	27.4782	53	22	34	18.3972	37.6028	56	35	29	19.3343	44.6657	64	57	33	30.8289	59.1711	90	60	35	25.654	69.346	95	27	40	26.4434	40.5566	67	634	9	4
GO:0052689	carboxylic ester hydrolase activity	19	21	13.0138	26.9862	40	24	25	15.0067	33.9933	49	40	39	32.1952	46.8048	79	19	14	15.8909	17.1091	33	23	30	17.4117	35.5883	53	35	31	19.9385	46.0615	66	42	31	25.0057	47.9943	73	36	28	17.2827	46.7173	64	35	40	29.6008	45.3992	75	532	9	4
GO:0009058	biosynthetic process	15	23	12.3631	25.6369	38	3	20	7.04395	15.956	23	13	28	16.7089	24.2911	41	9	11	9.63088	10.3691	20	62	23	27.9244	57.0756	85	30	25	16.6154	38.3846	55	25	26	17.4697	33.5303	51	30	28	15.6625	42.3375	58	46	28	29.2062	44.7938	74	445	9	4
GO:0016298	lipase activity	24	15	12.6884	26.3116	39	30	15	13.7816	31.2184	45	58	29	35.4554	51.5446	87	14	16	14.4463	15.5537	30	42	16	19.0543	38.9457	58	11	18	8.76084	20.2392	29	7	24	10.6188	20.3812	31	14	23	9.99158	27.0084	37	15	19	13.419	20.581	34	390	9	4
GO:0006032	chitin catabolic process	19	6	8.13361	16.8664	25	18	11	8.88151	20.1185	29	26	19	18.339	26.661	45	20	11	14.9279	16.0721	31	23	8	10.1842	20.8158	31	11	14	7.55245	17.4476	25	17	16	11.3039	21.6961	33	22	14	9.72153	26.2785	36	20	16	14.2084	21.7916	36	291	9	4
GO:0016020	membrane	395	695	354.625	735.375	1090	264	542	246.845	559.155	806	600	838	586.033	851.967	1438	249	253	241.735	260.265	502	350	472	270.045	551.955	822	275	573	256.179	591.821	848	351	597	324.731	623.269	948	291	640	251.41	679.59	931	476	697	462.957	710.043	1173	8558	9	3
GO:0009505	plant-type cell wall	89	156	79.7094	165.291	245	62	131	59.108	133.892	193	158	206	148.342	215.658	364	105	94	95.8272	103.173	199	77	120	64.7188	132.281	197	89	138	68.5762	158.424	227	118	139	88.0337	168.966	257	94	159	68.3208	184.679	253	104	155	102.222	156.778	259	2194	9	3
GO:0004672	protein kinase activity	53	133	60.514	125.486	186	58	109	51.1452	115.855	167	178	196	152.418	221.582	374	70	93	78.4916	84.5084	163	73	108	59.4624	121.538	181	66	115	54.6797	126.32	181	94	115	71.5916	137.408	209	68	123	51.5781	139.422	191	103	141	96.3014	147.699	244	1896	9	3
GO:0042802	identical protein binding	30	104	43.5961	90.4039	134	30	92	37.3636	84.6364	122	105	145	101.883	148.117	250	34	52	41.4128	44.5872	86	30	98	42.0508	85.9492	128	77	98	52.8671	122.133	175	99	107	70.564	135.436	206	88	95	49.4178	133.582	183	65	107	67.8846	104.115	172	1456	9	3
GO:0004601	peroxidase activity	34	72	34.4865	71.5135	106	30	68	30.0134	67.9866	98	63	87	61.13	88.87	150	52	51	49.599	53.401	103	39	59	32.1951	65.8049	98	91	80	51.6587	119.341	171	90	83	59.26	113.74	173	86	86	46.4473	125.553	172	84	99	72.226	110.774	183	1254	9	3
GO:0042744	hydrogen peroxide catabolic process	29	59	28.6303	59.3697	88	24	58	25.1132	56.8868	82	63	74	55.8321	81.1679	137	53	41	45.2651	48.7349	94	34	54	28.9099	59.0901	88	89	72	48.6378	112.362	161	88	79	57.2048	109.795	167	82	78	43.2068	116.793	160	81	89	67.0952	102.905	170	1147	9	3
GO:0006310	DNA recombination	21	29	16.2672	33.7328	50	39	87	38.5886	87.4114	126	31	44	30.565	44.435	75	46	8	26.0034	27.9966	54	16	32	15.769	32.231	48	23	37	18.1259	41.8741	60	65	51	39.735	76.265	116	26	39	17.5528	47.4472	65	248	54	119.193	182.807	302	896	9	3
GO:0009617	response to bacterium	55	63	38.3906	79.6094	118	54	46	30.6259	69.3741	100	73	80	62.3526	90.6474	153	20	27	22.6326	24.3674	47	49	37	28.2529	57.7471	86	30	52	24.772	57.228	82	25	46	24.3206	46.6794	71	22	49	19.173	51.827	71	29	47	29.9955	46.0045	76	804	9	3
GO:0009809	lignin biosynthetic process	24	45	22.4488	46.5512	69	40	41	24.807	56.193	81	69	74	58.2773	84.7227	143	13	9	10.594	11.406	22	40	38	25.6247	52.3753	78	24	37	18.428	42.572	61	34	37	24.3206	46.6794	71	38	38	20.5232	55.4768	76	28	39	26.4434	40.5566	67	668	9	3
GO:0015238	drug transmembrane transporter activity	25	33	18.87	39.13	58	33	34	20.5193	46.4807	67	52	42	38.3082	55.6918	94	34	27	29.3742	31.6258	61	41	29	22.9965	47.0035	70	20	34	16.3133	37.6867	54	24	37	20.8952	40.1048	61	19	37	15.1224	40.8776	56	28	35	24.8647	38.1353	63	584	9	3
GO:0009816	defense response to bacterium, incompatible interaction	31	33	20.822	43.178	64	29	31	18.3755	41.6245	60	38	50	35.863	52.137	88	8	20	13.4832	14.5168	28	36	27	20.6969	42.3031	63	14	33	14.1986	32.8014	47	25	33	19.8675	38.1325	58	11	32	11.6118	31.3882	43	20	36	22.102	33.898	56	507	9	3
GO:0042631	cellular response to water deprivation	13	20	10.7364	22.2636	33	8	12	6.12518	13.8748	20	28	26	22.0068	31.9932	54	8	14	10.594	11.406	22	7	15	7.22748	14.7725	22	81	22	31.1161	71.8839	103	61	16	26.3759	50.6241	77	66	27	25.114	67.886	93	25	25	19.7339	30.2661	50	474	9	3
GO:0009056	catabolic process	7	16	7.48292	15.5171	23	15	15	9.18777	20.8122	30	28	26	22.0068	31.9932	54	9	11	9.63088	10.3691	20	14	21	11.4983	23.5017	35	25	19	13.2923	30.7077	44	27	20	16.0995	30.9005	47	24	17	11.0717	29.9283	41	25	26	20.1286	30.8714	51	345	9	3
GO:0005622	intracellular	70	120	61.8154	128.185	190	74	114	57.5767	130.423	188	164	171	136.524	198.476	335	37	68	50.5621	54.4379	105	62	98	52.5635	107.437	160	63	118	54.6797	126.32	181	98	129	77.7574	149.243	227	74	140	57.7891	156.211	214	112	162	108.142	165.858	274	1874	9	3
GO:0016567	protein ubiquitination	120	220	110.617	229.383	340	82	226	94.3277	213.672	308	154	365	211.51	307.49	519	96	88	88.6041	95.3959	184	67	206	89.6864	183.314	273	218	296	155.278	358.722	514	218	301	177.78	341.22	519	177	301	129.08	348.92	478	174	317	193.787	297.213	491	3626	9	3
GO:0006970	response to osmotic stress	34	103	44.5722	92.4278	137	15	78	28.4821	64.5179	93	55	116	69.6882	101.312	171	27	52	38.042	40.958	79	37	75	36.7944	75.2056	112	98	80	53.7734	124.227	178	78	74	52.0666	99.9334	152	71	78	40.2363	108.764	149	35	90	49.3347	75.6653	125	1196	9	3
GO:0005773	vacuole	168	335	163.648	339.352	503	120	276	121.279	274.721	396	361	417	317.061	460.939	778	112	165	133.388	143.612	277	153	240	129.109	263.891	393	125	241	110.568	255.432	366	175	245	143.868	276.132	420	110	272	103.156	278.844	382	228	283	201.68	309.32	511	4026	9	2
GO:0055114	oxidation-reduction process	52	79	42.6201	88.3799	131	52	89	43.1825	97.8175	141	121	143	107.589	156.411	264	30	27	27.448	29.552	57	57	78	44.3504	90.6496	135	59	101	48.3357	111.664	160	83	108	65.4258	125.574	191	72	110	49.1477	132.852	182	67	133	78.9356	121.064	200	1461	9	2
GO:0045944	positive regulation of transcription from RNA polymerase II promoter	77	74	49.127	101.873	151	36	79	35.2198	79.7802	115	86	110	79.8766	116.123	196	58	34	44.302	47.698	92	24	67	29.8955	61.1045	91	40	79	35.9496	83.0504	119	38	82	41.1052	78.8948	120	35	84	32.1351	86.8649	119	64	95	62.7538	96.2462	159	1162	9	2
GO:0006260	DNA replication	45	47	29.9317	62.0683	92	32	66	30.0134	67.9866	98	53	75	52.1643	75.8357	128	24	15	18.7802	20.2198	39	40	57	31.8666	65.1334	97	21	77	29.6056	68.3944	98	57	74	44.8732	86.1268	131	41	74	31.0549	83.9451	115	207	80	113.273	173.727	287	1085	9	2
GO:0005615	extracellular space	61	95	50.7537	105.246	156	40	53	28.4821	64.5179	93	76	95	69.6882	101.312	171	36	51	41.8943	45.1057	87	28	50	25.6247	52.3753	78	47	65	33.835	78.165	112	53	77	44.5307	85.4693	130	37	73	29.7047	80.2953	110	52	66	46.572	71.428	118	1055	9	2
GO:0000398	mRNA splicing, via spliceosome	55	67	39.692	82.308	122	42	71	34.6072	78.3928	113	66	120	75.8012	110.199	186	32	10	20.2248	21.7752	42	23	67	29.567	60.433	90	32	77	32.9287	76.0713	109	29	81	37.6798	72.3202	110	33	91	33.4853	90.5147	124	56	95	59.5963	91.4037	151	1047	9	2
GO:0006629	lipid metabolic process	43	56	32.2091	66.7909	99	36	55	27.8696	63.1304	91	90	80	69.2807	100.719	170	13	18	14.9279	16.0721	31	54	51	34.4948	70.5052	105	23	68	27.4909	63.5091	91	44	75	40.7627	78.2373	119	32	75	28.8946	78.1054	107	62	69	51.7028	79.2972	131	944	9	2
GO:0008168	methyltransferase activity	40	45	27.6543	57.3457	85	28	55	25.4195	57.5805	83	59	71	52.9794	77.0206	130	23	13	17.3356	18.6644	36	42	49	29.8955	61.1045	91	25	65	27.1888	62.8112	90	46	70	39.735	76.265	116	32	73	28.3545	76.6455	105	38	63	39.8625	61.1375	101	837	9	2
GO:0004386	helicase activity	25	46	23.0994	47.9006	71	11	54	19.9068	45.0932	65	58	76	54.6095	79.3905	134	44	17	29.3742	31.6258	61	24	54	25.6247	52.3753	78	23	57	24.1678	55.8322	80	24	56	27.4035	52.5965	80	19	60	21.3334	57.6666	79	63	45	42.6252	65.3748	108	756	9	2
GO:0009620	response to fungus	37	54	29.6063	61.3937	91	25	48	22.3569	50.6431	73	75	69	58.6848	85.3152	144	23	28	24.5587	26.4413	51	39	37	24.9677	51.0323	76	14	44	17.5217	40.4783	58	19	40	20.2101	38.7899	59	16	43	15.9325	43.0675	59	35	45	31.5742	48.4258	80	691	9	2
GO:0006869	lipid transport	51	50	32.8598	68.1402	101	20	44	19.6006	44.3994	64	46	66	45.6438	66.3562	112	41	32	35.1527	37.8473	73	13	32	14.7835	30.2165	45	20	43	19.0322	43.9678	63	37	39	26.0333	49.9667	76	22	45	18.0929	48.9071	67	35	47	32.3636	49.6364	82	683	9	2
GO:0009664	plant-type cell wall organization	23	49	23.4248	48.5752	72	11	40	15.6192	35.3808	51	28	54	33.4178	48.5822	82	32	22	26.0034	27.9966	54	12	38	16.4261	33.5739	50	38	47	25.6783	59.3217	85	42	47	30.4864	58.5136	89	41	51	24.8439	67.1561	92	43	52	37.4944	57.5056	95	670	9	2
GO:0008757	S-adenosylmethionine-dependent methyltransferase activity	24	41	21.1474	43.8526	65	5	28	10.1065	22.8935	33	47	51	39.9383	58.0617	98	15	26	19.7433	21.2567	41	31	32	20.6969	42.3031	63	17	40	17.2196	39.7804	57	36	42	26.7184	51.2816	78	41	40	21.8734	59.1266	81	42	45	34.337	52.663	87	603	9	2
GO:0051213	dioxygenase activity	28	38	21.4727	44.5273	66	34	37	21.7444	49.2556	71	58	53	45.2362	65.7638	111	35	12	22.6326	24.3674	47	25	35	19.7113	40.2887	60	18	29	14.1986	32.8014	47	16	30	15.757	30.243	46	18	33	13.7722	37.2278	51	33	35	26.8381	41.1619	68	567	9	2
GO:0030599	pectinesterase activity	39	44	27.0036	55.9964	83	36	30	20.2131	45.7869	66	50	44	38.3082	55.6918	94	38	28	31.7819	34.2181	66	18	30	15.769	32.231	48	5	28	9.96923	23.0308	33	12	34	15.757	30.243	46	7	34	11.0717	29.9283	41	13	32	17.7605	27.2395	45	522	9	2
GO:0008033	tRNA processing	23	24	15.2912	31.7088	47	13	27	12.2504	27.7496	40	25	42	27.3048	39.6952	67	49	11	28.8926	31.1074	60	17	28	14.7835	30.2165	45	17	33	15.1049	34.8951	50	15	34	16.7846	32.2154	49	12	39	13.7722	37.2278	51	44	32	29.9955	46.0045	76	485	9	2
GO:0051607	defense response to virus	27	35	20.1713	41.8287	62	38	33	21.7444	49.2556	71	58	36	38.3082	55.6918	94	11	12	11.0755	11.9245	23	28	30	19.0543	38.9457	58	15	25	12.0839	27.9161	40	12	26	13.0167	24.9833	38	8	30	10.2616	27.7384	38	16	33	19.3392	29.6608	49	473	9	2
GO:0009627	systemic acquired resistance	29	29	18.87	39.13	58	10	23	10.1065	22.8935	33	28	47	30.565	44.435	75	20	25	21.6695	23.3305	45	22	20	13.7979	28.2021	42	10	19	8.76084	20.2392	29	15	23	13.0167	24.9833	38	10	30	10.8017	29.1983	40	21	23	17.3658	26.6342	44	404	9	2
GO:0010025	wax biosynthetic process	22	19	13.3391	27.6609	41	15	19	10.4128	23.5872	34	40	36	30.9726	45.0274	76	9	11	9.63088	10.3691	20	26	18	14.455	29.545	44	15	24	11.7818	27.2182	39	12	22	11.6465	22.3535	34	13	22	9.45149	25.5485	35	10	24	13.419	20.581	34	357	9	2
GO:0004252	serine-type endopeptidase activity	48	67	37.4146	77.5854	115	43	70	34.6072	78.3928	113	72	111	74.5786	108.421	183	73	30	49.599	53.401	103	66	73	45.6645	93.3355	139	47	84	39.5748	91.4252	131	48	86	45.9008	88.0992	134	26	92	31.865	86.135	118	37	101	54.4655	83.5345	138	1174	9	2
GO:0005975	carbohydrate metabolic process	124	195	103.785	215.215	319	101	186	87.8963	199.104	287	255	269	213.548	310.452	524	61	84	69.8239	75.1761	145	109	178	94.2858	192.714	287	87	193	84.5874	195.413	280	121	201	110.299	211.701	322	90	196	77.2322	208.768	286	123	209	131.033	200.967	332	2782	9	1
GO:0009734	auxin-activated signaling pathway	69	184	82.3121	170.688	253	88	143	70.7458	160.254	231	208	271	195.209	283.791	479	117	95	102.087	109.913	212	98	130	74.903	153.097	228	53	159	64.0448	147.955	212	71	174	83.9232	161.077	245	58	179	64.0001	173	237	119	213	131.033	200.967	332	2429	9	1
GO:0003676	nucleic acid binding	49	91	45.5482	94.4518	140	70	116	56.9641	129.036	186	86	117	82.7293	120.271	203	128	33	77.5286	83.4714	161	29	84	37.123	75.877	113	34	121	46.8252	108.175	155	72	123	66.796	128.204	195	30	130	43.2068	116.793	160	107	134	95.1173	145.883	241	1554	9	1
GO:0000287	magnesium ion binding	57	85	46.1989	95.8011	142	44	86	39.8137	90.1863	130	122	135	104.736	152.264	257	32	42	35.6342	38.3658	74	48	83	43.0364	87.9636	131	38	97	40.7832	94.2168	135	84	105	64.7407	124.259	189	51	100	40.7764	110.224	151	98	113	83.277	127.723	211	1420	9	1
GO:0005777	peroxisome	61	118	58.2366	120.763	179	27	97	37.9761	86.0239	124	148	153	122.668	178.332	301	29	46	36.1158	38.8842	75	46	88	44.0219	89.9781	134	27	85	33.835	78.165	112	36	93	44.1881	84.8119	129	29	107	36.7258	99.2742	136	96	108	80.5143	123.486	204	1394	9	1
GO:0019843	rRNA binding	43	88	42.6201	88.3799	131	36	84	36.7511	83.2489	120	105	125	93.7327	136.267	230	52	35	41.8943	45.1057	87	25	83	35.4804	72.5196	108	41	99	42.2937	97.7063	140	57	111	57.5473	110.453	168	34	100	36.1857	97.8143	134	93	96	74.5941	114.406	189	1307	9	1
GO:0006511	ubiquitin-dependent protein catabolic process	70	98	54.6578	113.342	168	46	82	39.2011	88.7989	128	97	126	90.88	132.12	223	26	27	25.5218	27.4782	53	34	68	33.5092	68.4908	102	48	93	42.5958	98.4042	141	57	87	49.3263	94.6737	144	65	92	42.3967	114.603	157	65	101	65.5165	100.483	166	1282	9	1
GO:0016887	ATPase activity	43	99	46.1989	95.8011	142	43	92	41.3449	93.6551	135	100	154	103.514	150.486	254	25	48	35.1527	37.8473	73	73	86	52.235	106.765	159	30	80	33.2308	76.7692	110	35	81	39.735	76.265	116	30	88	31.865	86.135	118	81	87	66.3059	101.694	168	1275	9	1
GO:0010150	leaf senescence	35	71	34.4865	71.5135	106	37	77	34.9135	79.0865	114	103	122	91.6951	133.305	225	35	39	35.6342	38.3658	74	52	65	38.437	78.563	117	41	63	31.4182	72.5818	104	42	75	40.0776	76.9224	117	36	71	28.8946	78.1054	107	59	91	59.2017	90.7983	150	1114	9	1
GO:0042626	ATPase activity, coupled to transmembrane movement of substances	45	61	34.4865	71.5135	106	38	61	30.3196	68.6804	99	85	100	75.3937	109.606	185	30	54	40.4497	43.5503	84	63	64	41.7223	85.2777	127	36	72	32.6266	75.3734	108	53	70	42.1329	80.8671	123	43	78	32.6752	88.3248	121	69	80	58.807	90.193	149	1102	9	1
GO:0031625	ubiquitin protein ligase binding	28	81	35.4625	73.5375	109	48	65	34.6072	78.3928	113	102	106	84.767	123.233	208	24	31	26.4849	28.5151	55	33	62	31.2096	63.7904	95	35	68	31.1161	71.8839	103	42	75	40.0776	76.9224	117	37	82	32.1351	86.8649	119	55	91	57.623	88.377	146	1065	9	1
GO:0006364	rRNA processing	53	50	33.5105	69.4895	103	36	61	29.7071	67.2929	97	55	89	58.6848	85.3152	144	12	12	11.5571	12.4429	24	32	59	29.8955	61.1045	91	27	72	29.9077	69.0923	99	25	76	34.5969	66.4031	101	23	84	28.8946	78.1054	107	75	80	61.1751	93.8249	155	921	9	1
GO:0030163	protein catabolic process	26	67	30.257	62.743	93	36	59	29.0946	65.9054	95	66	80	59.4999	86.5001	146	34	36	33.7081	36.2919	70	16	47	20.6969	42.3031	63	30	58	26.5846	61.4154	88	50	54	35.6245	68.3755	104	36	64	27.0043	72.9957	100	67	72	54.8602	84.1398	139	898	9	1
GO:0080167	response to karrikin	22	77	32.2091	66.7909	99	37	54	27.8696	63.1304	91	68	92	65.2054	94.7946	160	22	39	29.3742	31.6258	61	43	56	32.5237	66.4763	99	19	47	19.9385	46.0615	66	37	49	29.4587	56.5413	86	39	54	25.114	67.886	93	34	60	37.0997	56.9003	94	849	9	1
GO:0015297	antiporter activity	31	53	27.3289	56.6711	84	37	54	27.8696	63.1304	91	70	77	59.9074	87.0926	147	39	33	34.6712	37.3288	72	45	48	30.5525	62.4475	93	27	49	22.9594	53.0406	76	37	53	30.8289	59.1711	90	28	56	22.6836	61.3164	84	40	54	37.0997	56.9003	94	831	9	1
GO:0045490	pectin catabolic process	40	70	35.7879	74.2121	110	48	44	28.1758	63.8242	92	64	71	55.017	79.983	135	40	32	34.6712	37.3288	72	27	45	23.6536	48.3464	72	8	35	12.9902	30.0098	43	22	42	21.9228	42.0772	64	14	42	15.1224	40.8776	56	24	42	26.0487	39.9513	66	710	9	1
GO:0009624	response to nematode	22	50	23.4248	48.5752	72	16	43	18.0693	40.9307	59	58	73	53.3869	77.6131	131	21	20	19.7433	21.2567	41	17	43	19.7113	40.2887	60	22	42	19.3343	44.6657	64	27	41	23.293	44.707	68	29	42	19.173	51.827	71	32	40	28.4168	43.5832	72	638	9	1
GO:0031047	gene silencing by RNA	22	34	18.2193	37.7807	56	14	30	13.4754	30.5246	44	43	59	41.5684	60.4316	102	14	11	12.0386	12.9614	25	13	37	16.4261	33.5739	50	21	44	19.6364	45.3636	65	23	55	26.7184	51.2816	78	11	52	17.0127	45.9873	63	86	44	51.3081	78.6919	130	613	9	1
GO:0005819	spindle	17	48	21.1474	43.8526	65	17	41	17.763	40.237	58	50	67	47.6814	69.3186	117	10	15	12.0386	12.9614	25	13	41	17.7402	36.2598	54	10	39	14.8028	34.1972	49	20	42	21.2377	40.7623	62	17	42	15.9325	43.0675	59	59	41	39.4678	60.5322	100	589	9	1
GO:0004721	phosphoprotein phosphatase activity	18	29	15.2912	31.7088	47	9	36	13.7816	31.2184	45	46	65	45.2362	65.7638	111	34	28	29.8557	32.1443	62	11	38	16.0976	32.9024	49	35	40	22.6573	52.3427	75	20	42	21.2377	40.7623	62	10	39	13.2321	35.7679	49	33	52	33.5476	51.4524	85	585	9	1
GO:0030244	cellulose biosynthetic process	14	30	14.3152	29.6848	44	15	32	14.3942	32.6058	47	38	58	39.1232	56.8768	96	13	22	16.854	18.146	35	39	33	23.6536	48.3464	72	8	33	12.386	28.614	41	16	32	16.4421	31.5579	48	13	38	13.7722	37.2278	51	47	48	37.4944	57.5056	95	529	9	1
GO:0042545	cell wall modification	28	50	25.3769	52.6231	78	36	30	20.2131	45.7869	66	50	46	39.1232	56.8768	96	38	31	33.2265	35.7735	69	18	30	15.769	32.231	48	3	27	9.06294	20.9371	30	12	33	15.4145	29.5855	45	7	34	11.0717	29.9283	41	13	32	17.7605	27.2395	45	518	9	1
GO:0000786	nucleosome	16	36	16.9179	35.0821	52	9	31	12.2504	27.7496	40	31	47	31.7876	46.2124	78	36	18	26.0034	27.9966	54	10	28	12.4838	25.5162	38	21	30	15.407	35.593	51	20	33	18.1548	34.8452	53	15	43	15.6625	42.3375	58	30	57	34.337	52.663	87	511	9	1
GO:0045330	aspartyl esterase activity	28	43	23.0994	47.9006	71	36	30	20.2131	45.7869	66	50	43	37.9006	55.0994	93	38	28	31.7819	34.2181	66	18	30	15.769	32.231	48	3	27	9.06294	20.9371	30	12	33	15.4145	29.5855	45	7	34	11.0717	29.9283	41	13	32	17.7605	27.2395	45	505	9	1
GO:0090406	pollen tube	16	33	15.9419	33.0581	49	24	34	17.763	40.237	58	39	49	35.863	52.137	88	20	17	17.8171	19.1829	37	44	25	22.668	46.332	69	14	29	12.9902	30.0098	43	20	28	16.4421	31.5579	48	11	30	11.0717	29.9283	41	17	34	20.1286	30.8714	51	484	9	1
GO:0004650	polygalacturonase activity	30	39	22.4488	46.5512	69	23	29	15.9255	36.0745	52	43	42	34.6404	50.3596	85	17	7	11.5571	12.4429	24	35	28	20.6969	42.3031	63	16	25	12.386	28.614	41	15	31	15.757	30.243	46	8	29	9.99158	27.0084	37	20	34	21.3126	32.6874	54	471	9	1
GO:0000325	plant-type vacuole	16	29	14.6405	30.3595	45	13	25	11.6378	26.3622	38	35	34	28.1198	40.8802	69	18	22	19.2618	20.7382	40	29	28	18.7257	38.2743	57	25	29	16.3133	37.6867	54	26	34	20.5526	39.4474	60	19	35	14.5823	39.4177	54	18	35	20.9179	32.0821	53	470	9	1
GO:0008219	cell death	18	28	14.9658	31.0342	46	18	26	13.4754	30.5246	44	45	50	38.7157	56.2843	95	17	11	13.4832	14.5168	28	37	27	21.0254	42.9746	64	10	28	11.4797	26.5203	38	13	32	15.4145	29.5855	45	9	29	10.2616	27.7384	38	13	26	15.3924	23.6076	39	437	9	1
GO:0009741	response to brassinosteroid	8	21	9.43499	19.565	29	12	23	10.7191	24.2809	35	45	36	33.0102	47.9898	81	19	18	17.8171	19.1829	37	9	20	9.52713	19.4729	29	13	28	12.386	28.614	41	20	27	16.0995	30.9005	47	17	31	12.962	35.038	48	26	33	23.286	35.714	59	406	9	1
GO:0016168	chlorophyll binding	11	19	9.76033	20.2397	30	5	20	7.65647	17.3435	25	33	38	28.9349	42.0651	71	46	19	31.3003	33.6997	65	11	19	9.85565	20.1443	30	14	26	12.0839	27.9161	40	18	29	16.0995	30.9005	47	11	23	9.18145	24.8186	34	16	33	19.3392	29.6608	49	391	9	1
GO:0009523	photosystem II	6	22	9.10964	18.8904	28	10	22	9.80028	22.1997	32	32	40	29.3424	42.6576	72	30	14	21.1879	22.8121	44	7	18	8.21304	16.787	25	18	27	13.5944	31.4056	45	16	30	15.757	30.243	46	10	27	9.99158	27.0084	37	18	31	19.3392	29.6608	49	378	9	1
GO:0032259	methylation	10	26	11.7124	24.2876	36	4	23	8.26899	18.731	27	20	38	23.6369	34.3631	58	7	21	13.4832	14.5168	28	7	21	9.19861	18.8014	28	6	29	10.5734	24.4266	35	7	32	13.3592	25.6408	39	26	31	15.3924	41.6076	57	32	34	26.0487	39.9513	66	374	9	1
GO:0003727	single-stranded RNA binding	17	33	16.2672	33.7328	50	17	26	13.1691	29.8309	43	45	33	31.7876	46.2124	78	16	9	12.0386	12.9614	25	6	27	10.8412	22.1588	33	10	26	10.8755	25.1245	36	11	22	11.3039	21.6961	33	7	27	9.18145	24.8186	34	14	24	14.9978	23.0022	38	370	9	1
GO:0004709	MAP kinase kinase kinase activity	27	22	15.9419	33.0581	49	18	26	13.4754	30.5246	44	24	40	26.0821	37.9179	64	16	12	13.4832	14.5168	28	13	16	9.52713	19.4729	29	9	26	10.5734	24.4266	35	7	26	11.3039	21.6961	33	5	23	7.56119	20.4388	28	17	30	18.5499	28.4501	47	357	9	1
GO:0004185	serine-type carboxypeptidase activity	17	16	10.7364	22.2636	33	8	15	7.04395	15.956	23	23	29	21.1917	30.8083	52	12	17	13.9648	15.0352	29	18	20	12.4838	25.5162	38	23	23	13.8965	32.1035	46	14	23	12.6741	24.3259	37	19	24	11.6118	31.3882	43	21	32	20.9179	32.0821	53	354	9	1
GO:0071944	cell periphery	35	41	24.7262	51.2738	76	20	19	11.9441	27.0559	39	31	29	24.452	35.548	60	26	15	19.7433	21.2567	41	8	18	8.54157	17.4584	26	3	20	6.94825	16.0517	23	6	24	10.2763	19.7237	30	4	23	7.29115	19.7089	27	7	22	11.4457	17.5543	29	351	9	1
GO:0004197	cysteine-type endopeptidase activity	15	29	14.3152	29.6848	44	10	17	8.26899	18.731	27	27	26	21.5993	31.4007	53	10	18	13.4832	14.5168	28	12	16	9.19861	18.8014	28	13	19	9.66713	22.3329	32	17	20	12.6741	24.3259	37	20	24	11.8819	32.1181	44	26	23	19.3392	29.6608	49	342	9	1
GO:0006813	potassium ion transport	20	23	13.9898	29.0102	43	11	26	11.3316	25.6684	37	24	40	26.0821	37.9179	64	12	8	9.63088	10.3691	20	21	18	12.8123	26.1877	39	6	23	8.76084	20.2392	29	5	28	11.3039	21.6961	33	5	24	7.83123	21.1688	29	10	25	13.8137	21.1863	35	329	9	1
GO:0031418	L-ascorbic acid binding	6	25	10.0857	20.9143	31	5	22	8.26899	18.731	27	28	29	23.2294	33.7706	57	28	9	17.8171	19.1829	37	6	21	8.87009	18.1299	27	9	16	7.55245	17.4476	25	11	21	10.9614	21.0386	32	15	21	9.72153	26.2785	36	26	26	20.5232	31.4768	52	324	9	1
GO:0031348	negative regulation of defense response	8	16	7.80826	16.1917	24	31	26	17.4568	39.5432	57	41	37	31.7876	46.2124	78	18	9	13.0017	13.9983	27	7	15	7.22748	14.7725	22	7	13	6.04196	13.958	20	11	17	9.59122	18.4088	28	2	22	6.48102	17.519	24	11	18	11.4457	17.5543	29	309	9	1
GO:0016762	xyloglucan:xyloglucosyl transferase activity	11	22	10.7364	22.2636	33	11	16	8.26899	18.731	27	18	26	17.9315	26.0685	44	12	11	11.0755	11.9245	23	21	14	11.4983	23.5017	35	13	19	9.66713	22.3329	32	10	21	10.6188	20.3812	31	13	21	9.18145	24.8186	34	14	22	14.2084	21.7916	36	295	9	1
GO:0009522	photosystem I	10	15	8.13361	16.8664	25	10	15	7.65647	17.3435	25	27	27	22.0068	31.9932	54	34	13	22.6326	24.3674	47	9	15	7.88452	16.1155	24	7	20	8.15664	18.8434	27	11	21	10.9614	21.0386	32	3	18	5.67089	15.3291	21	9	26	13.8137	21.1863	35	290	9	1
GO:0005509	calcium ion binding	82	175	83.6135	173.387	257	53	160	65.2331	147.767	213	157	258	169.126	245.874	415	42	96	66.453	71.547	138	69	140	68.6611	140.339	209	83	196	84.2853	194.715	279	174	209	131.194	251.806	383	96	206	81.5529	220.447	302	130	248	149.188	228.812	378	2574	9	1
GO:0006281	DNA repair	69	113	59.2127	122.787	182	28	129	48.0826	108.917	157	95	161	104.329	151.671	256	39	30	33.2265	35.7735	69	45	115	52.5635	107.437	160	36	126	48.9399	113.06	162	94	134	78.0999	149.9	228	54	142	52.9283	143.072	196	301	148	177.21	271.79	449	1859	9	1
GO:0004004	ATP-dependent RNA helicase activity	29	66	30.9077	64.0923	95	19	63	25.1132	56.8868	82	51	74	50.9417	74.0583	125	11	17	13.4832	14.5168	28	24	54	25.6247	52.3753	78	22	67	26.8867	62.1133	89	17	72	30.4864	58.5136	89	22	73	25.654	69.346	95	88	74	63.9378	98.0622	162	843	9	1
GO:0005694	chromosome	34	36	22.7741	47.2259	70	19	42	18.6818	42.3182	61	17	51	27.7123	40.2877	68	14	12	12.5201	13.4799	26	13	36	16.0976	32.9024	49	13	43	16.9175	39.0825	56	8	38	15.757	30.243	46	15	42	15.3924	41.6076	57	20	42	24.47	37.53	62	495	9	1
GO:0071013	catalytic step 2 spliceosome	30	34	20.822	43.178	64	24	30	16.538	37.462	54	27	55	33.4178	48.5822	82	24	4	13.4832	14.5168	28	13	27	13.1409	26.8591	40	12	34	13.8965	32.1035	46	13	36	16.7846	32.2154	49	10	40	13.5021	36.4979	50	15	50	25.6541	39.3459	65	478	9	1
GO:0003887	DNA-directed DNA polymerase activity	12	21	10.7364	22.2636	33	25	47	22.0506	49.9494	72	15	25	16.3013	23.6987	40	26	4	14.4463	15.5537	30	4	24	9.19861	18.8014	28	1	31	9.66713	22.3329	32	9	26	11.989	23.011	35	5	30	9.45149	25.5485	35	29	29	22.8913	35.1087	58	363	9	1
GO:0004519	endonuclease activity	134	374	165.275	342.725	508	164	377	165.686	375.314	541	237	437	274.678	399.322	674	300	206	243.661	262.339	506	163	327	160.976	329.024	490	163	354	156.185	360.815	517	175	359	182.918	351.082	534	129	390	140.152	378.848	519	215	385	236.807	363.193	600	4889	9	1
GO:0061630	ubiquitin protein ligase activity	105	204	100.531	208.469	309	67	176	74.4209	168.579	243	124	284	166.274	241.726	408	67	91	76.0839	81.9161	158	34	142	57.8198	118.18	176	117	208	98.1818	226.818	325	105	220	111.327	213.673	325	123	230	95.325	257.675	353	141	266	160.634	246.366	407	2704	9	1
GO:0007049	cell cycle	39	113	49.4523	102.548	152	26	112	42.2637	95.7363	138	88	179	108.811	158.189	267	29	41	33.7081	36.2919	70	37	107	47.3071	96.6929	144	37	103	42.2937	97.7063	140	39	114	52.4092	100.591	153	28	124	41.0465	110.954	152	124	138	103.406	158.594	262	1478	9	1
GO:0009707	chloroplast outer membrane	30	31	19.846	41.154	61	7	40	14.3942	32.6058	47	26	59	34.6404	50.3596	85	13	26	18.7802	20.2198	39	11	39	16.4261	33.5739	50	9	54	19.0322	43.9678	63	11	53	21.9228	42.0772	64	9	59	18.3629	49.6371	68	25	58	32.7583	50.2417	83	560	9	1
GO:0046872	metal ion binding	548	1232	579.113	1200.89	1780	495	1268	539.934	1223.07	1763	1212	1876	1258.46	1829.54	3088	589	533	540.292	581.708	1122	478	1170	541.404	1106.6	1648	560	1309	564.621	1304.38	1869	636	1383	691.595	1327.4	2019	462	1448	515.781	1394.22	1910	1168	1676	1122.46	1721.54	2844	18043	9	1
GO:0005737	cytoplasm	787	1576	768.789	1594.21	2363	679	1601	698.27	1581.73	2280	1576	2327	1590.6	2312.4	3903	659	590	601.448	647.552	1249	599	1409	659.672	1348.33	2008	588	1678	684.554	1581.45	2266	702	1751	840.259	1612.74	2453	563	1825	644.862	1743.14	2388	1403	2011	1347.43	2066.57	3414	22324	9	1
GO:0008270	zinc ion binding	302	773	349.745	725.255	1075	321	801	343.622	778.378	1122	594	1096	688.732	1001.27	1690	389	317	339.97	366.03	706	224	700	303.554	620.446	924	341	855	361.309	834.691	1196	392	849	425.096	815.904	1241	342	911	338.363	914.637	1253	513	932	570.309	874.691	1445	10652	9	1
GO:0003723	RNA binding	364	799	378.375	784.625	1163	313	812	344.541	780.459	1125	572	1058	664.28	965.72	1630	356	304	317.819	342.181	660	283	743	337.063	688.937	1026	317	814	341.673	789.327	1131	314	835	393.582	755.418	1149	233	916	310.279	838.721	1149	542	898	568.336	871.664	1440	10473	9	1
GO:0004842	ubiquitin-protein transferase activity	209	265	154.213	319.787	474	86	245	101.372	229.628	331	186	375	228.626	332.374	561	101	102	97.7534	105.247	203	39	191	75.56	154.44	230	75	251	98.4839	227.516	326	94	256	119.89	230.11	350	79	265	92.8946	251.105	344	124	283	160.634	246.366	407	3226	9	1
GO:0009535	chloroplast thylakoid membrane	76	239	102.483	212.517	315	37	213	76.5647	173.435	250	264	361	254.708	370.292	625	159	121	134.832	145.168	280	58	205	86.4012	176.599	263	85	267	106.338	245.662	352	112	269	130.509	250.491	381	54	244	80.4727	217.527	298	127	284	162.213	248.787	411	3175	9	1
GO:0005739	mitochondrion	288	809	356.903	740.097	1097	228	664	273.183	618.817	892	586	952	626.787	911.213	1538	245	265	245.587	264.413	510	229	627	281.215	574.785	856	204	649	257.689	595.311	853	268	669	320.963	616.037	937	163	722	238.988	646.012	885	571	753	522.553	801.447	1324	8892	9	1
GO:0009506	plasmodesma	253	550	261.252	541.748	803	215	424	195.699	443.301	639	517	649	475.184	690.816	1166	174	232	195.507	210.493	406	229	390	203.355	415.645	619	186	380	170.987	395.013	566	210	418	215.117	412.883	628	170	451	167.696	453.304	621	325	501	326.004	499.996	826	6274	9	0
GO:0005789	endoplasmic reticulum membrane	174	400	186.748	387.252	574	165	338	154.048	348.952	503	350	566	373.301	542.699	916	146	152	143.5	154.5	298	168	315	158.676	324.324	483	168	374	163.737	378.263	542	180	408	201.416	386.584	588	162	420	157.165	424.835	582	266	476	292.851	449.149	742	5228	9	0
GO:0071555	cell wall organization	119	240	116.799	242.201	359	81	198	85.4462	193.554	279	229	315	221.698	322.302	544	80	123	97.7534	105.247	203	109	193	99.2136	202.786	302	86	232	96.0671	221.933	318	106	261	125.713	241.287	367	99	265	98.2955	265.705	364	242	299	213.521	327.479	541	3277	9	0
GO:0003735	structural constituent of ribosome	112	228	110.617	229.383	340	88	188	84.5274	191.473	276	190	333	213.14	309.86	523	82	75	75.6024	81.3976	157	72	197	88.3724	180.628	269	93	230	97.5776	225.422	323	117	251	126.056	241.944	368	91	240	89.3841	241.616	331	228	285	202.47	310.53	513	3100	9	0
GO:0007275	multicellular organism development	93	251	111.918	232.082	344	67	213	85.7525	194.248	280	199	333	216.808	315.192	532	98	116	103.05	110.95	214	102	191	96.2569	196.743	293	92	206	90.0252	207.975	298	103	233	115.095	220.905	336	97	244	92.0845	248.915	341	173	281	179.184	274.816	454	3092	9	0
GO:0006412	translation	105	206	101.182	209.818	311	82	187	82.3836	186.616	269	194	307	204.174	296.826	501	81	70	72.7131	78.2869	151	68	186	83.4445	170.555	254	92	228	96.6713	223.329	320	118	247	125.028	239.972	365	78	234	84.2533	227.747	312	220	268	192.603	295.397	488	2971	9	0
GO:0009793	embryo development ending in seed dormancy	80	187	86.8669	180.133	267	67	157	68.602	155.398	224	149	267	169.534	246.466	416	68	84	73.1947	78.8053	152	75	157	76.2171	155.783	232	59	150	63.1385	145.862	209	69	151	75.3596	144.64	220	51	165	58.3292	157.671	216	101	178	110.115	168.885	279	2215	9	0
GO:0005887	integral component of plasma membrane	67	133	65.0689	134.931	200	79	137	66.1519	149.848	216	159	220	154.455	224.545	379	36	63	47.6728	51.3272	99	67	114	59.4624	121.538	181	36	131	50.4503	116.55	167	65	151	73.9894	142.011	216	49	137	50.2279	135.772	186	72	132	80.5143	123.486	204	1848	9	0
GO:0004675	transmembrane receptor protein serine/threonine kinase activity	69	125	63.1168	130.883	194	48	107	47.4701	107.53	155	133	202	136.524	198.476	335	22	39	29.3742	31.6258	61	62	105	54.8631	112.137	167	60	131	57.7007	133.299	191	73	142	73.6469	141.353	215	71	143	57.7891	156.211	214	94	183	109.326	167.674	277	1809	9	0
GO:0009416	response to light stimulus	40	111	49.127	101.873	151	43	86	39.5074	89.4926	129	80	148	92.9177	135.082	228	38	49	41.8943	45.1057	87	37	80	38.437	78.563	117	31	90	36.5538	84.4462	121	38	103	48.2986	92.7014	141	38	104	38.346	103.654	142	61	122	72.226	110.774	183	1299	9	0
GO:0009555	pollen development	45	130	56.9353	118.065	175	29	86	35.2198	79.7802	115	81	141	90.4725	131.528	222	25	42	32.2634	34.7366	67	30	81	36.4659	74.5341	111	33	95	38.6685	89.3315	128	42	94	46.5859	89.4141	136	41	93	36.1857	97.8143	134	73	122	76.9622	118.038	195	1283	9	0
GO:0005507	copper ion binding	57	131	61.1647	126.835	188	45	79	37.9761	86.0239	124	109	145	103.514	150.486	254	17	24	19.7433	21.2567	41	55	73	42.0508	85.9492	128	44	85	38.9706	90.0294	129	43	94	46.9285	90.0715	137	32	89	32.6752	88.3248	121	42	100	56.0442	85.9558	142	1264	9	0
GO:0009055	electron carrier activity	42	82	40.3427	83.6573	124	42	81	37.6698	85.3302	123	70	118	76.6163	111.384	188	40	38	37.5604	40.4396	78	28	66	30.881	63.119	94	47	107	46.5231	107.477	154	37	110	50.3539	96.6461	147	41	115	42.1266	113.873	156	60	135	76.9622	118.038	195	1259	9	0
GO:0008289	lipid binding	57	91	48.151	99.849	148	20	79	30.3196	68.6804	99	70	125	79.4691	115.531	195	54	39	44.7836	48.2164	93	26	73	32.5237	66.4763	99	29	79	32.6266	75.3734	108	56	85	48.2986	92.7014	141	34	89	33.2152	89.7848	123	54	92	57.623	88.377	146	1152	9	0
GO:0000977	RNA polymerase II regulatory region sequence-specific DNA binding	31	75	34.4865	71.5135	106	49	90	42.57	96.43	139	94	120	87.2122	126.788	214	49	40	42.8574	46.1426	89	26	61	28.5814	58.4186	87	45	79	37.4601	86.5399	124	29	79	36.9947	71.0053	108	27	83	29.7047	80.2953	110	53	102	61.1751	93.8249	155	1132	9	0
GO:0003924	GTPase activity	47	70	38.0653	78.9347	117	29	76	32.1572	72.8428	105	96	133	93.3252	135.675	229	18	37	26.4849	28.5151	55	37	75	36.7944	75.2056	112	32	81	34.1371	78.8629	113	36	79	39.3925	75.6075	115	23	94	31.595	85.405	117	60	107	65.9112	101.089	167	1130	9	0
GO:0006633	fatty acid biosynthetic process	31	70	32.8598	68.1402	101	28	76	31.8509	72.1491	104	73	118	77.8389	113.161	191	28	32	28.8926	31.1074	60	41	65	34.8233	71.1767	106	32	82	34.4392	79.5608	114	34	92	43.1605	82.8395	126	36	97	35.9157	97.0843	133	48	112	63.1484	96.8516	160	1095	9	0
GO:0009753	response to jasmonic acid	47	103	48.8017	101.198	150	33	73	32.4634	73.5366	106	76	113	77.0238	111.976	189	32	34	31.7819	34.2181	66	47	65	36.7944	75.2056	112	27	65	27.793	64.207	92	52	72	42.4754	81.5246	124	29	77	28.6245	77.3755	106	40	95	53.2815	81.7185	135	1080	9	0
GO:0009524	phragmoplast	28	82	35.7879	74.2121	110	19	75	28.7883	65.2117	94	74	126	81.5067	118.493	200	22	42	30.8188	33.1812	64	32	71	33.8377	69.1623	103	19	68	26.2825	60.7175	87	42	69	38.0223	72.9777	111	20	73	25.114	67.886	93	81	88	66.7005	102.299	169	1031	9	0
GO:0009735	response to cytokinin	40	120	52.0551	107.945	160	25	75	30.6259	69.3741	100	94	128	90.4725	131.528	222	20	40	28.8926	31.1074	60	18	70	28.9099	59.0901	88	18	50	20.5427	47.4573	68	20	56	26.0333	49.9667	76	17	56	19.7131	53.2869	73	41	63	41.0465	62.9535	104	951	9	0
GO:0006508	proteolysis	28	60	28.6303	59.3697	88	25	63	26.9508	61.0492	88	71	82	62.3526	90.6474	153	40	37	37.0789	39.9211	77	20	54	24.3106	49.6894	74	38	65	31.1161	71.8839	103	45	63	36.9947	71.0053	108	39	66	28.3545	76.6455	105	67	72	54.8602	84.1398	139	935	9	0
GO:0009705	plant-type vacuole membrane	32	68	32.5344	67.4656	100	21	59	24.5007	55.4993	80	60	109	68.8732	100.127	169	26	33	28.4111	30.5889	59	23	58	26.6103	54.3897	81	33	62	28.6993	66.3007	95	48	70	40.4201	77.5799	118	30	74	28.0844	75.9156	104	40	74	44.9933	69.0067	114	920	9	0
GO:0022626	cytosolic ribosome	51	142	62.7915	130.209	193	26	70	29.4008	66.5992	96	58	112	69.2807	100.719	170	13	19	15.4094	16.5906	32	30	67	31.8666	65.1334	97	11	55	19.9385	46.0615	66	19	52	24.3206	46.6794	71	13	59	19.4431	52.5569	72	43	77	47.3613	72.6387	120	917	9	0
GO:0022625	cytosolic large ribosomal subunit	34	102	44.2468	91.7532	136	17	56	22.3569	50.6431	73	48	89	55.8321	81.1679	137	10	23	15.8909	17.1091	33	27	60	28.5814	58.4186	87	21	69	27.1888	62.8112	90	26	65	31.1715	59.8285	91	25	76	27.2743	73.7257	101	57	96	60.3857	92.6143	153	901	9	0
GO:0004553	hydrolase activity, hydrolyzing O-glycosyl compounds	29	68	31.5584	65.4416	97	16	58	22.6632	51.3368	74	83	89	70.0958	101.904	172	26	23	23.5956	25.4044	49	37	47	27.5958	56.4042	84	29	65	28.3972	65.6028	94	49	65	39.05	74.95	114	31	70	27.2743	73.7257	101	35	77	44.2039	67.7961	112	897	9	0
GO:0015293	symporter activity	24	40	20.822	43.178	64	28	47	22.9694	52.0306	75	61	72	54.202	78.798	133	16	27	20.7064	22.2936	43	31	45	24.9677	51.0323	76	28	55	25.0741	57.9259	83	38	59	33.2267	63.7733	97	33	64	26.1941	70.8059	97	38	60	38.6784	59.3216	98	766	9	0
GO:0009706	chloroplast inner membrane	22	53	24.4008	50.5992	75	24	53	23.5819	53.4181	77	57	92	60.7225	88.2775	149	36	30	31.7819	34.2181	66	26	46	23.6536	48.3464	72	14	58	21.751	50.249	72	23	59	28.0886	53.9114	82	12	56	18.3629	49.6371	68	40	57	38.2837	58.7163	97	758	9	0
GO:0022857	transmembrane transporter activity	23	45	22.1234	45.8766	68	29	39	20.8256	47.1744	68	38	66	42.3835	61.6165	104	21	23	21.1879	22.8121	44	31	41	23.6536	48.3464	72	37	53	27.1888	62.8112	90	41	50	31.1715	59.8285	91	36	62	26.4642	71.5358	98	39	66	41.4412	63.5588	105	740	9	0
GO:0000165	MAPK cascade	26	39	21.1474	43.8526	65	25	44	21.1319	47.8681	69	67	71	56.2396	81.7604	138	44	31	36.1158	38.8842	75	27	37	21.0254	42.9746	64	19	56	22.6573	52.3427	75	19	53	24.6631	47.3369	72	18	56	19.9832	54.0168	74	35	62	38.2837	58.7163	97	729	9	0
GO:0003743	translation initiation factor activity	36	51	28.305	58.695	87	15	47	18.988	43.012	62	48	98	59.4999	86.5001	146	13	20	15.8909	17.1091	33	18	48	21.6824	44.3176	66	19	50	20.8448	48.1552	69	27	56	28.4311	54.5689	83	11	59	18.903	51.097	70	45	68	44.5986	68.4014	113	729	9	0
GO:0016740	transferase activity	18	56	24.0755	49.9245	74	15	45	18.3755	41.6245	60	64	68	53.7944	78.2056	132	11	12	11.0755	11.9245	23	13	52	21.3539	43.6461	65	19	69	26.5846	61.4154	88	20	63	28.4311	54.5689	83	11	65	20.5232	55.4768	76	57	70	50.1241	76.8759	127	728	9	0
GO:0051539	4 iron, 4 sulfur cluster binding	20	50	22.7741	47.2259	70	17	45	18.988	43.012	62	43	74	47.6814	69.3186	117	33	25	27.9295	30.0705	58	16	45	20.0398	40.9602	61	21	57	23.5636	54.4364	78	31	60	31.1715	59.8285	91	15	55	18.903	51.097	70	51	70	47.756	73.244	121	728	9	0
GO:0051603	proteolysis involved in cellular protein catabolic process	29	50	25.7022	53.2978	79	19	38	17.4568	39.5432	57	60	67	51.7568	75.2432	127	19	32	24.5587	26.4413	51	22	41	20.6969	42.3031	63	24	45	20.8448	48.1552	69	25	44	23.6355	45.3645	69	28	52	21.6034	58.3966	80	41	53	37.0997	56.9003	94	689	9	0
GO:0051287	NAD binding	23	44	21.7981	45.2019	67	20	52	22.0506	49.9494	72	51	79	52.9794	77.0206	130	24	19	20.7064	22.2936	43	21	47	22.3395	45.6605	68	21	49	21.1469	48.8531	70	17	56	25.0057	47.9943	73	12	52	17.2827	46.7173	64	38	62	39.4678	60.5322	100	687	9	0
GO:0010468	regulation of gene expression	22	63	27.6543	57.3457	85	12	48	18.3755	41.6245	60	41	72	46.0513	66.9487	113	15	20	16.854	18.146	35	12	51	20.6969	42.3031	63	20	56	22.9594	53.0406	76	23	54	26.3759	50.6241	77	10	56	17.8228	48.1772	66	45	67	44.2039	67.7961	112	687	9	0
GO:0031965	nuclear membrane	21	49	22.7741	47.2259	70	22	50	22.0506	49.9494	72	48	72	48.904	71.096	120	26	15	19.7433	21.2567	41	15	47	20.3684	41.6316	62	16	55	21.4489	49.5511	71	18	53	24.3206	46.6794	71	10	60	18.903	51.097	70	48	60	42.6252	65.3748	108	685	9	0
GO:0009860	pollen tube growth	30	67	31.5584	65.4416	97	21	42	19.2943	43.7057	63	42	69	45.2362	65.7638	111	17	19	17.3356	18.6644	36	22	48	22.9965	47.0035	70	20	47	20.2406	46.7594	67	22	40	21.2377	40.7623	62	14	50	17.2827	46.7173	64	42	68	43.4146	66.5854	110	680	9	0
GO:0006486	protein glycosylation	27	42	22.4488	46.5512	69	11	45	17.1505	38.8495	56	30	65	38.7157	56.2843	95	35	21	26.9665	29.0335	56	8	42	16.4261	33.5739	50	21	53	22.3552	51.6448	74	31	52	28.4311	54.5689	83	18	55	19.7131	53.2869	73	56	64	47.3613	72.6387	120	676	9	0
GO:0018298	protein-chromophore linkage	15	46	19.846	41.154	61	8	40	14.7004	33.2996	48	62	65	51.7568	75.2432	127	51	31	39.4866	42.5134	82	12	40	17.0831	34.9169	52	19	47	19.9385	46.0615	66	24	53	26.3759	50.6241	77	14	45	15.9325	43.0675	59	39	55	37.0997	56.9003	94	666	9	0
GO:0006888	ER to Golgi vesicle-mediated transport	19	47	21.4727	44.5273	66	15	41	17.1505	38.8495	56	38	69	43.6061	63.3939	107	10	11	10.1124	10.8876	21	19	42	20.0398	40.9602	61	27	53	24.1678	55.8322	80	20	53	25.0057	47.9943	73	18	57	20.2532	54.7468	75	57	66	48.5454	74.4546	123	662	9	0
GO:0010224	response to UV-B	25	66	29.6063	61.3937	91	13	55	20.8256	47.1744	68	43	75	48.089	69.911	118	9	16	12.0386	12.9614	25	24	48	23.6536	48.3464	72	11	46	17.2196	39.7804	57	17	48	22.2653	42.7347	65	10	48	15.6625	42.3375	58	47	50	38.2837	58.7163	97	651	9	0
GO:0055085	transmembrane transport	19	47	21.4727	44.5273	66	15	48	19.2943	43.7057	63	61	74	55.017	79.983	135	15	30	21.6695	23.3305	45	23	43	21.6824	44.3176	66	19	43	18.7301	43.2699	62	11	48	20.2101	38.7899	59	10	52	16.7426	45.2574	62	27	62	35.1263	53.8737	89	647	9	0
GO:0051537	2 iron, 2 sulfur cluster binding	32	39	23.0994	47.9006	71	11	33	13.4754	30.5246	44	47	62	44.4212	64.5788	109	33	21	26.0034	27.9966	54	15	35	16.4261	33.5739	50	11	52	19.0322	43.9678	63	18	48	22.6079	43.3921	66	9	52	16.4726	44.5274	61	42	65	42.2305	64.7695	107	625	9	0
GO:0043621	protein self-association	27	48	24.4008	50.5992	75	24	46	21.4381	48.5619	70	31	64	38.7157	56.2843	95	20	27	22.6326	24.3674	47	23	35	19.0543	38.9457	58	16	49	19.6364	45.3636	65	18	47	22.2653	42.7347	65	12	55	18.0929	48.9071	67	27	49	29.9955	46.0045	76	618	9	0
GO:0010287	plastoglobule	27	51	25.3769	52.6231	78	10	42	15.9255	36.0745	52	71	72	58.2773	84.7227	143	19	15	16.3725	17.6275	34	13	41	17.7402	36.2598	54	13	44	17.2196	39.7804	57	10	42	17.8123	34.1877	52	7	47	14.5823	39.4177	54	35	53	34.7316	53.2684	88	612	9	0
GO:0009553	embryo sac development	22	48	22.7741	47.2259	70	15	45	18.3755	41.6245	60	51	66	47.6814	69.3186	117	11	17	13.4832	14.5168	28	23	44	22.011	44.989	67	15	43	17.5217	40.4783	58	22	43	22.2653	42.7347	65	18	44	16.7426	45.2574	62	28	48	29.9955	46.0045	76	603	9	0
GO:0045087	innate immune response	29	45	24.0755	49.9245	74	23	41	19.6006	44.3994	64	56	66	49.7191	72.2809	122	19	22	19.7433	21.2567	41	29	34	20.6969	42.3031	63	10	42	15.7091	36.2909	52	17	41	19.8675	38.1325	58	8	40	12.962	35.038	48	22	51	28.8115	44.1885	73	595	9	0
GO:0050661	NADP binding	20	36	18.2193	37.7807	56	13	35	14.7004	33.2996	48	45	56	41.1609	59.8391	101	14	16	14.4463	15.5537	30	20	38	19.0543	38.9457	58	24	36	18.1259	41.8741	60	28	43	24.3206	46.6794	71	26	41	18.0929	48.9071	67	45	48	36.705	56.295	93	584	9	0
GO:0009585	red, far-red light phototransduction	13	47	19.5207	40.4793	60	19	43	18.988	43.012	62	46	61	43.6061	63.3939	107	27	29	26.9665	29.0335	56	16	40	18.3972	37.6028	56	21	39	18.1259	41.8741	60	15	38	18.1548	34.8452	53	19	35	14.5823	39.4177	54	33	41	29.2062	44.7938	74	582	9	0
GO:0042973	glucan endo-1,3-beta-D-glucosidase activity	20	45	21.1474	43.8526	65	13	37	15.3129	34.6871	50	58	64	49.7191	72.2809	122	15	9	11.5571	12.4429	24	11	33	14.455	29.545	44	17	46	19.0322	43.9678	63	28	45	25.0057	47.9943	73	15	46	16.4726	44.5274	61	21	47	26.8381	41.1619	68	570	9	0
GO:0003690	double-stranded DNA binding	27	46	23.7501	49.2499	73	27	38	19.9068	45.0932	65	49	52	41.1609	59.8391	101	15	9	11.5571	12.4429	24	16	41	18.7257	38.2743	57	15	41	16.9175	39.0825	56	13	43	19.1824	36.8176	56	11	50	16.4726	44.5274	61	17	38	21.7073	33.2927	55	548	9	0
GO:0016874	ligase activity	20	31	16.5926	34.4074	51	10	37	14.3942	32.6058	47	44	52	39.1232	56.8768	96	18	26	21.1879	22.8121	44	9	38	15.4405	31.5595	47	18	38	16.9175	39.0825	56	16	47	21.5802	41.4198	63	14	48	16.7426	45.2574	62	19	53	28.4168	43.5832	72	538	9	0
GO:0048316	seed development	15	51	21.4727	44.5273	66	14	39	16.2317	36.7683	53	40	64	42.3835	61.6165	104	36	31	32.2634	34.7366	67	15	40	18.0687	36.9313	55	17	31	14.5007	33.4993	48	11	38	16.7846	32.2154	49	6	33	10.5317	28.4683	39	13	42	21.7073	33.2927	55	536	9	0
GO:0009834	plant-type secondary cell wall biogenesis	8	38	14.9658	31.0342	46	18	37	16.8442	38.1558	55	40	79	48.4965	70.5035	119	8	20	13.4832	14.5168	28	12	39	16.7546	34.2454	51	10	38	14.5007	33.4993	48	12	38	17.1272	32.8728	50	7	42	13.2321	35.7679	49	34	52	33.9423	52.0577	86	532	9	0
GO:0005764	lysosome	30	42	23.4248	48.5752	72	17	27	13.4754	30.5246	44	50	52	41.5684	60.4316	102	13	21	16.3725	17.6275	34	19	28	15.4405	31.5595	47	17	33	15.1049	34.8951	50	20	32	17.8123	34.1877	52	23	36	15.9325	43.0675	59	32	33	25.6541	39.3459	65	525	9	0
GO:0042393	histone binding	18	44	20.1713	41.8287	62	10	34	13.4754	30.5246	44	34	48	33.4178	48.5822	82	18	16	16.3725	17.6275	34	16	36	17.0831	34.9169	52	11	41	15.7091	36.2909	52	11	48	20.2101	38.7899	59	7	51	15.6625	42.3375	58	24	56	31.5742	48.4258	80	523	9	0
GO:0042546	cell wall biogenesis	21	40	19.846	41.154	61	10	28	11.6378	26.3622	38	32	49	33.0102	47.9898	81	8	19	13.0017	13.9983	27	22	26	15.769	32.231	48	23	31	16.3133	37.6867	54	20	34	18.4973	35.5027	54	24	34	15.6625	42.3375	58	33	33	26.0487	39.9513	66	487	9	0
GO:0080008	Cul4-RING E3 ubiquitin ligase complex	13	44	18.5446	38.4554	57	9	41	15.3129	34.6871	50	32	63	38.7157	56.2843	95	7	15	10.594	11.406	22	11	42	17.4117	35.5883	53	9	32	12.386	28.614	41	14	31	15.4145	29.5855	45	5	40	12.1519	32.8481	45	30	43	28.8115	44.1885	73	481	9	0
GO:0003993	acid phosphatase activity	18	31	15.9419	33.0581	49	14	30	13.4754	30.5246	44	38	43	33.0102	47.9898	81	12	18	14.4463	15.5537	30	16	25	13.4694	27.5306	41	9	35	13.2923	30.7077	44	18	38	19.1824	36.8176	56	16	39	14.8523	40.1477	55	37	33	27.6274	42.3726	70	470	9	0
GO:0016032	viral process	10	43	17.2432	35.7568	53	6	33	11.9441	27.0559	39	30	57	35.4554	51.5446	87	17	13	14.4463	15.5537	30	17	25	13.7979	28.2021	42	13	29	12.6881	29.3119	42	15	35	17.1272	32.8728	50	13	32	12.1519	32.8481	45	25	33	22.8913	35.1087	58	446	9	0
GO:0004702	signal transducer, downstream of receptor, with serine/threonine kinase activity	28	31	19.1953	39.8047	59	26	30	17.1505	38.8495	56	32	45	31.3801	45.6199	77	20	11	14.9279	16.0721	31	14	20	11.1697	22.8303	34	12	25	11.1776	25.8224	37	13	24	12.6741	24.3259	37	14	25	10.5317	28.4683	39	32	35	26.4434	40.5566	67	437	9	0
GO:0016413	O-acetyltransferase activity	7	32	12.6884	26.3116	39	16	21	11.3316	25.6684	37	20	37	23.2294	33.7706	57	20	27	22.6326	24.3674	47	10	26	11.8268	24.1732	36	14	29	12.9902	30.0098	43	24	32	19.1824	36.8176	56	13	36	13.2321	35.7679	49	32	36	26.8381	41.1619	68	432	9	0
GO:0009853	photorespiration	14	29	13.9898	29.0102	43	15	27	12.8629	29.1371	42	33	48	33.0102	47.9898	81	7	14	10.1124	10.8876	21	5	25	9.85565	20.1443	30	15	34	14.8028	34.1972	49	18	32	17.1272	32.8728	50	10	33	11.6118	31.3882	43	29	34	24.8647	38.1353	63	422	9	0
GO:0031966	mitochondrial membrane	16	39	17.8939	37.1061	55	20	24	13.4754	30.5246	44	19	42	24.8595	36.1405	61	21	11	15.4094	16.5906	32	6	27	10.8412	22.1588	33	13	29	12.6881	29.3119	42	24	31	18.8399	36.1601	55	14	31	12.1519	32.8481	45	19	34	20.9179	32.0821	53	420	9	0
GO:0009965	leaf morphogenesis	12	40	16.9179	35.0821	52	7	34	12.5566	28.4434	41	22	58	32.6027	47.3973	80	32	26	27.9295	30.0705	58	11	39	16.4261	33.5739	50	2	22	7.25035	16.7497	24	10	26	12.3316	23.6684	36	6	26	8.64136	23.3586	32	16	29	17.7605	27.2395	45	418	9	0
GO:0009846	pollen germination	16	32	15.6165	32.3835	48	14	25	11.9441	27.0559	39	17	49	26.8972	39.1028	66	11	27	18.2987	19.7013	38	8	29	12.1553	24.8447	37	11	33	13.2923	30.7077	44	9	30	13.3592	25.6408	39	6	35	11.0717	29.9283	41	20	43	24.8647	38.1353	63	415	9	0
GO:0000724	double-strand break repair via homologous recombination	28	32	19.5207	40.4793	60	21	38	18.0693	40.9307	59	28	37	26.4897	38.5103	65	11	9	9.63088	10.3691	20	7	32	12.8123	26.1877	39	5	35	12.0839	27.9161	40	11	32	14.7294	28.2706	43	11	34	12.1519	32.8481	45	17	27	17.3658	26.6342	44	415	9	0
GO:0009926	auxin polar transport	16	30	14.9658	31.0342	46	10	25	10.7191	24.2809	35	32	43	30.565	44.435	75	24	16	19.2618	20.7382	40	19	27	15.112	30.888	46	7	28	10.5734	24.4266	35	10	31	14.0443	26.9557	41	8	32	10.8017	29.1983	40	23	32	21.7073	33.2927	55	413	9	0
GO:0043234	protein complex	15	23	12.3631	25.6369	38	9	22	9.49402	21.506	31	24	50	30.1575	43.8425	74	9	13	10.594	11.406	22	4	28	10.5127	21.4873	32	15	36	15.407	35.593	51	8	33	14.0443	26.9557	41	13	44	15.3924	41.6076	57	20	45	25.6541	39.3459	65	411	9	0
GO:0048367	shoot system development	12	35	15.2912	31.7088	47	7	31	11.6378	26.3622	38	34	55	36.2705	52.7295	89	9	20	13.9648	15.0352	29	5	27	10.5127	21.4873	32	8	28	10.8755	25.1245	36	12	29	14.0443	26.9557	41	6	30	9.72153	26.2785	36	22	34	22.102	33.898	56	404	9	0
GO:0006631	fatty acid metabolic process	26	32	18.87	39.13	58	6	24	9.18777	20.8122	30	29	38	27.3048	39.6952	67	15	16	14.9279	16.0721	31	6	29	11.4983	23.5017	35	6	29	10.5734	24.4266	35	7	34	14.0443	26.9557	41	11	33	11.8819	32.1181	44	16	39	21.7073	33.2927	55	396	9	0
GO:0009788	negative regulation of abscisic acid-activated signaling pathway	13	37	16.2672	33.7328	50	8	31	11.9441	27.0559	39	38	55	37.9006	55.0994	93	16	11	13.0017	13.9983	27	9	25	11.1697	22.8303	34	6	27	9.96923	23.0308	33	9	27	12.3316	23.6684	36	9	26	9.45149	25.5485	35	9	30	15.3924	23.6076	39	386	9	0
GO:0010411	xyloglucan metabolic process	11	32	13.9898	29.0102	43	11	23	10.4128	23.5872	34	24	36	24.452	35.548	60	15	14	13.9648	15.0352	29	21	20	13.4694	27.5306	41	15	23	11.4797	26.5203	38	19	25	15.0719	28.9281	44	18	26	11.8819	32.1181	44	18	27	17.7605	27.2395	45	378	9	0
GO:0010197	polar nucleus fusion	12	26	12.3631	25.6369	38	11	23	10.4128	23.5872	34	27	36	25.6746	37.3254	63	10	19	13.9648	15.0352	29	11	25	11.8268	24.1732	36	4	25	8.76084	20.2392	29	7	28	11.989	23.011	35	5	29	9.18145	24.8186	34	26	35	24.0753	36.9247	61	359	9	0
GO:0048573	photoperiodism, flowering	5	30	11.3871	23.6129	35	5	23	8.57525	19.4248	28	14	44	23.6369	34.3631	58	9	19	13.4832	14.5168	28	4	24	9.19861	18.8014	28	17	24	12.386	28.614	41	10	26	12.3316	23.6684	36	12	30	11.3418	30.6582	42	24	34	22.8913	35.1087	58	354	9	0
GO:0016125	sterol metabolic process	10	22	10.411	21.589	32	9	28	11.3316	25.6684	37	29	39	27.7123	40.2877	68	8	15	11.0755	11.9245	23	14	27	13.4694	27.5306	41	11	17	8.45874	19.5413	28	16	23	13.3592	25.6408	39	10	26	9.72153	26.2785	36	15	29	17.3658	26.6342	44	348	9	0
GO:0009631	cold acclimation	24	32	18.2193	37.7807	56	12	19	9.49402	21.506	31	12	34	18.7465	27.2535	46	9	15	11.5571	12.4429	24	8	16	7.88452	16.1155	24	8	22	9.06294	20.9371	30	11	26	12.6741	24.3259	37	8	30	10.2616	27.7384	38	23	32	21.7073	33.2927	55	341	9	0
GO:0009686	gibberellin biosynthetic process	5	30	11.3871	23.6129	35	15	27	12.8629	29.1371	42	16	42	23.6369	34.3631	58	13	17	14.4463	15.5537	30	10	24	11.1697	22.8303	34	15	21	10.8755	25.1245	36	9	23	10.9614	21.0386	32	4	26	8.10128	21.8987	30	10	23	13.0244	19.9756	33	330	9	0
GO:0080156	mitochondrial mRNA modification	18	36	17.5686	36.4314	54	11	17	8.57525	19.4248	28	26	25	20.7842	30.2158	51	16	14	14.4463	15.5537	30	11	24	11.4983	23.5017	35	12	23	10.5734	24.4266	35	10	23	11.3039	21.6961	33	6	25	8.37132	22.6287	31	10	23	13.0244	19.9756	33	330	9	0
GO:0048481	plant ovule development	8	28	11.7124	24.2876	36	6	24	9.18777	20.8122	30	29	50	32.1952	46.8048	79	11	9	9.63088	10.3691	20	4	26	9.85565	20.1443	30	2	24	7.85454	18.1455	26	3	23	8.90613	17.0939	26	2	25	7.29115	19.7089	27	21	33	21.3126	32.6874	54	328	9	0
GO:0010114	response to red light	14	38	16.9179	35.0821	52	7	22	8.88151	20.1185	29	31	43	30.1575	43.8425	74	15	18	15.8909	17.1091	33	10	27	12.1553	24.8447	37	10	17	8.15664	18.8434	27	4	16	6.85087	13.1491	20	1	21	5.94094	16.0591	22	14	18	12.6297	19.3703	32	326	9	0
GO:0071554	cell wall organization or biogenesis	7	27	11.0617	22.9383	34	15	16	9.49402	21.506	31	13	30	17.5239	25.4761	43	19	23	20.2248	21.7752	42	10	22	10.5127	21.4873	32	12	19	9.36503	21.635	31	15	20	11.989	23.011	35	8	23	8.37132	22.6287	31	23	23	18.1552	27.8448	46	325	9	0
GO:0071281	cellular response to iron ion	13	31	14.3152	29.6848	44	9	21	9.18777	20.8122	30	22	36	23.6369	34.3631	58	15	9	11.5571	12.4429	24	18	22	13.1409	26.8591	40	2	24	7.85454	18.1455	26	5	27	10.9614	21.0386	32	2	27	7.83123	21.1688	29	7	29	14.2084	21.7916	36	319	9	0
GO:0009789	positive regulation of abscisic acid-activated signaling pathway	8	27	11.3871	23.6129	35	8	24	9.80028	22.1997	32	15	37	21.1917	30.8083	52	6	19	12.0386	12.9614	25	7	17	7.88452	16.1155	24	8	22	9.06294	20.9371	30	11	22	11.3039	21.6961	33	2	24	7.02111	18.9789	26	12	31	16.9711	26.0289	43	300	9	0
GO:0006623	protein targeting to vacuole	9	20	9.43499	19.565	29	5	19	7.35021	16.6498	24	19	24	17.5239	25.4761	43	9	11	9.63088	10.3691	20	8	22	9.85565	20.1443	30	6	24	9.06294	20.9371	30	5	23	9.59122	18.4088	28	2	26	7.56119	20.4388	28	27	29	22.102	33.898	56	288	9	0
GO:0010223	secondary shoot formation	3	21	7.80826	16.1917	24	3	19	6.73769	15.2623	22	19	33	21.1917	30.8083	52	5	17	10.594	11.406	22	8	17	8.21304	16.787	25	4	24	8.45874	19.5413	28	11	24	11.989	23.011	35	5	28	8.91141	24.0886	33	12	30	16.5765	25.4235	42	283	9	0
GO:0010540	basipetal auxin transport	4	17	6.83223	14.1678	21	10	15	7.65647	17.3435	25	20	25	18.339	26.661	45	9	15	11.5571	12.4429	24	6	14	6.57044	13.4296	20	14	22	10.8755	25.1245	36	17	20	12.6741	24.3259	37	10	22	8.64136	23.3586	32	21	22	16.9711	26.0289	43	283	9	0
GO:0009851	auxin biosynthetic process	8	24	10.411	21.589	32	5	17	6.73769	15.2623	22	12	27	15.8938	23.1062	39	6	14	9.63088	10.3691	20	9	16	8.21304	16.787	25	13	20	9.96923	23.0308	33	10	25	11.989	23.011	35	6	24	8.10128	21.8987	30	15	31	18.1552	27.8448	46	282	9	0
GO:0071215	cellular response to abscisic acid stimulus	10	20	9.76033	20.2397	30	12	13	7.65647	17.3435	25	28	25	21.5993	31.4007	53	11	12	11.0755	11.9245	23	12	11	7.556	15.444	23	13	19	9.66713	22.3329	32	11	17	9.59122	18.4088	28	13	16	7.83123	21.1688	29	19	15	13.419	20.581	34	277	9	0
GO:0008654	phospholipid biosynthetic process	5	18	7.48292	15.5171	23	4	18	6.73769	15.2623	22	18	28	18.7465	27.2535	46	5	16	10.1124	10.8876	21	4	18	7.22748	14.7725	22	5	24	8.76084	20.2392	29	5	25	10.2763	19.7237	30	5	30	9.45149	25.5485	35	14	28	16.5765	25.4235	42	270	9	0
GO:0000155	phosphorelay sensor kinase activity	4	18	7.15758	14.8424	22	2	19	6.43144	14.5686	21	23	26	19.9691	29.0309	49	17	16	15.8909	17.1091	33	7	17	7.88452	16.1155	24	9	13	6.64615	15.3538	22	13	15	9.59122	18.4088	28	7	15	5.94094	16.0591	22	23	21	17.3658	26.6342	44	265	9	0
GO:0010102	lateral root morphogenesis	15	18	10.7364	22.2636	33	6	16	6.73769	15.2623	22	22	25	19.1541	27.8459	47	13	9	10.594	11.406	22	10	14	7.88452	16.1155	24	17	17	10.2713	23.7287	34	8	22	10.2763	19.7237	30	3	23	7.02111	18.9789	26	7	18	9.86694	15.1331	25	263	9	0
GO:0030245	cellulose catabolic process	12	18	9.76033	20.2397	30	6	14	6.12518	13.8748	20	11	30	16.7089	24.2911	41	9	11	9.63088	10.3691	20	5	16	6.89896	14.101	21	3	22	7.55245	17.4476	25	3	24	9.24867	17.7513	27	2	27	7.83123	21.1688	29	7	26	13.0244	19.9756	33	246	9	0
GO:0043231	intracellular membrane-bounded organelle	194	369	183.169	379.831	563	175	327	153.742	348.258	502	237	399	259.191	376.809	636	199	176	180.579	194.421	375	168	301	154.077	314.923	469	172	329	151.351	349.649	501	201	336	183.946	353.054	537	132	385	139.612	377.388	517	185	389	226.545	347.455	574	4674	9	0
GO:0000166	nucleotide binding	100	258	116.473	241.527	358	108	258	112.091	253.909	366	228	375	245.743	357.257	603	50	65	55.3775	59.6225	115	77	239	103.813	212.187	316	133	278	124.162	286.838	411	188	297	166.134	318.866	485	119	295	111.798	302.202	414	206	296	198.128	303.872	502	3570	9	0
GO:0005774	vacuolar membrane	110	324	141.199	292.801	434	86	259	105.659	239.341	345	270	386	267.342	388.658	656	94	130	107.866	116.134	224	119	234	115.968	237.032	353	89	237	98.4839	227.516	326	111	254	125.028	239.972	365	78	261	91.5444	247.456	339	197	287	191.024	292.976	484	3526	9	0
GO:0016787	hydrolase activity	54	136	61.8154	128.185	190	61	131	58.8017	133.198	192	135	201	136.931	199.069	336	34	50	40.4497	43.5503	84	42	135	58.1484	118.852	177	79	157	71.2951	164.705	236	72	162	80.1552	153.845	234	66	169	63.46	171.54	235	118	178	116.825	179.175	296	1980	9	0
GO:0046686	response to cadmium ion	88	229	103.134	213.866	317	62	132	59.4142	134.586	194	168	225	160.161	232.839	393	36	61	46.7098	50.2902	97	67	121	61.7621	126.238	188	41	105	44.1063	101.894	146	50	122	58.9175	113.083	172	22	117	37.5359	101.464	139	107	119	89.1972	136.803	226	1872	9	0
GO:0006810	transport	54	116	55.3085	114.691	170	65	119	56.3516	127.648	184	129	191	130.411	189.589	320	81	95	84.7517	91.2483	176	80	119	65.3758	133.624	199	49	144	58.3049	134.695	193	48	142	65.0833	124.917	190	52	138	51.3081	138.692	190	76	150	89.1972	136.803	226	1848	9	0
GO:0042803	protein homodimerization activity	43	165	67.6716	140.328	208	53	136	57.8829	131.117	189	121	223	140.192	203.808	344	47	67	54.896	59.104	114	49	129	58.4769	119.523	178	62	123	55.8881	129.112	185	59	131	65.0833	124.917	190	35	135	45.9072	124.093	170	77	158	92.7493	142.251	235	1813	9	0
GO:0031225	anchored component of membrane	49	150	64.7435	134.256	199	57	107	50.2265	113.774	164	118	178	120.63	175.37	296	39	48	41.8943	45.1057	87	32	93	41.0652	83.9348	125	53	129	54.9818	127.018	182	72	128	68.5087	131.491	200	52	145	53.1984	143.802	197	68	158	89.1972	136.803	226	1676	9	0
GO:0046777	protein autophosphorylation	39	118	51.0791	105.921	157	38	108	44.7138	101.286	146	137	165	123.075	178.925	302	36	72	52.0067	55.9933	108	51	100	49.6068	101.393	151	44	117	48.6378	112.362	161	58	111	57.8899	111.11	169	52	109	43.4769	117.523	161	103	139	95.512	146.488	242	1597	9	0
GO:0005840	ribosome	33	67	32.5344	67.4656	100	43	98	43.1825	97.8175	141	93	188	114.517	166.483	281	50	40	43.3389	46.6611	90	40	113	50.2638	102.736	153	47	124	51.6587	119.341	171	48	138	63.7131	122.287	186	43	126	45.6372	123.363	169	106	147	99.8535	153.147	253	1544	9	0
GO:0040008	regulation of growth	56	131	60.8394	126.161	187	42	104	44.7138	101.286	146	99	180	113.702	165.298	279	69	55	59.7114	64.2886	124	51	90	46.3216	94.6784	141	23	107	39.2727	90.7273	130	37	110	50.3539	96.6461	147	27	121	39.9663	108.034	148	99	131	90.7759	139.224	230	1532	9	0
GO:0009408	response to heat	54	104	51.4044	106.596	158	32	92	37.9761	86.0239	124	73	138	85.9896	125.01	211	23	43	31.7819	34.2181	66	30	82	36.7944	75.2056	112	24	94	35.6475	82.3525	118	27	94	41.4478	79.5522	121	33	99	35.6456	96.3544	132	56	121	69.858	107.142	177	1219	9	0
GO:0005215	transporter activity	41	85	40.9934	85.0066	126	31	80	33.9947	77.0053	111	81	127	84.767	123.233	208	13	35	23.1141	24.8859	48	37	72	35.8089	73.1911	109	43	82	37.7622	87.2378	125	49	82	44.8732	86.1268	131	49	101	40.5064	109.494	150	85	112	77.7515	119.248	197	1205	9	0
GO:0000981	RNA polymerase II transcription factor activity, sequence-specific DNA binding	37	117	50.103	103.897	154	35	103	42.2637	95.7363	138	36	166	82.3218	119.678	202	12	22	16.3725	17.6275	34	31	92	40.4082	82.5918	123	27	80	32.3245	74.6755	107	50	85	46.2434	88.7566	135	19	84	27.8144	75.1856	103	74	107	71.4367	109.563	181	1177	9	0
GO:0042787	protein ubiquitination involved in ubiquitin-dependent protein catabolic process	47	87	43.5961	90.4039	134	39	71	33.6885	76.3115	110	64	113	72.1334	104.867	177	34	33	32.2634	34.7366	67	13	59	23.6536	48.3464	72	25	85	33.2308	76.7692	110	39	89	43.8456	84.1544	128	34	88	32.9452	89.0548	122	60	97	61.9644	95.0356	157	1077	9	0
GO:0030170	pyridoxal phosphate binding	20	80	32.5344	67.4656	100	24	67	27.8696	63.1304	91	74	89	66.428	96.572	163	20	39	28.4111	30.5889	59	33	71	34.1663	69.8337	104	34	66	30.2098	69.7902	100	36	73	37.3372	71.6628	109	24	75	26.7342	72.2658	99	72	83	61.1751	93.8249	155	980	9	0
GO:0070062	extracellular exosome	23	81	33.8358	70.1642	104	26	79	32.1572	72.8428	105	72	107	72.9485	106.051	179	8	16	11.5571	12.4429	24	29	69	32.1951	65.8049	98	19	83	30.814	71.186	102	24	90	39.05	74.95	114	22	90	30.2448	81.7552	112	40	93	52.4921	80.5079	133	971	9	0
GO:0000209	protein polyubiquitination	41	73	37.0893	76.9107	114	22	72	28.7883	65.2117	94	53	99	61.9451	90.0549	152	22	16	18.2987	19.7013	38	6	59	21.3539	43.6461	65	25	72	29.3035	67.6965	97	35	65	34.2544	65.7456	100	28	71	26.7342	72.2658	99	50	86	53.6762	82.3238	136	895	9	0
GO:0018105	peptidyl-serine phosphorylation	22	72	30.5824	63.4176	94	9	48	17.4568	39.5432	57	51	84	55.017	79.983	135	15	48	30.3373	32.6627	63	13	43	18.3972	37.6028	56	21	64	25.6783	59.3217	85	30	64	32.1991	61.8009	94	20	73	25.114	67.886	93	82	101	72.226	110.774	183	860	9	0
GO:0009739	response to gibberellin	14	75	28.9556	60.0444	89	23	66	27.257	61.743	89	49	101	61.13	88.87	150	33	34	32.2634	34.7366	67	18	54	23.6536	48.3464	72	26	49	22.6573	52.3427	75	34	63	33.2267	63.7733	97	27	64	24.5739	66.4261	91	37	79	45.7826	70.2174	116	846	9	0
GO:0007623	circadian rhythm	20	75	30.9077	64.0923	95	14	63	23.5819	53.4181	77	65	107	70.0958	101.904	172	12	36	23.1141	24.8859	48	25	61	28.2529	57.7471	86	17	51	20.5427	47.4573	68	18	50	23.293	44.707	68	22	59	21.8734	59.1266	81	38	68	41.8358	64.1642	106	801	9	0
GO:0009742	brassinosteroid mediated signaling pathway	19	53	23.4248	48.5752	72	24	41	19.9068	45.0932	65	59	72	53.3869	77.6131	131	11	36	22.6326	24.3674	47	26	31	18.7257	38.2743	57	10	54	19.3343	44.6657	64	28	55	28.4311	54.5689	83	18	57	20.2532	54.7468	75	30	74	41.0465	62.9535	104	698	9	0
GO:0009909	regulation of flower development	17	54	23.0994	47.9006	71	13	49	18.988	43.012	62	53	90	58.2773	84.7227	143	16	32	23.1141	24.8859	48	9	43	17.0831	34.9169	52	7	53	18.1259	41.8741	60	13	50	21.5802	41.4198	63	14	56	18.903	51.097	70	37	59	37.8891	58.1109	96	665	9	0
GO:0006417	regulation of translation	31	58	28.9556	60.0444	89	13	43	17.1505	38.8495	56	57	74	53.3869	77.6131	131	8	22	14.4463	15.5537	30	9	51	19.7113	40.2887	60	12	47	17.8238	41.1762	59	20	51	24.3206	46.6794	71	9	48	15.3924	41.6076	57	32	61	36.705	56.295	93	646	9	0
GO:0006887	exocytosis	22	44	21.4727	44.5273	66	7	43	15.3129	34.6871	50	40	74	46.4588	67.5412	114	9	38	22.6326	24.3674	47	15	38	17.4117	35.5883	53	10	51	18.428	42.572	61	25	49	25.3482	48.6518	74	11	59	18.903	51.097	70	23	61	33.1529	50.8471	84	619	9	0
GO:0005635	nuclear envelope	21	46	21.7981	45.2019	67	11	42	16.2317	36.7683	53	23	68	37.0856	53.9144	91	9	16	12.0386	12.9614	25	11	42	17.4117	35.5883	53	14	40	16.3133	37.6867	54	15	41	19.1824	36.8176	56	11	48	15.9325	43.0675	59	35	46	31.9689	49.0311	81	539	9	0
GO:0004222	metalloendopeptidase activity	10	40	16.2672	33.7328	50	13	41	16.538	37.462	54	48	57	42.791	62.209	105	12	14	12.5201	13.4799	26	15	37	17.0831	34.9169	52	12	41	16.0112	36.9888	53	14	40	18.4973	35.5027	54	3	41	11.8819	32.1181	44	25	50	29.6008	45.3992	75	513	9	0
GO:0009911	positive regulation of flower development	10	45	17.8939	37.1061	55	8	33	12.5566	28.4434	41	35	62	39.5308	57.4692	97	18	20	18.2987	19.7013	38	14	30	14.455	29.545	44	10	47	17.2196	39.7804	57	7	39	15.757	30.243	46	7	48	14.8523	40.1477	55	16	50	26.0487	39.9513	66	499	9	0
GO:0015171	amino acid transmembrane transporter activity	11	36	15.2912	31.7088	47	18	31	15.0067	33.9933	49	28	45	29.75	43.25	73	14	17	14.9279	16.0721	31	18	31	16.0976	32.9024	49	7	45	15.7091	36.2909	52	15	49	21.9228	42.0772	64	20	46	17.8228	48.1772	66	21	42	24.8647	38.1353	63	494	9	0
GO:0006099	tricarboxylic acid cycle	16	40	18.2193	37.7807	56	3	34	11.3316	25.6684	37	36	48	34.2328	49.7672	84	9	20	13.9648	15.0352	29	7	33	13.1409	26.8591	40	8	39	14.1986	32.8014	47	9	42	17.4697	33.5303	51	6	41	12.692	34.308	47	29	50	31.1795	47.8205	79	470	9	0
GO:0042542	response to hydrogen peroxide	22	47	22.4488	46.5512	69	12	30	12.8629	29.1371	42	36	57	37.9006	55.0994	93	16	16	15.4094	16.5906	32	3	28	10.1842	20.8158	31	14	29	12.9902	30.0098	43	13	29	14.3868	27.6132	42	12	32	11.8819	32.1181	44	26	29	21.7073	33.2927	55	451	9	0
GO:0005871	kinesin complex	12	54	21.4727	44.5273	66	5	42	14.3942	32.6058	47	26	65	37.0856	53.9144	91	5	17	10.594	11.406	22	18	36	17.7402	36.2598	54	5	31	10.8755	25.1245	36	8	27	11.989	23.011	35	3	32	9.45149	25.5485	35	30	31	24.0753	36.9247	61	447	9	0
GO:0009867	jasmonic acid mediated signaling pathway	5	34	12.6884	26.3116	39	11	27	11.6378	26.3622	38	44	59	41.976	61.024	103	13	25	18.2987	19.7013	38	9	30	12.8123	26.1877	39	8	25	9.96923	23.0308	33	12	30	14.3868	27.6132	42	8	24	8.64136	23.3586	32	24	27	20.1286	30.8714	51	415	9	0
GO:0042538	hyperosmotic salinity response	7	41	15.6165	32.3835	48	9	36	13.7816	31.2184	45	27	54	33.0102	47.9898	81	17	9	12.5201	13.4799	26	12	30	13.7979	28.2021	42	9	30	11.7818	27.2182	39	6	30	12.3316	23.6684	36	5	28	8.91141	24.0886	33	13	43	22.102	33.898	56	406	9	0
GO:0009640	photomorphogenesis	6	36	13.6645	28.3355	42	6	33	11.9441	27.0559	39	20	47	27.3048	39.6952	67	9	26	16.854	18.146	35	3	22	8.21304	16.787	25	9	28	11.1776	25.8224	37	10	26	12.3316	23.6684	36	8	30	10.2616	27.7384	38	41	40	31.9689	49.0311	81	400	9	0
GO:0032580	Golgi cisterna membrane	15	24	12.6884	26.3116	39	2	23	7.65647	17.3435	25	21	29	20.3767	29.6233	50	4	19	11.0755	11.9245	23	3	21	7.88452	16.1155	24	16	33	14.8028	34.1972	49	22	36	19.8675	38.1325	58	21	32	14.3123	38.6877	53	31	44	29.6008	45.3992	75	396	9	0
GO:0032502	developmental process	17	27	14.3152	29.6848	44	11	22	10.1065	22.8935	33	30	33	25.6746	37.3254	63	12	10	10.594	11.406	22	2	23	8.21304	16.787	25	13	29	12.6881	29.3119	42	12	29	14.0443	26.9557	41	7	36	11.6118	31.3882	43	21	37	22.8913	35.1087	58	371	9	0
GO:0000145	exocyst	10	25	11.3871	23.6129	35	2	22	7.35021	16.6498	24	18	43	24.8595	36.1405	61	6	21	13.0017	13.9983	27	4	23	8.87009	18.1299	27	5	28	9.96923	23.0308	33	21	29	17.1272	32.8728	50	4	32	9.72153	26.2785	36	22	37	23.286	35.714	59	352	9	0
GO:0006334	nucleosome assembly	6	27	10.7364	22.2636	33	7	24	9.49402	21.506	31	32	37	28.1198	40.8802	69	13	12	12.0386	12.9614	25	6	23	9.52713	19.4729	29	7	27	10.2713	23.7287	34	7	32	13.3592	25.6408	39	4	33	9.99158	27.0084	37	8	45	20.9179	32.0821	53	350	9	0
GO:0005643	nuclear pore	6	32	12.3631	25.6369	38	8	26	10.4128	23.5872	34	17	40	23.2294	33.7706	57	10	13	11.0755	11.9245	23	11	29	13.1409	26.8591	40	7	29	10.8755	25.1245	36	4	28	10.9614	21.0386	32	5	29	9.18145	24.8186	34	19	34	20.9179	32.0821	53	347	9	0
GO:0005484	SNAP receptor activity	13	33	14.9658	31.0342	46	9	25	10.4128	23.5872	34	21	41	25.2671	36.7329	62	5	18	11.0755	11.9245	23	4	25	9.52713	19.4729	29	5	32	11.1776	25.8224	37	5	30	11.989	23.011	35	2	30	8.64136	23.3586	32	15	33	18.9445	29.0555	48	346	9	0
GO:0048510	regulation of timing of transition from vegetative to reproductive phase	8	35	13.9898	29.0102	43	11	22	10.1065	22.8935	33	27	49	30.9726	45.0274	76	9	13	10.594	11.406	22	5	30	11.4983	23.5017	35	3	27	9.06294	20.9371	30	6	29	11.989	23.011	35	1	31	8.64136	23.3586	32	10	29	15.3924	23.6076	39	345	9	0
GO:0016049	cell growth	4	36	13.0138	26.9862	40	7	26	10.1065	22.8935	33	23	38	24.8595	36.1405	61	5	15	9.63088	10.3691	20	9	33	13.7979	28.2021	42	6	25	9.36503	21.635	31	11	24	11.989	23.011	35	4	27	8.37132	22.6287	31	16	35	20.1286	30.8714	51	344	9	0
GO:0010029	regulation of seed germination	7	34	13.3391	27.6609	41	7	31	11.6378	26.3622	38	24	44	27.7123	40.2877	68	8	22	14.4463	15.5537	30	8	29	12.1553	24.8447	37	3	23	7.85454	18.1455	26	4	22	8.90613	17.0939	26	6	25	8.37132	22.6287	31	4	32	14.2084	21.7916	36	333	9	0
GO:0018024	histone-lysine N-methyltransferase activity	12	22	11.0617	22.9383	34	2	25	8.26899	18.731	27	16	39	22.4143	32.5857	55	14	13	13.0017	13.9983	27	8	22	9.85565	20.1443	30	11	25	10.8755	25.1245	36	8	26	11.6465	22.3535	34	9	27	9.72153	26.2785	36	9	32	16.1818	24.8182	41	320	9	0
GO:0010268	brassinosteroid homeostasis	7	22	9.43499	19.565	29	9	19	8.57525	19.4248	28	25	33	23.6369	34.3631	58	4	17	10.1124	10.8876	21	19	20	12.8123	26.1877	39	12	16	8.45874	19.5413	28	16	21	12.6741	24.3259	37	10	23	8.91141	24.0886	33	14	22	14.2084	21.7916	36	309	9	0
GO:0008408	3'-5' exonuclease activity	7	19	8.45895	17.541	26	10	19	8.88151	20.1185	29	15	26	16.7089	24.2911	41	13	8	10.1124	10.8876	21	1	19	6.57044	13.4296	20	8	21	8.76084	20.2392	29	16	24	13.7017	26.2983	40	18	25	11.6118	31.3882	43	32	26	22.8913	35.1087	58	307	9	0
GO:0010218	response to far red light	9	33	13.6645	28.3355	42	8	22	9.18777	20.8122	30	24	33	23.2294	33.7706	57	12	14	12.5201	13.4799	26	2	23	8.21304	16.787	25	12	18	9.06294	20.9371	30	5	19	8.22104	15.779	24	10	20	8.10128	21.8987	30	13	19	12.6297	19.3703	32	296	9	0
GO:0070417	cellular response to cold	15	19	11.0617	22.9383	34	10	11	6.43144	14.5686	21	6	28	13.8561	20.1439	34	8	15	11.0755	11.9245	23	6	15	6.89896	14.101	21	2	22	7.25035	16.7497	24	5	26	10.6188	20.3812	31	6	27	8.91141	24.0886	33	13	26	15.3924	23.6076	39	260	9	0
GO:0010091	trichome branching	6	22	9.10964	18.8904	28	5	20	7.65647	17.3435	25	15	42	23.2294	33.7706	57	8	12	9.63088	10.3691	20	9	23	10.5127	21.4873	32	1	19	6.04196	13.958	20	4	18	7.53596	14.464	22	3	17	5.40085	14.5991	20	3	22	9.86694	15.1331	25	249	9	0
GO:0045492	xylan biosynthetic process	2	23	8.13361	16.8664	25	4	16	6.12518	13.8748	20	15	25	16.3013	23.6987	40	8	13	10.1124	10.8876	21	6	14	6.57044	13.4296	20	3	17	6.04196	13.958	20	3	21	8.22104	15.779	24	8	20	7.56119	20.4388	28	23	23	18.1552	27.8448	46	244	9	0
GO:0005783	endoplasmic reticulum	235	476	231.32	479.68	711	176	408	178.855	405.145	584	376	656	420.575	611.425	1032	146	199	166.133	178.867	345	185	372	182.987	374.013	557	159	423	175.821	406.179	582	176	455	216.145	414.855	631	146	477	168.237	454.763	623	273	506	307.454	471.546	779	5844	9	0
GO:0009651	response to salt stress	168	325	160.395	332.605	493	103	268	113.622	257.378	371	267	445	290.164	421.836	712	86	157	117.015	125.985	243	128	251	124.51	254.49	379	76	262	102.109	235.891	338	109	264	127.769	245.231	373	92	273	98.5655	266.434	365	184	309	194.576	298.424	493	3767	9	0
GO:0009737	response to abscisic acid	107	262	120.052	248.948	369	86	241	100.147	226.853	327	244	396	260.821	379.179	640	71	119	91.4933	98.5067	190	76	190	87.3868	178.613	266	74	205	84.2853	194.715	279	84	212	101.393	194.607	296	69	213	76.152	205.848	282	114	254	145.241	222.759	368	3017	9	0
GO:0009409	response to cold	99	217	102.809	213.191	316	72	152	68.602	155.398	224	173	246	170.757	248.243	419	49	88	65.9715	71.0285	137	80	129	68.6611	140.339	209	52	181	70.3888	162.611	233	80	176	87.6911	168.309	256	83	182	71.5613	193.439	265	117	210	129.06	197.94	327	2386	9	0
GO:0046658	anchored component of plasma membrane	53	134	60.8394	126.161	187	52	107	48.6952	110.305	159	114	168	114.924	167.076	282	31	45	36.5973	39.4027	76	24	87	36.4659	74.5341	111	44	132	53.1692	122.831	176	52	130	62.3429	119.657	182	24	146	45.9072	124.093	170	50	157	81.6983	125.302	207	1550	9	0
GO:0006357	regulation of transcription from RNA polymerase II promoter	49	142	62.1408	128.859	191	55	137	58.8017	133.198	192	76	211	116.962	170.038	287	23	28	24.5587	26.4413	51	43	116	52.235	106.765	159	47	105	45.9189	106.081	152	45	106	51.7241	99.2759	151	27	113	37.806	102.194	140	51	137	74.1994	113.801	188	1511	9	0
GO:0009723	response to ethylene	29	108	44.5722	92.4278	137	37	93	39.8137	90.1863	130	92	157	101.476	147.524	249	45	50	45.7467	49.2533	95	31	83	37.4515	76.5485	114	28	87	34.7413	80.2587	115	33	106	47.6135	91.3865	139	38	93	35.3756	95.6244	131	62	109	67.4899	103.51	171	1281	9	0
GO:0048364	root development	41	109	48.8017	101.198	150	24	102	38.5886	87.4114	126	80	164	99.4382	144.562	244	18	40	27.9295	30.0705	58	25	89	37.4515	76.5485	114	27	82	32.9287	76.0713	109	43	88	44.8732	86.1268	131	30	96	34.0254	91.9746	126	58	100	62.3591	95.6409	158	1216	9	0
GO:0010200	response to chitin	25	101	40.9934	85.0066	126	21	77	30.0134	67.9866	98	37	136	70.5033	102.497	173	52	55	51.5252	55.4748	107	20	59	25.9532	53.0468	79	33	88	36.5538	84.4462	121	54	103	53.7793	103.221	157	45	93	37.2659	100.734	138	59	128	73.8047	113.195	187	1186	9	0
GO:0005681	spliceosomal complex	38	85	40.0174	82.9826	123	36	88	37.9761	86.0239	124	58	136	79.0615	114.938	194	20	16	17.3356	18.6644	36	17	78	31.2096	63.7904	95	37	88	37.7622	87.2378	125	30	93	42.1329	80.8671	123	32	100	35.6456	96.3544	132	78	108	73.4101	112.59	186	1138	9	0
GO:0015979	photosynthesis	15	74	28.9556	60.0444	89	10	59	21.1319	47.8681	69	86	92	72.541	105.459	178	41	43	40.4497	43.5503	84	17	57	24.3106	49.6894	74	25	78	31.1161	71.8839	103	38	82	41.1052	78.8948	120	13	73	23.2237	62.7763	86	57	85	56.0442	85.9558	142	945	9	0
GO:0004871	signal transducer activity	47	75	39.692	82.308	122	29	57	26.3383	59.6617	86	58	96	62.7602	91.2398	154	30	35	31.3003	33.6997	65	15	50	21.3539	43.6461	65	18	72	27.1888	62.8112	90	31	67	33.5693	64.4307	98	12	90	27.5443	74.4557	102	32	92	48.94	75.06	124	906	9	0
GO:0010008	endosome membrane	30	81	36.1132	74.8868	111	18	66	25.7257	58.2743	84	46	103	60.7225	88.2775	149	16	30	22.151	23.849	46	30	56	28.2529	57.7471	86	17	74	27.4909	63.5091	91	18	83	34.5969	66.4031	101	24	85	29.4346	79.5654	109	34	94	50.5188	77.4812	128	905	9	0
GO:0005856	cytoskeleton	16	72	28.6303	59.3697	88	8	66	22.6632	51.3368	74	57	113	69.2807	100.719	170	17	24	19.7433	21.2567	41	17	58	24.6391	50.3609	75	16	70	25.9804	60.0196	86	26	65	31.1715	59.8285	91	14	74	23.7637	64.2363	88	55	85	55.2549	84.7451	140	853	9	0
GO:0015035	protein disulfide oxidoreductase activity	22	60	26.6782	55.3218	82	14	49	19.2943	43.7057	63	35	77	45.6438	66.3562	112	29	24	25.5218	27.4782	53	4	46	16.4261	33.5739	50	15	58	22.0531	50.9469	73	12	58	23.978	46.022	70	13	68	21.8734	59.1266	81	32	76	42.6252	65.3748	108	692	9	0
GO:0009740	gibberellic acid mediated signaling pathway	15	69	27.3289	56.6711	84	13	54	20.5193	46.4807	67	39	88	51.7568	75.2432	127	23	22	21.6695	23.3305	45	5	49	17.7402	36.2598	54	11	44	16.6154	38.3846	55	14	48	21.2377	40.7623	62	8	54	16.7426	45.2574	62	27	67	37.0997	56.9003	94	650	9	0
GO:0006096	glycolytic process	13	49	20.1713	41.8287	62	10	47	17.4568	39.5432	57	46	64	44.8287	65.1713	110	6	22	13.4832	14.5168	28	18	44	20.3684	41.6316	62	12	55	20.2406	46.7594	67	12	65	26.3759	50.6241	77	11	58	18.6329	50.3671	69	37	74	43.8092	67.1908	111	643	9	0
GO:0008565	protein transporter activity	17	54	23.0994	47.9006	71	10	47	17.4568	39.5432	57	35	79	46.4588	67.5412	114	12	17	13.9648	15.0352	29	9	50	19.3828	39.6172	59	13	45	17.5217	40.4783	58	7	51	19.8675	38.1325	58	9	51	16.2026	43.7974	60	28	64	36.3104	55.6896	92	598	9	0
GO:0019005	SCF ubiquitin ligase complex	18	47	21.1474	43.8526	65	17	36	16.2317	36.7683	53	36	56	37.4931	54.5069	92	21	21	20.2248	21.7752	42	11	30	13.4694	27.5306	41	4	39	12.9902	30.0098	43	12	41	18.1548	34.8452	53	3	41	11.8819	32.1181	44	21	49	27.6274	42.3726	70	503	9	0
GO:0009845	seed germination	19	48	21.7981	45.2019	67	9	44	16.2317	36.7683	53	30	76	43.1986	62.8014	106	13	19	15.4094	16.5906	32	8	36	14.455	29.545	44	7	34	12.386	28.614	41	7	39	15.757	30.243	46	8	35	11.6118	31.3882	43	17	41	22.8913	35.1087	58	490	9	0
GO:0016791	phosphatase activity	11	29	13.0138	26.9862	40	12	30	12.8629	29.1371	42	31	39	28.5274	41.4726	70	7	26	15.8909	17.1091	33	7	24	10.1842	20.8158	31	14	35	14.8028	34.1972	49	17	44	20.8952	40.1048	61	10	42	14.0422	37.9578	52	15	49	25.2594	38.7406	64	442	9	0
GO:0008233	peptidase activity	13	29	13.6645	28.3355	42	19	53	22.0506	49.9494	72	15	49	26.0821	37.9179	64	25	16	19.7433	21.2567	41	9	25	11.1697	22.8303	34	3	33	10.8755	25.1245	36	9	31	13.7017	26.2983	40	9	38	12.692	34.308	47	19	41	23.6807	36.3193	60	436	9	0
GO:0004683	calmodulin-dependent protein kinase activity	9	38	15.2912	31.7088	47	1	25	7.96273	18.0373	26	24	44	27.7123	40.2877	68	7	32	18.7802	20.2198	39	3	25	9.19861	18.8014	28	9	35	13.2923	30.7077	44	7	32	13.3592	25.6408	39	9	35	11.8819	32.1181	44	33	54	34.337	52.663	87	422	9	0
GO:0009931	calcium-dependent protein serine/threonine kinase activity	8	38	14.9658	31.0342	46	1	23	7.35021	16.6498	24	27	41	27.7123	40.2877	68	6	32	18.2987	19.7013	38	3	23	8.54157	17.4584	26	8	34	12.6881	29.3119	42	7	31	13.0167	24.9833	38	8	34	11.3418	30.6582	42	31	53	33.1529	50.8471	84	408	9	0
GO:0016036	cellular response to phosphate starvation	13	47	19.5207	40.4793	60	8	34	12.8629	29.1371	42	25	62	35.4554	51.5446	87	9	27	17.3356	18.6644	36	6	35	13.4694	27.5306	41	3	23	7.85454	18.1455	26	6	26	10.9614	21.0386	32	1	33	9.18145	24.8186	34	13	31	17.3658	26.6342	44	402	9	0
GO:0046982	protein heterodimerization activity	4	37	13.3391	27.6609	41	5	30	10.7191	24.2809	35	19	52	28.9349	42.0651	71	8	20	13.4832	14.5168	28	4	32	11.8268	24.1732	36	12	28	12.0839	27.9161	40	8	30	13.0167	24.9833	38	6	33	10.5317	28.4683	39	18	31	19.3392	29.6608	49	377	9	0
GO:0048527	lateral root development	16	39	17.8939	37.1061	55	5	25	9.18777	20.8122	30	12	44	22.8219	33.1781	56	6	16	10.594	11.406	22	2	23	8.21304	16.787	25	10	28	11.4797	26.5203	38	16	28	15.0719	28.9281	44	10	26	9.72153	26.2785	36	19	31	19.7339	30.2661	50	356	9	0
GO:0009644	response to high light intensity	19	38	18.5446	38.4554	57	5	28	10.1065	22.8935	33	12	47	24.0445	34.9555	59	8	25	15.8909	17.1091	33	4	25	9.52713	19.4729	29	9	28	11.1776	25.8224	37	4	21	8.56359	16.4364	25	5	25	8.10128	21.8987	30	18	29	18.5499	28.4501	47	350	9	0
GO:0010119	regulation of stomatal movement	9	35	14.3152	29.6848	44	10	26	11.0253	24.9747	36	27	45	29.3424	42.6576	72	4	18	10.594	11.406	22	7	23	9.85565	20.1443	30	2	24	7.85454	18.1455	26	1	25	8.90613	17.0939	26	2	27	7.83123	21.1688	29	11	32	16.9711	26.0289	43	328	9	0
GO:0010182	sugar mediated signaling pathway	2	31	10.7364	22.2636	33	2	25	8.26899	18.731	27	19	38	23.2294	33.7706	57	9	14	11.0755	11.9245	23	4	29	10.8412	22.1588	33	6	19	7.55245	17.4476	25	6	20	8.90613	17.0939	26	6	22	7.56119	20.4388	28	12	26	14.9978	23.0022	38	290	9	0
GO:0019760	glucosinolate metabolic process	14	22	11.7124	24.2876	36	6	18	7.35021	16.6498	24	9	37	18.7465	27.2535	46	13	10	11.0755	11.9245	23	4	18	7.22748	14.7725	22	3	19	6.64615	15.3538	22	2	21	7.8785	15.1215	23	5	17	5.94094	16.0591	22	9	28	14.6031	22.3969	37	255	9	0
GO:0005730	nucleolus	180	325	164.299	340.701	505	128	277	124.035	280.965	405	227	434	269.38	391.62	661	89	74	78.4916	84.5084	163	112	276	127.466	260.534	388	111	288	120.537	278.463	399	107	291	136.332	261.668	398	76	322	107.477	290.523	398	256	346	237.596	364.404	602	3919	9	0
GO:0009451	RNA modification	102	305	132.415	274.585	407	119	292	125.872	285.128	411	162	349	208.25	302.75	511	158	177	161.317	173.683	335	129	257	126.809	259.191	386	132	280	124.464	287.536	412	138	292	147.294	282.706	430	103	322	114.768	310.232	425	152	318	185.499	284.501	470	3787	9	0
GO:0005525	GTP binding	101	188	94.0245	194.975	289	66	185	76.871	174.129	251	200	300	203.767	296.233	500	43	78	58.2668	62.7332	121	69	171	78.8452	161.155	240	62	193	77.035	177.965	255	65	197	89.7464	172.254	262	47	214	70.4811	190.519	261	147	237	151.556	232.444	384	2563	9	0
GO:0005654	nucleoplasm	86	173	84.2642	174.736	259	69	184	77.4835	175.517	253	124	247	151.195	219.805	371	24	39	30.3373	32.6627	63	49	186	77.2026	157.797	235	57	171	68.8783	159.122	228	81	177	88.3762	169.624	258	39	190	61.8398	167.16	229	154	181	132.217	202.783	335	2231	9	0
GO:0035556	intracellular signal transduction	59	158	70.5997	146.4	217	40	106	44.7138	101.286	146	150	181	134.894	196.106	331	57	98	74.6393	80.3607	155	47	98	47.6357	97.3643	145	35	152	56.4923	130.508	187	70	163	79.8126	153.187	233	39	173	57.249	154.751	212	138	207	136.164	208.836	345	1971	9	0
GO:0008380	RNA splicing	46	133	58.2366	120.763	179	41	125	50.839	115.161	166	124	195	130.003	188.997	319	35	34	33.2265	35.7735	69	24	125	48.9497	100.05	149	48	130	53.7734	124.227	178	40	144	63.028	120.972	184	30	152	49.1477	132.852	182	102	166	105.774	162.226	268	1694	9	0
GO:0009733	response to auxin	47	163	68.3223	141.678	210	61	128	57.8829	131.117	189	128	214	139.376	202.624	342	56	63	57.3037	61.6963	119	31	127	51.9064	106.094	158	35	108	43.2	99.8	143	43	118	55.1495	105.85	161	24	125	40.2363	108.764	149	80	135	84.8557	130.144	215	1686	9	0
GO:0006457	protein folding	33	103	44.2468	91.7532	136	21	97	36.1385	81.8615	118	84	144	92.9177	135.082	228	39	31	33.7081	36.2919	70	26	87	37.123	75.877	113	31	104	40.7832	94.2168	135	16	117	45.5583	87.4417	133	23	123	39.4262	106.574	146	89	138	89.5919	137.408	227	1306	9	0
GO:0016301	kinase activity	33	94	41.3187	85.6813	127	18	79	29.7071	67.2929	97	101	138	97.4005	141.599	239	20	42	29.8557	32.1443	62	19	74	30.5525	62.4475	93	15	87	30.814	71.186	102	34	89	42.1329	80.8671	123	10	93	27.8144	75.1856	103	46	101	58.0176	88.9824	147	1093	9	0
GO:0016569	covalent chromatin modification	30	84	37.0893	76.9107	114	13	77	27.5633	62.4367	90	68	122	77.4314	112.569	190	27	17	21.1879	22.8121	44	18	78	31.5381	64.4619	96	26	78	31.4182	72.5818	104	17	84	34.5969	66.4031	101	24	97	32.6752	88.3248	121	75	97	67.8846	104.115	172	1032	9	0
GO:0001135	transcription factor activity, RNA polymerase II transcription factor recruiting	27	110	44.5722	92.4278	137	21	81	31.2384	70.7616	102	35	155	77.4314	112.569	190	11	21	15.4094	16.5906	32	31	83	37.4515	76.5485	114	20	71	27.4909	63.5091	91	26	76	34.9394	67.0606	102	14	76	24.3038	65.6962	90	22	97	46.9667	72.0333	119	977	9	0
GO:0005759	mitochondrial matrix	24	77	32.8598	68.1402	101	14	62	23.2757	52.7243	76	52	100	61.9451	90.0549	152	19	26	21.6695	23.3305	45	25	70	31.2096	63.7904	95	11	80	27.4909	63.5091	91	18	76	32.1991	61.8009	94	7	78	22.9536	62.0464	85	37	81	46.572	71.428	118	857	9	0
GO:0007264	small GTPase mediated signal transduction	24	81	34.1612	70.8388	105	10	67	23.5819	53.4181	77	72	104	71.7259	104.274	176	8	24	15.4094	16.5906	32	14	58	23.6536	48.3464	72	16	64	24.1678	55.8322	80	18	66	28.7737	55.2263	84	12	72	22.6836	61.3164	84	56	81	54.0709	82.9291	137	847	9	0
GO:0010228	vegetative to reproductive phase transition of meristem	32	84	37.7399	78.2601	116	27	60	26.6445	60.3555	87	37	104	57.4622	83.5378	141	21	33	26.0034	27.9966	54	23	51	24.3106	49.6894	74	13	65	23.5636	54.4364	78	16	66	28.0886	53.9114	82	18	70	23.7637	64.2363	88	38	80	46.572	71.428	118	838	9	0
GO:0048366	leaf development	16	86	33.1851	68.8149	102	15	67	25.1132	56.8868	82	48	112	65.2054	94.7946	160	21	42	30.3373	32.6627	63	10	57	22.011	44.989	67	12	47	17.8238	41.1762	59	15	42	19.525	37.475	57	10	49	15.9325	43.0675	59	29	59	34.7316	53.2684	88	737	9	0
GO:0009736	cytokinin-activated signaling pathway	16	57	23.7501	49.2499	73	1	53	16.538	37.462	54	28	86	46.4588	67.5412	114	9	18	13.0017	13.9983	27	9	42	16.7546	34.2454	51	25	52	23.2615	53.7385	77	25	57	28.0886	53.9114	82	25	65	24.3038	65.6962	90	22	75	38.2837	58.7163	97	665	9	0
GO:0007018	microtubule-based movement	13	54	21.7981	45.2019	67	5	51	17.1505	38.8495	56	32	79	45.2362	65.7638	111	7	18	12.0386	12.9614	25	17	47	21.0254	42.9746	64	5	51	16.9175	39.0825	56	13	49	21.2377	40.7623	62	7	54	16.4726	44.5274	61	58	58	45.7826	70.2174	116	618	9	0
GO:0008017	microtubule binding	17	48	21.1474	43.8526	65	12	49	18.6818	42.3182	61	41	80	49.3116	71.6884	121	9	13	10.594	11.406	22	17	43	19.7113	40.2887	60	3	47	15.1049	34.8951	50	10	53	21.5802	41.4198	63	1	48	13.2321	35.7679	49	27	58	33.5476	51.4524	85	576	9	0
GO:0003755	peptidyl-prolyl cis-trans isomerase activity	16	44	19.5207	40.4793	60	3	44	14.3942	32.6058	47	38	69	43.6061	63.3939	107	15	14	13.9648	15.0352	29	6	42	15.769	32.231	48	10	50	18.1259	41.8741	60	11	51	21.2377	40.7623	62	12	55	18.0929	48.9071	67	36	51	34.337	52.663	87	567	9	0
GO:0051028	mRNA transport	5	49	17.5686	36.4314	54	9	43	15.9255	36.0745	52	32	65	39.5308	57.4692	97	8	13	10.1124	10.8876	21	9	46	18.0687	36.9313	55	13	45	17.5217	40.4783	58	7	45	17.8123	34.1877	52	11	46	15.3924	41.6076	57	49	56	41.4412	63.5588	105	551	9	0
GO:0005769	early endosome	11	48	19.1953	39.8047	59	8	39	14.3942	32.6058	47	35	70	42.791	62.209	105	11	14	12.0386	12.9614	25	11	36	15.4405	31.5595	47	8	49	17.2196	39.7804	57	9	54	21.5802	41.4198	63	3	53	15.1224	40.8776	56	25	61	33.9423	52.0577	86	545	9	0
GO:0003777	microtubule motor activity	11	45	18.2193	37.7807	56	4	42	14.0879	31.9121	46	27	67	38.3082	55.6918	94	7	13	9.63088	10.3691	20	17	41	19.0543	38.9457	58	5	43	14.5007	33.4993	48	9	41	17.1272	32.8728	50	4	45	13.2321	35.7679	49	51	51	40.2571	61.7429	102	523	9	0
GO:0030529	intracellular ribonucleoprotein complex	14	50	20.822	43.178	64	5	44	15.0067	33.9933	49	26	60	35.0479	50.9521	86	6	17	11.0755	11.9245	23	7	49	18.3972	37.6028	56	8	45	16.0112	36.9888	53	9	49	19.8675	38.1325	58	7	47	14.5823	39.4177	54	22	40	24.47	37.53	62	505	9	0
GO:0031201	SNARE complex	18	44	20.1713	41.8287	62	11	39	15.3129	34.6871	50	36	62	39.9383	58.0617	98	10	25	16.854	18.146	35	8	37	14.7835	30.2165	45	4	44	14.5007	33.4993	48	6	40	15.757	30.243	46	1	45	12.422	33.578	46	21	51	28.4168	43.5832	72	502	9	0
GO:0009744	response to sucrose	14	47	19.846	41.154	61	5	35	12.2504	27.7496	40	26	65	37.0856	53.9144	91	10	19	13.9648	15.0352	29	5	36	13.4694	27.5306	41	10	42	15.7091	36.2909	52	15	45	20.5526	39.4474	60	4	51	14.8523	40.1477	55	15	53	26.8381	41.1619	68	497	9	0
GO:0000149	SNARE binding	16	40	18.2193	37.7807	56	11	32	13.1691	29.8309	43	27	55	33.4178	48.5822	82	10	25	16.854	18.146	35	9	32	13.4694	27.5306	41	3	40	12.9902	30.0098	43	6	35	14.0443	26.9557	41	1	41	11.3418	30.6582	42	15	45	23.6807	36.3193	60	443	9	0
GO:0006839	mitochondrial transport	5	40	14.6405	30.3595	45	7	38	13.7816	31.2184	45	23	60	33.8253	49.1747	83	5	17	10.594	11.406	22	3	40	14.1264	28.8736	43	8	34	12.6881	29.3119	42	10	37	16.0995	30.9005	47	4	40	11.8819	32.1181	44	27	40	26.4434	40.5566	67	438	9	0
GO:0005770	late endosome	7	36	13.9898	29.0102	43	12	30	12.8629	29.1371	42	29	50	32.1952	46.8048	79	11	13	11.5571	12.4429	24	11	29	13.1409	26.8591	40	4	39	12.9902	30.0098	43	7	40	16.0995	30.9005	47	3	40	11.6118	31.3882	43	24	44	26.8381	41.1619	68	429	9	0
GO:0009637	response to blue light	15	30	14.6405	30.3595	45	14	34	14.7004	33.2996	48	31	51	33.4178	48.5822	82	4	17	10.1124	10.8876	21	6	29	11.4983	23.5017	35	6	27	9.96923	23.0308	33	4	29	11.3039	21.6961	33	1	29	8.10128	21.8987	30	24	37	24.0753	36.9247	61	388	9	0
GO:0003677	DNA binding	431	980	459.061	951.939	1411	305	913	373.023	844.977	1218	681	1384	841.557	1223.44	2065	420	444	416.054	447.946	864	245	838	355.789	727.211	1083	428	1032	441.063	1018.94	1460	454	1085	527.174	1011.83	1539	379	1142	410.735	1110.27	1521	842	1351	865.528	1327.47	2193	13354	9	0
GO:0043161	proteasome-mediated ubiquitin-dependent protein catabolic process	75	214	94.0245	194.975	289	61	168	70.1333	158.867	229	117	277	160.568	233.432	394	77	88	79.4547	85.5453	165	30	131	52.892	108.108	161	85	206	87.9105	203.09	291	81	218	102.421	196.579	299	77	224	81.2828	219.717	301	119	262	150.372	230.628	381	2510	9	0
GO:0051301	cell division	83	191	89.1443	184.856	274	36	191	69.5208	157.479	227	140	293	176.462	256.538	433	42	71	54.4145	58.5855	113	70	182	82.7875	169.213	252	52	175	68.5762	158.424	227	57	185	82.8955	159.104	242	44	207	67.7807	183.219	251	173	227	157.871	242.129	400	2419	9	0
GO:0009536	plastid	64	169	75.8052	157.195	233	23	141	50.2265	113.774	164	132	229	147.12	213.88	361	81	79	77.047	82.953	160	39	136	57.4913	117.509	175	37	142	54.0755	124.924	179	133	229	124.001	237.999	362	23	140	44.0169	118.983	163	87	153	94.7227	145.277	240	2037	9	0
GO:0006886	intracellular protein transport	27	108	43.9215	91.0785	135	27	95	37.3636	84.6364	122	100	150	101.883	148.117	250	12	28	19.2618	20.7382	40	26	97	40.4082	82.5918	123	31	109	42.2937	97.7063	140	18	112	44.5307	85.4693	130	18	117	36.4557	98.5443	135	100	116	85.2504	130.75	216	1291	9	0
GO:0045454	cell redox homeostasis	39	117	50.7537	105.246	156	27	89	35.526	80.474	116	80	142	90.4725	131.528	222	36	43	38.042	40.958	79	16	91	35.1518	71.8482	107	19	111	39.2727	90.7273	130	18	114	45.2157	86.7843	132	16	119	36.4557	98.5443	135	73	121	76.5675	117.433	194	1271	9	0
GO:0016192	vesicle-mediated transport	38	99	44.5722	92.4278	137	22	89	33.9947	77.0053	111	74	145	89.2499	129.75	219	9	38	22.6326	24.3674	47	25	72	31.8666	65.1334	97	16	101	35.3455	81.6545	117	21	108	44.1881	84.8119	129	19	112	35.3756	95.6244	131	86	126	83.6717	128.328	212	1200	9	0
GO:0016607	nuclear speck	29	92	39.3667	81.6333	121	15	80	29.0946	65.9054	95	75	139	87.2122	126.788	214	18	13	14.9279	16.0721	31	21	84	34.4948	70.5052	105	21	94	34.7413	80.2587	115	11	97	36.9947	71.0053	108	22	101	33.2152	89.7848	123	57	109	65.5165	100.483	166	1078	9	0
GO:0004722	protein serine/threonine phosphatase activity	15	79	30.5824	63.4176	94	12	56	20.8256	47.1744	68	58	103	65.6129	95.3871	161	12	41	25.5218	27.4782	53	9	62	23.325	47.675	71	15	69	25.3762	58.6238	84	16	74	30.8289	59.1711	90	13	74	23.4937	63.5063	87	67	97	64.7272	99.2728	164	872	9	0
GO:0006897	endocytosis	16	56	23.4248	48.5752	72	6	49	16.8442	38.1558	55	39	74	46.0513	66.9487	113	12	17	13.9648	15.0352	29	12	40	17.0831	34.9169	52	9	56	19.6364	45.3636	65	10	61	24.3206	46.6794	71	2	60	16.7426	45.2574	62	36	75	43.8092	67.1908	111	630	9	0
GO:0031902	late endosome membrane	16	55	23.0994	47.9006	71	5	41	14.0879	31.9121	46	45	70	46.8664	68.1336	115	9	11	9.63088	10.3691	20	11	48	19.3828	39.6172	59	10	56	19.9385	46.0615	66	7	55	21.2377	40.7623	62	3	59	16.7426	45.2574	62	32	63	37.4944	57.5056	95	596	9	0
GO:0006906	vesicle fusion	12	37	15.9419	33.0581	49	8	32	12.2504	27.7496	40	23	51	30.1575	43.8425	74	8	25	15.8909	17.1091	33	6	30	11.8268	24.1732	36	3	36	11.7818	27.2182	39	4	32	12.3316	23.6684	36	1	36	9.99158	27.0084	37	12	41	20.9179	32.0821	53	397	9	0
GO:0006397	mRNA processing	69	191	84.5895	175.41	260	42	191	71.3583	161.642	233	176	275	183.798	267.202	451	47	67	54.896	59.104	114	54	179	76.5456	156.454	233	54	196	75.5245	174.476	250	50	200	85.6359	164.364	250	31	201	62.6499	169.35	232	141	220	142.479	218.521	361	2384	9	0
GO:0045893	positive regulation of transcription, DNA-templated	54	174	74.1785	153.821	228	50	163	65.2331	147.767	213	117	264	155.27	225.73	381	56	91	70.7869	76.2131	147	31	142	56.8343	116.166	173	62	153	64.951	150.049	215	41	161	69.1938	132.806	202	59	162	59.6794	161.321	221	85	184	106.168	162.832	269	2049	9	0
GO:0009873	ethylene-activated signaling pathway	36	159	63.4421	131.558	195	47	126	52.9828	120.017	173	97	223	130.411	189.589	320	79	86	79.4547	85.5453	165	44	101	47.6357	97.3643	145	35	151	56.1902	129.81	186	48	157	70.2214	134.779	205	52	159	56.979	154.021	211	77	198	108.536	166.464	275	1875	9	0
GO:0005743	mitochondrial inner membrane	46	126	55.9592	116.041	172	31	124	47.4701	107.53	155	85	192	112.887	164.113	277	49	45	45.2651	48.7349	94	33	127	52.5635	107.437	160	43	146	57.0965	131.904	189	46	149	66.796	128.204	195	24	158	49.1477	132.852	182	89	172	103.011	157.989	261	1685	9	0
GO:0031969	chloroplast membrane	32	106	44.8975	93.1025	138	33	107	42.8762	97.1238	140	92	149	98.2156	142.784	241	20	44	30.8188	33.1812	64	13	98	36.4659	74.5341	111	21	121	42.8979	99.1021	142	21	118	47.6135	91.3865	139	11	127	37.2659	100.734	138	63	132	76.9622	118.038	195	1308	9	0
GO:0009658	chloroplast organization	39	114	49.7777	103.222	153	26	95	37.0573	83.9427	121	84	149	94.9553	138.045	233	35	43	37.5604	40.4396	78	22	86	35.4804	72.5196	108	22	100	36.8559	85.1441	122	20	96	39.735	76.265	116	13	110	33.2152	89.7848	123	44	111	61.1751	93.8249	155	1209	9	0
GO:0009579	thylakoid	40	145	60.1887	124.811	185	30	87	35.8323	81.1677	117	124	141	107.996	157.004	265	12	29	19.7433	21.2567	41	23	85	35.4804	72.5196	108	18	85	31.1161	71.8839	103	22	93	39.3925	75.6075	115	15	93	29.1646	78.8354	108	32	101	52.4921	80.5079	133	1175	9	0
GO:0003682	chromatin binding	29	102	42.6201	88.3799	131	21	85	32.4634	73.5366	106	53	128	73.7636	107.236	181	11	14	12.0386	12.9614	25	27	77	34.1663	69.8337	104	19	93	33.835	78.165	112	19	99	40.4201	77.5799	118	15	104	32.1351	86.8649	119	43	114	61.9644	95.0356	157	1053	9	0
GO:0045489	pectin biosynthetic process	5	31	11.7124	24.2876	36	1	30	9.49402	21.506	31	12	37	19.9691	29.0309	49	4	16	9.63088	10.3691	20	1	25	8.54157	17.4584	26	3	31	10.2713	23.7287	34	4	37	14.0443	26.9557	41	3	33	9.72153	26.2785	36	12	42	21.3126	32.6874	54	327	9	0
GO:0005829	cytosol	596	1397	648.411	1344.59	1993	416	1109	467.045	1057.96	1525	1154	1729	1174.92	1708.08	2883	303	399	338.044	363.956	702	400	1035	471.429	963.571	1435	352	1063	427.468	987.532	1415	450	1118	537.108	1030.89	1568	308	1180	401.823	1086.18	1488	786	1309	826.85	1268.15	2095	15104	9	0
GO:0009570	chloroplast stroma	139	418	181.217	375.783	557	80	309	119.135	269.865	389	359	497	348.849	507.151	856	141	118	124.72	134.28	259	85	309	129.438	264.562	394	70	309	114.495	264.505	379	89	306	135.305	259.695	395	60	322	103.156	278.844	382	194	344	212.337	325.663	538	4149	9	0
GO:0015031	protein transport	92	273	118.751	246.249	365	67	222	88.5088	200.491	289	213	363	234.739	341.261	576	71	95	79.9363	86.0637	166	73	212	93.6287	191.371	285	74	249	97.5776	225.422	323	92	258	119.89	230.11	350	49	275	87.4938	236.506	324	197	303	197.339	302.661	500	3178	9	0
GO:0009414	response to water deprivation	79	211	94.3499	195.65	290	52	177	70.1333	158.867	229	142	308	183.39	266.61	450	46	91	65.9715	71.0285	137	63	153	70.9607	145.039	216	54	173	68.5762	158.424	227	60	175	80.4977	154.502	235	41	181	59.9495	162.051	222	85	208	115.641	177.359	293	2299	9	0
GO:0003729	mRNA binding	65	234	97.278	201.722	299	35	172	63.3956	143.604	207	153	278	175.647	255.353	431	34	65	47.6728	51.3272	99	44	161	67.347	137.653	205	41	167	62.8364	145.164	208	49	178	77.7574	149.243	227	40	161	54.2786	146.721	201	129	189	125.508	192.492	318	2195	9	0
GO:0009738	abscisic acid-activated signaling pathway	64	193	83.6135	173.387	257	34	153	57.2704	129.73	187	128	251	154.455	224.545	379	53	98	72.7131	78.2869	151	42	115	51.5779	105.422	157	42	159	60.7217	140.278	201	44	157	68.8512	132.149	201	38	156	52.3883	141.612	194	103	202	120.377	184.623	305	2032	9	0
GO:0005874	microtubule	58	157	69.949	145.051	215	30	147	54.2078	122.792	177	97	246	139.784	203.216	343	18	52	33.7081	36.2919	70	54	143	64.7188	132.281	197	14	159	52.2629	120.737	173	31	161	65.7684	126.232	192	21	163	49.6878	134.312	184	144	191	132.217	202.783	335	1886	9	0
GO:0016757	transferase activity, transferring glycosyl groups	37	131	54.6578	113.342	168	34	118	46.5513	105.449	152	85	174	105.551	153.449	259	33	61	45.2651	48.7349	94	25	101	41.3937	84.6063	126	28	120	44.7105	103.29	148	32	130	55.492	106.508	162	19	130	40.2363	108.764	149	81	155	93.144	142.856	236	1494	9	0
GO:0009534	chloroplast thylakoid	39	119	51.4044	106.596	158	17	78	29.0946	65.9054	95	102	146	101.068	146.932	248	14	39	25.5218	27.4782	53	21	88	35.8089	73.1911	109	9	82	27.4909	63.5091	91	11	84	32.5416	62.4584	95	11	81	24.8439	67.1561	92	34	87	47.756	73.244	121	1062	9	0
GO:0009507	chloroplast	491	1306	584.644	1212.36	1797	293	1138	438.256	992.744	1431	1179	1748	1192.85	1734.15	2927	422	536	461.319	496.681	958	394	1101	491.14	1003.86	1495	332	1162	451.334	1042.67	1494	388	1226	552.865	1061.13	1614	271	1261	413.705	1118.29	1532	731	1315	807.511	1238.49	2046	15294	9	0
GO:0030154	cell differentiation	64	245	100.531	208.469	309	43	197	73.5021	166.498	240	146	333	195.209	283.791	479	63	92	74.6393	80.3607	155	71	186	84.4301	172.57	257	58	207	80.0559	184.944	265	67	226	100.365	192.635	293	51	232	76.422	206.578	283	96	288	151.556	232.444	384	2665	9	0
GO:0005768	endosome	62	215	90.1204	186.88	277	39	200	73.1959	165.804	239	176	314	199.691	290.309	490	46	92	66.453	71.547	138	49	187	77.5311	158.469	236	35	208	73.4098	169.59	243	39	226	90.774	174.226	265	24	213	64.0001	173	237	127	255	150.767	231.233	382	2507	9	0
GO:0045892	negative regulation of transcription, DNA-templated	28	115	46.5242	96.4758	143	25	103	39.2011	88.7989	128	69	160	93.3252	135.675	229	19	41	28.8926	31.1074	60	25	94	39.0941	79.9059	119	32	104	41.0853	94.9147	136	28	113	48.2986	92.7014	141	18	120	37.2659	100.734	138	54	135	74.5941	114.406	189	1283	9	0
GO:0005794	Golgi apparatus	200	582	254.419	527.581	782	140	494	194.168	439.832	634	411	777	484.15	703.85	1188	139	257	190.691	205.309	396	161	466	205.983	421.017	627	136	522	198.78	459.22	658	174	545	246.289	472.711	719	125	570	187.68	507.32	695	408	675	427.436	655.564	1083	6782	9	0
GO:0043565	sequence-specific DNA binding	117	508	203.34	421.66	625	86	414	153.129	346.871	500	254	715	394.9	574.1	969	106	231	162.28	174.72	337	80	377	150.134	306.866	457	122	455	174.31	402.69	577	131	489	212.377	407.623	620	144	496	172.827	467.173	640	239	644	348.5	534.5	883	5608	9	0
GO:0000139	Golgi membrane	119	380	162.347	336.653	499	82	304	118.216	267.784	386	257	506	310.948	452.052	763	80	165	117.978	127.022	245	103	297	131.409	268.591	400	80	363	133.829	309.171	443	100	383	165.449	317.551	483	74	391	125.57	339.43	465	301	464	301.929	463.071	765	4449	9	0
GO:0009941	chloroplast envelope	120	342	150.309	311.691	462	50	236	87.59	198.41	286	222	407	256.339	372.661	629	65	101	79.9363	86.0637	166	52	224	90.672	185.328	276	48	224	82.1706	189.829	272	66	228	100.708	193.292	294	40	238	75.0718	202.928	278	110	256	144.452	221.548	366	3029	9	0
GO:0009908	flower development	55	179	76.1306	157.869	234	38	173	64.6206	146.379	211	131	266	161.791	235.209	397	61	82	68.8608	74.1392	143	45	158	66.6899	136.31	203	42	194	71.2951	164.705	236	58	204	89.7464	172.254	262	45	212	69.4009	187.599	257	120	257	148.794	228.206	377	2320	9	0
GO:0005802	trans-Golgi network	43	204	80.3601	166.64	247	35	176	64.6206	146.379	211	159	299	186.65	271.35	458	41	90	63.0822	67.9178	131	43	170	69.9751	143.025	213	31	183	64.6489	149.351	214	32	198	78.785	151.215	230	14	192	55.6288	150.371	206	121	228	137.743	211.257	349	2259	9	0
GO:0005634	nucleus	1349	3290	1509.27	3129.73	4639	885	2969	1180.32	2673.68	3854	2501	4674	2924.05	4250.95	7175	1046	1330	1144.15	1231.85	2376	819	2704	1157.38	2365.62	3523	1246	3257	1360.35	3142.65	4503	1310	3382	1607.21	3084.79	4692	1103	3531	1251.38	3382.62	4634	2385	4083	2552.78	3915.22	6468	41864	9	0
GO:0006351	transcription, DNA-templated	600	1589	712.179	1476.82	2189	395	1369	540.241	1223.76	1764	1155	2256	1390.1	2020.9	3411	484	720	579.779	624.221	1204	321	1266	521.364	1065.64	1587	508	1565	626.249	1446.75	2073	528	1639	742.292	1424.71	2167	483	1730	597.604	1615.4	2213	906	2079	1178.11	1806.89	2985	19593	9	0
GO:0006355	regulation of transcription, DNA-templated	371	952	430.431	892.569	1323	257	890	351.279	795.721	1147	769	1403	885.163	1286.84	2172	281	417	336.118	361.882	698	221	825	343.634	702.366	1046	378	1056	433.208	1000.79	1434	390	1099	510.047	978.953	1489	343	1140	400.473	1082.53	1483	634	1374	792.513	1215.49	2008	12800	9	0
GO:0003700	transcription factor activity, sequence-specific DNA binding	312	1179	485.088	1005.91	1491	239	918	354.341	802.659	1157	642	1604	915.32	1330.68	2246	328	554	424.722	457.278	882	177	836	332.793	680.207	1013	285	913	361.913	836.087	1198	256	973	420.986	808.014	1229	274	996	342.954	927.046	1270	417	1290	673.715	1033.28	1707	12193	9	0
GO:0044212	transcription regulatory region DNA binding	51	228	90.7711	188.229	279	42	166	63.7018	144.298	208	94	316	167.089	242.911	410	43	80	59.2299	63.7701	123	40	165	67.347	137.653	205	41	167	62.8364	145.164	208	43	180	76.3872	146.613	223	37	183	59.4094	160.591	220	76	244	126.297	193.703	320	2196	9	0
GO:0008422	beta-glucosidase activity	44	17	19.846	41.154	61	55	17	22.0506	49.9494	72	41	20	24.8595	36.1405	61	3	3	2.88926	3.11074	6	32	16	15.769	32.231	48	26	20	13.8965	32.1035	46	28	23	17.4697	33.5303	51	31	21	14.0422	37.9578	52	27	18	17.7605	27.2395	45	442	8	8
GO:0016758	transferase activity, transferring hexosyl groups	1	5	1.95207	4.04793	6	26	12	11.6378	26.3622	38	26	23	19.9691	29.0309	49	44	11	26.4849	28.5151	55	19	9	9.19861	18.8014	28	30	18	14.5007	33.4993	48	43	15	19.8675	38.1325	58	41	25	17.8228	48.1772	66	38	24	24.47	37.53	62	410	8	7
GO:0102483	scopolin beta-glucosidase activity	37	13	16.2672	33.7328	50	54	14	20.8256	47.1744	68	35	15	20.3767	29.6233	50	3	2	2.40772	2.59228	5	32	13	14.7835	30.2165	45	24	14	11.4797	26.5203	38	25	17	14.3868	27.6132	42	26	16	11.3418	30.6582	42	22	16	14.9978	23.0022	38	378	8	7
GO:0019722	calcium-mediated signaling	39	27	21.4727	44.5273	66	35	19	16.538	37.462	54	62	35	39.5308	57.4692	97	7	5	5.77853	6.22147	12	28	15	14.1264	28.8736	43	11	15	7.85454	18.1455	26	22	17	13.3592	25.6408	39	17	18	9.45149	25.5485	35	13	19	12.6297	19.3703	32	404	8	6
GO:1901657	glycosyl compound metabolic process	26	9	11.3871	23.6129	35	24	10	10.4128	23.5872	34	11	11	8.96574	13.0343	22	2	3	2.40772	2.59228	5	16	10	8.54157	17.4584	26	22	12	10.2713	23.7287	34	24	15	13.3592	25.6408	39	21	14	9.45149	25.5485	35	13	12	9.86694	15.1331	25	255	8	6
GO:0048038	quinone binding	8	16	7.80826	16.1917	24	6	12	5.51266	12.4873	18	31	24	22.4143	32.5857	55	51	21	34.6712	37.3288	72	16	12	9.19861	18.8014	28	27	30	17.2196	39.7804	57	27	24	17.4697	33.5303	51	17	14	8.37132	22.6287	31	10	15	9.86694	15.1331	25	361	8	5
GO:0006816	calcium ion transport	12	17	9.43499	19.565	29	35	17	15.9255	36.0745	52	59	26	34.6404	50.3596	85	2	6	3.85235	4.14765	8	26	12	12.4838	25.5162	38	9	12	6.34406	14.6559	21	16	11	9.24867	17.7513	27	14	9	6.21098	16.789	23	9	12	8.28823	12.7118	21	304	8	5
GO:0009814	defense response, incompatible interaction	13	17	9.76033	20.2397	30	13	10	7.04395	15.956	23	11	18	11.8185	17.1815	29	28	5	15.8909	17.1091	33	5	12	5.58487	11.4151	17	36	13	14.8028	34.1972	49	30	14	15.0719	28.9281	44	23	16	10.5317	28.4683	39	18	17	13.8137	21.1863	35	299	8	5
GO:0031146	SCF-dependent proteasomal ubiquitin-dependent protein catabolic process	142	27	54.9832	114.017	169	38	20	17.763	40.237	58	41	24	26.4897	38.5103	65	35	9	21.1879	22.8121	44	4	8	3.94226	8.05774	12	8	17	7.55245	17.4476	25	9	14	7.8785	15.1215	23	3	17	5.40085	14.5991	20	6	20	10.2616	15.7384	26	442	8	4
GO:0005262	calcium channel activity	14	22	11.7124	24.2876	36	35	21	17.1505	38.8495	56	60	33	37.9006	55.0994	93	4	13	8.18625	8.81375	17	26	17	14.1264	28.8736	43	11	16	8.15664	18.8434	27	18	16	11.6465	22.3535	34	17	12	7.83123	21.1688	29	12	16	11.051	16.949	28	363	8	4
GO:0009615	response to virus	30	29	19.1953	39.8047	59	29	19	14.7004	33.2996	48	37	34	28.9349	42.0651	71	3	6	4.33389	4.66611	9	30	21	16.7546	34.2454	51	10	16	7.85454	18.1455	26	23	14	12.6741	24.3259	37	9	19	7.56119	20.4388	28	7	21	11.051	16.949	28	357	8	4
GO:0008234	cysteine-type peptidase activity	9	11	6.50689	13.4931	20	21	22	13.1691	29.8309	43	21	32	21.5993	31.4007	53	4	11	7.22316	7.77684	15	5	16	6.89896	14.101	21	25	17	12.6881	29.3119	42	29	22	17.4697	33.5303	51	18	18	9.72153	26.2785	36	22	24	18.1552	27.8448	46	327	8	4
GO:0046910	pectinesterase inhibitor activity	41	34	24.4008	50.5992	75	21	13	10.4128	23.5872	34	30	19	19.9691	29.0309	49	35	14	23.5956	25.4044	49	6	14	6.57044	13.4296	20	3	13	4.83357	11.1664	16	5	16	7.19341	13.8066	21	4	16	5.40085	14.5991	20	6	15	8.28823	12.7118	21	305	8	4
GO:0005623	cell	3	23	8.45895	17.541	26	12	8	6.12518	13.8748	20	23	17	16.3013	23.6987	40	5	7	5.77853	6.22147	12	8	14	7.22748	14.7725	22	20	19	11.7818	27.2182	39	44	25	23.6355	45.3645	69	14	24	10.2616	27.7384	38	24	12	14.2084	21.7916	36	302	8	4
GO:0016592	mediator complex	30	23	17.2432	35.7568	53	27	28	16.8442	38.1558	55	51	43	38.3082	55.6918	94	11	8	9.14933	9.85067	19	14	30	14.455	29.545	44	10	30	12.0839	27.9161	40	17	33	17.1272	32.8728	50	11	35	12.422	33.578	46	33	29	24.47	37.53	62	463	8	3
GO:0050662	coenzyme binding	11	22	10.7364	22.2636	33	16	24	12.2504	27.7496	40	43	36	32.1952	46.8048	79	2	10	5.77853	6.22147	12	37	24	20.0398	40.9602	61	17	25	12.6881	29.3119	42	32	25	19.525	37.475	57	34	28	16.7426	45.2574	62	27	28	21.7073	33.2927	55	441	8	3
GO:1900426	positive regulation of defense response to bacterium	13	15	9.10964	18.8904	28	30	13	13.1691	29.8309	43	39	21	24.452	35.548	60	6	6	5.77853	6.22147	12	37	14	16.7546	34.2454	51	16	18	10.2713	23.7287	34	21	21	14.3868	27.6132	42	10	17	7.29115	19.7089	27	18	15	13.0244	19.9756	33	330	8	3
GO:0016722	oxidoreductase activity, oxidizing metal ions	4	19	7.48292	15.5171	23	14	19	10.1065	22.8935	33	45	34	32.1952	46.8048	79	2	2	1.92618	2.07382	4	27	19	15.112	30.888	46	19	14	9.96923	23.0308	33	17	17	11.6465	22.3535	34	13	18	8.37132	22.6287	31	7	20	10.6563	16.3437	27	310	8	3
GO:0051707	response to other organism	14	15	9.43499	19.565	29	17	15	9.80028	22.1997	32	22	18	16.3013	23.6987	40	5	9	6.74161	7.25839	14	9	11	6.57044	13.4296	20	13	9	6.64615	15.3538	22	18	13	10.6188	20.3812	31	8	16	6.48102	17.519	24	14	14	11.051	16.949	28	240	8	3
GO:0006383	transcription from RNA polymerase III promoter	17	7	7.80826	16.1917	24	12	8	6.12518	13.8748	20	14	17	12.6335	18.3665	31	4		1.92618	2.07382	4	13	13	8.54157	17.4584	26	15	13	8.45874	19.5413	28	12	16	9.59122	18.4088	28	5	23	7.56119	20.4388	28	12	14	10.2616	15.7384	26	215	8	3
GO:0046323	glucose import	22	28	16.2672	33.7328	50	23	23	14.0879	31.9121	46	32	36	27.7123	40.2877	68	4	5	4.33389	4.66611	9	16	20	11.8268	24.1732	36	18	29	14.1986	32.8014	47	24	29	18.1548	34.8452	53	27	32	15.9325	43.0675	59	40	34	29.2062	44.7938	74	442	8	2
GO:0005355	glucose transmembrane transporter activity	20	29	15.9419	33.0581	49	14	22	11.0253	24.9747	36	29	33	25.2671	36.7329	62	4	5	4.33389	4.66611	9	16	19	11.4983	23.5017	35	16	28	13.2923	30.7077	44	23	28	17.4697	33.5303	51	27	31	15.6625	42.3375	58	40	33	28.8115	44.1885	73	417	8	2
GO:0016760	cellulose synthase (UDP-forming) activity	11	16	8.7843	18.2157	27	12	16	8.57525	19.4248	28	28	35	25.6746	37.3254	63	7	12	9.14933	9.85067	19	33	19	17.0831	34.9169	52	7	20	8.15664	18.8434	27	12	20	10.9614	21.0386	32	12	23	9.45149	25.5485	35	42	26	26.8381	41.1619	68	351	8	2
GO:2000031	regulation of salicylic acid mediated signaling pathway	16	16	10.411	21.589	32	17	15	9.80028	22.1997	32	31	31	25.2671	36.7329	62	7	6	6.26007	6.73993	13	19	13	10.5127	21.4873	32	7	18	7.55245	17.4476	25	13	20	11.3039	21.6961	33	6	19	6.75106	18.2489	25	8	17	9.86694	15.1331	25	279	8	2
GO:0042255	ribosome assembly	12	21	10.7364	22.2636	33	18	14	9.80028	22.1997	32	28	22	20.3767	29.6233	50	12	6	8.66779	9.33221	18	7	15	7.22748	14.7725	22	10	18	8.45874	19.5413	28	7	17	8.22104	15.779	24	9	18	7.29115	19.7089	27	25	15	15.7871	24.2129	40	274	8	2
GO:2000280	regulation of root development	4	19	7.48292	15.5171	23	13	10	7.04395	15.956	23	26	21	19.1541	27.8459	47	6	10	7.7047	8.2953	16	14	15	9.52713	19.4729	29	14	16	9.06294	20.9371	30	23	14	12.6741	24.3259	37	12	17	7.83123	21.1688	29	16	18	13.419	20.581	34	268	8	2
GO:0051302	regulation of cell division	7	17	7.80826	16.1917	24	16	13	8.88151	20.1185	29	34	24	23.6369	34.3631	58	5	4	4.33389	4.66611	9	16	20	11.8268	24.1732	36	10	11	6.34406	14.6559	21	16	12	9.59122	18.4088	28	9	15	6.48102	17.519	24	17	13	11.8403	18.1597	30	259	8	2
GO:0009960	endosperm development	15	20	11.3871	23.6129	35	12	15	8.26899	18.731	27	15	28	17.5239	25.4761	43	25	8	15.8909	17.1091	33	16	10	8.54157	17.4584	26	11	9	6.04196	13.958	20	7	10	5.82324	11.1768	17	12	15	7.29115	19.7089	27	6	16	8.68291	13.3171	22	250	8	2
GO:1900150	regulation of defense response to fungus	20	29	15.9419	33.0581	49	24	23	14.3942	32.6058	47	47	50	39.5308	57.4692	97	5	9	6.74161	7.25839	14	24	24	15.769	32.231	48	11	37	14.5007	33.4993	48	21	39	20.5526	39.4474	60	16	35	13.7722	37.2278	51	24	40	25.2594	38.7406	64	478	8	1
GO:0005351	sugar:proton symporter activity	20	32	16.9179	35.0821	52	15	25	12.2504	27.7496	40	29	38	27.3048	39.6952	67	5	6	5.29698	5.70302	11	18	22	13.1409	26.8591	40	17	34	15.407	35.593	51	23	34	19.525	37.475	57	28	38	17.8228	48.1772	66	43	41	33.1529	50.8471	84	468	8	1
GO:0004693	cyclin-dependent protein serine/threonine kinase activity	10	26	11.7124	24.2876	36	5	22	8.26899	18.731	27	25	42	27.3048	39.6952	67	9	10	9.14933	9.85067	19	8	21	9.52713	19.4729	29	20	32	15.7091	36.2909	52	24	32	19.1824	36.8176	56	19	36	14.8523	40.1477	55	64	45	43.0199	65.9801	109	450	8	1
GO:0008360	regulation of cell shape	16	29	14.6405	30.3595	45	10	27	11.3316	25.6684	37	29	41	28.5274	41.4726	70	4	13	8.18625	8.81375	17	12	31	14.1264	28.8736	43	5	34	11.7818	27.2182	39	7	33	13.7017	26.2983	40	9	35	11.8819	32.1181	44	52	39	35.9157	55.0843	91	426	8	1
GO:0010181	FMN binding	17	17	11.0617	22.9383	34	15	24	11.9441	27.0559	39	54	42	39.1232	56.8768	96	5	7	5.77853	6.22147	12	22	24	15.112	30.888	46	15	28	12.9902	30.0098	43	12	28	13.7017	26.2983	40	22	30	14.0422	37.9578	52	23	30	20.9179	32.0821	53	415	8	1
GO:0009791	post-embryonic development	7	19	8.45895	17.541	26	27	42	21.1319	47.8681	69	41	40	33.0102	47.9898	81	11	7	8.66779	9.33221	18	10	21	10.1842	20.8158	31	21	23	13.2923	30.7077	44	14	26	13.7017	26.2983	40	11	22	8.91141	24.0886	33	37	24	24.0753	36.9247	61	403	8	1
GO:0030176	integral component of endoplasmic reticulum membrane	17	31	15.6165	32.3835	48	25	26	15.6192	35.3808	51	43	39	33.4178	48.5822	82	8	4	5.77853	6.22147	12	18	28	15.112	30.888	46	13	26	11.7818	27.2182	39	14	30	15.0719	28.9281	44	8	29	9.99158	27.0084	37	10	27	14.6031	22.3969	37	396	8	1
GO:0005198	structural molecule activity	8	26	11.0617	22.9383	34	19	23	12.8629	29.1371	42	27	41	27.7123	40.2877	68	4	10	6.74161	7.25839	14	9	23	10.5127	21.4873	32	16	30	13.8965	32.1035	46	8	28	12.3316	23.6684	36	9	30	10.5317	28.4683	39	55	27	32.3636	49.6364	82	393	8	1
GO:0032040	small-subunit processome	22	19	13.3391	27.6609	41	19	22	12.5566	28.4434	41	13	41	22.0068	31.9932	54	4	4	3.85235	4.14765	8	9	25	11.1697	22.8303	34	17	23	12.0839	27.9161	40	15	24	13.3592	25.6408	39	6	38	11.8819	32.1181	44	30	33	24.8647	38.1353	63	364	8	1
GO:0016126	sterol biosynthetic process	13	21	11.0617	22.9383	34	2	20	6.73769	15.2623	22	13	33	18.7465	27.2535	46	8	9	8.18625	8.81375	17	10	22	10.5127	21.4873	32	14	22	10.8755	25.1245	36	20	26	15.757	30.243	46	30	28	15.6625	42.3375	58	22	30	20.5232	31.4768	52	343	8	1
GO:0010311	lateral root formation	11	26	12.0377	24.9623	37	34	21	16.8442	38.1558	55	21	34	22.4143	32.5857	55	8	9	8.18625	8.81375	17	7	19	8.54157	17.4584	26	13	19	9.66713	22.3329	32	13	17	10.2763	19.7237	30	17	26	11.6118	31.3882	43	20	28	18.9445	29.0555	48	343	8	1
GO:0051082	unfolded protein binding	9	31	13.0138	26.9862	40	5	20	7.65647	17.3435	25	23	41	26.0821	37.9179	64	4	7	5.29698	5.70302	11	8	21	9.52713	19.4729	29	17	16	9.96923	23.0308	33	13	27	13.7017	26.2983	40	7	30	9.99158	27.0084	37	21	30	20.1286	30.8714	51	330	8	1
GO:0009835	fruit ripening	6	13	6.18154	12.8185	19	18	21	11.9441	27.0559	39	28	31	24.0445	34.9555	59	39	15	26.0034	27.9966	54	12	13	8.21304	16.787	25	9	13	6.64615	15.3538	22	15	22	12.6741	24.3259	37	13	16	7.83123	21.1688	29	12	19	12.235	18.765	31	315	8	1
GO:0031090	organelle membrane	3	17	6.50689	13.4931	20	19	17	11.0253	24.9747	36	27	31	23.6369	34.3631	58	7	9	7.7047	8.2953	16	5	19	7.88452	16.1155	24	15	18	9.96923	23.0308	33	12	24	12.3316	23.6684	36	13	27	10.8017	29.1983	40	22	29	20.1286	30.8714	51	314	8	1
GO:0000911	cytokinesis by cell plate formation	14	25	12.6884	26.3116	39	10	20	9.18777	20.8122	30	26	36	25.2671	36.7329	62	5	11	7.7047	8.2953	16	15	19	11.1697	22.8303	34	7	21	8.45874	19.5413	28	9	19	9.59122	18.4088	28	6	18	6.48102	17.519	24	30	22	20.5232	31.4768	52	313	8	1
GO:0042391	regulation of membrane potential	6	24	9.76033	20.2397	30	27	25	15.9255	36.0745	52	14	31	18.339	26.661	45	2	9	5.29698	5.70302	11	9	16	8.21304	16.787	25	5	20	7.55245	17.4476	25	9	23	10.9614	21.0386	32	6	21	7.29115	19.7089	27	11	22	13.0244	19.9756	33	280	8	1
GO:0006891	intra-Golgi vesicle-mediated transport	8	20	9.10964	18.8904	28	9	13	6.73769	15.2623	22	16	23	15.8938	23.1062	39	6	6	5.77853	6.22147	12	10	18	9.19861	18.8014	28	10	20	9.06294	20.9371	30	5	21	8.90613	17.0939	26	5	22	7.29115	19.7089	27	35	25	23.6807	36.3193	60	272	8	1
GO:0000419	DNA-directed RNA polymerase V complex	13	14	8.7843	18.2157	27	13	11	7.35021	16.6498	24	20	19	15.8938	23.1062	39	12	2	6.74161	7.25839	14	9	11	6.57044	13.4296	20	14	20	10.2713	23.7287	34	7	19	8.90613	17.0939	26	7	23	8.10128	21.8987	30	15	15	11.8403	18.1597	30	244	8	1
GO:0007059	chromosome segregation	11	21	10.411	21.589	32	6	17	7.04395	15.956	23	10	30	16.3013	23.6987	40	11	2	6.26007	6.73993	13	7	13	6.57044	13.4296	20	11	15	7.85454	18.1455	26	14	17	10.6188	20.3812	31	5	18	6.21098	16.789	23	15	17	12.6297	19.3703	32	240	8	1
GO:0006915	apoptotic process	7	17	7.80826	16.1917	24	6	21	8.26899	18.731	27	11	25	14.6712	21.3288	36	6	2	3.85235	4.14765	8	3	18	6.89896	14.101	21	5	19	7.25035	16.7497	24	9	18	9.24867	17.7513	27	5	17	5.94094	16.0591	22	26	18	17.3658	26.6342	44	233	8	1
GO:0009693	ethylene biosynthetic process	6	17	7.48292	15.5171	23	4	19	7.04395	15.956	23	8	22	12.226	17.774	30	27	10	17.8171	19.1829	37	3	11	4.59931	9.40069	14	2	18	6.04196	13.958	20	6	17	7.8785	15.1215	23	7	15	5.94094	16.0591	22	17	17	13.419	20.581	34	226	8	1
GO:0000151	ubiquitin ligase complex	25	23	15.6165	32.3835	48	11	29	12.2504	27.7496	40	22	34	22.8219	33.1781	56	5	6	5.29698	5.70302	11	2	30	10.5127	21.4873	32	10	24	10.2713	23.7287	34	15	24	13.3592	25.6408	39	15	26	11.0717	29.9283	41	18	28	18.1552	27.8448	46	347	8	1
GO:0016597	amino acid binding	12	36	15.6165	32.3835	48	10	39	15.0067	33.9933	49	52	72	50.5342	73.4658	124	6	13	9.14933	9.85067	19	13	40	17.4117	35.5883	53	11	47	17.5217	40.4783	58	17	46	21.5802	41.4198	63	6	46	14.0422	37.9578	52	36	62	38.6784	59.3216	98	564	8	0
GO:0030001	metal ion transport	24	44	22.1234	45.8766	68	14	35	15.0067	33.9933	49	42	66	44.0136	63.9864	108	8	5	6.26007	6.73993	13	17	38	18.0687	36.9313	55	14	39	16.0112	36.9888	53	15	43	19.8675	38.1325	58	24	53	20.7933	56.2067	77	20	53	28.8115	44.1885	73	554	8	0
GO:0000932	P-body	9	45	17.5686	36.4314	54	9	42	15.6192	35.3808	51	38	59	39.5308	57.4692	97	4	12	7.7047	8.2953	16	8	42	16.4261	33.5739	50	11	46	17.2196	39.7804	57	18	52	23.978	46.022	70	9	46	14.8523	40.1477	55	47	56	40.6518	62.3482	103	553	8	0
GO:0016579	protein deubiquitination	30	41	23.0994	47.9006	71	17	44	18.6818	42.3182	61	43	61	42.3835	61.6165	104	7	5	5.77853	6.22147	12	17	35	17.0831	34.9169	52	11	41	15.7091	36.2909	52	16	42	19.8675	38.1325	58	17	45	16.7426	45.2574	62	35	46	31.9689	49.0311	81	553	8	0
GO:0008643	carbohydrate transport	8	40	15.6165	32.3835	48	15	35	15.3129	34.6871	50	30	55	34.6404	50.3596	85	5	12	8.18625	8.81375	17	10	39	16.0976	32.9024	49	15	50	19.6364	45.3636	65	27	53	27.4035	52.5965	80	12	54	17.8228	48.1772	66	31	59	35.521	54.479	90	550	8	0
GO:0048471	perinuclear region of cytoplasm	11	43	17.5686	36.4314	54	13	38	15.6192	35.3808	51	37	53	36.678	53.322	90	10	8	8.66779	9.33221	18	11	39	16.4261	33.5739	50	9	47	16.9175	39.0825	56	9	43	17.8123	34.1877	52	8	50	15.6625	42.3375	58	17	51	26.8381	41.1619	68	497	8	0
GO:0000502	proteasome complex	14	41	17.8939	37.1061	55	19	30	15.0067	33.9933	49	44	52	39.1232	56.8768	96	5	10	7.22316	7.77684	15	13	30	14.1264	28.8736	43	11	30	12.386	28.614	41	16	31	16.0995	30.9005	47	3	29	8.64136	23.3586	32	18	36	21.3126	32.6874	54	432	8	0
GO:0006950	response to stress	4	27	10.0857	20.9143	31	6	32	11.6378	26.3622	38	26	47	29.75	43.25	73	4	10	6.74161	7.25839	14	9	24	10.8412	22.1588	33	13	40	16.0112	36.9888	53	19	35	18.4973	35.5027	54	13	43	15.1224	40.8776	56	25	47	28.4168	43.5832	72	424	8	0
GO:0031410	cytoplasmic vesicle	23	28	16.5926	34.4074	51	15	29	13.4754	30.5246	44	32	56	35.863	52.137	88	6	13	9.14933	9.85067	19	7	24	10.1842	20.8158	31	7	31	11.4797	26.5203	38	11	32	14.7294	28.2706	43	10	27	9.99158	27.0084	37	26	34	23.6807	36.3193	60	411	8	0
GO:0003713	transcription coactivator activity	15	32	15.2912	31.7088	47	10	29	11.9441	27.0559	39	51	48	40.3458	58.6542	99	4	3	3.37081	3.62919	7	14	34	15.769	32.231	48	10	31	12.386	28.614	41	7	34	14.0443	26.9557	41	3	33	9.72153	26.2785	36	12	28	15.7871	24.2129	40	398	8	0
GO:0005788	endoplasmic reticulum lumen	23	28	16.5926	34.4074	51	5	28	10.1065	22.8935	33	22	43	26.4897	38.5103	65	8	10	8.66779	9.33221	18	12	32	14.455	29.545	44	13	22	10.5734	24.4266	35	14	31	15.4145	29.5855	45	6	30	9.72153	26.2785	36	37	32	27.2328	41.7672	69	396	8	0
GO:0006914	autophagy	9	37	14.9658	31.0342	46	7	33	12.2504	27.7496	40	29	56	34.6404	50.3596	85	5	9	6.74161	7.25839	14	9	31	13.1409	26.8591	40	10	28	11.4797	26.5203	38	9	29	13.0167	24.9833	38	6	29	9.45149	25.5485	35	23	35	22.8913	35.1087	58	394	8	0
GO:0042254	ribosome biogenesis	21	27	15.6165	32.3835	48	20	23	13.1691	29.8309	43	23	39	25.2671	36.7329	62	9	10	9.14933	9.85067	19	14	26	13.1409	26.8591	40	7	32	11.7818	27.2182	39	8	35	14.7294	28.2706	43	12	32	11.8819	32.1181	44	18	36	21.3126	32.6874	54	392	8	0
GO:0000049	tRNA binding	18	22	13.0138	26.9862	40	7	28	10.7191	24.2809	35	29	41	28.5274	41.4726	70	7	5	5.77853	6.22147	12	20	30	16.4261	33.5739	50	10	29	11.7818	27.2182	39	17	28	15.4145	29.5855	45	8	34	11.3418	30.6582	42	17	32	19.3392	29.6608	49	382	8	0
GO:0003746	translation elongation factor activity	18	17	11.3871	23.6129	35	10	21	9.49402	21.506	31	26	37	25.6746	37.3254	63	8	8	7.7047	8.2953	16	11	22	10.8412	22.1588	33	19	25	13.2923	30.7077	44	14	30	15.0719	28.9281	44	7	31	10.2616	27.7384	38	24	35	23.286	35.714	59	363	8	0
GO:0030659	cytoplasmic vesicle membrane	7	28	11.3871	23.6129	35	5	24	8.88151	20.1185	29	20	46	26.8972	39.1028	66	3	9	5.77853	6.22147	12	11	26	12.1553	24.8447	37	8	29	11.1776	25.8224	37	12	27	13.3592	25.6408	39	12	32	11.8819	32.1181	44	22	38	23.6807	36.3193	60	359	8	0
GO:0008237	metallopeptidase activity	13	28	13.3391	27.6609	41	8	29	11.3316	25.6684	37	23	42	26.4897	38.5103	65	5	8	6.26007	6.73993	13	7	29	11.8268	24.1732	36	6	31	11.1776	25.8224	37	8	33	14.0443	26.9557	41	4	30	9.18145	24.8186	34	14	37	20.1286	30.8714	51	355	8	0
GO:0036459	thiol-dependent ubiquitinyl hydrolase activity	23	27	16.2672	33.7328	50	14	25	11.9441	27.0559	39	27	37	26.0821	37.9179	64	3	5	3.85235	4.14765	8	8	19	8.87009	18.1299	27	8	26	10.2713	23.7287	34	9	24	11.3039	21.6961	33	10	26	9.72153	26.2785	36	27	28	21.7073	33.2927	55	346	8	0
GO:0080188	RNA-directed DNA methylation	14	25	12.6884	26.3116	39	6	18	7.35021	16.6498	24	16	34	20.3767	29.6233	50	5	11	7.7047	8.2953	16	11	20	10.1842	20.8158	31	16	30	13.8965	32.1035	46	9	30	13.3592	25.6408	39	16	31	12.692	34.308	47	26	27	20.9179	32.0821	53	345	8	0
GO:0003333	amino acid transmembrane transport	7	24	10.0857	20.9143	31	11	23	10.4128	23.5872	34	27	31	23.6369	34.3631	58	7	10	8.18625	8.81375	17	15	22	12.1553	24.8447	37	4	30	10.2713	23.7287	34	11	33	15.0719	28.9281	44	8	31	10.5317	28.4683	39	13	31	17.3658	26.6342	44	338	8	0
GO:0003684	damaged DNA binding	13	24	12.0377	24.9623	37	7	28	10.7191	24.2809	35	28	33	24.8595	36.1405	61	2	6	3.85235	4.14765	8	9	31	13.1409	26.8591	40	4	31	10.5734	24.4266	35	8	32	13.7017	26.2983	40	5	28	8.91141	24.0886	33	14	29	16.9711	26.0289	43	332	8	0
GO:0035428	hexose transmembrane transport	19	26	14.6405	30.3595	45	5	18	7.04395	15.956	23	25	26	20.7842	30.2158	51	4	5	4.33389	4.66611	9	16	16	10.5127	21.4873	32	11	25	10.8755	25.1245	36	15	23	13.0167	24.9833	38	14	25	10.5317	28.4683	39	30	26	22.102	33.898	56	329	8	0
GO:0042128	nitrate assimilation	15	25	13.0138	26.9862	40	8	20	8.57525	19.4248	28	20	31	20.7842	30.2158	51	8	6	6.74161	7.25839	14	7	22	9.52713	19.4729	29	11	25	10.8755	25.1245	36	13	27	13.7017	26.2983	40	10	28	10.2616	27.7384	38	19	33	20.5232	31.4768	52	328	8	0
GO:0071011	precatalytic spliceosome	11	27	12.3631	25.6369	38	16	19	10.7191	24.2809	35	15	38	21.5993	31.4007	53	12	3	7.22316	7.77684	15	8	23	10.1842	20.8158	31	9	27	10.8755	25.1245	36	9	23	10.9614	21.0386	32	8	31	10.5317	28.4683	39	13	33	18.1552	27.8448	46	325	8	0
GO:0001666	response to hypoxia	8	35	13.9898	29.0102	43	6	29	10.7191	24.2809	35	18	37	22.4143	32.5857	55	8	9	8.18625	8.81375	17	7	30	12.1553	24.8447	37	4	23	8.15664	18.8434	27	7	29	12.3316	23.6684	36	3	32	9.45149	25.5485	35	14	23	14.6031	22.3969	37	322	8	0
GO:0043130	ubiquitin binding	12	24	11.7124	24.2876	36	12	19	9.49402	21.506	31	34	35	28.1198	40.8802	69	6	8	6.74161	7.25839	14	10	19	9.52713	19.4729	29	9	23	9.66713	22.3329	32	7	26	11.3039	21.6961	33	8	25	8.91141	24.0886	33	10	33	16.9711	26.0289	43	320	8	0
GO:0015995	chlorophyll biosynthetic process	9	31	13.0138	26.9862	40	3	26	8.88151	20.1185	29	16	42	23.6369	34.3631	58	9	7	7.7047	8.2953	16		24	7.88452	16.1155	24	5	28	9.96923	23.0308	33	7	27	11.6465	22.3535	34	5	31	9.72153	26.2785	36	11	36	18.5499	28.4501	47	317	8	0
GO:0010087	phloem or xylem histogenesis	5	27	10.411	21.589	32	10	28	11.6378	26.3622	38	22	45	27.3048	39.6952	67	2	8	4.81544	5.18456	10	7	23	9.85565	20.1443	30	6	26	9.66713	22.3329	32	6	23	9.93376	19.0662	29	5	24	7.83123	21.1688	29	19	29	18.9445	29.0555	48	315	8	0
GO:0008236	serine-type peptidase activity	8	21	9.43499	19.565	29	4	21	7.65647	17.3435	25	36	37	29.75	43.25	73	1	8	4.33389	4.66611	9	10	22	10.5127	21.4873	32	9	21	9.06294	20.9371	30	5	23	9.59122	18.4088	28	8	25	8.91141	24.0886	33	24	29	20.9179	32.0821	53	312	8	0
GO:0006635	fatty acid beta-oxidation	9	20	9.43499	19.565	29	2	24	7.96273	18.0373	26	27	37	26.0821	37.9179	64	4	5	4.33389	4.66611	9	12	17	9.52713	19.4729	29	8	22	9.06294	20.9371	30	9	27	12.3316	23.6684	36	6	30	9.72153	26.2785	36	21	28	19.3392	29.6608	49	308	8	0
GO:0003824	catalytic activity	11	18	9.43499	19.565	29	11	19	9.18777	20.8122	30	29	31	24.452	35.548	60	6	5	5.29698	5.70302	11	10	24	11.1697	22.8303	34	6	22	8.45874	19.5413	28	8	26	11.6465	22.3535	34	8	26	9.18145	24.8186	34	19	25	17.3658	26.6342	44	304	8	0
GO:0006541	glutamine metabolic process	13	22	11.3871	23.6129	35	6	20	7.96273	18.0373	26	24	39	25.6746	37.3254	63	4	4	3.85235	4.14765	8	10	20	9.85565	20.1443	30	8	24	9.66713	22.3329	32	6	24	10.2763	19.7237	30	3	27	8.10128	21.8987	30	20	29	19.3392	29.6608	49	303	8	0
GO:0051321	meiotic cell cycle	13	31	14.3152	29.6848	44	6	27	10.1065	22.8935	33	20	34	22.0068	31.9932	54	7	6	6.26007	6.73993	13	15	24	12.8123	26.1877	39	8	21	8.76084	20.2392	29	10	20	10.2763	19.7237	30	3	24	7.29115	19.7089	27	12	19	12.235	18.765	31	300	8	0
GO:0006606	protein import into nucleus	11	23	11.0617	22.9383	34	6	21	8.26899	18.731	27	11	32	17.5239	25.4761	43	7	6	6.26007	6.73993	13	6	27	10.8412	22.1588	33	8	21	8.76084	20.2392	29	8	19	9.24867	17.7513	27	11	24	9.45149	25.5485	35	30	24	21.3126	32.6874	54	295	8	0
GO:0010584	pollen exine formation	8	23	10.0857	20.9143	31	9	21	9.18777	20.8122	30	24	37	24.8595	36.1405	61	4	7	5.29698	5.70302	11	20	22	13.7979	28.2021	42	11	17	8.45874	19.5413	28	5	23	9.59122	18.4088	28	7	23	8.10128	21.8987	30	8	23	12.235	18.765	31	292	8	0
GO:0055072	iron ion homeostasis	6	28	11.0617	22.9383	34	12	18	9.18777	20.8122	30	25	26	20.7842	30.2158	51	7	10	8.18625	8.81375	17	14	21	11.4983	23.5017	35	9	21	9.06294	20.9371	30	9	21	10.2763	19.7237	30	9	21	8.10128	21.8987	30	7	27	13.419	20.581	34	291	8	0
GO:0006890	retrograde vesicle-mediated transport, Golgi to ER	6	23	9.43499	19.565	29	8	15	7.04395	15.956	23	13	30	17.5239	25.4761	43	2	10	5.77853	6.22147	12	7	24	10.1842	20.8158	31	14	19	9.96923	23.0308	33	10	20	10.2763	19.7237	30	6	24	8.10128	21.8987	30	32	28	23.6807	36.3193	60	291	8	0
GO:0010090	trichome morphogenesis	5	29	11.0617	22.9383	34	2	22	7.35021	16.6498	24	24	51	30.565	44.435	75	10	11	10.1124	10.8876	21	10	27	12.1553	24.8447	37	2	17	5.73986	13.2601	19	7	19	8.90613	17.0939	26	3	20	6.21098	16.789	23	6	24	11.8403	18.1597	30	289	8	0
GO:0010043	response to zinc ion	21	46	21.7981	45.2019	67	11	17	8.57525	19.4248	28	12	34	18.7465	27.2535	46	7	9	7.7047	8.2953	16	5	16	6.89896	14.101	21	7	17	7.25035	16.7497	24	8	20	9.59122	18.4088	28	3	20	6.21098	16.789	23	13	22	13.8137	21.1863	35	288	8	0
GO:0016132	brassinosteroid biosynthetic process	9	22	10.0857	20.9143	31	10	21	9.49402	21.506	31	29	32	24.8595	36.1405	61	5	13	8.66779	9.33221	18	12	20	10.5127	21.4873	32	9	15	7.25035	16.7497	24	12	18	10.2763	19.7237	30	9	20	7.83123	21.1688	29	10	21	12.235	18.765	31	287	8	0
GO:0010252	auxin homeostasis	8	28	11.7124	24.2876	36	12	26	11.6378	26.3622	38	12	37	19.9691	29.0309	49	8	11	9.14933	9.85067	19	8	23	10.1842	20.8158	31	3	19	6.64615	15.3538	22	14	20	11.6465	22.3535	34	1	21	5.94094	16.0591	22	13	23	14.2084	21.7916	36	287	8	0
GO:0000462	maturation of SSU-rRNA from tricistronic rRNA transcript (SSU-rRNA, 5.8S rRNA, LSU-rRNA)	16	17	10.7364	22.2636	33	15	18	10.1065	22.8935	33	9	32	16.7089	24.2911	41	5	4	4.33389	4.66611	9	10	19	9.52713	19.4729	29	12	20	9.66713	22.3329	32	12	19	10.6188	20.3812	31	3	31	9.18145	24.8186	34	16	27	16.9711	26.0289	43	285	8	0
GO:0006353	DNA-templated transcription, termination	14	23	12.0377	24.9623	37	17	20	11.3316	25.6684	37	30	27	23.2294	33.7706	57	12	6	8.66779	9.33221	18	7	17	7.88452	16.1155	24	10	18	8.45874	19.5413	28	9	17	8.90613	17.0939	26	7	21	7.56119	20.4388	28	8	20	11.051	16.949	28	283	8	0
GO:0009910	negative regulation of flower development	12	25	12.0377	24.9623	37	8	19	8.26899	18.731	27	21	34	22.4143	32.5857	55	5	8	6.26007	6.73993	13	9	23	10.5127	21.4873	32	6	18	7.25035	16.7497	24	10	20	10.2763	19.7237	30	8	22	8.10128	21.8987	30	7	21	11.051	16.949	28	276	8	0
GO:0000790	nuclear chromatin	7	26	10.7364	22.2636	33	3	24	8.26899	18.731	27	12	28	16.3013	23.6987	40	14	5	9.14933	9.85067	19	7	16	7.556	15.444	23	7	21	8.45874	19.5413	28	13	20	11.3039	21.6961	33	10	22	8.64136	23.3586	32	22	19	16.1818	24.8182	41	276	8	0
GO:0007034	vacuolar transport	5	22	8.7843	18.2157	27	3	18	6.43144	14.5686	21	20	28	19.5616	28.4384	48	6	3	4.33389	4.66611	9	11	16	8.87009	18.1299	27	5	22	8.15664	18.8434	27	6	27	11.3039	21.6961	33	3	30	8.91141	24.0886	33	14	36	19.7339	30.2661	50	275	8	0
GO:0004402	histone acetyltransferase activity	4	28	10.411	21.589	32	3	18	6.43144	14.5686	21	20	29	19.9691	29.0309	49	5	7	5.77853	6.22147	12	8	19	8.87009	18.1299	27	5	22	8.15664	18.8434	27	3	22	8.56359	16.4364	25	4	26	8.10128	21.8987	30	23	24	18.5499	28.4501	47	270	8	0
GO:0004725	protein tyrosine phosphatase activity	7	19	8.45895	17.541	26	9	20	8.88151	20.1185	29	20	35	22.4143	32.5857	55	5	7	5.77853	6.22147	12	8	20	9.19861	18.8014	28	4	23	8.15664	18.8434	27	8	23	10.6188	20.3812	31	2	22	6.48102	17.519	24	13	23	14.2084	21.7916	36	268	8	0
GO:0048511	rhythmic process	3	23	8.45895	17.541	26	3	20	7.04395	15.956	23	26	31	23.2294	33.7706	57	6	11	8.18625	8.81375	17	3	21	7.88452	16.1155	24	2	24	7.85454	18.1455	26	3	21	8.22104	15.779	24	6	20	7.02111	18.9789	26	15	28	16.9711	26.0289	43	266	8	0
GO:0030162	regulation of proteolysis	6	26	10.411	21.589	32	11	19	9.18777	20.8122	30	23	30	21.5993	31.4007	53	13	10	11.0755	11.9245	23	4	18	7.22748	14.7725	22	1	18	5.73986	13.2601	19	3	23	8.90613	17.0939	26	1	23	6.48102	17.519	24	10	25	13.8137	21.1863	35	264	8	0
GO:0006302	double-strand break repair	18	21	12.6884	26.3116	39	5	27	9.80028	22.1997	32	22	29	20.7842	30.2158	51	3	1	1.92618	2.07382	4	6	18	7.88452	16.1155	24	6	19	7.55245	17.4476	25	5	23	9.59122	18.4088	28	7	22	7.83123	21.1688	29	15	17	12.6297	19.3703	32	264	8	0
GO:0007131	reciprocal meiotic recombination	11	19	9.76033	20.2397	30	8	19	8.26899	18.731	27	20	26	18.7465	27.2535	46	2	3	2.40772	2.59228	5	2	18	6.57044	13.4296	20	4	21	7.55245	17.4476	25	7	29	12.3316	23.6684	36	5	27	8.64136	23.3586	32	20	22	16.5765	25.4235	42	263	8	0
GO:0006284	base-excision repair	12	22	11.0617	22.9383	34	8	21	8.88151	20.1185	29	12	29	16.7089	24.2911	41	7	9	7.7047	8.2953	16	3	21	7.88452	16.1155	24	5	23	8.45874	19.5413	28	10	21	10.6188	20.3812	31	8	19	7.29115	19.7089	27	8	24	12.6297	19.3703	32	262	8	0
GO:0009877	nodulation		3	0.976033	2.02397	3	5	21	7.96273	18.0373	26	15	38	21.5993	31.4007	53	8	17	12.0386	12.9614	25	6	20	8.54157	17.4584	26	2	21	6.94825	16.0517	23	6	21	9.24867	17.7513	27	6	21	7.29115	19.7089	27	26	25	20.1286	30.8714	51	261	8	0
GO:0016117	carotenoid biosynthetic process	11	14	8.13361	16.8664	25	7	21	8.57525	19.4248	28	15	36	20.7842	30.2158	51	5	13	8.66779	9.33221	18	3	18	6.89896	14.101	21	4	19	6.94825	16.0517	23	10	20	10.2763	19.7237	30	5	21	7.02111	18.9789	26	18	19	14.6031	22.3969	37	259	8	0
GO:0050897	cobalt ion binding	15	26	13.3391	27.6609	41	4	25	8.88151	20.1185	29	12	35	19.1541	27.8459	47	6	4	4.81544	5.18456	10	2	19	6.89896	14.101	21		22	6.64615	15.3538	22	2	20	7.53596	14.464	22	3	21	6.48102	17.519	24	17	24	16.1818	24.8182	41	257	8	0
GO:0019898	extrinsic component of membrane	9	21	9.76033	20.2397	30	2	19	6.43144	14.5686	21	19	31	20.3767	29.6233	50	6	9	7.22316	7.77684	15	10	17	8.87009	18.1299	27	3	20	6.94825	16.0517	23	5	21	8.90613	17.0939	26		23	6.21098	16.789	23	8	30	14.9978	23.0022	38	253	8	0
GO:0010089	xylem development	3	26	9.43499	19.565	29	1	20	6.43144	14.5686	21	21	39	24.452	35.548	60	4	13	8.18625	8.81375	17	7	18	8.21304	16.787	25	11	14	7.55245	17.4476	25	6	19	8.56359	16.4364	25	10	15	6.75106	18.2489	25	5	20	9.86694	15.1331	25	252	8	0
GO:0006662	glycerol ether metabolic process	5	27	10.411	21.589	32	5	21	7.96273	18.0373	26	16	32	19.5616	28.4384	48	2	4	2.88926	3.11074	6	2	20	7.22748	14.7725	22	5	23	8.45874	19.5413	28	3	22	8.56359	16.4364	25	2	24	7.02111	18.9789	26	10	29	15.3924	23.6076	39	252	8	0
GO:0000741	karyogamy	7	21	9.10964	18.8904	28	8	17	7.65647	17.3435	25	18	23	16.7089	24.2911	41	7	16	11.0755	11.9245	23	7	18	8.21304	16.787	25	2	16	5.43776	12.5622	18	6	18	8.22104	15.779	24	4	19	6.21098	16.789	23	18	22	15.7871	24.2129	40	247	8	0
GO:0009504	cell plate	11	18	9.43499	19.565	29	6	18	7.35021	16.6498	24	15	33	19.5616	28.4384	48	8	10	8.66779	9.33221	18	9	15	7.88452	16.1155	24	5	16	6.34406	14.6559	21	5	19	8.22104	15.779	24	6	20	7.02111	18.9789	26	9	23	12.6297	19.3703	32	246	8	0
GO:0102336	3-oxo-arachidoyl-CoA synthase activity	8	14	7.15758	14.8424	22	7	15	6.73769	15.2623	22	13	23	14.6712	21.3288	36	12	13	12.0386	12.9614	25	7	11	5.91339	12.0866	18	8	19	8.15664	18.8434	27	9	19	9.59122	18.4088	28	13	19	8.64136	23.3586	32	10	25	13.8137	21.1863	35	245	8	0
GO:0102337	3-oxo-cerotoyl-CoA synthase activity	8	14	7.15758	14.8424	22	7	15	6.73769	15.2623	22	13	23	14.6712	21.3288	36	12	13	12.0386	12.9614	25	7	11	5.91339	12.0866	18	8	19	8.15664	18.8434	27	9	19	9.59122	18.4088	28	13	19	8.64136	23.3586	32	10	25	13.8137	21.1863	35	245	8	0
GO:0102338	3-oxo-lignoceronyl-CoA synthase activity	8	14	7.15758	14.8424	22	7	15	6.73769	15.2623	22	13	23	14.6712	21.3288	36	12	13	12.0386	12.9614	25	7	11	5.91339	12.0866	18	8	19	8.15664	18.8434	27	9	19	9.59122	18.4088	28	13	19	8.64136	23.3586	32	10	25	13.8137	21.1863	35	245	8	0
GO:0009958	positive gravitropism	15	24	12.6884	26.3116	39	3	18	6.43144	14.5686	21	17	29	18.7465	27.2535	46	4	6	4.81544	5.18456	10	5	20	8.21304	16.787	25	3	18	6.34406	14.6559	21	5	15	6.85087	13.1491	20	2	21	6.21098	16.789	23	18	20	14.9978	23.0022	38	243	8	0
GO:0010305	leaf vascular tissue pattern formation	7	27	11.0617	22.9383	34	2	19	6.43144	14.5686	21	16	33	19.9691	29.0309	49	4	8	5.77853	6.22147	12	2	18	6.57044	13.4296	20	7	21	8.45874	19.5413	28	4	20	8.22104	15.779	24	2	20	5.94094	16.0591	22	11	21	12.6297	19.3703	32	242	8	0
GO:0008810	cellulase activity	13	18	10.0857	20.9143	31	4	13	5.2064	11.7936	17	10	30	16.3013	23.6987	40	9	11	9.63088	10.3691	20	7	16	7.556	15.444	23	3	21	7.25035	16.7497	24	3	23	8.90613	17.0939	26	2	26	7.56119	20.4388	28	7	24	12.235	18.765	31	240	8	0
GO:0019253	reductive pentose-phosphate cycle	2	19	6.83223	14.1678	21	3	14	5.2064	11.7936	17	25	26	20.7842	30.2158	51	7	15	10.594	11.406	22	5	16	6.89896	14.101	21	8	17	7.55245	17.4476	25	9	18	9.24867	17.7513	27	5	18	6.21098	16.789	23	10	22	12.6297	19.3703	32	239	8	0
GO:0042127	regulation of cell proliferation	3	18	6.83223	14.1678	21	8	20	8.57525	19.4248	28	9	28	15.0787	21.9213	37	8	8	7.7047	8.2953	16	3	17	6.57044	13.4296	20	13	19	9.66713	22.3329	32	3	19	7.53596	14.464	22	9	20	7.83123	21.1688	29	9	24	13.0244	19.9756	33	238	8	0
GO:0009556	microsporogenesis	5	18	7.48292	15.5171	23	6	14	6.12518	13.8748	20	14	25	15.8938	23.1062	39	6	13	9.14933	9.85067	19	9	19	9.19861	18.8014	28	8	15	6.94825	16.0517	23	7	17	8.22104	15.779	24	6	16	5.94094	16.0591	22	21	19	15.7871	24.2129	40	238	8	0
GO:0006406	mRNA export from nucleus	12	18	9.76033	20.2397	30	10	18	8.57525	19.4248	28	23	27	20.3767	29.6233	50	4	3	3.37081	3.62919	7	5	19	7.88452	16.1155	24	9	18	8.15664	18.8434	27	7	17	8.22104	15.779	24	5	20	6.75106	18.2489	25	7	15	8.68291	13.3171	22	237	8	0
GO:0003774	motor activity	8	17	8.13361	16.8664	25	1	19	6.12518	13.8748	20	14	28	17.1164	24.8836	42	2	1	1.44463	1.55537	3	17	19	11.8268	24.1732	36	2	20	6.64615	15.3538	22	9	19	9.59122	18.4088	28	3	21	6.48102	17.519	24	10	26	14.2084	21.7916	36	236	8	0
GO:0006289	nucleotide-excision repair	7	21	9.10964	18.8904	28	6	22	8.57525	19.4248	28	14	24	15.4863	22.5137	38	6	3	4.33389	4.66611	9	4	24	9.19861	18.8014	28	4	23	8.15664	18.8434	27	11	19	10.2763	19.7237	30	5	17	5.94094	16.0591	22	7	19	10.2616	15.7384	26	236	8	0
GO:0008139	nuclear localization sequence binding	11	17	9.10964	18.8904	28	7	18	7.65647	17.3435	25	13	29	17.1164	24.8836	42	5	7	5.77853	6.22147	12	3	18	6.89896	14.101	21	5	15	6.04196	13.958	20	3	19	7.53596	14.464	22	6	18	6.48102	17.519	24	23	18	16.1818	24.8182	41	235	8	0
GO:1900865	chloroplast RNA modification	3	14	5.53085	11.4691	17	8	23	9.49402	21.506	31	9	31	16.3013	23.6987	40	10	13	11.0755	11.9245	23	14	19	10.8412	22.1588	33	4	18	6.64615	15.3538	22	7	13	6.85087	13.1491	20	5	16	5.67089	15.3291	21	13	11	9.47227	14.5277	24	231	8	0
GO:0019899	enzyme binding	3	19	7.15758	14.8424	22	2	18	6.12518	13.8748	20	9	25	13.8561	20.1439	34	7	6	6.26007	6.73993	13	5	16	6.89896	14.101	21	7	19	7.85454	18.1455	26	5	24	9.93376	19.0662	29	13	25	10.2616	27.7384	38	5	21	10.2616	15.7384	26	229	8	0
GO:0016604	nuclear body	8	20	9.10964	18.8904	28	3	19	6.73769	15.2623	22	12	24	14.6712	21.3288	36	3	5	3.85235	4.14765	8	3	20	7.556	15.444	23	4	17	6.34406	14.6559	21	4	23	9.24867	17.7513	27	3	19	5.94094	16.0591	22	15	20	13.8137	21.1863	35	222	8	0
GO:0007005	mitochondrion organization	5	25	9.76033	20.2397	30	4	17	6.43144	14.5686	21	21	28	19.9691	29.0309	49	4	7	5.29698	5.70302	11	5	17	7.22748	14.7725	22	3	18	6.34406	14.6559	21	6	19	8.56359	16.4364	25	2	19	5.67089	15.3291	21	4	17	8.28823	12.7118	21	221	8	0
GO:0010154	fruit development	4	22	8.45895	17.541	26	5	16	6.43144	14.5686	21	13	25	15.4863	22.5137	38	4	7	5.29698	5.70302	11	5	16	6.89896	14.101	21	7	15	6.64615	15.3538	22	13	15	9.59122	18.4088	28	5	18	6.21098	16.789	23	10	19	11.4457	17.5543	29	219	8	0
GO:0015299	solute:proton antiporter activity	15	15	9.76033	20.2397	30	11	16	8.26899	18.731	27	17	24	16.7089	24.2911	41	7	6	6.26007	6.73993	13	11	10	6.89896	14.101	21	4	16	6.04196	13.958	20	3	20	7.8785	15.1215	23	4	17	5.67089	15.3291	21	8	15	9.07759	13.9224	23	219	8	0
GO:0006338	chromatin remodeling	8	18	8.45895	17.541	26	2	18	6.12518	13.8748	20	13	27	16.3013	23.6987	40	1	1	0.963088	1.03691	2	3	19	7.22748	14.7725	22	4	20	7.25035	16.7497	24	6	20	8.90613	17.0939	26	6	19	6.75106	18.2489	25	12	19	12.235	18.765	31	216	8	0
GO:0044183	protein binding involved in protein folding	7	21	9.10964	18.8904	28	5	15	6.12518	13.8748	20	16	23	15.8938	23.1062	39	1	3	1.92618	2.07382	4	4	17	6.89896	14.101	21	7	14	6.34406	14.6559	21	8	16	8.22104	15.779	24	2	22	6.48102	17.519	24	13	21	13.419	20.581	34	215	8	0
GO:0006506	GPI anchor biosynthetic process	12	13	8.13361	16.8664	25	10	17	8.26899	18.731	27	15	23	15.4863	22.5137	38	3		1.44463	1.55537	3	7	15	7.22748	14.7725	22	10	13	6.94825	16.0517	23	6	16	7.53596	14.464	22	7	17	6.48102	17.519	24	14	17	12.235	18.765	31	215	8	0
GO:0006974	cellular response to DNA damage stimulus	29	44	23.7501	49.2499	73	24	59	25.4195	57.5805	83	41	67	44.0136	63.9864	108	9	7	7.7047	8.2953	16	13	55	22.3395	45.6605	68	13	54	20.2406	46.7594	67	15	53	23.293	44.707	68	7	56	17.0127	45.9873	63	26	49	29.6008	45.3992	75	621	8	0
GO:0022627	cytosolic small ribosomal subunit	36	61	31.5584	65.4416	97	20	36	17.1505	38.8495	56	33	56	36.2705	52.7295	89	3	3	2.88926	3.11074	6	3	36	12.8123	26.1877	39	10	34	13.2923	30.7077	44	17	39	19.1824	36.8176	56	14	34	12.962	35.038	48	42	43	33.5476	51.4524	85	520	8	0
GO:0003697	single-stranded DNA binding	12	46	18.87	39.13	58	11	37	14.7004	33.2996	48	34	45	32.1952	46.8048	79	8	5	6.26007	6.73993	13	10	37	15.4405	31.5595	47	12	45	17.2196	39.7804	57	18	43	20.8952	40.1048	61	5	55	16.2026	43.7974	60	16	49	25.6541	39.3459	65	488	8	0
GO:0046916	cellular transition metal ion homeostasis	20	39	19.1953	39.8047	59	10	31	12.5566	28.4434	41	36	57	37.9006	55.0994	93	1	4	2.40772	2.59228	5	14	32	15.112	30.888	46	11	34	13.5944	31.4056	45	10	39	16.7846	32.2154	49	17	45	16.7426	45.2574	62	13	50	24.8647	38.1353	63	463	8	0
GO:0046914	transition metal ion binding	21	38	19.1953	39.8047	59	10	29	11.9441	27.0559	39	35	56	37.0856	53.9144	91	1	4	2.40772	2.59228	5	15	31	15.112	30.888	46	10	36	13.8965	32.1035	46	9	39	16.4421	31.5579	48	17	46	17.0127	45.9873	63	13	51	25.2594	38.7406	64	461	8	0
GO:0005741	mitochondrial outer membrane	8	34	13.6645	28.3355	42	5	34	11.9441	27.0559	39	28	56	34.2328	49.7672	84	9	7	7.7047	8.2953	16	10	29	12.8123	26.1877	39	12	47	17.8238	41.1762	59	10	46	19.1824	36.8176	56	11	47	15.6625	42.3375	58	19	49	26.8381	41.1619	68	461	8	0
GO:0031347	regulation of defense response	11	43	17.5686	36.4314	54	4	35	11.9441	27.0559	39	32	49	33.0102	47.9898	81	4	10	6.74161	7.25839	14	9	32	13.4694	27.5306	41	13	26	11.7818	27.2182	39	16	29	15.4145	29.5855	45	20	29	13.2321	35.7679	49	38	45	32.7583	50.2417	83	445	8	0
GO:0004712	protein serine/threonine/tyrosine kinase activity	9	30	12.6884	26.3116	39	5	29	10.4128	23.5872	34	39	50	36.2705	52.7295	89	3	8	5.29698	5.70302	11	9	28	12.1553	24.8447	37	10	39	14.8028	34.1972	49	7	30	12.6741	24.3259	37	4	37	11.0717	29.9283	41	12	46	22.8913	35.1087	58	395	8	0
GO:0051865	protein autoubiquitination	8	24	10.411	21.589	32	6	30	11.0253	24.9747	36	16	50	26.8972	39.1028	66	12	6	8.66779	9.33221	18	5	22	8.87009	18.1299	27	11	38	14.8028	34.1972	49	15	37	17.8123	34.1877	52	9	37	12.422	33.578	46	19	39	22.8913	35.1087	58	384	8	0
GO:0000160	phosphorelay signal transduction system	9	23	10.411	21.589	32	1	26	8.26899	18.731	27	30	42	29.3424	42.6576	72	1	5	2.88926	3.11074	6	6	25	10.1842	20.8158	31	17	29	13.8965	32.1035	46	20	29	16.7846	32.2154	49	19	34	14.3123	38.6877	53	15	39	21.3126	32.6874	54	370	8	0
GO:0006811	ion transport	9	32	13.3391	27.6609	41	4	29	10.1065	22.8935	33	42	39	33.0102	47.9898	81	4	12	7.7047	8.2953	16	9	25	11.1697	22.8303	34	15	31	13.8965	32.1035	46	5	30	11.989	23.011	35	3	34	9.99158	27.0084	37	13	34	18.5499	28.4501	47	370	8	0
GO:0030433	ubiquitin-dependent ERAD pathway	20	24	14.3152	29.6848	44	5	25	9.18777	20.8122	30	37	50	35.4554	51.5446	87	2	10	5.77853	6.22147	12	5	32	12.1553	24.8447	37	6	33	11.7818	27.2182	39	3	35	13.0167	24.9833	38	4	30	9.18145	24.8186	34	16	33	19.3392	29.6608	49	370	8	0
GO:0005778	peroxisomal membrane	4	28	10.411	21.589	32	6	32	11.6378	26.3622	38	42	48	36.678	53.322	90	4	5	4.33389	4.66611	9	3	24	8.87009	18.1299	27	9	33	12.6881	29.3119	42	4	35	13.3592	25.6408	39	5	36	11.0717	29.9283	41	14	36	19.7339	30.2661	50	368	8	0
GO:0005200	structural constituent of cytoskeleton	18	20	12.3631	25.6369	38	3	28	9.49402	21.506	31	25	48	29.75	43.25	73	2	13	7.22316	7.77684	15	13	23	11.8268	24.1732	36	10	26	10.8755	25.1245	36	13	25	13.0167	24.9833	38	13	27	10.8017	29.1983	40	26	32	22.8913	35.1087	58	365	8	0
GO:0008285	negative regulation of cell proliferation	12	28	13.0138	26.9862	40	5	24	8.88151	20.1185	29	14	37	20.7842	30.2158	51	8	7	7.22316	7.77684	15	11	27	12.4838	25.5162	38	12	32	13.2923	30.7077	44	13	29	14.3868	27.6132	42	4	41	12.1519	32.8481	45	18	38	22.102	33.898	56	360	8	0
GO:0019901	protein kinase binding	14	28	13.6645	28.3355	42	3	29	9.80028	22.1997	32	19	35	22.0068	31.9932	54	4	11	7.22316	7.77684	15	3	22	8.21304	16.787	25	7	30	11.1776	25.8224	37	8	33	14.0443	26.9557	41	7	38	12.1519	32.8481	45	18	46	25.2594	38.7406	64	355	8	0
GO:0042147	retrograde transport, endosome to Golgi	10	30	13.0138	26.9862	40	7	20	8.26899	18.731	27	26	31	23.2294	33.7706	57	3	6	4.33389	4.66611	9	7	23	9.85565	20.1443	30	7	31	11.4797	26.5203	38	6	29	11.989	23.011	35	1	34	9.45149	25.5485	35	18	38	22.102	33.898	56	327	8	0
GO:0008283	cell proliferation	12	34	14.9658	31.0342	46	4	32	11.0253	24.9747	36	19	45	26.0821	37.9179	64	1	6	3.37081	3.62919	7	3	28	10.1842	20.8158	31	6	24	9.06294	20.9371	30	6	24	10.2763	19.7237	30	6	27	8.91141	24.0886	33	16	31	18.5499	28.4501	47	324	8	0
GO:0008284	positive regulation of cell proliferation	20	32	16.9179	35.0821	52	7	23	9.18777	20.8122	30	21	39	24.452	35.548	60	1	7	3.85235	4.14765	8	2	29	10.1842	20.8158	31	9	17	7.85454	18.1455	26	12	19	10.6188	20.3812	31	8	24	8.64136	23.3586	32	23	22	17.7605	27.2395	45	315	8	0
GO:0051015	actin filament binding	7	27	11.0617	22.9383	34	5	25	9.18777	20.8122	30	19	46	26.4897	38.5103	65	3	5	3.85235	4.14765	8	4	21	8.21304	16.787	25	2	31	9.96923	23.0308	33	5	28	11.3039	21.6961	33	5	25	8.10128	21.8987	30	19	31	19.7339	30.2661	50	308	8	0
GO:0004791	thioredoxin-disulfide reductase activity	6	32	12.3631	25.6369	38	8	21	8.88151	20.1185	29	22	30	21.1917	30.8083	52	4	6	4.81544	5.18456	10	5	19	7.88452	16.1155	24	4	23	8.15664	18.8434	27	5	27	10.9614	21.0386	32	1	26	7.29115	19.7089	27	10	31	16.1818	24.8182	41	280	8	0
GO:0003714	transcription corepressor activity	5	22	8.7843	18.2157	27	1	22	7.04395	15.956	23	32	32	26.0821	37.9179	64		1	0.481544	0.518456	1	7	20	8.87009	18.1299	27	9	15	7.25035	16.7497	24	9	15	8.22104	15.779	24	12	20	8.64136	23.3586	32	28	25	20.9179	32.0821	53	275	8	0
GO:0006006	glucose metabolic process	1	24	8.13361	16.8664	25	1	19	6.12518	13.8748	20	33	28	24.8595	36.1405	61	3	3	2.88926	3.11074	6	5	20	8.21304	16.787	25	6	23	8.76084	20.2392	29	3	23	8.90613	17.0939	26	14	23	9.99158	27.0084	37	18	26	17.3658	26.6342	44	273	8	0
GO:0047134	protein-disulfide reductase activity	7	29	11.7124	24.2876	36	8	20	8.57525	19.4248	28	21	30	20.7842	30.2158	51	3	5	3.85235	4.14765	8	5	18	7.556	15.444	23	5	21	7.85454	18.1455	26	4	25	9.93376	19.0662	29	1	24	6.75106	18.2489	25	10	30	15.7871	24.2129	40	266	8	0
GO:0006378	mRNA polyadenylation	11	24	11.3871	23.6129	35	3	20	7.04395	15.956	23	22	29	20.7842	30.2158	51	6	3	4.33389	4.66611	9	1	20	6.89896	14.101	21	5	25	9.06294	20.9371	30	6	20	8.90613	17.0939	26	3	25	7.56119	20.4388	28	18	21	15.3924	23.6076	39	262	8	0
GO:0000775	chromosome, centromeric region	13	13	8.45895	17.541	26	3	18	6.43144	14.5686	21	6	30	14.6712	21.3288	36	9	4	6.26007	6.73993	13	7	15	7.22748	14.7725	22	10	19	8.76084	20.2392	29	14	23	12.6741	24.3259	37	10	25	9.45149	25.5485	35	10	23	13.0244	19.9756	33	252	8	0
GO:0004298	threonine-type endopeptidase activity	4	21	8.13361	16.8664	25	7	15	6.73769	15.2623	22	24	25	19.9691	29.0309	49	3	2	2.40772	2.59228	5	7	17	7.88452	16.1155	24	2	20	6.64615	15.3538	22	2	22	8.22104	15.779	24	3	24	7.29115	19.7089	27	16	29	17.7605	27.2395	45	243	8	0
GO:0004565	beta-galactosidase activity	9	14	7.48292	15.5171	23	8	14	6.73769	15.2623	22	15	19	13.8561	20.1439	34	1	13	6.74161	7.25839	14	8	15	7.556	15.444	23	9	15	7.25035	16.7497	24	8	15	7.8785	15.1215	23	10	17	7.29115	19.7089	27	17	14	12.235	18.765	31	221	8	0
GO:0031425	chloroplast RNA processing	5	14	6.18154	12.8185	19	5	21	7.96273	18.0373	26	4	23	11.0034	15.9966	27	10	11	10.1124	10.8876	21	10	14	7.88452	16.1155	24	3	17	6.04196	13.958	20	9	18	9.24867	17.7513	27	6	17	6.21098	16.789	23	11	12	9.07759	13.9224	23	210	8	0
GO:0010501	RNA secondary structure unwinding	19	48	21.7981	45.2019	67	7	46	16.2317	36.7683	53	36	56	37.4931	54.5069	92	6	12	8.66779	9.33221	18	14	40	17.7402	36.2598	54	13	47	18.1259	41.8741	60	11	54	22.2653	42.7347	65	11	53	17.2827	46.7173	64	58	57	45.3879	69.6121	115	588	8	0
GO:0000785	chromatin	26	51	25.0515	51.9485	77	8	36	13.4754	30.5246	44	50	63	46.0513	66.9487	113	5	4	4.33389	4.66611	9	6	33	12.8123	26.1877	39	8	33	12.386	28.614	41	7	41	16.4421	31.5579	48	2	41	11.6118	31.3882	43	20	40	23.6807	36.3193	60	474	8	0
GO:0009543	chloroplast thylakoid lumen	11	32	13.9898	29.0102	43	9	34	13.1691	29.8309	43	42	51	37.9006	55.0994	93	9	10	9.14933	9.85067	19	3	36	12.8123	26.1877	39	10	37	14.1986	32.8014	47	7	39	15.757	30.243	46	6	43	13.2321	35.7679	49	22	44	26.0487	39.9513	66	445	8	0
GO:0006396	RNA processing	17	33	16.2672	33.7328	50	11	32	13.1691	29.8309	43	24	52	30.9726	45.0274	76	12	7	9.14933	9.85067	19	12	29	13.4694	27.5306	41	3	35	11.4797	26.5203	38	4	40	15.0719	28.9281	44	5	35	10.8017	29.1983	40	36	39	29.6008	45.3992	75	426	8	0
GO:0005765	lysosomal membrane	9	29	12.3631	25.6369	38	5	31	11.0253	24.9747	36	25	53	31.7876	46.2124	78	1	6	3.37081	3.62919	7	4	29	10.8412	22.1588	33	6	34	12.0839	27.9161	40	5	36	14.0443	26.9557	41	4	39	11.6118	31.3882	43	18	36	21.3126	32.6874	54	370	8	0
GO:0034599	cellular response to oxidative stress	11	46	18.5446	38.4554	57	6	29	10.7191	24.2809	35	20	38	23.6369	34.3631	58	3	9	5.77853	6.22147	12	5	25	9.85565	20.1443	30	5	34	11.7818	27.2182	39	5	38	14.7294	28.2706	43	1	36	9.99158	27.0084	37	19	38	22.4966	34.5034	57	368	8	0
GO:0061077	chaperone-mediated protein folding	9	34	13.9898	29.0102	43	5	27	9.80028	22.1997	32	26	44	28.5274	41.4726	70	1	10	5.29698	5.70302	11	4	28	10.5127	21.4873	32	8	29	11.1776	25.8224	37	9	29	13.0167	24.9833	38	3	34	9.99158	27.0084	37	17	35	20.5232	31.4768	52	352	8	0
GO:0005747	mitochondrial respiratory chain complex I	9	34	13.9898	29.0102	43	7	23	9.18777	20.8122	30	14	47	24.8595	36.1405	61	7	9	7.7047	8.2953	16	7	21	9.19861	18.8014	28	6	31	11.1776	25.8224	37	5	34	13.3592	25.6408	39	3	28	8.37132	22.6287	31	14	37	20.1286	30.8714	51	336	8	0
GO:0017137	Rab GTPase binding	6	28	11.0617	22.9383	34	8	21	8.88151	20.1185	29	25	33	23.6369	34.3631	58		1	0.481544	0.518456	1	3	22	8.21304	16.787	25	9	27	10.8755	25.1245	36	2	27	9.93376	19.0662	29	1	30	8.37132	22.6287	31	15	31	18.1552	27.8448	46	289	8	0
GO:0009411	response to UV	8	32	13.0138	26.9862	40	1	26	8.26899	18.731	27	11	33	17.9315	26.0685	44	6	5	5.29698	5.70302	11	3	21	7.88452	16.1155	24	13	24	11.1776	25.8224	37	3	25	9.59122	18.4088	28	7	24	8.37132	22.6287	31	9	23	12.6297	19.3703	32	274	8	0
GO:0005758	mitochondrial intermembrane space	6	23	9.43499	19.565	29	1	19	6.12518	13.8748	20	13	29	17.1164	24.8836	42	4	3	3.37081	3.62919	7	5	18	7.556	15.444	23	5	25	9.06294	20.9371	30	3	22	8.56359	16.4364	25	1	29	8.10128	21.8987	30	8	38	18.1552	27.8448	46	252	8	0
GO:0006366	transcription from RNA polymerase II promoter	23	40	20.4967	42.5033	63	15	38	16.2317	36.7683	53	24	66	36.678	53.322	90	11	6	8.18625	8.81375	17	8	40	15.769	32.231	48	18	47	19.6364	45.3636	65	11	54	22.2653	42.7347	65	8	58	17.8228	48.1772	66	30	60	35.521	54.479	90	557	8	0
GO:0031977	thylakoid lumen	12	36	15.6165	32.3835	48	2	31	10.1065	22.8935	33	33	43	30.9726	45.0274	76	3	6	4.33389	4.66611	9	2	28	9.85565	20.1443	30	6	27	9.96923	23.0308	33	5	30	11.989	23.011	35	1	32	8.91141	24.0886	33	17	32	19.3392	29.6608	49	346	8	0
GO:0030136	clathrin-coated vesicle	6	37	13.9898	29.0102	43	1	28	8.88151	20.1185	29	9	37	18.7465	27.2535	46	6	10	7.7047	8.2953	16	5	24	9.52713	19.4729	29		27	8.15664	18.8434	27	6	31	12.6741	24.3259	37		32	8.64136	23.3586	32	14	41	21.7073	33.2927	55	314	8	0
GO:0019252	starch biosynthetic process	7	24	10.0857	20.9143	31	2	25	8.26899	18.731	27	31	29	24.452	35.548	60	8	6	6.74161	7.25839	14	4	25	9.52713	19.4729	29	3	25	8.45874	19.5413	28	3	29	10.9614	21.0386	32	1	25	7.02111	18.9789	26	24	27	20.1286	30.8714	51	298	8	0
GO:0007017	microtubule-based process	9	14	7.48292	15.5171	23	1	27	8.57525	19.4248	28	8	42	20.3767	29.6233	50	2	10	5.77853	6.22147	12	8	28	11.8268	24.1732	36		23	6.94825	16.0517	23	1	20	7.19341	13.8066	21	3	21	6.48102	17.519	24	21	30	20.1286	30.8714	51	268	8	0
GO:0035091	phosphatidylinositol binding	8	20	9.10964	18.8904	28		20	6.12518	13.8748	20	16	31	19.1541	27.8459	47	2	15	8.18625	8.81375	17	7	20	8.87009	18.1299	27		26	7.85454	18.1455	26	1	25	8.90613	17.0939	26	1	26	7.29115	19.7089	27	13	31	17.3658	26.6342	44	262	8	0
GO:0016671	oxidoreductase activity, acting on a sulfur group of donors, disulfide as acceptor	8	31	12.6884	26.3116	39	6	21	8.26899	18.731	27	13	31	17.9315	26.0685	44	2	4	2.88926	3.11074	6	1	22	7.556	15.444	23	5	21	7.85454	18.1455	26	3	25	9.59122	18.4088	28	2	26	7.56119	20.4388	28	6	29	13.8137	21.1863	35	256	8	0
GO:0009881	photoreceptor activity	2	28	9.76033	20.2397	30	3	19	6.73769	15.2623	22	17	29	18.7465	27.2535	46	3	10	6.26007	6.73993	13	1	20	6.89896	14.101	21	5	20	7.55245	17.4476	25	2	21	7.8785	15.1215	23	3	21	6.48102	17.519	24	18	23	16.1818	24.8182	41	245	8	0
GO:0047262	polygalacturonate 4-alpha-galacturonosyltransferase activity	2	24	8.45895	17.541	26	1	20	6.43144	14.5686	21	6	27	13.4486	19.5514	33	1	14	7.22316	7.77684	15	2	18	6.57044	13.4296	20	3	22	7.55245	17.4476	25	4	26	10.2763	19.7237	30	2	23	6.75106	18.2489	25	14	31	17.7605	27.2395	45	240	8	0
GO:0005667	transcription factor complex	5	42	15.2912	31.7088	47	5	26	9.49402	21.506	31	23	43	26.8972	39.1028	66	1	5	2.88926	3.11074	6	2	27	9.52713	19.4729	29	5	36	12.386	28.614	41	4	36	13.7017	26.2983	40	10	39	13.2321	35.7679	49	10	43	20.9179	32.0821	53	362	8	0
GO:0005096	GTPase activator activity	11	75	27.9796	58.0204	86	13	57	21.4381	48.5619	70	45	82	51.7568	75.2432	127	1	12	6.26007	6.73993	13	9	53	20.3684	41.6316	62	14	60	22.3552	51.6448	74	11	68	27.0609	51.9391	79	5	71	20.5232	55.4768	76	67	75	56.0442	85.9558	142	729	8	0
GO:0001046	core promoter sequence-specific DNA binding	7	29	11.7124	24.2876	36	2	26	8.57525	19.4248	28	8	50	23.6369	34.3631	58	3	3	2.88926	3.11074	6		27	8.87009	18.1299	27	3	33	10.8755	25.1245	36	1	38	13.3592	25.6408	39	1	36	9.99158	27.0084	37	8	42	19.7339	30.2661	50	317	8	0
GO:0001228	transcriptional activator activity, RNA polymerase II transcription regulatory region sequence-specific binding	9	58	21.7981	45.2019	67	6	41	14.3942	32.6058	47	21	79	40.7534	59.2466	100	3	5	3.85235	4.14765	8	2	41	14.1264	28.8736	43	6	57	19.0322	43.9678	63	3	60	21.5802	41.4198	63	5	62	18.0929	48.9071	67	13	72	33.5476	51.4524	85	543	8	0
GO:0009407	toxin catabolic process	28	20	15.6165	32.3835	48	13	10	7.04395	15.956	23	11	6	6.92807	10.0719	17	11	4	7.22316	7.77684	15	13	9	7.22748	14.7725	22	40	6	13.8965	32.1035	46	39	8	16.0995	30.9005	47	42	10	14.0422	37.9578	52	39	8	18.5499	28.4501	47	317	7	7
GO:0019897	extrinsic component of plasma membrane	1	7	2.60275	5.39725	8	39	17	17.1505	38.8495	56	25	14	15.8938	23.1062	39	5	1	2.88926	3.11074	6	13	8	6.89896	14.101	21	67	27	28.3972	65.6028	94	111	31	48.6412	93.3588	142	68	23	24.5739	66.4261	91	24	18	16.5765	25.4235	42	499	7	6
GO:0071230	cellular response to amino acid stimulus	11	12	7.48292	15.5171	23	35	12	14.3942	32.6058	47	53	22	30.565	44.435	75	5	3	3.85235	4.14765	8	28	11	12.8123	26.1877	39	9	10	5.73986	13.2601	19	16	11	9.24867	17.7513	27	14	9	6.21098	16.789	23	9	11	7.89356	12.1064	20	281	7	5
GO:0009718	anthocyanin-containing compound biosynthetic process	6	12	5.8562	12.1438	18	10	9	5.81892	13.1811	19	20	30	20.3767	29.6233	50	13	8	10.1124	10.8876	21	25	18	14.1264	28.8736	43	16	14	9.06294	20.9371	30	21	13	11.6465	22.3535	34	29	18	12.692	34.308	47	18	27	17.7605	27.2395	45	307	7	4
GO:0006857	oligopeptide transport	10	10	6.50689	13.4931	20	5	7	3.67511	8.32489	12	12	13	10.1883	14.8117	25	3		1.44463	1.55537	3	13	8	6.89896	14.101	21	16	11	8.15664	18.8434	27	20	13	11.3039	21.6961	33	19	18	9.99158	27.0084	37	15	18	13.0244	19.9756	33	211	7	4
GO:0042752	regulation of circadian rhythm	8	18	8.45895	17.541	26	12	15	8.26899	18.731	27	19	34	21.5993	31.4007	53	7	6	6.26007	6.73993	13	4	15	6.24191	12.7581	19	30	27	17.2196	39.7804	57	33	26	20.2101	38.7899	59	25	26	13.7722	37.2278	51	30	34	25.2594	38.7406	64	369	7	3
GO:0046274	lignin catabolic process	4	14	5.8562	12.1438	18	13	14	8.26899	18.731	27	40	25	26.4897	38.5103	65	2	1	1.44463	1.55537	3	26	15	13.4694	27.5306	41	23	10	9.96923	23.0308	33	16	13	9.93376	19.0662	29	13	14	7.29115	19.7089	27	4	17	8.28823	12.7118	21	264	7	3
GO:0052716	hydroquinone:oxygen oxidoreductase activity	4	13	5.53085	11.4691	17	13	14	8.26899	18.731	27	40	25	26.4897	38.5103	65	2	1	1.44463	1.55537	3	26	15	13.4694	27.5306	41	23	10	9.96923	23.0308	33	16	13	9.93376	19.0662	29	13	14	7.29115	19.7089	27	4	17	8.28823	12.7118	21	263	7	3
GO:0007568	aging	6	9	4.88017	10.1198	15	15	10	7.65647	17.3435	25	20	14	13.8561	20.1439	34	5	5	4.81544	5.18456	10	15	7	7.22748	14.7725	22	10	12	6.64615	15.3538	22	8	14	7.53596	14.464	22	12	10	5.94094	16.0591	22	13	11	9.47227	14.5277	24	196	7	3
GO:0050826	response to freezing	14	15	9.43499	19.565	29	19	7	7.96273	18.0373	26	27	18	18.339	26.661	45	1	10	5.29698	5.70302	11	17	13	9.85565	20.1443	30	5	12	5.13566	11.8643	17	7	17	8.22104	15.779	24	7	13	5.40085	14.5991	20	11	9	7.89356	12.1064	20	222	7	3
GO:0004857	enzyme inhibitor activity	15	16	10.0857	20.9143	31	13	14	8.26899	18.731	27	33	23	22.8219	33.1781	56	19	9	13.4832	14.5168	28	11	6	5.58487	11.4151	17	5	14	5.73986	13.2601	19	20	18	13.0167	24.9833	38	14	20	9.18145	24.8186	34	10	21	12.235	18.765	31	281	7	2
GO:0010204	defense response signaling pathway, resistance gene-independent	8	10	5.8562	12.1438	18	10	16	7.96273	18.0373	26	18	19	15.0787	21.9213	37	24	5	13.9648	15.0352	29	15	15	9.85565	20.1443	30	7	12	5.73986	13.2601	19	23	8	10.6188	20.3812	31	8	13	5.67089	15.3291	21	9	13	8.68291	13.3171	22	233	7	2
GO:0004175	endopeptidase activity	9	13	7.15758	14.8424	22	5	13	5.51266	12.4873	18	25	21	18.7465	27.2535	46	3	6	4.33389	4.66611	9	14	18	10.5127	21.4873	32	9	17	7.85454	18.1455	26	13	20	11.3039	21.6961	33	11	23	9.18145	24.8186	34	60	24	33.1529	50.8471	84	304	7	1
GO:0070469	respiratory chain	12	9	6.83223	14.1678	21	3	16	5.81892	13.1811	19	14	26	16.3013	23.6987	40	29	8	17.8171	19.1829	37	6	13	6.24191	12.7581	19	5	20	7.55245	17.4476	25	12	22	11.6465	22.3535	34	10	24	9.18145	24.8186	34	14	25	15.3924	23.6076	39	268	7	1
GO:0015986	ATP synthesis coupled proton transport	8	11	6.18154	12.8185	19	1	12	3.98137	9.01863	13	18	24	17.1164	24.8836	42	28	14	20.2248	21.7752	42	11	11	7.22748	14.7725	22	8	19	8.15664	18.8434	27	26	18	15.0719	28.9281	44	7	14	5.67089	15.3291	21	19	17	14.2084	21.7916	36	266	7	1
GO:0006342	chromatin silencing	10	22	10.411	21.589	32	3	17	6.12518	13.8748	20	15	29	17.9315	26.0685	44	12	11	11.0755	11.9245	23	5	14	6.24191	12.7581	19	6	13	5.73986	13.2601	19	8	24	10.9614	21.0386	32	6	20	7.02111	18.9789	26	31	18	19.3392	29.6608	49	264	7	1
GO:0010345	suberin biosynthetic process	9	19	9.10964	18.8904	28	1	17	5.51266	12.4873	18	14	27	16.7089	24.2911	41	4	11	7.22316	7.77684	15	7	17	7.88452	16.1155	24	8	22	9.06294	20.9371	30	12	20	10.9614	21.0386	32	16	17	8.91141	24.0886	33	9	24	13.0244	19.9756	33	254	7	1
GO:0004499	N,N-dimethylaniline monooxygenase activity	14	14	9.10964	18.8904	28	6	11	5.2064	11.7936	17	13	17	12.226	17.774	30	8	11	9.14933	9.85067	19	13	13	8.54157	17.4584	26	20	11	9.36503	21.635	31	18	15	11.3039	21.6961	33	13	17	8.10128	21.8987	30	19	16	13.8137	21.1863	35	249	7	1
GO:0004518	nuclease activity	9	18	8.7843	18.2157	27	13	22	10.7191	24.2809	35	20	14	13.8561	20.1439	34	1	8	4.33389	4.66611	9	13	16	9.52713	19.4729	29	14	11	7.55245	17.4476	25	10	21	10.6188	20.3812	31	3	15	4.86077	13.1392	18	13	18	12.235	18.765	31	239	7	1
GO:0031624	ubiquitin conjugating enzyme binding	22	14	11.7124	24.2876	36	7	18	7.65647	17.3435	25	8	24	13.0411	18.9589	32	4	1	2.40772	2.59228	5	1	16	5.58487	11.4151	17	8	18	7.85454	18.1455	26	12	15	9.24867	17.7513	27	11	18	7.83123	21.1688	29	11	20	12.235	18.765	31	228	7	1
GO:0016829	lyase activity	7	15	7.15758	14.8424	22	8	15	7.04395	15.956	23	20	16	14.6712	21.3288	36		4	1.92618	2.07382	4	3	12	4.92783	10.0722	15	11	12	6.94825	16.0517	23	16	11	9.24867	17.7513	27	15	19	9.18145	24.8186	34	24	19	16.9711	26.0289	43	227	7	1
GO:0010214	seed coat development	6	16	7.15758	14.8424	22	9	13	6.73769	15.2623	22	11	34	18.339	26.661	45	21	8	13.9648	15.0352	29	1	18	6.24191	12.7581	19	8	16	7.25035	16.7497	24	2	14	5.4807	10.5193	16	8	14	5.94094	16.0591	22	8	15	9.07759	13.9224	23	222	7	1
GO:0018107	peptidyl-threonine phosphorylation	8	12	6.50689	13.4931	20	7	5	3.67511	8.32489	12	11	13	9.78081	14.2192	24	9	11	9.63088	10.3691	20	8	5	4.27078	8.72922	13	11	12	6.94825	16.0517	23	20	13	11.3039	21.6961	33	11	15	7.02111	18.9789	26	23	24	18.5499	28.4501	47	218	7	1
GO:0005666	DNA-directed RNA polymerase III complex	15	5	6.50689	13.4931	20	9	9	5.51266	12.4873	18	10	13	9.37327	13.6267	23	4		1.92618	2.07382	4	11	11	7.22748	14.7725	22	11	11	6.64615	15.3538	22	8	15	7.8785	15.1215	23	3	18	5.67089	15.3291	21	8	12	7.89356	12.1064	20	173	7	1
GO:2000022	regulation of jasmonic acid mediated signaling pathway	6	22	9.10964	18.8904	28	1	20	6.43144	14.5686	21	23	35	23.6369	34.3631	58	4	8	5.77853	6.22147	12	5	14	6.24191	12.7581	19	9	18	8.15664	18.8434	27	14	19	11.3039	21.6961	33	9	24	8.91141	24.0886	33	32	26	22.8913	35.1087	58	289	7	0
GO:0022891	substrate-specific transmembrane transporter activity	7	12	6.18154	12.8185	19	12	17	8.88151	20.1185	29	28	23	20.7842	30.2158	51	6	7	6.26007	6.73993	13	6	15	6.89896	14.101	21	11	21	9.66713	22.3329	32	19	22	14.0443	26.9557	41	10	22	8.64136	23.3586	32	8	23	12.235	18.765	31	269	7	0
GO:0043022	ribosome binding	10	17	8.7843	18.2157	27	4	14	5.51266	12.4873	18	13	37	20.3767	29.6233	50	3	3	2.88926	3.11074	6	3	24	8.87009	18.1299	27	7	23	9.06294	20.9371	30	12	27	13.3592	25.6408	39	5	26	8.37132	22.6287	31	11	28	15.3924	23.6076	39	267	7	0
GO:0002237	response to molecule of bacterial origin	9	17	8.45895	17.541	26	9	19	8.57525	19.4248	28	35	28	25.6746	37.3254	63	11	10	10.1124	10.8876	21	12	18	9.85565	20.1443	30	7	14	6.34406	14.6559	21	3	10	4.45307	8.54693	13	8	11	5.13081	13.8692	19	20	17	14.6031	22.3969	37	258	7	0
GO:0009501	amyloplast	2	13	4.88017	10.1198	15	2	20	6.73769	15.2623	22	24	20	17.9315	26.0685	44	4	9	6.26007	6.73993	13	6	18	7.88452	16.1155	24	3	22	7.55245	17.4476	25	7	27	11.6465	22.3535	34	3	27	8.10128	21.8987	30	22	26	18.9445	29.0555	48	255	7	0
GO:0000302	response to reactive oxygen species	10	22	10.411	21.589	32	2	19	6.43144	14.5686	21	10	32	17.1164	24.8836	42	2	10	5.77853	6.22147	12	2	12	4.59931	9.40069	14	12	19	9.36503	21.635	31	2	19	7.19341	13.8066	21	7	24	8.37132	22.6287	31	17	23	15.7871	24.2129	40	244	7	0
GO:0015991	ATP hydrolysis coupled proton transport	7	23	9.76033	20.2397	30	2	17	5.81892	13.1811	19	18	25	17.5239	25.4761	43	5	1	2.88926	3.11074	6	8	20	9.19861	18.8014	28	3	19	6.64615	15.3538	22	6	20	8.90613	17.0939	26	2	20	5.94094	16.0591	22	17	26	16.9711	26.0289	43	239	7	0
GO:0055075	potassium ion homeostasis	4	14	5.8562	12.1438	18	12	17	8.88151	20.1185	29	26	27	21.5993	31.4007	53	5	8	6.26007	6.73993	13	15	21	11.8268	24.1732	36	10	10	6.04196	13.958	20	13	11	8.22104	15.779	24	6	15	5.67089	15.3291	21	10	13	9.07759	13.9224	23	237	7	0
GO:0006730	one-carbon metabolic process	5	21	8.45895	17.541	26	4	19	7.04395	15.956	23	19	32	20.7842	30.2158	51	1	9	4.81544	5.18456	10	5	20	8.21304	16.787	25	2	17	5.73986	13.2601	19	10	18	9.59122	18.4088	28	4	18	5.94094	16.0591	22	8	23	12.235	18.765	31	235	7	0
GO:0005388	calcium-transporting ATPase activity	2	15	5.53085	11.4691	17	7	15	6.73769	15.2623	22	20	26	18.7465	27.2535	46	11	9	9.63088	10.3691	20	10	15	8.21304	16.787	25	2	16	5.43776	12.5622	18	3	17	6.85087	13.1491	20	2	19	5.67089	15.3291	21	23	20	16.9711	26.0289	43	232	7	0
GO:0010329	auxin efflux transmembrane transporter activity	2	15	5.53085	11.4691	17	7	15	6.73769	15.2623	22	7	26	13.4486	19.5514	33	7	13	9.63088	10.3691	20	4	14	5.91339	12.0866	18	10	20	9.06294	20.9371	30	8	20	9.59122	18.4088	28	4	20	6.48102	17.519	24	19	21	15.7871	24.2129	40	232	7	0
GO:0000226	microtubule cytoskeleton organization	4	22	8.45895	17.541	26	1	17	5.51266	12.4873	18	17	22	15.8938	23.1062	39	8	6	6.74161	7.25839	14	6	16	7.22748	14.7725	22	3	20	6.94825	16.0517	23	8	20	9.59122	18.4088	28	5	18	6.21098	16.789	23	17	21	14.9978	23.0022	38	231	7	0
GO:0016226	iron-sulfur cluster assembly	13	19	10.411	21.589	32	4	19	7.04395	15.956	23	18	25	17.5239	25.4761	43	3	11	6.74161	7.25839	14	4	21	8.21304	16.787	25	3	21	7.25035	16.7497	24	3	20	7.8785	15.1215	23		19	5.13081	13.8692	19	6	21	10.6563	16.3437	27	230	7	0
GO:0007030	Golgi organization	6	21	8.7843	18.2157	27	5	13	5.51266	12.4873	18	15	28	17.5239	25.4761	43	4	2	2.88926	3.11074	6	4	19	7.556	15.444	23	4	20	7.25035	16.7497	24	2	19	7.19341	13.8066	21		22	5.94094	16.0591	22	14	28	16.5765	25.4235	42	226	7	0
GO:0010105	negative regulation of ethylene-activated signaling pathway	3	20	7.48292	15.5171	23	1	17	5.51266	12.4873	18	11	31	17.1164	24.8836	42	21	10	14.9279	16.0721	31	2	19	6.89896	14.101	21	4	15	5.73986	13.2601	19	4	17	7.19341	13.8066	21	2	18	5.40085	14.5991	20	13	18	12.235	18.765	31	226	7	0
GO:0048278	vesicle docking	6	22	9.10964	18.8904	28	4	20	7.35021	16.6498	24	14	29	17.5239	25.4761	43	6	13	9.14933	9.85067	19	3	18	6.89896	14.101	21	2	20	6.64615	15.3538	22	1	17	6.16578	11.8342	18		21	5.67089	15.3291	21	6	22	11.051	16.949	28	224	7	0
GO:0004843	thiol-dependent ubiquitin-specific protease activity	8	14	7.15758	14.8424	22	4	15	5.81892	13.1811	19	14	23	15.0787	21.9213	37			0	0		10	14	7.88452	16.1155	24	8	16	7.25035	16.7497	24	11	19	10.2763	19.7237	30	13	20	8.91141	24.0886	33	12	23	13.8137	21.1863	35	224	7	0
GO:0051260	protein homooligomerization	6	25	10.0857	20.9143	31	5	18	7.04395	15.956	23	16	26	17.1164	24.8836	42	4	7	5.29698	5.70302	11	6	16	7.22748	14.7725	22	7	21	8.45874	19.5413	28	3	15	6.16578	11.8342	18	4	19	6.21098	16.789	23	3	18	8.28823	12.7118	21	219	7	0
GO:0005905	clathrin-coated pit	5	23	9.10964	18.8904	28	4	21	7.65647	17.3435	25	11	25	14.6712	21.3288	36	4	10	6.74161	7.25839	14	5	15	6.57044	13.4296	20		17	5.13566	11.8643	17	4	19	7.8785	15.1215	23		21	5.67089	15.3291	21	7	28	13.8137	21.1863	35	219	7	0
GO:0050821	protein stabilization	9	17	8.45895	17.541	26	1	13	4.28762	9.71238	14	21	19	16.3013	23.6987	40		6	2.88926	3.11074	6	3	20	7.556	15.444	23	7	20	8.15664	18.8434	27	7	21	9.59122	18.4088	28	4	17	5.67089	15.3291	21	13	21	13.419	20.581	34	219	7	0
GO:0006520	cellular amino acid metabolic process	6	16	7.15758	14.8424	22	5	13	5.51266	12.4873	18	15	13	11.4109	16.5891	28	10	7	8.18625	8.81375	17	15	13	9.19861	18.8014	28	14	13	8.15664	18.8434	27	7	16	7.8785	15.1215	23	13	16	7.83123	21.1688	29	12	15	10.6563	16.3437	27	219	7	0
GO:0006352	DNA-templated transcription, initiation	9	12	6.83223	14.1678	21	2	17	5.81892	13.1811	19	15	24	15.8938	23.1062	39	2	7	4.33389	4.66611	9	7	13	6.57044	13.4296	20	10	16	7.85454	18.1455	26	8	14	7.53596	14.464	22	5	17	5.94094	16.0591	22	21	19	15.7871	24.2129	40	218	7	0
GO:0009561	megagametogenesis	10	11	6.83223	14.1678	21	8	12	6.12518	13.8748	20	25	25	20.3767	29.6233	50	4	5	4.33389	4.66611	9	3	18	6.89896	14.101	21	6	14	6.04196	13.958	20	7	12	6.50833	12.4917	19	9	11	5.40085	14.5991	20	20	16	14.2084	21.7916	36	216	7	0
GO:0005686	U2 snRNP	17	17	11.0617	22.9383	34	10	10	6.12518	13.8748	20	8	28	14.6712	21.3288	36	8	2	4.81544	5.18456	10	7	10	5.58487	11.4151	17	6	15	6.34406	14.6559	21	7	17	8.22104	15.779	24	6	17	6.21098	16.789	23	6	24	11.8403	18.1597	30	215	7	0
GO:0000027	ribosomal large subunit assembly	13	20	10.7364	22.2636	33	7	12	5.81892	13.1811	19	17	14	12.6335	18.3665	31	3	1	1.92618	2.07382	4	9	14	7.556	15.444	23	8	16	7.25035	16.7497	24	8	18	8.90613	17.0939	26	9	19	7.56119	20.4388	28	11	16	10.6563	16.3437	27	215	7	0
GO:0005811	lipid particle	9	15	7.80826	16.1917	24	9	15	7.35021	16.6498	24	12	20	13.0411	18.9589	32	1	3	1.92618	2.07382	4	5	14	6.24191	12.7581	19	9	16	7.55245	17.4476	25	9	17	8.90613	17.0939	26	8	23	8.37132	22.6287	31	9	19	11.051	16.949	28	213	7	0
GO:0006306	DNA methylation	13	13	8.45895	17.541	26	6	13	5.81892	13.1811	19	14	26	16.3013	23.6987	40	8	8	7.7047	8.2953	16	5	15	6.57044	13.4296	20	9	13	6.64615	15.3538	22	6	19	8.56359	16.4364	25	5	16	5.67089	15.3291	21	12	12	9.47227	14.5277	24	213	7	0
GO:0044030	regulation of DNA methylation	4	16	6.50689	13.4931	20	6	13	5.81892	13.1811	19	11	20	12.6335	18.3665	31	5	8	6.26007	6.73993	13	9	13	7.22748	14.7725	22	4	19	6.94825	16.0517	23	7	17	8.22104	15.779	24	7	22	7.83123	21.1688	29	16	15	12.235	18.765	31	212	7	0
GO:0009749	response to glucose	10	25	11.3871	23.6129	35	3	17	6.12518	13.8748	20	19	23	17.1164	24.8836	42	3	5	3.85235	4.14765	8	6	14	6.57044	13.4296	20	7	14	6.34406	14.6559	21	6	12	6.16578	11.8342	18	4	17	5.67089	15.3291	21	9	17	10.2616	15.7384	26	211	7	0
GO:0005938	cell cortex	7	17	7.80826	16.1917	24	6	17	7.04395	15.956	23	11	23	13.8561	20.1439	34	7	2	4.33389	4.66611	9	1	13	4.59931	9.40069	14	5	15	6.04196	13.958	20	6	16	7.53596	14.464	22	9	18	7.29115	19.7089	27	16	20	14.2084	21.7916	36	209	7	0
GO:0010183	pollen tube guidance	12	19	10.0857	20.9143	31	7	15	6.73769	15.2623	22	22	22	17.9315	26.0685	44	3	2	2.40772	2.59228	5	12	10	7.22748	14.7725	22	4	13	5.13566	11.8643	17	11	11	7.53596	14.464	22	8	14	5.94094	16.0591	22	4	17	8.28823	12.7118	21	206	7	0
GO:0030515	snoRNA binding	8	13	6.83223	14.1678	21	9	13	6.73769	15.2623	22	6	22	11.4109	16.5891	28	3	4	3.37081	3.62919	7		17	5.58487	11.4151	17	7	15	6.64615	15.3538	22	10	15	8.56359	16.4364	25	3	22	6.75106	18.2489	25	19	19	14.9978	23.0022	38	205	7	0
GO:0015095	magnesium ion transmembrane transporter activity	6	16	7.15758	14.8424	22	3	14	5.2064	11.7936	17	11	23	13.8561	20.1439	34	2	5	3.37081	3.62919	7	4	17	6.89896	14.101	21	4	17	6.34406	14.6559	21		20	6.85087	13.1491	20	4	21	6.75106	18.2489	25	15	22	14.6031	22.3969	37	204	7	0
GO:0006817	phosphate ion transport	12	14	8.45895	17.541	26	6	13	5.81892	13.1811	19	15	22	15.0787	21.9213	37	9	11	9.63088	10.3691	20	8	10	5.91339	12.0866	18	10	10	6.04196	13.958	20	9	14	7.8785	15.1215	23	5	15	5.40085	14.5991	20	6	14	7.89356	12.1064	20	203	7	0
GO:0005689	U12-type spliceosomal complex	8	13	6.83223	14.1678	21	7	13	6.12518	13.8748	20	10	23	13.4486	19.5514	33	7	2	4.33389	4.66611	9	7	11	5.91339	12.0866	18	6	15	6.34406	14.6559	21	5	20	8.56359	16.4364	25	2	19	5.67089	15.3291	21	6	22	11.051	16.949	28	196	7	0
GO:2000024	regulation of leaf development	6	9	4.88017	10.1198	15	7	17	7.35021	16.6498	24	11	27	15.4863	22.5137	38	2	4	2.88926	3.11074	6	7	14	6.89896	14.101	21	5	15	6.04196	13.958	20	7	14	7.19341	13.8066	21	5	15	5.40085	14.5991	20	11	10	8.28823	12.7118	21	186	7	0
GO:0005813	centrosome	8	13	6.83223	14.1678	21	5	13	5.51266	12.4873	18	10	17	11.0034	15.9966	27	1	1	0.963088	1.03691	2	3	17	6.57044	13.4296	20	7	17	7.25035	16.7497	24	7	20	9.24867	17.7513	27	1	20	5.67089	15.3291	21	3	18	8.28823	12.7118	21	181	7	0
GO:0010143	cutin biosynthetic process	6	19	8.13361	16.8664	25	5	17	6.73769	15.2623	22	12	26	15.4863	22.5137	38	4	11	7.22316	7.77684	15	2	17	6.24191	12.7581	19	6	25	9.36503	21.635	31	6	27	11.3039	21.6961	33	2	25	7.29115	19.7089	27	1	29	11.8403	18.1597	30	240	7	0
GO:0042335	cuticle development	3	19	7.15758	14.8424	22	1	15	4.90014	11.0999	16	26	31	23.2294	33.7706	57	6	4	4.81544	5.18456	10	4	18	7.22748	14.7725	22	2	20	6.64615	15.3538	22	10	20	10.2763	19.7237	30	4	23	7.29115	19.7089	27	3	21	9.47227	14.5277	24	230	7	0
GO:0004872	receptor activity	10	22	10.411	21.589	32	3	13	4.90014	11.0999	16	5	29	13.8561	20.1439	34	18	16	16.3725	17.6275	34	9	12	6.89896	14.101	21	1	20	6.34406	14.6559	21	10	15	8.56359	16.4364	25	1	16	4.59072	12.4093	17	6	22	11.051	16.949	28	228	7	0
GO:0008134	transcription factor binding	8	22	9.76033	20.2397	30	5	18	7.04395	15.956	23	7	31	15.4863	22.5137	38	4	5	4.33389	4.66611	9	1	15	5.25635	10.7437	16	3	21	7.25035	16.7497	24	7	20	9.24867	17.7513	27	5	18	6.21098	16.789	23	10	21	12.235	18.765	31	221	7	0
GO:0005085	guanyl-nucleotide exchange factor activity	7	23	9.76033	20.2397	30	2	16	5.51266	12.4873	18	14	29	17.5239	25.4761	43	1		0.481544	0.518456	1	9	17	8.54157	17.4584	26	3	23	7.85454	18.1455	26		26	8.90613	17.0939	26	1	24	6.75106	18.2489	25	7	18	9.86694	15.1331	25	220	7	0
GO:0005992	trehalose biosynthetic process	4	19	7.48292	15.5171	23		17	5.2064	11.7936	17	10	29	15.8938	23.1062	39	1	12	6.26007	6.73993	13	8	15	7.556	15.444	23	3	19	6.64615	15.3538	22	9	23	10.9614	21.0386	32	4	23	7.29115	19.7089	27	6	34	15.7871	24.2129	40	236	7	0
GO:0010027	thylakoid membrane organization	6	24	9.76033	20.2397	30	4	17	6.43144	14.5686	21	19	31	20.3767	29.6233	50	2	6	3.85235	4.14765	8	8	16	7.88452	16.1155	24	4	21	7.55245	17.4476	25	1	18	6.50833	12.4917	19	2	20	5.94094	16.0591	22	3	25	11.051	16.949	28	227	7	0
GO:0019706	protein-cysteine S-palmitoyltransferase activity	6	18	7.80826	16.1917	24	1	18	5.81892	13.1811	19	17	37	22.0068	31.9932	54	1	6	3.37081	3.62919	7	2	21	7.556	15.444	23	2	27	8.76084	20.2392	29	4	28	10.9614	21.0386	32		28	7.56119	20.4388	28	9	37	18.1552	27.8448	46	262	7	0
GO:0001085	RNA polymerase II transcription factor binding	2	28	9.76033	20.2397	30	4	17	6.43144	14.5686	21	13	32	18.339	26.661	45	1	3	1.92618	2.07382	4	2	17	6.24191	12.7581	19	3	24	8.15664	18.8434	27	2	23	8.56359	16.4364	25	5	26	8.37132	22.6287	31	6	29	13.8137	21.1863	35	237	7	0
GO:0009820	alkaloid metabolic process	4	4	2.60275	5.39725	8	14	3	5.2064	11.7936	17	28	9	15.0787	21.9213	37	31	6	17.8171	19.1829	37	22	7	9.52713	19.4729	29	10	4	4.22937	9.77063	14	20	4	8.22104	15.779	24	27	10	9.99158	27.0084	37	13	9	8.68291	13.3171	22	225	6	7
GO:0004867	serine-type endopeptidase inhibitor activity	17	5	7.15758	14.8424	22	9	9	5.51266	12.4873	18	20	9	11.8185	17.1815	29	11	2	6.26007	6.73993	13	4	5	2.9567	6.0433	9	43	13	16.9175	39.0825	56	40	19	20.2101	38.7899	59	45	14	15.9325	43.0675	59	21	14	13.8137	21.1863	35	300	6	6
GO:0008171	O-methyltransferase activity	7	8	4.88017	10.1198	15	7	5	3.67511	8.32489	12	21	10	12.6335	18.3665	31	9	3	5.77853	6.22147	12	30	9	12.8123	26.1877	39	17	9	7.85454	18.1455	26	36	8	15.0719	28.9281	44	42	12	14.5823	39.4177	54	27	10	14.6031	22.3969	37	270	6	6
GO:2000012	regulation of auxin polar transport	6	8	4.55482	9.44518	14	10	9	5.81892	13.1811	19	15	17	13.0411	18.9589	32	20	7	13.0017	13.9983	27	9	5	4.59931	9.40069	14	24	15	11.7818	27.2182	39	23	15	13.0167	24.9833	38	26	17	11.6118	31.3882	43	25	16	16.1818	24.8182	41	267	6	5
GO:0004970	ionotropic glutamate receptor activity	11	9	6.50689	13.4931	20	34	9	13.1691	29.8309	43	50	17	27.3048	39.6952	67	2	2	1.92618	2.07382	4	25	7	10.5127	21.4873	32	9	9	5.43776	12.5622	18	16	8	8.22104	15.779	24	15	7	5.94094	16.0591	22	9	9	7.1042	10.8958	18	248	6	5
GO:0008137	NADH dehydrogenase (ubiquinone) activity	2	11	4.22948	8.77052	13	2	7	2.75633	6.24367	9	19	18	15.0787	21.9213	37	57	17	35.6342	38.3658	74	7	6	4.27078	8.72922	13	23	21	13.2923	30.7077	44	21	17	13.0167	24.9833	38	15	9	6.48102	17.519	24	11	13	9.47227	14.5277	24	276	6	4
GO:0047372	acylglycerol lipase activity	6	10	5.20551	10.7945	16	19	13	9.80028	22.1997	32	29	18	19.1541	27.8459	47	14	2	7.7047	8.2953	16	20	11	10.1842	20.8158	31	1	15	4.83357	11.1664	16	5	17	7.53596	14.464	22	8	18	7.02111	18.9789	26	15	14	11.4457	17.5543	29	235	6	4
GO:0016114	terpenoid biosynthetic process	26	6	10.411	21.589	32	6	6	3.67511	8.32489	12	19	13	13.0411	18.9589	32	6	2	3.85235	4.14765	8	15	7	7.22748	14.7725	22	7	10	5.13566	11.8643	17	13	9	7.53596	14.464	22	21	11	8.64136	23.3586	32	24	9	13.0244	19.9756	33	210	6	4
GO:0071472	cellular response to salt stress	8	20	9.10964	18.8904	28	2	17	5.81892	13.1811	19	10	30	16.3013	23.6987	40	4	12	7.7047	8.2953	16	2	13	4.92783	10.0722	15	84	31	34.7413	80.2587	115	66	26	31.514	60.486	92	62	31	25.114	67.886	93	18	25	16.9711	26.0289	43	461	6	3
GO:0000723	telomere maintenance	16	5	6.83223	14.1678	21	5	15	6.12518	13.8748	20	15	16	12.6335	18.3665	31	13	4	8.18625	8.81375	17	2	15	5.58487	11.4151	17	2	16	5.43776	12.5622	18	33	22	18.8399	36.1601	55	7	16	6.21098	16.789	23	179	22	79.3302	121.67	201	403	6	3
GO:0019432	triglyceride biosynthetic process	19	8	8.7843	18.2157	27	9	14	7.04395	15.956	23	34	21	22.4143	32.5857	55		8	3.85235	4.14765	8	17	13	9.85565	20.1443	30	5	15	6.04196	13.958	20	4	17	7.19341	13.8066	21	3	14	4.59072	12.4093	17	5	13	7.1042	10.8958	18	219	6	3
GO:0004620	phospholipase activity	4	11	4.88017	10.1198	15	15	9	7.35021	16.6498	24	30	13	17.5239	25.4761	43	6	2	3.85235	4.14765	8	22	7	9.52713	19.4729	29	1	10	3.32308	7.67692	11	10	14	8.22104	15.779	24	10	15	6.75106	18.2489	25	18	14	12.6297	19.3703	32	211	6	3
GO:0009833	plant-type primary cell wall biogenesis	10	11	6.83223	14.1678	21	11	13	7.35021	16.6498	24	29	26	22.4143	32.5857	55	6	6	5.77853	6.22147	12	33	17	16.4261	33.5739	50	2	13	4.53147	10.4685	15	5	14	6.50833	12.4917	19	3	17	5.40085	14.5991	20	38	20	22.8913	35.1087	58	274	6	2
GO:0000987	core promoter proximal region sequence-specific DNA binding	48	12	19.5207	40.4793	60	11	12	7.04395	15.956	23	7	16	9.37327	13.6267	23	11	4	7.22316	7.77684	15		6	1.97113	4.02887	6	13	12	7.55245	17.4476	25	13	11	8.22104	15.779	24	11	10	5.67089	15.3291	21	6	13	7.49888	11.5011	19	216	6	2
GO:0030014	CCR4-NOT complex	11	7	5.8562	12.1438	18	8	14	6.73769	15.2623	22	12	21	13.4486	19.5514	33	3	5	3.85235	4.14765	8	3	8	3.61374	7.38626	11	7	16	6.94825	16.0517	23	15	13	9.59122	18.4088	28	8	18	7.02111	18.9789	26	27	15	16.5765	25.4235	42	211	6	2
GO:0048226	Casparian strip	2	14	5.20551	10.7945	16	14	10	7.35021	16.6498	24	25	16	16.7089	24.2911	41	4	2	2.88926	3.11074	6	13	14	8.87009	18.1299	27	9	12	6.34406	14.6559	21	14	11	8.56359	16.4364	25	6	14	5.40085	14.5991	20	6	10	6.31484	9.68516	16	196	6	2
GO:2000377	regulation of reactive oxygen species metabolic process	4	14	5.8562	12.1438	18	3	14	5.2064	11.7936	17	19	33	21.1917	30.8083	52	7	15	10.594	11.406	22	4	14	5.91339	12.0866	18	2	21	6.94825	16.0517	23	5	28	11.3039	21.6961	33	2	25	7.29115	19.7089	27	29	21	19.7339	30.2661	50	260	6	1
GO:0046540	U4/U6 x U5 tri-snRNP complex	10	15	8.13361	16.8664	25	14	9	7.04395	15.956	23	8	18	10.5959	15.4041	26	5	2	3.37081	3.62919	7	5	12	5.58487	11.4151	17	12	14	7.85454	18.1455	26	6	13	6.50833	12.4917	19	10	15	6.75106	18.2489	25	11	18	11.4457	17.5543	29	197	6	1
GO:0005665	DNA-directed RNA polymerase II, core complex	11	9	6.50689	13.4931	20	12	7	5.81892	13.1811	19	16	11	11.0034	15.9966	27	4	2	2.88926	3.11074	6	8	10	5.91339	12.0866	18	11	12	6.94825	16.0517	23	7	15	7.53596	14.464	22	8	19	7.29115	19.7089	27	17	16	13.0244	19.9756	33	195	6	1
GO:0000387	spliceosomal snRNP assembly	10	15	8.13361	16.8664	25	11	7	5.51266	12.4873	18	9	19	11.4109	16.5891	28	4	2	2.88926	3.11074	6	7	9	5.25635	10.7437	16	5	16	6.34406	14.6559	21	5	16	7.19341	13.8066	21	5	15	5.40085	14.5991	20	6	19	9.86694	15.1331	25	180	6	1
GO:0015250	water channel activity	10	24	11.0617	22.9383	34		19	5.81892	13.1811	19	24	40	26.0821	37.9179	64	6	12	8.66779	9.33221	18	6	18	7.88452	16.1155	24	6	17	6.94825	16.0517	23	11	26	12.6741	24.3259	37	6	17	6.21098	16.789	23	6	13	7.49888	11.5011	19	261	6	0
GO:0010229	inflorescence development	10	12	7.15758	14.8424	22	6	13	5.81892	13.1811	19	17	22	15.8938	23.1062	39	6	9	7.22316	7.77684	15	7	11	5.91339	12.0866	18	3	20	6.94825	16.0517	23	7	24	10.6188	20.3812	31	3	22	6.75106	18.2489	25	11	30	16.1818	24.8182	41	233	6	0
GO:0015079	potassium ion transmembrane transporter activity	3	14	5.53085	11.4691	17	5	13	5.51266	12.4873	18	19	15	13.8561	20.1439	34	5	2	3.37081	3.62919	7	9	12	6.89896	14.101	21	4	24	8.45874	19.5413	28	5	23	9.59122	18.4088	28	6	24	8.10128	21.8987	30	23	24	18.5499	28.4501	47	230	6	0
GO:0000184	nuclear-transcribed mRNA catabolic process, nonsense-mediated decay	3	15	5.8562	12.1438	18	2	19	6.43144	14.5686	21	13	30	17.5239	25.4761	43	1	5	2.88926	3.11074	6	7	20	8.87009	18.1299	27	5	14	5.73986	13.2601	19	5	19	8.22104	15.779	24	7	19	7.02111	18.9789	26	24	20	17.3658	26.6342	44	228	6	0
GO:0006865	amino acid transport	4	20	7.80826	16.1917	24	5	16	6.43144	14.5686	21	18	25	17.5239	25.4761	43	4	7	5.29698	5.70302	11	13	11	7.88452	16.1155	24	6	12	5.43776	12.5622	18	9	15	8.22104	15.779	24	5	14	5.13081	13.8692	19	14	22	14.2084	21.7916	36	220	6	0
GO:0005315	inorganic phosphate transmembrane transporter activity	9	10	6.18154	12.8185	19	4	16	6.12518	13.8748	20	21	23	17.9315	26.0685	44	7	10	8.18625	8.81375	17	5	13	5.91339	12.0866	18	8	15	6.94825	16.0517	23	9	16	8.56359	16.4364	25	5	16	5.67089	15.3291	21	10	19	11.4457	17.5543	29	216	6	0
GO:0007015	actin filament organization	3	12	4.88017	10.1198	15	2	12	4.28762	9.71238	14	19	23	17.1164	24.8836	42	3	2	2.40772	2.59228	5	7	13	6.57044	13.4296	20	5	21	7.85454	18.1455	26	4	18	7.53596	14.464	22	5	19	6.48102	17.519	24	16	26	16.5765	25.4235	42	210	6	0
GO:0000922	spindle pole	10	19	9.43499	19.565	29	3	15	5.51266	12.4873	18	15	20	14.2637	20.7363	35	3	1	1.92618	2.07382	4	4	14	5.91339	12.0866	18	3	17	6.04196	13.958	20	5	17	7.53596	14.464	22	3	20	6.21098	16.789	23	23	18	16.1818	24.8182	41	210	6	0
GO:0031901	early endosome membrane	7	16	7.48292	15.5171	23	3	14	5.2064	11.7936	17	16	30	18.7465	27.2535	46	1	9	4.81544	5.18456	10	1	16	5.58487	11.4151	17		21	6.34406	14.6559	21		22	7.53596	14.464	22	2	20	5.94094	16.0591	22	10	21	12.235	18.765	31	209	6	0
GO:0016324	apical plasma membrane	4	16	6.50689	13.4931	20	6	15	6.43144	14.5686	21	7	27	13.8561	20.1439	34	9	14	11.0755	11.9245	23	4	12	5.25635	10.7437	16	7	13	6.04196	13.958	20	7	11	6.16578	11.8342	18	6	13	5.13081	13.8692	19	11	26	14.6031	22.3969	37	208	6	0
GO:0006071	glycerol metabolic process	7	14	6.83223	14.1678	21	1	13	4.28762	9.71238	14	19	20	15.8938	23.1062	39	3	6	4.33389	4.66611	9	1	13	4.59931	9.40069	14	3	20	6.94825	16.0517	23	5	21	8.90613	17.0939	26	2	22	6.48102	17.519	24	12	22	13.419	20.581	34	204	6	0
GO:0005543	phospholipid binding	6	21	8.7843	18.2157	27	4	14	5.51266	12.4873	18	16	26	17.1164	24.8836	42	2	6	3.85235	4.14765	8	1	13	4.59931	9.40069	14	8	13	6.34406	14.6559	21	4	16	6.85087	13.1491	20		20	5.40085	14.5991	20	12	21	13.0244	19.9756	33	203	6	0
GO:0009863	salicylic acid mediated signaling pathway	4	18	7.15758	14.8424	22	3	12	4.59388	10.4061	15	7	24	12.6335	18.3665	31	8	16	11.5571	12.4429	24	3	14	5.58487	11.4151	17	4	13	5.13566	11.8643	17	6	17	7.8785	15.1215	23	10	13	6.21098	16.789	23	12	16	11.051	16.949	28	200	6	0
GO:0090630	activation of GTPase activity	2	22	7.80826	16.1917	24	3	16	5.81892	13.1811	19	21	27	19.5616	28.4384	48			0	0		1	13	4.59931	9.40069	14	5	17	6.64615	15.3538	22	2	18	6.85087	13.1491	20	1	20	5.67089	15.3291	21	9	19	11.051	16.949	28	196	6	0
GO:0000175	3'-5'-exoribonuclease activity	9	11	6.50689	13.4931	20	7	15	6.73769	15.2623	22	7	20	11.0034	15.9966	27	5	6	5.29698	5.70302	11	3	8	3.61374	7.38626	11	6	11	5.13566	11.8643	17	13	12	8.56359	16.4364	25	8	14	5.94094	16.0591	22	23	17	15.7871	24.2129	40	195	6	0
GO:0009654	photosystem II oxygen evolving complex	5	16	6.83223	14.1678	21	1	13	4.28762	9.71238	14	14	21	14.2637	20.7363	35	4	8	5.77853	6.22147	12	4	13	5.58487	11.4151	17	2	18	6.04196	13.958	20	5	19	8.22104	15.779	24		20	5.40085	14.5991	20	5	24	11.4457	17.5543	29	192	6	0
GO:0005815	microtubule organizing center	4	17	6.83223	14.1678	21	1	17	5.51266	12.4873	18	14	24	15.4863	22.5137	38		1	0.481544	0.518456	1	5	17	7.22748	14.7725	22	3	21	7.25035	16.7497	24	3	15	6.16578	11.8342	18	2	18	5.40085	14.5991	20	17	13	11.8403	18.1597	30	192	6	0
GO:0005249	voltage-gated potassium channel activity	5	18	7.48292	15.5171	23	2	12	4.28762	9.71238	14	7	19	10.5959	15.4041	26	2	7	4.33389	4.66611	9	4	12	5.25635	10.7437	16	4	20	7.25035	16.7497	24	5	21	8.90613	17.0939	26	4	20	6.48102	17.519	24	5	23	11.051	16.949	28	190	6	0
GO:0042761	very long-chain fatty acid biosynthetic process	4	18	7.15758	14.8424	22	6	13	5.81892	13.1811	19	8	17	10.1883	14.8117	25	6	5	5.29698	5.70302	11	4	13	5.58487	11.4151	17	6	16	6.64615	15.3538	22	10	16	8.90613	17.0939	26	6	17	6.21098	16.789	23	4	20	9.47227	14.5277	24	189	6	0
GO:0006270	DNA replication initiation	5	16	6.83223	14.1678	21	1	17	5.51266	12.4873	18	6	21	11.0034	15.9966	27	2	3	2.40772	2.59228	5	4	15	6.24191	12.7581	19	6	14	6.04196	13.958	20	2	19	7.19341	13.8066	21	3	18	5.67089	15.3291	21	12	24	14.2084	21.7916	36	188	6	0
GO:0030054	cell junction	6	19	8.13361	16.8664	25	5	10	4.59388	10.4061	15	17	21	15.4863	22.5137	38		3	1.44463	1.55537	3	3	18	6.89896	14.101	21	4	16	6.04196	13.958	20	2	15	5.82324	11.1768	17	4	20	6.48102	17.519	24	12	13	9.86694	15.1331	25	188	6	0
GO:0009982	pseudouridine synthase activity	6	14	6.50689	13.4931	20	3	15	5.51266	12.4873	18	15	18	13.4486	19.5514	33	2	4	2.88926	3.11074	6	4	14	5.91339	12.0866	18	3	17	6.04196	13.958	20	4	19	7.8785	15.1215	23	3	19	5.94094	16.0591	22	4	19	9.07759	13.9224	23	183	6	0
GO:0051119	sugar transmembrane transporter activity	5	16	6.83223	14.1678	21	6	11	5.2064	11.7936	17	17	18	14.2637	20.7363	35	1		0.481544	0.518456	1	4	13	5.58487	11.4151	17	7	13	6.04196	13.958	20	8	16	8.22104	15.779	24	8	15	6.21098	16.789	23	7	18	9.86694	15.1331	25	183	6	0
GO:0004535	poly(A)-specific ribonuclease activity	9	11	6.50689	13.4931	20	4	17	6.43144	14.5686	21	9	17	10.5959	15.4041	26	6	6	5.77853	6.22147	12	1	11	3.94226	8.05774	12	4	12	4.83357	11.1664	16	11	13	8.22104	15.779	24	8	14	5.94094	16.0591	22	13	15	11.051	16.949	28	181	6	0
GO:0016024	CDP-diacylglycerol biosynthetic process	4	16	6.50689	13.4931	20	6	12	5.51266	12.4873	18	5	19	9.78081	14.2192	24		5	2.40772	2.59228	5	1	14	4.92783	10.0722	15	8	13	6.34406	14.6559	21	8	18	8.90613	17.0939	26	3	17	5.40085	14.5991	20	9	19	11.051	16.949	28	177	6	0
GO:0010073	meristem maintenance	6	10	5.20551	10.7945	16	7	16	7.04395	15.956	23	7	20	11.0034	15.9966	27	3	4	3.37081	3.62919	7	7	15	7.22748	14.7725	22	6	15	6.34406	14.6559	21	6	14	6.85087	13.1491	20	2	14	4.32068	11.6793	16	10	15	9.86694	15.1331	25	177	6	0
GO:0015020	glucuronosyltransferase activity	4	19	7.48292	15.5171	23	6	13	5.81892	13.1811	19	4	18	8.96574	13.0343	22	6	13	9.14933	9.85067	19	1	16	5.58487	11.4151	17	3	19	6.64615	15.3538	22	8	20	9.59122	18.4088	28	1	22	6.21098	16.789	23	4	23	10.6563	16.3437	27	200	6	0
GO:0030150	protein import into mitochondrial matrix	7	14	6.83223	14.1678	21	5	11	4.90014	11.0999	16	6	27	13.4486	19.5514	33	3	5	3.85235	4.14765	8	3	11	4.59931	9.40069	14	6	17	6.94825	16.0517	23	6	18	8.22104	15.779	24	5	23	7.56119	20.4388	28	4	21	9.86694	15.1331	25	192	6	0
GO:0010431	seed maturation	2	28	9.76033	20.2397	30	5	21	7.96273	18.0373	26	11	30	16.7089	24.2911	41	2	15	8.18625	8.81375	17	8	15	7.556	15.444	23	3	15	5.43776	12.5622	18	10	12	7.53596	14.464	22	5	14	5.13081	13.8692	19	6	19	9.86694	15.1331	25	221	6	0
GO:0010333	terpene synthase activity	27	4	10.0857	20.9143	31	13	4	5.2064	11.7936	17	17	7	9.78081	14.2192	24	4	1	2.40772	2.59228	5	6	2	2.62817	5.37183	8	12	6	5.43776	12.5622	18	46	7	18.1548	34.8452	53	26	8	9.18145	24.8186	34	29	9	14.9978	23.0022	38	228	5	7
GO:1902290	positive regulation of defense response to oomycetes	13	7	6.50689	13.4931	20	20	7	8.26899	18.731	27	24	13	15.0787	21.9213	37	4	4	3.85235	4.14765	8	27	8	11.4983	23.5017	35	9	6	4.53147	10.4685	15	11	8	6.50833	12.4917	19	10	7	4.59072	12.4093	17	20	7	10.6563	16.3437	27	205	5	6
GO:0008066	glutamate receptor activity	11	9	6.50689	13.4931	20	34	9	13.1691	29.8309	43	50	17	27.3048	39.6952	67	2	2	1.92618	2.07382	4	25	7	10.5127	21.4873	32	9	7	4.83357	11.1664	16	16	7	7.8785	15.1215	23	14	5	5.13081	13.8692	19	7	6	5.13081	7.86919	13	237	5	5
GO:0010942	positive regulation of cell death	7	4	3.57879	7.42121	11	16	6	6.73769	15.2623	22	17	16	13.4486	19.5514	33	5	7	5.77853	6.22147	12	13	3	5.25635	10.7437	16	23	10	9.96923	23.0308	33	23	11	11.6465	22.3535	34	10	8	4.86077	13.1392	18	13	7	7.89356	12.1064	20	199	5	5
GO:0004180	carboxypeptidase activity	14	6	6.50689	13.4931	20	13	6	5.81892	13.1811	19	33	11	17.9315	26.0685	44	1	2	1.44463	1.55537	3	17	9	8.54157	17.4584	26	9	8	5.13566	11.8643	17	14	10	8.22104	15.779	24	7	8	4.05064	10.9494	15	14	6	7.89356	12.1064	20	188	5	5
GO:0008353	RNA polymerase II carboxy-terminal domain kinase activity	4	11	4.88017	10.1198	15	2	11	3.98137	9.01863	13	17	22	15.8938	23.1062	39	5	3	3.85235	4.14765	8	4	9	4.27078	8.72922	13	19	17	10.8755	25.1245	36	22	18	13.7017	26.2983	40	18	20	10.2616	27.7384	38	49	22	28.0221	42.9779	71	273	5	4
GO:0005578	proteinaceous extracellular matrix	17	6	7.48292	15.5171	23	6	8	4.28762	9.71238	14	15	17	13.0411	18.9589	32	5	5	4.81544	5.18456	10	19	11	9.85565	20.1443	30	8	11	5.73986	13.2601	19	14	9	7.8785	15.1215	23	7	12	5.13081	13.8692	19	18	8	10.2616	15.7384	26	196	5	4
GO:0031640	killing of cells of other organism	277	5	91.7471	190.253	282	21	7	8.57525	19.4248	28	12	7	7.74314	11.2569	19	11	3	6.74161	7.25839	14	4	3	2.29965	4.70035	7	15	11	7.85454	18.1455	26	14	10	8.22104	15.779	24	12	16	7.56119	20.4388	28	3	14	6.70952	10.2905	17	445	5	3
GO:0007338	single fertilization	4	10	4.55482	9.44518	14	13	7	6.12518	13.8748	20	21	13	13.8561	20.1439	34	6	10	7.7047	8.2953	16	7	10	5.58487	11.4151	17	6	13	5.73986	13.2601	19	8	14	7.53596	14.464	22	11	10	5.67089	15.3291	21	21	8	11.4457	17.5543	29	192	5	3
GO:0010623	programmed cell death involved in cell development	4	7	3.57879	7.42121	11	16	5	6.43144	14.5686	21	17	7	9.78081	14.2192	24	5	7	5.77853	6.22147	12	5	4	2.9567	6.0433	9	10	9	5.73986	13.2601	19	14	12	8.90613	17.0939	26	14	11	6.75106	18.2489	25	14	10	9.47227	14.5277	24	171	5	3
GO:0010018	far-red light signaling pathway	1	12	4.22948	8.77052	13	12	10	6.73769	15.2623	22	12	10	8.96574	13.0343	22	19	4	11.0755	11.9245	23	5	5	3.28522	6.71478	10	18	9	8.15664	18.8434	27	8	8	5.4807	10.5193	16	13	8	5.67089	15.3291	21	3	4	2.76274	4.23726	7	161	5	3
GO:0042753	positive regulation of circadian rhythm	1	15	5.20551	10.7945	16	12	15	8.26899	18.731	27	10	20	12.226	17.774	30	23	10	15.8909	17.1091	33	5	12	5.58487	11.4151	17	20	7	8.15664	18.8434	27	8	8	5.4807	10.5193	16	13	8	5.67089	15.3291	21	5	8	5.13081	7.86919	13	200	5	2
GO:2000067	regulation of root morphogenesis	3	9	3.90413	8.09587	12	14	11	7.65647	17.3435	25	25	16	16.7089	24.2911	41	4	2	2.88926	3.11074	6	15	15	9.85565	20.1443	30	9	11	6.04196	13.958	20	14	10	8.22104	15.779	24	5	14	5.13081	13.8692	19	7	11	7.1042	10.8958	18	195	5	2
GO:0000122	negative regulation of transcription from RNA polymerase II promoter	21	15	11.7124	24.2876	36	1	18	5.81892	13.1811	19	13	33	18.7465	27.2535	46	4	5	4.33389	4.66611	9	2	17	6.24191	12.7581	19	7	12	5.73986	13.2601	19	4	21	8.56359	16.4364	25	6	20	7.02111	18.9789	26	18	25	16.9711	26.0289	43	242	5	1
GO:0009630	gravitropism	8	21	9.43499	19.565	29	8	11	5.81892	13.1811	19	12	23	14.2637	20.7363	35		12	5.77853	6.22147	12	5	12	5.58487	11.4151	17	8	11	5.73986	13.2601	19	11	16	9.24867	17.7513	27	10	12	5.94094	16.0591	22	22	12	13.419	20.581	34	214	5	1
GO:0008559	xenobiotic-transporting ATPase activity	8	8	5.20551	10.7945	16	8	10	5.51266	12.4873	18	21	15	14.6712	21.3288	36	11	10	10.1124	10.8876	21	24	10	11.1697	22.8303	34	12	11	6.94825	16.0517	23	8	11	6.50833	12.4917	19	7	13	5.40085	14.5991	20	8	11	7.49888	11.5011	19	206	5	1
GO:0030422	production of siRNA involved in RNA interference	10	7	5.53085	11.4691	17	10	14	7.35021	16.6498	24	9	19	11.4109	16.5891	28	23	8	14.9279	16.0721	31	4	14	5.91339	12.0866	18	11	10	6.34406	14.6559	21	6	13	6.50833	12.4917	19	2	15	4.59072	12.4093	17	15	10	9.86694	15.1331	25	200	5	1
GO:0032436	positive regulation of proteasomal ubiquitin-dependent protein catabolic process	23	10	10.7364	22.2636	33	8	11	5.81892	13.1811	19	6	13	7.74314	11.2569	19	4	1	2.40772	2.59228	5		11	3.61374	7.38626	11	8	14	6.64615	15.3538	22	13	13	8.90613	17.0939	26	11	14	6.75106	18.2489	25	10	13	9.07759	13.9224	23	183	5	1
GO:0010017	red or far-red light signaling pathway	5	18	7.48292	15.5171	23	7	12	5.81892	13.1811	19	11	17	11.4109	16.5891	28	14	7	10.1124	10.8876	21	4	13	5.58487	11.4151	17	11	11	6.64615	15.3538	22	7	9	5.4807	10.5193	16	11	10	5.67089	15.3291	21	3	7	3.94678	6.05322	10	177	5	1
GO:0016998	cell wall macromolecule catabolic process	9	8	5.53085	11.4691	17	8	6	4.28762	9.71238	14	13	11	9.78081	14.2192	24	16	6	10.594	11.406	22	11	5	5.25635	10.7437	16	4	12	4.83357	11.1664	16	9	15	8.22104	15.779	24	8	13	5.67089	15.3291	21	9	14	9.07759	13.9224	23	177	5	1
GO:0001104	RNA polymerase II transcription cofactor activity	13	8	6.83223	14.1678	21	13	11	7.35021	16.6498	24	8	13	8.55821	12.4418	21	3	2	2.40772	2.59228	5	4	9	4.27078	8.72922	13	2	11	3.92727	9.07273	13	8	12	6.85087	13.1491	20	3	14	4.59072	12.4093	17	12	14	10.2616	15.7384	26	160	5	1
GO:0009691	cytokinin biosynthetic process	4	15	6.18154	12.8185	19	1	12	3.98137	9.01863	13	5	23	11.4109	16.5891	28	41	3	21.1879	22.8121	44	3	14	5.58487	11.4151	17	5	14	5.73986	13.2601	19	4	17	7.19341	13.8066	21	2	20	5.94094	16.0591	22	3	21	9.47227	14.5277	24	207	5	1
GO:0007267	cell-cell signaling	27	18	14.6405	30.3595	45	1	13	4.28762	9.71238	14	12	22	13.8561	20.1439	34	4	5	4.33389	4.66611	9	2	11	4.27078	8.72922	13	2	17	5.73986	13.2601	19	4	18	7.53596	14.464	22	6	20	7.02111	18.9789	26	2	21	9.07759	13.9224	23	205	5	1
GO:0010193	response to ozone	11	25	11.7124	24.2876	36	6	12	5.51266	12.4873	18	27	24	20.7842	30.2158	51	7	11	8.66779	9.33221	18	7	15	7.22748	14.7725	22	2	16	5.43776	12.5622	18	3	20	7.8785	15.1215	23	3	16	5.13081	13.8692	19	9	17	10.2616	15.7384	26	231	5	0
GO:0010286	heat acclimation	16	23	12.6884	26.3116	39	5	21	7.96273	18.0373	26	25	30	22.4143	32.5857	55	3	9	5.77853	6.22147	12	3	17	6.57044	13.4296	20	3	14	5.13566	11.8643	17	4	15	6.50833	12.4917	19	3	14	4.59072	12.4093	17	12	14	10.2616	15.7384	26	231	5	0
GO:0043622	cortical microtubule organization	10	20	9.76033	20.2397	30	7	18	7.65647	17.3435	25	21	34	22.4143	32.5857	55	4	7	5.29698	5.70302	11	4	14	5.91339	12.0866	18	2	16	5.43776	12.5622	18	5	15	6.85087	13.1491	20	5	14	5.13081	13.8692	19	16	16	12.6297	19.3703	32	228	5	0
GO:0048767	root hair elongation	9	23	10.411	21.589	32	3	20	7.04395	15.956	23	10	35	18.339	26.661	45	5	10	7.22316	7.77684	15	18	16	11.1697	22.8303	34	2	13	4.53147	10.4685	15	4	13	5.82324	11.1768	17	3	16	5.13081	13.8692	19	9	16	9.86694	15.1331	25	225	5	0
GO:0002181	cytoplasmic translation	9	26	11.3871	23.6129	35	5	11	4.90014	11.0999	16	9	29	15.4863	22.5137	38	3	8	5.29698	5.70302	11	9	16	8.21304	16.787	25	5	14	5.73986	13.2601	19	2	15	5.82324	11.1768	17	7	16	6.21098	16.789	23	12	24	14.2084	21.7916	36	220	5	0
GO:0007033	vacuole organization	6	14	6.50689	13.4931	20	1	14	4.59388	10.4061	15	15	23	15.4863	22.5137	38	3	12	7.22316	7.77684	15	4	12	5.25635	10.7437	16		19	5.73986	13.2601	19	8	21	9.93376	19.0662	29	2	20	5.94094	16.0591	22	17	23	15.7871	24.2129	40	214	5	0
GO:0046856	phosphatidylinositol dephosphorylation	2	15	5.53085	11.4691	17	3	15	5.51266	12.4873	18	14	27	16.7089	24.2911	41	1	6	3.37081	3.62919	7	1	13	4.59931	9.40069	14	4	21	7.55245	17.4476	25	2	20	7.53596	14.464	22	3	21	6.48102	17.519	24	14	26	15.7871	24.2129	40	208	5	0
GO:0080092	regulation of pollen tube growth	9	20	9.43499	19.565	29	6	19	7.65647	17.3435	25	20	29	19.9691	29.0309	49	8	15	11.0755	11.9245	23	6	18	7.88452	16.1155	24		11	3.32308	7.67692	11	3	13	5.4807	10.5193	16	1	9	2.70043	7.29957	10	3	15	7.1042	10.8958	18	205	5	0
GO:0001944	vasculature development	6	22	9.10964	18.8904	28	3	14	5.2064	11.7936	17	9	30	15.8938	23.1062	39	4	11	7.22316	7.77684	15	14	11	8.21304	16.787	25	5	10	4.53147	10.4685	15	9	11	6.85087	13.1491	20	11	14	6.75106	18.2489	25	3	16	7.49888	11.5011	19	203	5	0
GO:0009639	response to red or far red light	1	18	6.18154	12.8185	19	5	11	4.90014	11.0999	16	14	23	15.0787	21.9213	37	10	8	8.66779	9.33221	18	4	12	5.25635	10.7437	16	7	19	7.85454	18.1455	26	6	15	7.19341	13.8066	21	9	16	6.75106	18.2489	25	8	17	9.86694	15.1331	25	203	5	0
GO:0043067	regulation of programmed cell death	7	22	9.43499	19.565	29	2	16	5.51266	12.4873	18	13	27	16.3013	23.6987	40	5	7	5.77853	6.22147	12	5	14	6.24191	12.7581	19	6	16	6.64615	15.3538	22	1	15	5.4807	10.5193	16	5	15	5.40085	14.5991	20	9	18	10.6563	16.3437	27	203	5	0
GO:0008970	phosphatidylcholine 1-acylhydrolase activity	3	13	5.20551	10.7945	16	7	7	4.28762	9.71238	14	8	18	10.5959	15.4041	26	21	9	14.4463	15.5537	30	5	9	4.59931	9.40069	14	6	10	4.83357	11.1664	16	13	14	9.24867	17.7513	27	11	18	7.83123	21.1688	29	8	21	11.4457	17.5543	29	201	5	0
GO:0003756	protein disulfide isomerase activity	5	21	8.45895	17.541	26	1	14	4.59388	10.4061	15	10	24	13.8561	20.1439	34	4	9	6.26007	6.73993	13	2	15	5.58487	11.4151	17	2	16	5.43776	12.5622	18		20	6.85087	13.1491	20		20	5.40085	14.5991	20	19	18	14.6031	22.3969	37	200	5	0
GO:0010494	cytoplasmic stress granule	6	21	8.7843	18.2157	27	2	15	5.2064	11.7936	17	10	21	12.6335	18.3665	31	3	3	2.88926	3.11074	6	1	16	5.58487	11.4151	17	4	15	5.73986	13.2601	19	3	17	6.85087	13.1491	20	4	17	5.67089	15.3291	21	17	24	16.1818	24.8182	41	199	5	0
GO:0009294	DNA mediated transformation	4	19	7.48292	15.5171	23	4	13	5.2064	11.7936	17	15	22	15.0787	21.9213	37	3	13	7.7047	8.2953	16	7	14	6.89896	14.101	21	4	14	5.43776	12.5622	18	7	14	7.19341	13.8066	21	3	14	4.59072	12.4093	17	5	17	8.68291	13.3171	22	192	5	0
GO:0071949	FAD binding	6	8	4.55482	9.44518	14	4	13	5.2064	11.7936	17	21	17	15.4863	22.5137	38	2	5	3.37081	3.62919	7	3	12	4.92783	10.0722	15	6	14	6.04196	13.958	20	8	16	8.22104	15.779	24	7	17	6.48102	17.519	24	13	20	13.0244	19.9756	33	192	5	0
GO:0015935	small ribosomal subunit	6	10	5.20551	10.7945	16	2	9	3.36885	7.63115	11	18	21	15.8938	23.1062	39	14	8	10.594	11.406	22	6	11	5.58487	11.4151	17	6	15	6.34406	14.6559	21	15	15	10.2763	19.7237	30	3	12	4.05064	10.9494	15	13	7	7.89356	12.1064	20	191	5	0
GO:0010628	positive regulation of gene expression	5	14	6.18154	12.8185	19	4	15	5.81892	13.1811	19	11	19	12.226	17.774	30	5	7	5.77853	6.22147	12	7	10	5.58487	11.4151	17	6	15	6.34406	14.6559	21	11	13	8.22104	15.779	24	9	13	5.94094	16.0591	22	7	19	10.2616	15.7384	26	190	5	0
GO:0000289	nuclear-transcribed mRNA poly(A) tail shortening	8	12	6.50689	13.4931	20	5	12	5.2064	11.7936	17	11	17	11.4109	16.5891	28	4	6	4.81544	5.18456	10	1	10	3.61374	7.38626	11	5	14	5.73986	13.2601	19	13	13	8.90613	17.0939	26	8	17	6.75106	18.2489	25	20	14	13.419	20.581	34	190	5	0
GO:0009514	glyoxysome	4	8	3.90413	8.09587	12	2	16	5.51266	12.4873	18	24	27	20.7842	30.2158	51	3	2	2.40772	2.59228	5	1	15	5.25635	10.7437	16	4	17	6.34406	14.6559	21	5	21	8.90613	17.0939	26	3	18	5.67089	15.3291	21	8	12	7.89356	12.1064	20	190	5	0
GO:0000266	mitochondrial fission	4	11	4.88017	10.1198	15	8	13	6.43144	14.5686	21	19	24	17.5239	25.4761	43	3	3	2.88926	3.11074	6	8	14	7.22748	14.7725	22		15	4.53147	10.4685	15	4	17	7.19341	13.8066	21	1	16	4.59072	12.4093	17	11	18	11.4457	17.5543	29	189	5	0
GO:0004806	triglyceride lipase activity	3	18	6.83223	14.1678	21	5	10	4.59388	10.4061	15	13	21	13.8561	20.1439	34	4	5	4.33389	4.66611	9	6	11	5.58487	11.4151	17	3	16	5.73986	13.2601	19	2	18	6.85087	13.1491	20	2	24	7.02111	18.9789	26	6	21	10.6563	16.3437	27	188	5	0
GO:0000781	chromosome, telomeric region	8	8	5.20551	10.7945	16	7	12	5.81892	13.1811	19	15	11	10.5959	15.4041	26	3	5	3.85235	4.14765	8	3	16	6.24191	12.7581	19	5	18	6.94825	16.0517	23	4	19	7.8785	15.1215	23	4	20	6.48102	17.519	24	6	21	10.6563	16.3437	27	185	5	0
GO:0016925	protein sumoylation	8	15	7.48292	15.5171	23	2	16	5.51266	12.4873	18	23	20	17.5239	25.4761	43	1		0.481544	0.518456	1	3	14	5.58487	11.4151	17	6	17	6.94825	16.0517	23	7	14	7.19341	13.8066	21	5	16	5.67089	15.3291	21	4	14	7.1042	10.8958	18	185	5	0
GO:0045211	postsynaptic membrane	2	14	5.20551	10.7945	16	1	11	3.67511	8.32489	12	17	15	13.0411	18.9589	32		1	0.481544	0.518456	1	5	9	4.59931	9.40069	14	8	19	8.15664	18.8434	27	10	16	8.90613	17.0939	26	11	19	8.10128	21.8987	30	9	16	9.86694	15.1331	25	183	5	0
GO:0010026	trichome differentiation	4	18	7.15758	14.8424	22	1	14	4.59388	10.4061	15	12	19	12.6335	18.3665	31	5	4	4.33389	4.66611	9	2	8	3.28522	6.71478	10	1	18	5.73986	13.2601	19	2	18	6.85087	13.1491	20	2	20	5.94094	16.0591	22	5	24	11.4457	17.5543	29	177	5	0
GO:0006368	transcription elongation from RNA polymerase II promoter	7	8	4.88017	10.1198	15	10	10	6.12518	13.8748	20	13	18	12.6335	18.3665	31	3	7	4.81544	5.18456	10	1	12	4.27078	8.72922	13	7	16	6.94825	16.0517	23	6	18	8.22104	15.779	24	3	13	4.32068	11.6793	16	6	17	9.07759	13.9224	23	175	5	0
GO:0010212	response to ionizing radiation	8	14	7.15758	14.8424	22	5	17	6.73769	15.2623	22	17	18	14.2637	20.7363	35	2		0.963088	1.03691	2	2	13	4.92783	10.0722	15	3	16	5.73986	13.2601	19	3	17	6.85087	13.1491	20	2	17	5.13081	13.8692	19	3	17	7.89356	12.1064	20	174	5	0
GO:0006094	gluconeogenesis	5	17	7.15758	14.8424	22	3	17	6.12518	13.8748	20	24	16	16.3013	23.6987	40	1	6	3.37081	3.62919	7	2	11	4.27078	8.72922	13	2	11	3.92727	9.07273	13	6	14	6.85087	13.1491	20	1	12	3.51055	9.48945	13	15	11	10.2616	15.7384	26	174	5	0
GO:0032543	mitochondrial translation	5	13	5.8562	12.1438	18	4	16	6.12518	13.8748	20	15	18	13.4486	19.5514	33	5	5	4.81544	5.18456	10	3	9	3.94226	8.05774	12	5	14	5.73986	13.2601	19	5	15	6.85087	13.1491	20	6	14	5.40085	14.5991	20	9	11	7.89356	12.1064	20	172	5	0
GO:0030674	protein binding, bridging	4	14	5.8562	12.1438	18	1	12	3.98137	9.01863	13	12	14	10.5959	15.4041	26	3	7	4.81544	5.18456	10	6	10	5.25635	10.7437	16	8	12	6.04196	13.958	20	8	13	7.19341	13.8066	21	10	12	5.94094	16.0591	22	12	13	9.86694	15.1331	25	171	5	0
GO:0010118	stomatal movement	7	20	8.7843	18.2157	27	1	16	5.2064	11.7936	17	18	28	18.7465	27.2535	46	7	11	8.66779	9.33221	18	1	20	6.89896	14.101	21	3	17	6.04196	13.958	20	1	15	5.4807	10.5193	16	2	15	4.59072	12.4093	17	12	18	11.8403	18.1597	30	212	5	0
GO:0009646	response to absence of light	7	24	10.0857	20.9143	31	11	19	9.18777	20.8122	30	6	34	16.3013	23.6987	40	4	10	6.74161	7.25839	14	1	18	6.24191	12.7581	19	8	12	6.04196	13.958	20	3	12	5.13815	9.86185	15		15	4.05064	10.9494	15	5	21	10.2616	15.7384	26	210	5	0
GO:0009944	polarity specification of adaxial/abaxial axis	1	22	7.48292	15.5171	23	8	20	8.57525	19.4248	28	14	35	19.9691	29.0309	49	7	7	6.74161	7.25839	14	8	18	8.54157	17.4584	26	2	10	3.62517	8.37483	12	9	11	6.85087	13.1491	20	6	13	5.13081	13.8692	19	4	15	7.49888	11.5011	19	210	5	0
GO:0005685	U1 snRNP	5	17	7.15758	14.8424	22	5	11	4.90014	11.0999	16	18	26	17.9315	26.0685	44	4	1	2.40772	2.59228	5	6	13	6.24191	12.7581	19	3	17	6.04196	13.958	20	1	18	6.50833	12.4917	19	3	18	5.67089	15.3291	21	11	19	11.8403	18.1597	30	196	5	0
GO:0048235	pollen sperm cell differentiation	11	17	9.10964	18.8904	28	4	14	5.51266	12.4873	18	13	21	13.8561	20.1439	34	7	9	7.7047	8.2953	16	6	11	5.58487	11.4151	17	5	17	6.64615	15.3538	22	7	13	6.85087	13.1491	20	1	16	4.59072	12.4093	17	1	20	8.28823	12.7118	21	193	5	0
GO:0043424	protein histidine kinase binding	10	19	9.43499	19.565	29	1	21	6.73769	15.2623	22	12	32	17.9315	26.0685	44		6	2.88926	3.11074	6	2	19	6.89896	14.101	21	4	13	5.13566	11.8643	17	1	13	4.79561	9.20439	14	1	12	3.51055	9.48945	13	5	17	8.68291	13.3171	22	188	5	0
GO:0006261	DNA-dependent DNA replication	6	12	5.8562	12.1438	18	3	11	4.28762	9.71238	14	9	22	12.6335	18.3665	31		3	1.44463	1.55537	3	2	14	5.25635	10.7437	16	1	21	6.64615	15.3538	22	10	17	9.24867	17.7513	27	3	21	6.48102	17.519	24	8	23	12.235	18.765	31	186	5	0
GO:0051117	ATPase binding	2	12	4.55482	9.44518	14	3	11	4.28762	9.71238	14	14	20	13.8561	20.1439	34	1	3	1.92618	2.07382	4	5	11	5.25635	10.7437	16	6	18	7.25035	16.7497	24	9	18	9.24867	17.7513	27	10	15	6.75106	18.2489	25	2	19	8.28823	12.7118	21	179	5	0
GO:0003730	mRNA 3'-UTR binding	1	20	6.83223	14.1678	21	4	16	6.12518	13.8748	20	11	26	15.0787	21.9213	37	4	5	4.33389	4.66611	9		15	4.92783	10.0722	15	6	10	4.83357	11.1664	16	10	15	8.56359	16.4364	25	1	12	3.51055	9.48945	13	7	14	8.28823	12.7118	21	177	5	0
GO:0003964	RNA-directed DNA polymerase activity	2	1	0.976033	2.02397	3	38	38	23.2757	52.7243	76	17	1	7.3356	10.6644	18	128		61.6376	66.3624	128	8		2.62817	5.37183	8	2		0.604196	1.3958	2	36	2	13.0167	24.9833	38	3	1	1.08017	2.91983	4	36	7	16.9711	26.0289	43	320	4	6
GO:0019748	secondary metabolic process	18	3	6.83223	14.1678	21	12	4	4.90014	11.0999	16	18	3	8.55821	12.4418	21			0	0		13	4	5.58487	11.4151	17	17	4	6.34406	14.6559	21	17	6	7.8785	15.1215	23	7	5	3.24051	8.75949	12	6	6	4.73613	7.26387	12	143	4	6
GO:0009311	oligosaccharide metabolic process	2	6	2.60275	5.39725	8	4	4	2.45007	5.54993	8	14	5	7.74314	11.2569	19	4	3	3.37081	3.62919	7	7	5	3.94226	8.05774	12	16	8	7.25035	16.7497	24	44	17	20.8952	40.1048	61	17	15	8.64136	23.3586	32	22	9	12.235	18.765	31	202	4	5
GO:0016621	cinnamoyl-CoA reductase activity	4	6	3.25344	6.74656	10	6	4	3.06259	6.93741	10	18	8	10.5959	15.4041	26		1	0.481544	0.518456	1	15	3	5.91339	12.0866	18	8	8	4.83357	11.1664	16	18	9	9.24867	17.7513	27	16	10	7.02111	18.9789	26	16	10	10.2616	15.7384	26	160	4	4
GO:0046621	negative regulation of organ growth	1	4	1.62672	3.37328	5		5	1.53129	3.46871	5	2	11	5.29794	7.70206	13		2	0.963088	1.03691	2	3	5	2.62817	5.37183	8	17	8	7.55245	17.4476	25	19	8	9.24867	17.7513	27	17	8	6.75106	18.2489	25	15	7	8.68291	13.3171	22	132	4	4
GO:0097167	circadian regulation of translation			0	0				0	0				0	0		1		0.481544	0.518456	1			0	0		22	4	7.85454	18.1455	26	23	4	9.24867	17.7513	27	17	5	5.94094	16.0591	22	16	8	9.47227	14.5277	24	100	4	4
GO:0032508	DNA duplex unwinding	14	6	6.50689	13.4931	20	9	11	6.12518	13.8748	20	9	8	6.92807	10.0719	17	9	5	6.74161	7.25839	14	3	6	2.9567	6.0433	9	5	8	3.92727	9.07273	13	22	10	10.9614	21.0386	32	3	7	2.70043	7.29957	10	142	15	61.9644	95.0356	157	292	4	3
GO:0019953	sexual reproduction	4	7	3.57879	7.42121	11	1	4	1.53129	3.46871	5	4	7	4.48287	6.51713	11	1	1	0.963088	1.03691	2	4	3	2.29965	4.70035	7	16	10	7.85454	18.1455	26	12	11	7.8785	15.1215	23	27	11	10.2616	27.7384	38	39	15	21.3126	32.6874	54	177	4	3
GO:0045184	establishment of protein localization	2	9	3.57879	7.42121	11	11	9	6.12518	13.8748	20	22	11	13.4486	19.5514	33	3	3	2.88926	3.11074	6	15	11	8.54157	17.4584	26	10	9	5.73986	13.2601	19	13	8	7.19341	13.8066	21	6	10	4.32068	11.6793	16	5	7	4.73613	7.26387	12	164	4	3
GO:0032922	circadian regulation of gene expression	2	4	1.95207	4.04793	6	1	4	1.53129	3.46871	5	3	7	4.07534	5.92466	10	1	2	1.44463	1.55537	3		3	0.985565	2.01443	3	25	9	10.2713	23.7287	34	24	10	11.6465	22.3535	34	18	10	7.56119	20.4388	28	22	17	15.3924	23.6076	39	162	4	3
GO:0042936	dipeptide transporter activity	1	3	1.30138	2.69862	4	4	5	2.75633	6.24367	9	4	9	5.29794	7.70206	13	1		0.481544	0.518456	1	1	6	2.29965	4.70035	7	17	11	8.45874	19.5413	28	19	13	10.9614	21.0386	32	12	10	5.94094	16.0591	22	11	14	9.86694	15.1331	25	141	4	3
GO:0042938	dipeptide transport	1	3	1.30138	2.69862	4	4	5	2.75633	6.24367	9	4	9	5.29794	7.70206	13	1		0.481544	0.518456	1	1	6	2.29965	4.70035	7	17	11	8.45874	19.5413	28	19	13	10.9614	21.0386	32	12	10	5.94094	16.0591	22	11	14	9.86694	15.1331	25	141	4	3
GO:0042937	tripeptide transporter activity	1	2	0.976033	2.02397	3	4	4	2.45007	5.54993	8	4	9	5.29794	7.70206	13	1		0.481544	0.518456	1	1	5	1.97113	4.02887	6	17	10	8.15664	18.8434	27	17	11	9.59122	18.4088	28	12	9	5.67089	15.3291	21	10	12	8.68291	13.3171	22	129	4	3
GO:0042939	tripeptide transport	1	2	0.976033	2.02397	3	4	4	2.45007	5.54993	8	4	9	5.29794	7.70206	13	1		0.481544	0.518456	1	1	5	1.97113	4.02887	6	17	10	8.15664	18.8434	27	17	11	9.59122	18.4088	28	12	9	5.67089	15.3291	21	10	12	8.68291	13.3171	22	129	4	3
GO:0016759	cellulose synthase activity	8	8	5.20551	10.7945	16	11	9	6.12518	13.8748	20	23	17	16.3013	23.6987	40	6	5	5.29698	5.70302	11	30	10	13.1409	26.8591	40	2	12	4.22937	9.77063	14	4	13	5.82324	11.1768	17	3	16	5.13081	13.8692	19	37	17	21.3126	32.6874	54	231	4	2
GO:0034613	cellular protein localization	6	8	4.55482	9.44518	14	11	10	6.43144	14.5686	21	18	14	13.0411	18.9589	32	3	5	3.85235	4.14765	8	18	9	8.87009	18.1299	27	6	6	3.62517	8.37483	12	12	6	6.16578	11.8342	18	8	8	4.32068	11.6793	16	8	13	8.28823	12.7118	21	169	4	2
GO:0009817	defense response to fungus, incompatible interaction	34	28	20.1713	41.8287	62	11	15	7.96273	18.0373	26	33	29	25.2671	36.7329	62	7	10	8.18625	8.81375	17	11	12	7.556	15.444	23	3	9	3.62517	8.37483	12	4	6	3.42544	6.57456	10	3	7	2.70043	7.29957	10	8	9	6.70952	10.2905	17	239	4	1
GO:0006833	water transport	6	14	6.50689	13.4931	20	15	14	8.88151	20.1185	29	29	25	22.0068	31.9932	54	5	8	6.26007	6.73993	13	15	13	9.19861	18.8014	28	7	2	2.71888	6.28112	9	8	4	4.11052	7.88948	12	4	6	2.70043	7.29957	10	3	4	2.76274	4.23726	7	182	4	1
GO:0009870	defense response signaling pathway, resistance gene-dependent	8	5	4.22948	8.77052	13	5	9	4.28762	9.71238	14	6	14	8.15067	11.8493	20	6	7	6.26007	6.73993	13	12	9	6.89896	14.101	21	7	8	4.53147	10.4685	15	10	8	6.16578	11.8342	18	6	14	5.40085	14.5991	20	21	11	12.6297	19.3703	32	166	4	1
GO:0016459	myosin complex	8	11	6.18154	12.8185	19	1	10	3.36885	7.63115	11	14	14	11.4109	16.5891	28	2	1	1.44463	1.55537	3	14	9	7.556	15.444	23	2	12	4.22937	9.77063	14	8	12	6.85087	13.1491	20	1	12	3.51055	9.48945	13	6	16	8.68291	13.3171	22	153	4	1
GO:0072661	protein targeting to plasma membrane	2	5	2.27741	4.72259	7	2	9	3.36885	7.63115	11	10	11	8.55821	12.4418	21	1	4	2.40772	2.59228	5	4	4	2.62817	5.37183	8	9	13	6.64615	15.3538	22	12	13	8.56359	16.4364	25	15	12	7.29115	19.7089	27	1	14	5.92017	9.07983	15	141	4	1
GO:0009688	abscisic acid biosynthetic process	9	12	6.83223	14.1678	21	6	13	5.81892	13.1811	19	15	21	14.6712	21.3288	36	2	12	6.74161	7.25839	14	7	11	5.91339	12.0866	18	5	13	5.43776	12.5622	18	6	14	6.85087	13.1491	20	2	12	3.7806	10.2194	14	21	22	16.9711	26.0289	43	203	4	0
GO:0016746	transferase activity, transferring acyl groups	10	11	6.83223	14.1678	21	5	19	7.35021	16.6498	24	14	25	15.8938	23.1062	39	22	10	15.4094	16.5906	32	2	12	4.59931	9.40069	14	1	17	5.43776	12.5622	18		19	6.50833	12.4917	19		19	5.13081	13.8692	19	3	13	6.31484	9.68516	16	202	4	0
GO:0010319	stromule	8	25	10.7364	22.2636	33		12	3.67511	8.32489	12	27	21	19.5616	28.4384	48	1	3	1.92618	2.07382	4	2	16	5.91339	12.0866	18	4	16	6.04196	13.958	20	2	16	6.16578	11.8342	18	6	13	5.13081	13.8692	19	9	19	11.051	16.949	28	200	4	0
GO:0006108	malate metabolic process	6	13	6.18154	12.8185	19	3	15	5.51266	12.4873	18	20	24	17.9315	26.0685	44	2	4	2.88926	3.11074	6	3	16	6.24191	12.7581	19	2	17	5.73986	13.2601	19	2	18	6.85087	13.1491	20	2	19	5.67089	15.3291	21	13	20	13.0244	19.9756	33	199	4	0
GO:0015288	porin activity	1	16	5.53085	11.4691	17	3	15	5.51266	12.4873	18	11	27	15.4863	22.5137	38	1	3	1.92618	2.07382	4	2	14	5.25635	10.7437	16	3	17	6.04196	13.958	20	3	18	7.19341	13.8066	21		19	5.13081	13.8692	19	17	24	16.1818	24.8182	41	194	4	0
GO:0008299	isoprenoid biosynthetic process	10	13	7.48292	15.5171	23	3	14	5.2064	11.7936	17	16	16	13.0411	18.9589	32	5	5	4.81544	5.18456	10	5	14	6.24191	12.7581	19	2	17	5.73986	13.2601	19	6	16	7.53596	14.464	22	1	18	5.13081	13.8692	19	13	19	12.6297	19.3703	32	193	4	0
GO:0034605	cellular response to heat	7	19	8.45895	17.541	26	8	12	6.12518	13.8748	20	9	18	11.0034	15.9966	27	6	7	6.26007	6.73993	13	4	13	5.58487	11.4151	17	3	15	5.43776	12.5622	18	2	17	6.50833	12.4917	19	1	18	5.13081	13.8692	19	9	21	11.8403	18.1597	30	189	4	0
GO:0005852	eukaryotic translation initiation factor 3 complex	12	10	7.15758	14.8424	22	5	10	4.59388	10.4061	15	14	25	15.8938	23.1062	39	3	3	2.88926	3.11074	6	3	11	4.59931	9.40069	14	5	11	4.83357	11.1664	16	10	12	7.53596	14.464	22	4	14	4.86077	13.1392	18	19	17	14.2084	21.7916	36	188	4	0
GO:0006487	protein N-linked glycosylation	3	22	8.13361	16.8664	25	4	13	5.2064	11.7936	17	13	23	14.6712	21.3288	36	3	8	5.29698	5.70302	11	1	16	5.58487	11.4151	17		15	4.53147	10.4685	15	3	14	5.82324	11.1768	17	2	18	5.40085	14.5991	20	7	22	11.4457	17.5543	29	187	4	0
GO:0046933	proton-transporting ATP synthase activity, rotational mechanism	9	5	4.55482	9.44518	14	1	7	2.45007	5.54993	8	14	15	11.8185	17.1815	29	15	12	13.0017	13.9983	27	5	8	4.27078	8.72922	13	4	15	5.73986	13.2601	19	16	14	10.2763	19.7237	30	6	10	4.32068	11.6793	16	17	11	11.051	16.949	28	184	4	0
GO:0030036	actin cytoskeleton organization	2	17	6.18154	12.8185	19	3	14	5.2064	11.7936	17	14	20	13.8561	20.1439	34	10	8	8.66779	9.33221	18		11	3.61374	7.38626	11	4	16	6.04196	13.958	20	5	13	6.16578	11.8342	18	6	14	5.40085	14.5991	20	10	16	10.2616	15.7384	26	183	4	0
GO:0015992	proton transport	4	10	4.55482	9.44518	14		14	4.28762	9.71238	14	14	22	14.6712	21.3288	36	1	6	3.37081	3.62919	7	13	11	7.88452	16.1155	24	4	16	6.04196	13.958	20	3	13	5.4807	10.5193	16	2	15	4.59072	12.4093	17	16	17	13.0244	19.9756	33	181	4	0
GO:0010051	xylem and phloem pattern formation	4	20	7.80826	16.1917	24	5	19	7.35021	16.6498	24	24	28	21.1917	30.8083	52	3	10	6.26007	6.73993	13	3	15	5.91339	12.0866	18	4	6	3.02098	6.97902	10	2	6	2.74035	5.25965	8	1	6	1.8903	5.1097	7	14	10	9.47227	14.5277	24	180	4	0
GO:0043547	positive regulation of GTPase activity	4	20	7.80826	16.1917	24	2	18	6.12518	13.8748	20	10	27	15.0787	21.9213	37	1	2	1.44463	1.55537	3	2	15	5.58487	11.4151	17	5	13	5.43776	12.5622	18	4	14	6.16578	11.8342	18	1	15	4.32068	11.6793	16	5	21	10.2616	15.7384	26	179	4	0
GO:0006012	galactose metabolic process	6	16	7.15758	14.8424	22	1	11	3.67511	8.32489	12	16	23	15.8938	23.1062	39	4	6	4.81544	5.18456	10	9	13	7.22748	14.7725	22		16	4.83357	11.1664	16		14	4.79561	9.20439	14	3	14	4.59072	12.4093	17	7	18	9.86694	15.1331	25	177	4	0
GO:0048653	anther development	7	21	9.10964	18.8904	28	3	14	5.2064	11.7936	17	7	20	11.0034	15.9966	27	7	6	6.26007	6.73993	13	7	9	5.25635	10.7437	16	7	13	6.04196	13.958	20	8	8	5.4807	10.5193	16	2	14	4.32068	11.6793	16	7	17	9.47227	14.5277	24	177	4	0
GO:0019538	protein metabolic process	2	13	4.88017	10.1198	15	2	11	3.98137	9.01863	13	4	19	9.37327	13.6267	23	5	9	6.74161	7.25839	14	4	9	4.27078	8.72922	13	14	15	8.76084	20.2392	29	6	16	7.53596	14.464	22	2	17	5.13081	13.8692	19	15	13	11.051	16.949	28	176	4	0
GO:0090333	regulation of stomatal closure	7	10	5.53085	11.4691	17		12	3.67511	8.32489	12	13	18	12.6335	18.3665	31	2	8	4.81544	5.18456	10	5	12	5.58487	11.4151	17	6	12	5.43776	12.5622	18	10	11	7.19341	13.8066	21	12	12	6.48102	17.519	24	11	15	10.2616	15.7384	26	176	4	0
GO:0008138	protein tyrosine/serine/threonine phosphatase activity	5	11	5.20551	10.7945	16	5	13	5.51266	12.4873	18	9	23	13.0411	18.9589	32	5	3	3.85235	4.14765	8	3	13	5.25635	10.7437	16	4	17	6.34406	14.6559	21	4	18	7.53596	14.464	22	2	16	4.86077	13.1392	18	8	15	9.07759	13.9224	23	174	4	0
GO:1902074	response to salt	6	12	5.8562	12.1438	18	3	13	4.90014	11.0999	16	6	25	12.6335	18.3665	31	5	6	5.29698	5.70302	11	4	10	4.59931	9.40069	14	2	15	5.13566	11.8643	17	4	18	7.53596	14.464	22	6	16	5.94094	16.0591	22	8	15	9.07759	13.9224	23	174	4	0
GO:0031338	regulation of vesicle fusion	2	20	7.15758	14.8424	22	3	13	4.90014	11.0999	16	20	23	17.5239	25.4761	43			0	0		1	12	4.27078	8.72922	13	5	15	6.04196	13.958	20	2	16	6.16578	11.8342	18	1	18	5.13081	13.8692	19	4	18	8.68291	13.3171	22	173	4	0
GO:0006413	translational initiation	4	24	9.10964	18.8904	28	4	13	5.2064	11.7936	17	7	20	11.0034	15.9966	27	3	4	3.37081	3.62919	7	4	16	6.57044	13.4296	20	4	13	5.13566	11.8643	17	4	14	6.16578	11.8342	18	3	14	4.59072	12.4093	17	5	16	8.28823	12.7118	21	172	4	0
GO:0015030	Cajal body	11	11	7.15758	14.8424	22	9	11	6.12518	13.8748	20	4	18	8.96574	13.0343	22	5	5	4.81544	5.18456	10	2	14	5.25635	10.7437	16	2	14	4.83357	11.1664	16	4	13	5.82324	11.1768	17	3	15	4.86077	13.1392	18	9	19	11.051	16.949	28	169	4	0
GO:0045335	phagocytic vesicle	6	15	6.83223	14.1678	21	3	8	3.36885	7.63115	11	12	17	11.8185	17.1815	29	2	5	3.37081	3.62919	7	3	9	3.94226	8.05774	12	1	13	4.22937	9.77063	14	10	17	9.24867	17.7513	27	4	15	5.13081	13.8692	19	14	15	11.4457	17.5543	29	169	4	0
GO:0016605	PML body	4	10	4.55482	9.44518	14	3	16	5.81892	13.1811	19	17	15	13.0411	18.9589	32	1	2	1.44463	1.55537	3	2	9	3.61374	7.38626	11	9	16	7.55245	17.4476	25	7	16	7.8785	15.1215	23	4	14	4.86077	13.1392	18	6	14	7.89356	12.1064	20	165	4	0
GO:0008483	transaminase activity	7	12	6.18154	12.8185	19	13	12	7.65647	17.3435	25	12	15	11.0034	15.9966	27	13	6	9.14933	9.85067	19	11	9	6.57044	13.4296	20	5	6	3.32308	7.67692	11	8	7	5.13815	9.86185	15	3	5	2.16034	5.83966	8	14	7	8.28823	12.7118	21	165	4	0
GO:0012501	programmed cell death	5	16	6.83223	14.1678	21	1	7	2.45007	5.54993	8	8	19	11.0034	15.9966	27	6	10	7.7047	8.2953	16	2	8	3.28522	6.71478	10	3	14	5.13566	11.8643	17	7	16	7.8785	15.1215	23	5	10	4.05064	10.9494	15	13	14	10.6563	16.3437	27	164	4	0
GO:0048437	floral organ development	2	10	3.90413	8.09587	12	4	10	4.28762	9.71238	14	6	16	8.96574	13.0343	22	6	10	7.7047	8.2953	16	9	11	6.57044	13.4296	20	4	9	3.92727	9.07273	13	7	15	7.53596	14.464	22	5	14	5.13081	13.8692	19	9	16	9.86694	15.1331	25	163	4	0
GO:0004003	ATP-dependent DNA helicase activity	8	11	6.18154	12.8185	19	2	13	4.59388	10.4061	15	10	17	11.0034	15.9966	27	5	1	2.88926	3.11074	6	6	15	6.89896	14.101	21	5	15	6.04196	13.958	20	1	15	5.4807	10.5193	16	4	14	4.86077	13.1392	18	9	11	7.89356	12.1064	20	162	4	0
GO:0004527	exonuclease activity	8	11	6.18154	12.8185	19	3	13	4.90014	11.0999	16	7	10	6.92807	10.0719	17	1	1	0.963088	1.03691	2	4	13	5.58487	11.4151	17	5	18	6.94825	16.0517	23	4	16	6.85087	13.1491	20	7	17	6.48102	17.519	24	7	15	8.68291	13.3171	22	160	4	0
GO:0016311	dephosphorylation	5	9	4.55482	9.44518	14	10	10	6.12518	13.8748	20	11	13	9.78081	14.2192	24	2	7	4.33389	4.66611	9	3	10	4.27078	8.72922	13	10	10	6.04196	13.958	20	9	15	8.22104	15.779	24	4	14	4.86077	13.1392	18	2	13	5.92017	9.07983	15	157	4	0
GO:0051087	chaperone binding	3	13	5.20551	10.7945	16	3	12	4.59388	10.4061	15	5	20	10.1883	14.8117	25	2		0.963088	1.03691	2	2	9	3.61374	7.38626	11	4	13	5.13566	11.8643	17	3	19	7.53596	14.464	22	2	18	5.40085	14.5991	20	10	19	11.4457	17.5543	29	157	4	0
GO:0005985	sucrose metabolic process	7	13	6.50689	13.4931	20	1	8	2.75633	6.24367	9	9	15	9.78081	14.2192	24	20	8	13.4832	14.5168	28	1	9	3.28522	6.71478	10	2	9	3.32308	7.67692	11	2	10	4.11052	7.88948	12	1	10	2.97047	8.02953	11	15	12	10.6563	16.3437	27	152	4	0
GO:0031463	Cul3-RING ubiquitin ligase complex	5	9	4.55482	9.44518	14	4	8	3.67511	8.32489	12	4	20	9.78081	14.2192	24	7	4	5.29698	5.70302	11	3	9	3.94226	8.05774	12	8	14	6.64615	15.3538	22	4	16	6.85087	13.1491	20	3	12	4.05064	10.9494	15	10	10	7.89356	12.1064	20	150	4	0
GO:0015140	malate transmembrane transporter activity	6	14	6.50689	13.4931	20	3	15	5.51266	12.4873	18	13	25	15.4863	22.5137	38	4	17	10.1124	10.8876	21	7	11	5.91339	12.0866	18	2	12	4.22937	9.77063	14	3	13	5.4807	10.5193	16	3	12	4.05064	10.9494	15	13	8	8.28823	12.7118	21	181	4	0
GO:0048579	negative regulation of long-day photoperiodism, flowering	2	7	2.9281	6.0719	9	2	9	3.36885	7.63115	11	7	15	8.96574	13.0343	22	5	2	3.37081	3.62919	7	2	8	3.28522	6.71478	10	1	17	5.43776	12.5622	18	4	21	8.56359	16.4364	25	5	16	5.67089	15.3291	21	5	27	12.6297	19.3703	32	155	4	0
GO:0019438	aromatic compound biosynthetic process	5	5	3.25344	6.74656	10			0	0		14	4	7.3356	10.6644	18	6	1	3.37081	3.62919	7	21	1	7.22748	14.7725	22	11	5	4.83357	11.1664	16	29	5	11.6465	22.3535	34	32	6	10.2616	27.7384	38	12	5	6.70952	10.2905	17	162	3	6
GO:0071446	cellular response to salicylic acid stimulus	14	5	6.18154	12.8185	19	27	6	10.1065	22.8935	33	20	9	11.8185	17.1815	29	1	1	0.963088	1.03691	2	18	6	7.88452	16.1155	24	10	3	3.92727	9.07273	13	13	5	6.16578	11.8342	18	7	5	3.24051	8.75949	12	4	2	2.36807	3.63193	6	156	3	6
GO:0004523	RNA-DNA hybrid ribonuclease activity	9	4	4.22948	8.77052	13	49	52	30.9321	70.0679	101	6	5	4.48287	6.51713	11	23	1	11.5571	12.4429	24	3	2	1.64261	3.35739	5	8	2	3.02098	6.97902	10	33	1	11.6465	22.3535	34	1	3	1.08017	2.91983	4	9	5	5.52549	8.47451	14	216	3	5
GO:0016045	detection of bacterium	4	4	2.60275	5.39725	8	9	4	3.98137	9.01863	13	10	6	6.52054	9.47946	16	18	2	9.63088	10.3691	20	17	7	7.88452	16.1155	24	8	5	3.92727	9.07273	13	29	6	11.989	23.011	35	10	4	3.7806	10.2194	14	7	4	4.34146	6.65854	11	154	3	5
GO:0008146	sulfotransferase activity	12	2	4.55482	9.44518	14		1	0.306259	0.693741	1	5	4	3.6678	5.3322	9	21	2	11.0755	11.9245	23	6	1	2.29965	4.70035	7	15	5	6.04196	13.958	20	17	9	8.90613	17.0939	26	5	4	2.43038	6.56962	9	3	7	3.94678	6.05322	10	119	3	5
GO:0015074	DNA integration	1	3	1.30138	2.69862	4	31	33	19.6006	44.3994	64	17	4	8.55821	12.4418	21	116	1	56.3406	60.6594	117	11	3	4.59931	9.40069	14	2	2	1.20839	2.79161	4	4	5	3.08289	5.91711	9	3	3	1.62026	4.37974	6	3	4	2.76274	4.23726	7	246	3	4
GO:0090708	specification of plant organ axis polarity	2	7	2.9281	6.0719	9	13	7	6.12518	13.8748	20	23	10	13.4486	19.5514	33	4	4	3.85235	4.14765	8	13	11	7.88452	16.1155	24	10	5	4.53147	10.4685	15	13	6	6.50833	12.4917	19	5	7	3.24051	8.75949	12	5	5	3.94678	6.05322	10	150	3	4
GO:0002239	response to oomycetes	17	8	8.13361	16.8664	25	12	9	6.43144	14.5686	21	18	9	11.0034	15.9966	27	1	3	1.92618	2.07382	4	9	3	3.94226	8.05774	12	8	8	4.83357	11.1664	16	3	4	2.3978	4.6022	7	3	6	2.43038	6.56962	9		5	1.97339	3.02661	5	126	3	4
GO:0019912	cyclin-dependent protein kinase activating kinase activity			0	0				0	0				0	0				0	0				0	0		17	3	6.04196	13.958	20	14	5	6.50833	12.4917	19	16	5	5.67089	15.3291	21	20	6	10.2616	15.7384	26	86	3	4
GO:1904031	positive regulation of cyclin-dependent protein kinase activity			0	0				0	0				0	0				0	0				0	0		17	3	6.04196	13.958	20	14	5	6.50833	12.4917	19	16	5	5.67089	15.3291	21	20	6	10.2616	15.7384	26	86	3	4
GO:0016926	protein desumoylation	3	6	2.9281	6.0719	9	1	2	0.918777	2.08122	3	9	9	7.3356	10.6644	18		2	0.963088	1.03691	2	13	5	5.91339	12.0866	18	9	8	5.13566	11.8643	17	13	8	7.19341	13.8066	21	10	11	5.67089	15.3291	21	50	11	24.0753	36.9247	61	170	3	3
GO:0016929	SUMO-specific protease activity	3	6	2.9281	6.0719	9	1	2	0.918777	2.08122	3	9	9	7.3356	10.6644	18		2	0.963088	1.03691	2	13	5	5.91339	12.0866	18	9	8	5.13566	11.8643	17	13	8	7.19341	13.8066	21	10	11	5.67089	15.3291	21	50	11	24.0753	36.9247	61	170	3	3
GO:0004144	diacylglycerol O-acyltransferase activity	15	6	6.83223	14.1678	21	7	10	5.2064	11.7936	17	29	15	17.9315	26.0685	44		3	1.44463	1.55537	3	18	8	8.54157	17.4584	26	5	10	4.53147	10.4685	15	3	10	4.45307	8.54693	13	4	9	3.51055	9.48945	13	4	7	4.34146	6.65854	11	163	3	3
GO:0015145	monosaccharide transmembrane transporter activity	3	4	2.27741	4.72259	7	16	4	6.12518	13.8748	20	5	8	5.29794	7.70206	13			0	0		2	3	1.64261	3.35739	5	7	4	3.32308	7.67692	11	8	8	5.4807	10.5193	16	13	10	6.21098	16.789	23	15	7	8.68291	13.3171	22	117	3	3
GO:0043141	ATP-dependent 5'-3' DNA helicase activity	6	3	2.9281	6.0719	9	2	6	2.45007	5.54993	8	11	10	8.55821	12.4418	21	7		3.37081	3.62919	7		3	0.985565	2.01443	3	3	5	2.41678	5.58322	8	27	8	11.989	23.011	35		7	1.8903	5.1097	7	143	17	63.1484	96.8516	160	258	3	2
GO:0017148	negative regulation of translation	4	12	5.20551	10.7945	16	4	9	3.98137	9.01863	13	18	15	13.4486	19.5514	33	4	6	4.81544	5.18456	10	3	9	3.94226	8.05774	12	7	9	4.83357	11.1664	16	18	12	10.2763	19.7237	30	5	10	4.05064	10.9494	15	26	12	14.9978	23.0022	38	183	3	2
GO:0006360	transcription from RNA polymerase I promoter	16	4	6.50689	13.4931	20	12	5	5.2064	11.7936	17	9	12	8.55821	12.4418	21	3		1.44463	1.55537	3	4	9	4.27078	8.72922	13	10	10	6.04196	13.958	20	8	10	6.16578	11.8342	18	4	12	4.32068	11.6793	16	4	11	5.92017	9.07983	15	143	3	2
GO:0016410	N-acyltransferase activity	1	5	1.95207	4.04793	6	2	3	1.53129	3.46871	5	2	3	2.03767	2.96233	5	3		1.44463	1.55537	3	1	5	1.97113	4.02887	6	12	8	6.04196	13.958	20	14	8	7.53596	14.464	22	5	10	4.05064	10.9494	15	11	12	9.07759	13.9224	23	105	3	2
GO:0071004	U2-type prespliceosome	18	10	9.10964	18.8904	28	7	10	5.2064	11.7936	17	14	22	14.6712	21.3288	36	4	1	2.40772	2.59228	5	3	9	3.94226	8.05774	12	5	14	5.73986	13.2601	19	4	15	6.50833	12.4917	19	5	14	5.13081	13.8692	19	9	17	10.2616	15.7384	26	181	3	1
GO:0030552	cAMP binding	4	16	6.50689	13.4931	20	25	16	12.5566	28.4434	41	7	17	9.78081	14.2192	24	2	5	3.37081	3.62919	7	3	10	4.27078	8.72922	13	3	12	4.53147	10.4685	15	4	13	5.82324	11.1768	17	2	12	3.7806	10.2194	14	6	12	7.1042	10.8958	18	169	3	1
GO:0030553	cGMP binding	4	16	6.50689	13.4931	20	25	16	12.5566	28.4434	41	7	17	9.78081	14.2192	24	2	5	3.37081	3.62919	7	3	10	4.27078	8.72922	13	3	12	4.53147	10.4685	15	4	13	5.82324	11.1768	17	2	12	3.7806	10.2194	14	6	12	7.1042	10.8958	18	169	3	1
GO:0000784	nuclear chromosome, telomeric region	14	5	6.18154	12.8185	19	5	11	4.90014	11.0999	16	19	13	13.0411	18.9589	32	4	3	3.37081	3.62919	7	3	12	4.92783	10.0722	15	3	12	4.53147	10.4685	15	10	15	8.56359	16.4364	25	6	13	5.13081	13.8692	19	12	9	8.28823	12.7118	21	169	3	1
GO:0006636	unsaturated fatty acid biosynthetic process	11	9	6.50689	13.4931	20	14	11	7.65647	17.3435	25	18	17	14.2637	20.7363	35	11	8	9.14933	9.85067	19	1	11	3.94226	8.05774	12	1	10	3.32308	7.67692	11	4	10	4.79561	9.20439	14	3	11	3.7806	10.2194	14	7	11	7.1042	10.8958	18	168	3	1
GO:0009862	systemic acquired resistance, salicylic acid mediated signaling pathway	13	7	6.50689	13.4931	20	10	12	6.73769	15.2623	22	20	20	16.3013	23.6987	40	8	7	7.22316	7.77684	15	5	8	4.27078	8.72922	13	5	7	3.62517	8.37483	12	5	6	3.76798	7.23202	11	4	7	2.97047	8.02953	11	8	10	7.1042	10.8958	18	162	3	1
GO:0030126	COPI vesicle coat	2	10	3.90413	8.09587	12	4	4	2.45007	5.54993	8	9	12	8.55821	12.4418	21	1	5	2.88926	3.11074	6	5	9	4.59931	9.40069	14	11	9	6.04196	13.958	20	6	10	5.4807	10.5193	16	6	10	4.32068	11.6793	16	32	11	16.9711	26.0289	43	156	3	1
GO:0045493	xylan catabolic process	8	8	5.20551	10.7945	16	7	7	4.28762	9.71238	14	7	9	6.52054	9.47946	16	2	3	2.40772	2.59228	5	11	6	5.58487	11.4151	17	6	13	5.73986	13.2601	19	13	11	8.22104	15.779	24	7	15	5.94094	16.0591	22	10	13	9.07759	13.9224	23	156	3	1
GO:0030048	actin filament-based movement	9	10	6.18154	12.8185	19	2	7	2.75633	6.24367	9	10	14	9.78081	14.2192	24	3	2	2.40772	2.59228	5	18	9	8.87009	18.1299	27	2	13	4.53147	10.4685	15	4	11	5.13815	9.86185	15	1	12	3.51055	9.48945	13	12	14	10.2616	15.7384	26	153	3	1
GO:0045156	electron transporter, transferring electrons within the cyclic electron transport pathway of photosynthesis activity	2	2	1.30138	2.69862	4		2	0.612518	1.38748	2	14	6	8.15067	11.8493	20	14	4	8.66779	9.33221	18	5	2	2.29965	4.70035	7	9	11	6.04196	13.958	20	10	15	8.56359	16.4364	25	8	6	3.7806	10.2194	14	7	4	4.34146	6.65854	11	121	3	1
GO:0034220	ion transmembrane transport	7	19	8.45895	17.541	26		17	5.2064	11.7936	17	22	31	21.5993	31.4007	53	4	13	8.18625	8.81375	17	4	13	5.58487	11.4151	17	4	14	5.43776	12.5622	18	10	26	12.3316	23.6684	36	1	12	3.51055	9.48945	13		8	3.15742	4.84258	8	205	3	0
GO:0000989	transcription factor activity, transcription factor binding	1	12	4.22948	8.77052	13	3	16	5.81892	13.1811	19	23	25	19.5616	28.4384	48	7	8	7.22316	7.77684	15	3	16	6.24191	12.7581	19	1	15	4.83357	11.1664	16	5	17	7.53596	14.464	22	3	16	5.13081	13.8692	19	4	22	10.2616	15.7384	26	197	3	0
GO:0006814	sodium ion transport	5	19	7.80826	16.1917	24	5	13	5.51266	12.4873	18	21	23	17.9315	26.0685	44	6	10	7.7047	8.2953	16	4	10	4.59931	9.40069	14	4	13	5.13566	11.8643	17	2	13	5.13815	9.86185	15	3	16	5.13081	13.8692	19	9	14	9.07759	13.9224	23	190	3	0
GO:0009825	multidimensional cell growth	3	19	7.15758	14.8424	22	2	20	6.73769	15.2623	22	20	28	19.5616	28.4384	48	4	8	5.77853	6.22147	12	4	14	5.91339	12.0866	18	1	14	4.53147	10.4685	15	2	13	5.13815	9.86185	15	3	14	4.59072	12.4093	17	3	12	5.92017	9.07983	15	184	3	0
GO:0004707	MAP kinase activity	12	11	7.48292	15.5171	23	4	10	4.28762	9.71238	14	13	19	13.0411	18.9589	32	1	8	4.33389	4.66611	9	4	10	4.59931	9.40069	14	4	15	5.73986	13.2601	19	4	15	6.50833	12.4917	19	4	15	5.13081	13.8692	19	16	18	13.419	20.581	34	183	3	0
GO:0015693	magnesium ion transport	6	13	6.18154	12.8185	19	3	12	4.59388	10.4061	15	9	20	11.8185	17.1815	29	2	5	3.37081	3.62919	7	4	14	5.91339	12.0866	18	4	14	5.43776	12.5622	18		18	6.16578	11.8342	18	4	18	5.94094	16.0591	22	15	19	13.419	20.581	34	180	3	0
GO:0006885	regulation of pH	13	15	9.10964	18.8904	28	9	11	6.12518	13.8748	20	14	18	13.0411	18.9589	32	6	5	5.29698	5.70302	11	10	7	5.58487	11.4151	17	3	12	4.53147	10.4685	15	3	16	6.50833	12.4917	19	4	13	4.59072	12.4093	17	6	13	7.49888	11.5011	19	178	3	0
GO:0007031	peroxisome organization	2	18	6.50689	13.4931	20	1	14	4.59388	10.4061	15	19	24	17.5239	25.4761	43	3	4	3.37081	3.62919	7	2	13	4.92783	10.0722	15	3	14	5.13566	11.8643	17	1	14	5.13815	9.86185	15	2	16	4.86077	13.1392	18	5	20	9.86694	15.1331	25	175	3	0
GO:2000028	regulation of photoperiodism, flowering	9	15	7.80826	16.1917	24	3	15	5.51266	12.4873	18	19	22	16.7089	24.2911	41	2	6	3.85235	4.14765	8	4	11	4.92783	10.0722	15	1	15	4.83357	11.1664	16	2	16	6.16578	11.8342	18	1	14	4.05064	10.9494	15	5	15	7.89356	12.1064	20	175	3	0
GO:0009089	lysine biosynthetic process via diaminopimelate	4	13	5.53085	11.4691	17	5	12	5.2064	11.7936	17	15	20	14.2637	20.7363	35	1	4	2.40772	2.59228	5	5	12	5.58487	11.4151	17	6	14	6.04196	13.958	20	5	14	6.50833	12.4917	19	1	14	4.05064	10.9494	15	13	16	11.4457	17.5543	29	174	3	0
GO:0004575	sucrose alpha-glucosidase activity	1	14	4.88017	10.1198	15	11	11	6.73769	15.2623	22	9	17	10.5959	15.4041	26	5	9	6.74161	7.25839	14	6	12	5.91339	12.0866	18	3	16	5.73986	13.2601	19	4	15	6.50833	12.4917	19	6	12	4.86077	13.1392	18	6	16	8.68291	13.3171	22	173	3	0
GO:0046930	pore complex	1	15	5.20551	10.7945	16	2	15	5.2064	11.7936	17	10	25	14.2637	20.7363	35	1	2	1.44463	1.55537	3	2	13	4.92783	10.0722	15	3	16	5.73986	13.2601	19	3	17	6.85087	13.1491	20		18	4.86077	13.1392	18	6	23	11.4457	17.5543	29	172	3	0
GO:0009832	plant-type cell wall biogenesis	12	19	10.0857	20.9143	31	1	12	3.98137	9.01863	13	9	23	13.0411	18.9589	32	8	4	5.77853	6.22147	12	4	15	6.24191	12.7581	19	3	10	3.92727	9.07273	13	7	9	5.4807	10.5193	16	5	10	4.05064	10.9494	15	6	14	7.89356	12.1064	20	171	3	0
GO:0051726	regulation of cell cycle	9	16	8.13361	16.8664	25	2	15	5.2064	11.7936	17	16	24	16.3013	23.6987	40	2	3	2.40772	2.59228	5	4	14	5.91339	12.0866	18	2	10	3.62517	8.37483	12	4	10	4.79561	9.20439	14	3	11	3.7806	10.2194	14	11	15	10.2616	15.7384	26	171	3	0
GO:0009073	aromatic amino acid family biosynthetic process	3	11	4.55482	9.44518	14	2	13	4.59388	10.4061	15	13	22	14.2637	20.7363	35	4	6	4.81544	5.18456	10	4	11	4.92783	10.0722	15	2	16	5.43776	12.5622	18	4	16	6.85087	13.1491	20	2	14	4.32068	11.6793	16	10	17	10.6563	16.3437	27	170	3	0
GO:0048443	stamen development	2	20	7.15758	14.8424	22	3	15	5.51266	12.4873	18	5	22	11.0034	15.9966	27	4	11	7.22316	7.77684	15	6	13	6.24191	12.7581	19		12	3.62517	8.37483	12	1	13	4.79561	9.20439	14	1	12	3.51055	9.48945	13	13	17	11.8403	18.1597	30	170	3	0
GO:0022900	electron transport chain	6	8	4.55482	9.44518	14	2	12	4.28762	9.71238	14	12	20	13.0411	18.9589	32	7	6	6.26007	6.73993	13	3	8	3.61374	7.38626	11	6	14	6.04196	13.958	20	1	15	5.4807	10.5193	16	3	16	5.13081	13.8692	19	11	18	11.4457	17.5543	29	168	3	0
GO:1900056	negative regulation of leaf senescence	3	10	4.22948	8.77052	13	3	10	3.98137	9.01863	13	13	20	13.4486	19.5514	33	1	5	2.88926	3.11074	6	12	9	6.89896	14.101	21	5	12	5.13566	11.8643	17	8	10	6.16578	11.8342	18	9	10	5.13081	13.8692	19	12	16	11.051	16.949	28	168	3	0
GO:0000162	tryptophan biosynthetic process	10	13	7.48292	15.5171	23	2	10	3.67511	8.32489	12	16	18	13.8561	20.1439	34	10	2	5.77853	6.22147	12	4	13	5.58487	11.4151	17	4	7	3.32308	7.67692	11	3	12	5.13815	9.86185	15	2	16	4.86077	13.1392	18	5	18	9.07759	13.9224	23	165	3	0
GO:0004176	ATP-dependent peptidase activity	3	21	7.80826	16.1917	24	4	14	5.51266	12.4873	18	11	22	13.4486	19.5514	33	6	5	5.29698	5.70302	11	4	12	5.25635	10.7437	16	4	9	3.92727	9.07273	13	4	10	4.79561	9.20439	14		11	2.97047	8.02953	11	7	18	9.86694	15.1331	25	165	3	0
GO:0005682	U5 snRNP	6	13	6.18154	12.8185	19	6	7	3.98137	9.01863	13	5	19	9.78081	14.2192	24	7	1	3.85235	4.14765	8	8	10	5.91339	12.0866	18	8	13	6.34406	14.6559	21	3	14	5.82324	11.1768	17	2	16	4.86077	13.1392	18	7	19	10.2616	15.7384	26	164	3	0
GO:0046961	proton-transporting ATPase activity, rotational mechanism	4	15	6.18154	12.8185	19	2	10	3.67511	8.32489	12	11	17	11.4109	16.5891	28	1	1	0.963088	1.03691	2	6	14	6.57044	13.4296	20	3	12	4.53147	10.4685	15	2	13	5.13815	9.86185	15	2	15	4.59072	12.4093	17	15	21	14.2084	21.7916	36	164	3	0
GO:0010187	negative regulation of seed germination		16	5.20551	10.7945	16	4	16	6.12518	13.8748	20	17	20	15.0787	21.9213	37	15	8	11.0755	11.9245	23	1	14	4.92783	10.0722	15		12	3.62517	8.37483	12	2	11	4.45307	8.54693	13	3	12	4.05064	10.9494	15	2	10	4.73613	7.26387	12	163	3	0
GO:0019853	L-ascorbic acid biosynthetic process	8	12	6.50689	13.4931	20	4	13	5.2064	11.7936	17	7	16	9.37327	13.6267	23	3	7	4.81544	5.18456	10	4	12	5.25635	10.7437	16	9	10	5.73986	13.2601	19	7	11	6.16578	11.8342	18	1	12	3.51055	9.48945	13	17	10	10.6563	16.3437	27	163	3	0
GO:0004177	aminopeptidase activity	4	13	5.53085	11.4691	17	5	11	4.90014	11.0999	16	17	14	12.6335	18.3665	31	1	1	0.963088	1.03691	2	9	15	7.88452	16.1155	24	3	14	5.13566	11.8643	17	3	13	5.4807	10.5193	16	1	15	4.32068	11.6793	16	11	13	9.47227	14.5277	24	163	3	0
GO:0043484	regulation of RNA splicing	4	8	3.90413	8.09587	12	1	12	3.98137	9.01863	13	14	21	14.2637	20.7363	35		4	1.92618	2.07382	4		13	4.27078	8.72922	13	6	12	5.43776	12.5622	18	11	12	7.8785	15.1215	23	3	12	4.05064	10.9494	15	11	18	11.4457	17.5543	29	162	3	0
GO:0009768	photosynthesis, light harvesting in photosystem I	11	10	6.83223	14.1678	21	2	10	3.67511	8.32489	12	12	21	13.4486	19.5514	33	13	6	9.14933	9.85067	19	3	8	3.61374	7.38626	11	3	13	4.83357	11.1664	16	2	11	4.45307	8.54693	13	1	11	3.24051	8.75949	12	8	16	9.47227	14.5277	24	161	3	0
GO:0048467	gynoecium development	7	10	5.53085	11.4691	17	1	10	3.36885	7.63115	11	8	16	9.78081	14.2192	24	9	2	5.29698	5.70302	11	10	12	7.22748	14.7725	22	1	12	3.92727	9.07273	13	4	13	5.82324	11.1768	17	2	14	4.32068	11.6793	16	9	19	11.051	16.949	28	159	3	0
GO:0016853	isomerase activity	2	12	4.55482	9.44518	14	5	16	6.43144	14.5686	21	6	17	9.37327	13.6267	23	3	8	5.29698	5.70302	11	2	11	4.27078	8.72922	13	8	11	5.73986	13.2601	19	5	14	6.50833	12.4917	19	6	11	4.59072	12.4093	17	12	9	8.28823	12.7118	21	158	3	0
GO:0016363	nuclear matrix	2	13	4.88017	10.1198	15	1	10	3.36885	7.63115	11	10	17	11.0034	15.9966	27	4	8	5.77853	6.22147	12	5	9	4.59931	9.40069	14	3	13	4.83357	11.1664	16	7	16	7.8785	15.1215	23	1	13	3.7806	10.2194	14	8	15	9.07759	13.9224	23	155	3	0
GO:0009532	plastid stroma	6	16	7.15758	14.8424	22	3	10	3.98137	9.01863	13	9	21	12.226	17.774	30	4	4	3.85235	4.14765	8	2	13	4.92783	10.0722	15	2	12	4.22937	9.77063	14	2	13	5.13815	9.86185	15	1	14	4.05064	10.9494	15	5	17	8.68291	13.3171	22	154	3	0
GO:0000470	maturation of LSU-rRNA	5	15	6.50689	13.4931	20	4	10	4.28762	9.71238	14	7	16	9.37327	13.6267	23	4	1	2.40772	2.59228	5	5	11	5.25635	10.7437	16	2	13	4.53147	10.4685	15	5	13	6.16578	11.8342	18	3	14	4.59072	12.4093	17	10	16	10.2616	15.7384	26	154	3	0
GO:0010053	root epidermal cell differentiation	2	17	6.18154	12.8185	19	2	15	5.2064	11.7936	17	6	18	9.78081	14.2192	24	1	4	2.40772	2.59228	5	2	8	3.28522	6.71478	10		15	4.53147	10.4685	15		17	5.82324	11.1768	17	2	19	5.67089	15.3291	21	6	19	9.86694	15.1331	25	153	3	0
GO:0048359	mucilage metabolic process involved in seed coat development	2	5	2.27741	4.72259	7	12	10	6.73769	15.2623	22	12	13	10.1883	14.8117	25	18	10	13.4832	14.5168	28	5	8	4.27078	8.72922	13	6	9	4.53147	10.4685	15	2	9	3.76798	7.23202	11	5	10	4.05064	10.9494	15	5	12	6.70952	10.2905	17	153	3	0
GO:0042023	DNA endoreduplication	5	15	6.50689	13.4931	20	2	12	4.28762	9.71238	14	7	17	9.78081	14.2192	24		6	2.88926	3.11074	6	1	16	5.58487	11.4151	17	3	13	4.83357	11.1664	16	1	14	5.13815	9.86185	15	3	14	4.59072	12.4093	17	8	16	9.47227	14.5277	24	153	3	0
GO:0031409	pigment binding	11	9	6.50689	13.4931	20	2	9	3.36885	7.63115	11	12	19	12.6335	18.3665	31	13	6	9.14933	9.85067	19	3	7	3.28522	6.71478	10	3	12	4.53147	10.4685	15	2	10	4.11052	7.88948	12	1	10	2.97047	8.02953	11	8	15	9.07759	13.9224	23	152	3	0
GO:0010588	cotyledon vascular tissue pattern formation	4	11	4.88017	10.1198	15	4	10	4.28762	9.71238	14	5	16	8.55821	12.4418	21	1	9	4.81544	5.18456	10	5	9	4.59931	9.40069	14	9	13	6.64615	15.3538	22	7	12	6.50833	12.4917	19	3	12	4.05064	10.9494	15	5	16	8.28823	12.7118	21	151	3	0
GO:0009306	protein secretion	3	16	6.18154	12.8185	19	3	12	4.59388	10.4061	15	5	21	10.5959	15.4041	26	1		0.481544	0.518456	1	1	12	4.27078	8.72922	13	4	14	5.43776	12.5622	18	5	15	6.85087	13.1491	20	1	15	4.32068	11.6793	16	11	12	9.07759	13.9224	23	151	3	0
GO:0010385	double-stranded methylated DNA binding	4	12	5.20551	10.7945	16	2	11	3.98137	9.01863	13	6	18	9.78081	14.2192	24	2	6	3.85235	4.14765	8	9	12	6.89896	14.101	21	1	13	4.22937	9.77063	14	2	11	4.45307	8.54693	13	3	16	5.13081	13.8692	19	10	13	9.07759	13.9224	23	151	3	0
GO:0080147	root hair cell development	4	19	7.48292	15.5171	23	3	10	3.98137	9.01863	13	5	15	8.15067	11.8493	20	2	4	2.88926	3.11074	6	3	10	4.27078	8.72922	13	3	12	4.53147	10.4685	15		15	5.13815	9.86185	15	1	16	4.59072	12.4093	17	9	19	11.051	16.949	28	150	3	0
GO:0009903	chloroplast avoidance movement	6	18	7.80826	16.1917	24	1	12	3.98137	9.01863	13	6	17	9.37327	13.6267	23	5	7	5.77853	6.22147	12	1	13	4.59931	9.40069	14	1	14	4.53147	10.4685	15	1	13	4.79561	9.20439	14		12	3.24051	8.75949	12	5	17	8.68291	13.3171	22	149	3	0
GO:0035987	endodermal cell differentiation	2	6	2.60275	5.39725	8	11	10	6.43144	14.5686	21	17	15	13.0411	18.9589	32	3	2	2.40772	2.59228	5	11	12	7.556	15.444	23	7	9	4.83357	11.1664	16	8	7	5.13815	9.86185	15	4	13	4.59072	12.4093	17	4	8	4.73613	7.26387	12	149	3	0
GO:0055062	phosphate ion homeostasis	8	13	6.83223	14.1678	21	4	11	4.59388	10.4061	15	16	23	15.8938	23.1062	39	2	10	5.77853	6.22147	12	4	10	4.59931	9.40069	14	1	6	2.11469	4.88531	7	1	7	2.74035	5.25965	8	2	11	3.51055	9.48945	13	9	11	7.89356	12.1064	20	149	3	0
GO:0030570	pectate lyase activity	5	21	8.45895	17.541	26	9	13	6.73769	15.2623	22	10	23	13.4486	19.5514	33	2	4	2.88926	3.11074	6	2	14	5.25635	10.7437	16	1	6	2.11469	4.88531	7	6	6	4.11052	7.88948	12	4	6	2.70043	7.29957	10	8	8	6.31484	9.68516	16	148	3	0
GO:0015629	actin cytoskeleton	6	15	6.83223	14.1678	21		11	3.36885	7.63115	11	12	10	8.96574	13.0343	22	1		0.481544	0.518456	1	1	11	3.94226	8.05774	12	2	13	4.53147	10.4685	15	7	12	6.50833	12.4917	19	3	16	5.13081	13.8692	19	7	20	10.6563	16.3437	27	147	3	0
GO:0004439	phosphatidylinositol-4,5-bisphosphate 5-phosphatase activity	3	8	3.57879	7.42121	11		9	2.75633	6.24367	9	11	18	11.8185	17.1815	29	1	2	1.44463	1.55537	3	1	7	2.62817	5.37183	8	4	16	6.04196	13.958	20	1	16	5.82324	11.1768	17	2	17	5.13081	13.8692	19	12	19	12.235	18.765	31	147	3	0
GO:0034976	response to endoplasmic reticulum stress	5	16	6.83223	14.1678	21	3	6	2.75633	6.24367	9	10	10	8.15067	11.8493	20	5	6	5.29698	5.70302	11	3	6	2.9567	6.0433	9		15	4.53147	10.4685	15		19	6.50833	12.4917	19		15	4.05064	10.9494	15	14	14	11.051	16.949	28	147	3	0
GO:0052544	defense response by callose deposition in cell wall	8	12	6.50689	13.4931	20	6	9	4.59388	10.4061	15	13	16	11.8185	17.1815	29	12	5	8.18625	8.81375	17	11	10	6.89896	14.101	21	2	4	1.81259	4.18741	6	7	4	3.76798	7.23202	11	5	4	2.43038	6.56962	9	4	3	2.76274	4.23726	7	135	3	0
GO:0048825	cotyledon development	7	22	9.43499	19.565	29	5	14	5.81892	13.1811	19	3	26	11.8185	17.1815	29	5	10	7.22316	7.77684	15	3	10	4.27078	8.72922	13	5	11	4.83357	11.1664	16	3	12	5.13815	9.86185	15	4	14	4.86077	13.1392	18	7	17	9.47227	14.5277	24	178	3	0
GO:0051017	actin filament bundle assembly	1	19	6.50689	13.4931	20	2	14	4.90014	11.0999	16	7	24	12.6335	18.3665	31			0	0		1	13	4.59931	9.40069	14	1	18	5.73986	13.2601	19	3	16	6.50833	12.4917	19	4	15	5.13081	13.8692	19	10	18	11.051	16.949	28	166	3	0
GO:0006904	vesicle docking involved in exocytosis	3	16	6.18154	12.8185	19	1	13	4.28762	9.71238	14	4	22	10.5959	15.4041	26	5	2	3.37081	3.62919	7	5	13	5.91339	12.0866	18	9	11	6.04196	13.958	20	7	11	6.16578	11.8342	18	3	16	5.13081	13.8692	19	12	13	9.86694	15.1331	25	166	3	0
GO:0048765	root hair cell differentiation	2	14	5.20551	10.7945	16	5	8	3.98137	9.01863	13	11	19	12.226	17.774	30	1	3	1.92618	2.07382	4	11	8	6.24191	12.7581	19	4	14	5.43776	12.5622	18	1	17	6.16578	11.8342	18	1	20	5.67089	15.3291	21	2	19	8.28823	12.7118	21	160	3	0
GO:0015450	P-P-bond-hydrolysis-driven protein transmembrane transporter activity	6	14	6.50689	13.4931	20	4	10	4.28762	9.71238	14	3	16	7.74314	11.2569	19		7	3.37081	3.62919	7	4	7	3.61374	7.38626	11	3	11	4.22937	9.77063	14	9	13	7.53596	14.464	22	6	11	4.59072	12.4093	17	2	18	7.89356	12.1064	20	144	3	0
GO:0009767	photosynthetic electron transport chain	6	6	3.90413	8.09587	12	2	6	2.45007	5.54993	8	12	12	9.78081	14.2192	24	3	6	4.33389	4.66611	9	1	7	2.62817	5.37183	8	5	17	6.64615	15.3538	22	1	19	6.85087	13.1491	20	2	11	3.51055	9.48945	13	5	9	5.52549	8.47451	14	130	3	0
GO:0008080	N-acetyltransferase activity	5	13	5.8562	12.1438	18	2	17	5.81892	13.1811	19	3	26	11.8185	17.1815	29	14	7	10.1124	10.8876	21	2	16	5.91339	12.0866	18	3	14	5.13566	11.8643	17	3	15	6.16578	11.8342	18	4	15	5.13081	13.8692	19	4	23	10.6563	16.3437	27	186	3	0
GO:0003680	AT DNA binding	5	12	5.53085	11.4691	17	5	9	4.28762	9.71238	14	3	21	9.78081	14.2192	24	4	8	5.77853	6.22147	12	5	5	3.28522	6.71478	10	3	13	4.83357	11.1664	16	4	15	6.50833	12.4917	19	4	17	5.67089	15.3291	21	2	24	10.2616	15.7384	26	159	3	0
GO:0009992	cellular water homeostasis	1	1	0.650689	1.34931	2	3		0.918777	2.08122	3	14	1	6.113	8.887	15	4	1	2.40772	2.59228	5	7	1	2.62817	5.37183	8	15	3	5.43776	12.5622	18	44	11	18.8399	36.1601	55	14	9	6.21098	16.789	23	17	1	7.1042	10.8958	18	147	2	6
GO:0010726	positive regulation of hydrogen peroxide metabolic process	2		0.650689	1.34931	2	14	1	4.59388	10.4061	15	11	1	4.8904	7.1096	12	4	2	2.88926	3.11074	6	10		3.28522	6.71478	10	23	6	8.76084	20.2392	29	23	8	10.6188	20.3812	31	10	4	3.7806	10.2194	14	11	6	6.70952	10.2905	17	136	2	6
GO:0019199	transmembrane receptor protein kinase activity	2	6	2.60275	5.39725	8	9	2	3.36885	7.63115	11	7	12	7.74314	11.2569	19	20	5	12.0386	12.9614	25	12	5	5.58487	11.4151	17	7	3	3.02098	6.97902	10	18	5	7.8785	15.1215	23	9	4	3.51055	9.48945	13	5	5	3.94678	6.05322	10	136	2	6
GO:0042659	regulation of cell fate specification	2	5	2.27741	4.72259	7	13	6	5.81892	13.1811	19	23	8	12.6335	18.3665	31	4	2	2.88926	3.11074	6	13	10	7.556	15.444	23	9	3	3.62517	8.37483	12	13	4	5.82324	11.1768	17	5	5	2.70043	7.29957	10	5	3	3.15742	4.84258	8	133	2	4
GO:0090558	plant epidermis development	2	5	2.27741	4.72259	7	13	6	5.81892	13.1811	19	23	8	12.6335	18.3665	31	4	2	2.88926	3.11074	6	13	10	7.556	15.444	23	9	3	3.62517	8.37483	12	13	4	5.82324	11.1768	17	5	5	2.70043	7.29957	10	5	3	3.15742	4.84258	8	133	2	4
GO:0001653	peptide receptor activity	1	6	2.27741	4.72259	7	24	6	9.18777	20.8122	30	5	6	4.48287	6.51713	11		3	1.44463	1.55537	3	4	2	1.97113	4.02887	6	13	3	4.83357	11.1664	16	16	6	7.53596	14.464	22	11	4	4.05064	10.9494	15	8	11	7.49888	11.5011	19	129	2	4
GO:0010359	regulation of anion channel activity	3	6	2.9281	6.0719	9	7	4	3.36885	7.63115	11	8	9	6.92807	10.0719	17	17	3	9.63088	10.3691	20	9	4	4.27078	8.72922	13	4	2	1.81259	4.18741	6	20	2	7.53596	14.464	22	8	1	2.43038	6.56962	9	3	1	1.57871	2.42129	4	111	2	4
GO:1903224	regulation of endodermal cell differentiation	2	4	1.95207	4.04793	6	10	6	4.90014	11.0999	16	17	8	10.1883	14.8117	25	3	2	2.40772	2.59228	5	11	9	6.57044	13.4296	20	7	1	2.41678	5.58322	8	8	2	3.42544	6.57456	10	4	4	2.16034	5.83966	8	3	2	1.97339	3.02661	5	103	2	4
GO:0008107	galactoside 2-alpha-L-fucosyltransferase activity	8	3	3.57879	7.42121	11		2	0.612518	1.38748	2	6	3	3.6678	5.3322	9			0	0			2	0.657044	1.34296	2	11	5	4.83357	11.1664	16	15	5	6.85087	13.1491	20	13	6	5.13081	13.8692	19	14	9	9.07759	13.9224	23	102	2	4
GO:0004888	transmembrane signaling receptor activity	2	3	1.62672	3.37328	5	22	5	8.26899	18.731	27	4	4	3.26027	4.73973	8	1	2	1.44463	1.55537	3	1	2	0.985565	2.01443	3	7	3	3.02098	6.97902	10	17	4	7.19341	13.8066	21	9	3	3.24051	8.75949	12	4	6	3.94678	6.05322	10	99	2	4
GO:0006559	L-phenylalanine catabolic process	1	8	2.9281	6.0719	9		6	1.83755	4.16245	6	5	9	5.70547	8.29453	14	8	10	8.66779	9.33221	18	15	8	7.556	15.444	23	8	4	3.62517	8.37483	12	9	6	5.13815	9.86185	15	7	6	3.51055	9.48945	13	17	6	9.07759	13.9224	23	133	2	3
GO:0030104	water homeostasis	6	6	3.90413	8.09587	12	11	8	5.81892	13.1811	19	18	8	10.5959	15.4041	26	4	3	3.37081	3.62919	7	12	10	7.22748	14.7725	22	8	2	3.02098	6.97902	10	8	4	4.11052	7.88948	12	5	6	2.97047	8.02953	11	3	3	2.36807	3.63193	6	125	2	3
GO:0042177	negative regulation of protein catabolic process	1		0.325344	0.674656	1	24	10	10.4128	23.5872	34	21	8	11.8185	17.1815	29	15		7.22316	7.77684	15	1	1	0.657044	1.34296	2	2	1	0.906294	2.09371	3	3	1	1.37017	2.62983	4	1	3	1.08017	2.91983	4	2		0.789356	1.21064	2	94	2	3
GO:0015833	peptide transport		2	0.650689	1.34931	2	2	2	1.22504	2.77496	4	4	3	2.85274	4.14726	7	1	1	0.963088	1.03691	2		1	0.328522	0.671478	1	14	7	6.34406	14.6559	21	14	9	7.8785	15.1215	23	10	6	4.32068	11.6793	16	7	8	5.92017	9.07983	15	91	2	3
GO:0015197	peptide transporter activity		1	0.325344	0.674656	1	2	1	0.918777	2.08122	3	1	1	0.815067	1.18493	2	1		0.481544	0.518456	1		1	0.328522	0.671478	1	14	6	6.04196	13.958	20	14	8	7.53596	14.464	22	10	5	4.05064	10.9494	15	7	7	5.52549	8.47451	14	79	2	3
GO:0015334	high-affinity oligopeptide transporter activity		1	0.325344	0.674656	1	2	1	0.918777	2.08122	3	1	1	0.815067	1.18493	2	1		0.481544	0.518456	1		1	0.328522	0.671478	1	14	6	6.04196	13.958	20	14	8	7.53596	14.464	22	10	5	4.05064	10.9494	15	7	7	5.52549	8.47451	14	79	2	3
GO:0005657	replication fork	5	5	3.25344	6.74656	10	3	8	3.36885	7.63115	11	9	5	5.70547	8.29453	14	8		3.85235	4.14765	8	1	4	1.64261	3.35739	5	3	6	2.71888	6.28112	9	25	7	10.9614	21.0386	32	2	5	1.8903	5.1097	7	143	15	62.3591	95.6409	158	254	2	2
GO:0010521	telomerase inhibitor activity	3	2	1.62672	3.37328	5	2	6	2.45007	5.54993	8	5	5	4.07534	5.92466	10	6		2.88926	3.11074	6		4	1.31409	2.68591	4	1	2	0.906294	2.09371	3	23	6	9.93376	19.0662	29	1	4	1.35021	3.64979	5	142	12	60.7804	93.2196	154	224	2	2
GO:0000002	mitochondrial genome maintenance	3	1	1.30138	2.69862	4		4	1.22504	2.77496	4	6	6	4.8904	7.1096	12	5		2.40772	2.59228	5		3	0.985565	2.01443	3	2	3	1.51049	3.48951	5	22	5	9.24867	17.7513	27		4	1.08017	2.91983	4	143	12	61.1751	93.8249	155	219	2	2
GO:0051974	negative regulation of telomerase activity	3	1	1.30138	2.69862	4		6	1.83755	4.16245	6	4	4	3.26027	4.73973	8	6		2.88926	3.11074	6		4	1.31409	2.68591	4	1	1	0.604196	1.3958	2	23	7	10.2763	19.7237	30	1	3	1.08017	2.91983	4	142	12	60.7804	93.2196	154	218	2	2
GO:0032211	negative regulation of telomere maintenance via telomerase	1	1	0.650689	1.34931	2		5	1.53129	3.46871	5	4		1.63013	2.36987	4	6		2.88926	3.11074	6		2	0.657044	1.34296	2	1		0.302098	0.697902	1	23	5	9.59122	18.4088	28		1	0.270043	0.729957	1	142	10	59.991	92.009	152	201	2	2
GO:0044806	G-quadruplex DNA unwinding	2		0.650689	1.34931	2		4	1.22504	2.77496	4	4		1.63013	2.36987	4	7		3.37081	3.62919	7		1	0.328522	0.671478	1	1	1	0.604196	1.3958	2	23	4	9.24867	17.7513	27	1		0.270043	0.729957	1	142	10	59.991	92.009	152	200	2	2
GO:0071456	cellular response to hypoxia	8	11	6.18154	12.8185	19	10	8	5.51266	12.4873	18	27	12	15.8938	23.1062	39	9	5	6.74161	7.25839	14	24	9	10.8412	22.1588	33	6	6	3.62517	8.37483	12	10	8	6.16578	11.8342	18	8	7	4.05064	10.9494	15	9	7	6.31484	9.68516	16	184	2	2
GO:0002213	defense response to insect	15	9	7.80826	16.1917	24	6	5	3.36885	7.63115	11	8	7	6.113	8.887	15	4	4	3.85235	4.14765	8	6	9	4.92783	10.0722	15	6	5	3.32308	7.67692	11	6	7	4.45307	8.54693	13	11	7	4.86077	13.1392	18	13	10	9.07759	13.9224	23	138	2	2
GO:0000148	1,3-beta-D-glucan synthase complex	9	4	4.22948	8.77052	13	6	6	3.67511	8.32489	12	12	9	8.55821	12.4418	21		8	3.85235	4.14765	8	6	6	3.94226	8.05774	12	1	10	3.32308	7.67692	11	3	9	4.11052	7.88948	12	4	9	3.51055	9.48945	13	20	9	11.4457	17.5543	29	131	2	2
GO:0003843	1,3-beta-D-glucan synthase activity	9	4	4.22948	8.77052	13	6	6	3.67511	8.32489	12	12	9	8.55821	12.4418	21		8	3.85235	4.14765	8	6	6	3.94226	8.05774	12	1	10	3.32308	7.67692	11	3	9	4.11052	7.88948	12	4	9	3.51055	9.48945	13	20	9	11.4457	17.5543	29	131	2	2
GO:0006075	(1->3)-beta-D-glucan biosynthetic process	9	4	4.22948	8.77052	13	6	6	3.67511	8.32489	12	12	9	8.55821	12.4418	21		8	3.85235	4.14765	8	6	6	3.94226	8.05774	12	1	10	3.32308	7.67692	11	3	9	4.11052	7.88948	12	4	9	3.51055	9.48945	13	20	9	11.4457	17.5543	29	131	2	2
GO:0047196	long-chain-alcohol O-fatty-acyltransferase activity	20	3	7.48292	15.5171	23	8	5	3.98137	9.01863	13	14	8	8.96574	13.0343	22	2	2	1.92618	2.07382	4	15	4	6.24191	12.7581	19	5	4	2.71888	6.28112	9	6	4	3.42544	6.57456	10	4	5	2.43038	6.56962	9	1	4	1.97339	3.02661	5	114	2	2
GO:0103095	wax ester synthase activity	20	3	7.48292	15.5171	23	8	5	3.98137	9.01863	13	14	8	8.96574	13.0343	22	2	2	1.92618	2.07382	4	15	4	6.24191	12.7581	19	5	4	2.71888	6.28112	9	6	4	3.42544	6.57456	10	4	5	2.43038	6.56962	9	1	4	1.97339	3.02661	5	114	2	2
GO:0003678	DNA helicase activity	5	7	3.90413	8.09587	12		9	2.75633	6.24367	9	5	12	6.92807	10.0719	17	8	1	4.33389	4.66611	9	3	10	4.27078	8.72922	13	4	10	4.22937	9.77063	14	8	15	7.8785	15.1215	23	3	10	3.51055	9.48945	13	51	20	28.0221	42.9779	71	181	2	1
GO:0033612	receptor serine/threonine kinase binding	8	25	10.7364	22.2636	33	5	11	4.90014	11.0999	16	13	27	16.3013	23.6987	40	11	4	7.22316	7.77684	15	9	7	5.25635	10.7437	16	8	3	3.32308	7.67692	11	10	6	5.4807	10.5193	16	7	6	3.51055	9.48945	13	10	6	6.31484	9.68516	16	176	2	1
GO:1903507	negative regulation of nucleic acid-templated transcription	3	13	5.20551	10.7945	16		11	3.36885	7.63115	11	19	19	15.4863	22.5137	38		1	0.481544	0.518456	1	4	9	4.27078	8.72922	13	5	8	3.92727	9.07273	13	8	10	6.16578	11.8342	18	8	11	5.13081	13.8692	19	25	15	15.7871	24.2129	40	169	2	1
GO:0010103	stomatal complex morphogenesis	7	7	4.55482	9.44518	14	13	9	6.73769	15.2623	22	12	17	11.8185	17.1815	29	7	6	6.26007	6.73993	13	7	11	5.91339	12.0866	18	7	9	4.83357	11.1664	16	5	10	5.13815	9.86185	15	6	10	4.32068	11.6793	16	4	12	6.31484	9.68516	16	159	2	1
GO:0002238	response to molecule of fungal origin	9	8	5.53085	11.4691	17	8	8	4.90014	11.0999	16	23	14	15.0787	21.9213	37	7	4	5.29698	5.70302	11	9	10	6.24191	12.7581	19	3	9	3.62517	8.37483	12	3	9	4.11052	7.88948	12	3	8	2.97047	8.02953	11	9	11	7.89356	12.1064	20	155	2	1
GO:0010267	production of ta-siRNAs involved in RNA interference	8	5	4.22948	8.77052	13	4	11	4.59388	10.4061	15	22	18	16.3013	23.6987	40	19	6	12.0386	12.9614	25	3	10	4.27078	8.72922	13	1	9	3.02098	6.97902	10	2	9	3.76798	7.23202	11		10	2.70043	7.29957	10	8	10	7.1042	10.8958	18	155	2	1
GO:0006402	mRNA catabolic process	4	9	4.22948	8.77052	13	3	10	3.98137	9.01863	13	9	13	8.96574	13.0343	22	5	5	4.81544	5.18456	10	3	10	4.27078	8.72922	13	6	13	5.73986	13.2601	19	4	12	5.4807	10.5193	16	1	12	3.51055	9.48945	13	22	10	12.6297	19.3703	32	151	2	1
GO:0006470	protein dephosphorylation	4	13	5.53085	11.4691	17	6	11	5.2064	11.7936	17	13	22	14.2637	20.7363	35	6	7	6.26007	6.73993	13	4	18	7.22748	14.7725	22	10	4	4.22937	9.77063	14	2	6	2.74035	5.25965	8	3	7	2.70043	7.29957	10	4	9	5.13081	7.86919	13	149	2	1
GO:0006535	cysteine biosynthetic process from serine	2	13	4.88017	10.1198	15	3	8	3.36885	7.63115	11	25	9	13.8561	20.1439	34	1	3	1.92618	2.07382	4	8	8	5.25635	10.7437	16	3	11	4.22937	9.77063	14	9	11	6.85087	13.1491	20	4	12	4.32068	11.6793	16	4	13	6.70952	10.2905	17	147	2	1
GO:0016702	oxidoreductase activity, acting on single donors with incorporation of molecular oxygen, incorporation of two atoms of oxygen		4	1.30138	2.69862	4	8	5	3.98137	9.01863	13	24	8	13.0411	18.9589	32	11	9	9.63088	10.3691	20	10	7	5.58487	11.4151	17	6	5	3.32308	7.67692	11	10	7	5.82324	11.1768	17	8	9	4.59072	12.4093	17	6	8	5.52549	8.47451	14	145	2	1
GO:0009690	cytokinin metabolic process	3	2	1.62672	3.37328	5		5	1.53129	3.46871	5	4	12	6.52054	9.47946	16	27	5	15.4094	16.5906	32	1	6	2.29965	4.70035	7	4	13	5.13566	11.8643	17	5	14	6.50833	12.4917	19	3	16	5.13081	13.8692	19	9	15	9.47227	14.5277	24	144	2	1
GO:0051453	regulation of intracellular pH	5	11	5.20551	10.7945	16		12	3.67511	8.32489	12	10	18	11.4109	16.5891	28	1	6	3.37081	3.62919	7	2	12	4.59931	9.40069	14	2	12	4.22937	9.77063	14		12	4.11052	7.88948	12	2	11	3.51055	9.48945	13	18	10	11.051	16.949	28	144	2	1
GO:0000307	cyclin-dependent protein kinase holoenzyme complex	8	7	4.88017	10.1198	15	2	8	3.06259	6.93741	10	10	15	10.1883	14.8117	25	2	3	2.40772	2.59228	5	2	6	2.62817	5.37183	8	7	7	4.22937	9.77063	14	5	7	4.11052	7.88948	12	5	9	3.7806	10.2194	14	23	12	13.8137	21.1863	35	138	2	1
GO:0017056	structural constituent of nuclear pore	5	8	4.22948	8.77052	13	3	9	3.67511	8.32489	12	7	13	8.15067	11.8493	20	4	4	3.85235	4.14765	8	4	11	4.92783	10.0722	15	3	8	3.32308	7.67692	11	6	6	4.11052	7.88948	12	5	9	3.7806	10.2194	14	25	6	12.235	18.765	31	136	2	1
GO:0042273	ribosomal large subunit biogenesis	7	4	3.57879	7.42121	11	6	5	3.36885	7.63115	11	9	14	9.37327	13.6267	23	4		1.92618	2.07382	4	10	5	4.92783	10.0722	15	8	6	4.22937	9.77063	14	6	8	4.79561	9.20439	14	5	12	4.59072	12.4093	17	13	10	9.07759	13.9224	23	132	2	1
GO:0000028	ribosomal small subunit assembly	15	17	10.411	21.589	32	3	10	3.98137	9.01863	13	8	18	10.5959	15.4041	26	2	3	2.40772	2.59228	5	2	9	3.61374	7.38626	11	6	4	3.02098	6.97902	10	11	6	5.82324	11.1768	17	3	7	2.70043	7.29957	10	4	4	3.15742	4.84258	8	132	2	1
GO:0010449	root meristem growth	3	8	3.57879	7.42121	11	4	8	3.67511	8.32489	12	4	14	7.3356	10.6644	18	2	3	2.40772	2.59228	5	12	8	6.57044	13.4296	20	3	12	4.53147	10.4685	15	3	12	5.13815	9.86185	15		13	3.51055	9.48945	13	6	15	8.28823	12.7118	21	130	2	1
GO:0043140	ATP-dependent 3'-5' DNA helicase activity	14	9	7.48292	15.5171	23	12	11	7.04395	15.956	23	4	10	5.70547	8.29453	14	6	6	5.77853	6.22147	12		8	2.62817	5.37183	8	2	11	3.92727	9.07273	13	3	7	3.42544	6.57456	10	6	7	3.51055	9.48945	13	5	7	4.73613	7.26387	12	128	2	1
GO:0046244	salicylic acid catabolic process	2	7	2.9281	6.0719	9	12	10	6.73769	15.2623	22	21	11	13.0411	18.9589	32	1	2	1.44463	1.55537	3	10	6	5.25635	10.7437	16	4	8	3.62517	8.37483	12	3	7	3.42544	6.57456	10	7	6	3.51055	9.48945	13	3	7	3.94678	6.05322	10	127	2	1
GO:0042277	peptide binding	1	7	2.60275	5.39725	8	7	5	3.67511	8.32489	12	14	8	8.96574	13.0343	22	3	5	3.85235	4.14765	8	4	8	3.94226	8.05774	12	2	9	3.32308	7.67692	11	8	6	4.79561	9.20439	14	3	11	3.7806	10.2194	14	15	7	8.68291	13.3171	22	123	2	1
GO:0005179	hormone activity	24	12	11.7124	24.2876	36	1	7	2.45007	5.54993	8	8	13	8.55821	12.4418	21	5	3	3.85235	4.14765	8		4	1.31409	2.68591	4	1	7	2.41678	5.58322	8	5	7	4.11052	7.88948	12	2	9	2.97047	8.02953	11	3	11	5.52549	8.47451	14	122	2	1
GO:0010380	regulation of chlorophyll biosynthetic process	1	14	4.88017	10.1198	15	5	8	3.98137	9.01863	13	8	13	8.55821	12.4418	21	22	8	14.4463	15.5537	30	1	9	3.28522	6.71478	10	3	6	2.71888	6.28112	9	5	4	3.08289	5.91711	9	1	7	2.16034	5.83966	8		7	2.76274	4.23726	7	122	2	1
GO:0009574	preprophase band	7	9	5.20551	10.7945	16	1	6	2.14381	4.85619	7	13	12	10.1883	14.8117	25	2	2	1.92618	2.07382	4	4	6	3.28522	6.71478	10	1	9	3.02098	6.97902	10	3	10	4.45307	8.54693	13		7	1.8903	5.1097	7	17	9	10.2616	15.7384	26	118	2	1
GO:0016575	histone deacetylation	18	10	9.10964	18.8904	28		8	2.45007	5.54993	8	10	11	8.55821	12.4418	21	1	3	1.92618	2.07382	4	2	8	3.28522	6.71478	10	2	7	2.71888	6.28112	9	1	7	2.74035	5.25965	8	6	6	3.24051	8.75949	12	11	7	7.1042	10.8958	18	118	2	1
GO:0055046	microgametogenesis	3	10	4.22948	8.77052	13		10	3.06259	6.93741	10	11	21	13.0411	18.9589	32		5	2.40772	2.59228	5	2	11	4.27078	8.72922	13	2	5	2.11469	4.88531	7	6	3	3.08289	5.91711	9	2	6	2.16034	5.83966	8	15	5	7.89356	12.1064	20	117	2	1
GO:0031012	extracellular matrix	11	10	6.83223	14.1678	21	8	6	4.28762	9.71238	14	13	12	10.1883	14.8117	25	3	4	3.37081	3.62919	7	12	6	5.91339	12.0866	18	3	6	2.71888	6.28112	9	7	4	3.76798	7.23202	11	3	3	1.62026	4.37974	6	2	3	1.97339	3.02661	5	116	2	1
GO:0030507	spectrin binding	1	4	1.62672	3.37328	5	1	6	2.14381	4.85619	7	8	8	6.52054	9.47946	16	1	2	1.44463	1.55537	3	3	4	2.29965	4.70035	7	9	10	5.73986	13.2601	19	12	9	7.19341	13.8066	21	16	9	6.75106	18.2489	25	1	10	4.34146	6.65854	11	114	2	1
GO:0009378	four-way junction helicase activity	14	8	7.15758	14.8424	22	12	10	6.73769	15.2623	22	3	8	4.48287	6.51713	11	6	6	5.77853	6.22147	12		7	2.29965	4.70035	7	2	9	3.32308	7.67692	11	2	6	2.74035	5.25965	8	6	5	2.97047	8.02953	11	3	5	3.15742	4.84258	8	112	2	1
GO:0042732	D-xylose metabolic process	2	8	3.25344	6.74656	10		7	2.14381	4.85619	7	13	7	8.15067	11.8493	20	1	1	0.963088	1.03691	2		6	1.97113	4.02887	6		7	2.11469	4.88531	7		8	2.74035	5.25965	8		6	1.62026	4.37974	6	18	8	10.2616	15.7384	26	92	2	1
GO:0070006	metalloaminopeptidase activity	1	4	1.62672	3.37328	5	4	6	3.06259	6.93741	10	12	8	8.15067	11.8493	20		2	0.963088	1.03691	2	1	9	3.28522	6.71478	10	1	7	2.41678	5.58322	8	3	7	3.42544	6.57456	10		7	1.8903	5.1097	7	14	6	7.89356	12.1064	20	92	2	1
GO:0045491	xylan metabolic process		10	3.25344	6.74656	10		5	1.53129	3.46871	5	10	11	8.55821	12.4418	21	2	4	2.88926	3.11074	6	5	3	2.62817	5.37183	8		5	1.51049	3.48951	5		6	2.05526	3.94474	6	1	5	1.62026	4.37974	6	15	7	8.68291	13.3171	22	89	2	1
GO:0009695	jasmonic acid biosynthetic process	6	10	5.20551	10.7945	16	3	16	5.81892	13.1811	19	15	23	15.4863	22.5137	38	2	8	4.81544	5.18456	10	2	16	5.91339	12.0866	18	5	9	4.22937	9.77063	14	3	10	4.45307	8.54693	13	5	13	4.86077	13.1392	18	14	16	11.8403	18.1597	30	176	2	0
GO:0030687	preribosome, large subunit precursor	7	10	5.53085	11.4691	17	10	7	5.2064	11.7936	17	13	24	15.0787	21.9213	37	8	1	4.33389	4.66611	9	9	9	5.91339	12.0866	18	9	10	5.73986	13.2601	19	6	13	6.50833	12.4917	19	1	17	4.86077	13.1392	18	4	17	8.28823	12.7118	21	175	2	0
GO:0034399	nuclear periphery	5	12	5.53085	11.4691	17	2	17	5.81892	13.1811	19	10	20	12.226	17.774	30	5	6	5.29698	5.70302	11		15	4.92783	10.0722	15	4	12	4.83357	11.1664	16	2	13	5.13815	9.86185	15	3	14	4.59072	12.4093	17	12	13	9.86694	15.1331	25	165	2	0
GO:0008094	DNA-dependent ATPase activity	8	10	5.8562	12.1438	18	4	11	4.59388	10.4061	15	17	18	14.2637	20.7363	35	1		0.481544	0.518456	1	3	12	4.92783	10.0722	15	5	13	5.43776	12.5622	18	5	13	6.16578	11.8342	18	2	17	5.13081	13.8692	19	9	15	9.47227	14.5277	24	163	2	0
GO:2000070	regulation of response to water deprivation	2	15	5.53085	11.4691	17	4	15	5.81892	13.1811	19	16	22	15.4863	22.5137	38		3	1.44463	1.55537	3	1	13	4.59931	9.40069	14	2	13	4.53147	10.4685	15	3	14	5.82324	11.1768	17	2	13	4.05064	10.9494	15	4	20	9.47227	14.5277	24	162	2	0
GO:0000976	transcription regulatory region sequence-specific DNA binding	3	15	5.8562	12.1438	18	4	14	5.51266	12.4873	18	17	25	17.1164	24.8836	42	6	3	4.33389	4.66611	9	3	12	4.92783	10.0722	15	3	7	3.02098	6.97902	10	3	14	5.82324	11.1768	17	1	11	3.24051	8.75949	12	4	16	7.89356	12.1064	20	161	2	0
GO:0000245	spliceosomal complex assembly	8	13	6.83223	14.1678	21	7	9	4.90014	11.0999	16	7	12	7.74314	11.2569	19	5	8	6.26007	6.73993	13	6	9	4.92783	10.0722	15	8	9	5.13566	11.8643	17	8	16	8.22104	15.779	24	6	11	4.59072	12.4093	17	2	16	7.1042	10.8958	18	160	2	0
GO:0004427	inorganic diphosphatase activity		12	3.90413	8.09587	12	2	12	4.28762	9.71238	14	11	16	11.0034	15.9966	27	1	5	2.88926	3.11074	6	5	13	5.91339	12.0866	18	1	14	4.53147	10.4685	15	1	17	6.16578	11.8342	18	2	16	4.86077	13.1392	18	11	21	12.6297	19.3703	32	160	2	0
GO:0000777	condensed chromosome kinetochore	3	14	5.53085	11.4691	17	2	15	5.2064	11.7936	17	9	24	13.4486	19.5514	33	3	2	2.40772	2.59228	5	2	18	6.57044	13.4296	20	8	10	5.43776	12.5622	18	6	8	4.79561	9.20439	14	5	11	4.32068	11.6793	16	9	10	7.49888	11.5011	19	159	2	0
GO:0008361	regulation of cell size	2	14	5.20551	10.7945	16	1	11	3.67511	8.32489	12	5	21	10.5959	15.4041	26	2	8	4.81544	5.18456	10	5	10	4.92783	10.0722	15	1	14	4.53147	10.4685	15	3	13	5.4807	10.5193	16	3	15	4.86077	13.1392	18	9	19	11.051	16.949	28	156	2	0
GO:0005776	autophagosome	1	15	5.20551	10.7945	16		9	2.75633	6.24367	9	12	20	13.0411	18.9589	32	3	4	3.37081	3.62919	7	4	11	4.92783	10.0722	15	5	11	4.83357	11.1664	16	4	11	5.13815	9.86185	15	4	12	4.32068	11.6793	16	13	17	11.8403	18.1597	30	156	2	0
GO:0019888	protein phosphatase regulator activity	2	11	4.22948	8.77052	13	1	14	4.59388	10.4061	15	5	20	10.1883	14.8117	25	3	8	5.29698	5.70302	11	1	11	3.94226	8.05774	12		16	4.83357	11.1664	16		17	5.82324	11.1768	17		18	4.86077	13.1392	18	8	18	10.2616	15.7384	26	153	2	0
GO:0016571	histone methylation	4	9	4.22948	8.77052	13	3	11	4.28762	9.71238	14	5	19	9.78081	14.2192	24	10	4	6.74161	7.25839	14	4	12	5.25635	10.7437	16	6	11	5.13566	11.8643	17	5	10	5.13815	9.86185	15	3	16	5.13081	13.8692	19	3	17	7.89356	12.1064	20	152	2	0
GO:0009773	photosynthetic electron transport in photosystem I	4	11	4.88017	10.1198	15	1	10	3.36885	7.63115	11	14	19	13.4486	19.5514	33	2	3	2.40772	2.59228	5	2	11	4.27078	8.72922	13	3	14	5.13566	11.8643	17	6	13	6.50833	12.4917	19	3	13	4.32068	11.6793	16	6	17	9.07759	13.9224	23	152	2	0
GO:0005385	zinc ion transmembrane transporter activity	4	16	6.50689	13.4931	20	1	13	4.28762	9.71238	14	8	14	8.96574	13.0343	22	11	3	6.74161	7.25839	14	5	12	5.58487	11.4151	17	3	13	4.83357	11.1664	16	2	12	4.79561	9.20439	14	3	12	4.05064	10.9494	15	5	14	7.49888	11.5011	19	151	2	0
GO:0006896	Golgi to vacuole transport	8	7	4.88017	10.1198	15	5	8	3.98137	9.01863	13	13	13	10.5959	15.4041	26	4	2	2.88926	3.11074	6	7	9	5.25635	10.7437	16	3	13	4.83357	11.1664	16	3	13	5.4807	10.5193	16		13	3.51055	9.48945	13	11	19	11.8403	18.1597	30	151	2	0
GO:0010417	glucuronoxylan biosynthetic process	2	9	3.57879	7.42121	11		10	3.06259	6.93741	10	5	19	9.78081	14.2192	24	4	4	3.85235	4.14765	8		13	4.27078	8.72922	13	3	14	5.13566	11.8643	17	4	15	6.50833	12.4917	19	1	15	4.32068	11.6793	16	13	20	13.0244	19.9756	33	151	2	0
GO:0016485	protein processing	4	11	4.88017	10.1198	15	5	9	4.28762	9.71238	14	15	12	11.0034	15.9966	27	2	2	1.92618	2.07382	4	4	11	4.92783	10.0722	15		14	4.22937	9.77063	14	1	15	5.4807	10.5193	16		15	4.05064	10.9494	15	13	18	12.235	18.765	31	151	2	0
GO:1904264	ubiquitin protein ligase activity involved in ERAD pathway	4	11	4.88017	10.1198	15	3	9	3.67511	8.32489	12	10	17	11.0034	15.9966	27	1	9	4.81544	5.18456	10	1	10	3.61374	7.38626	11	4	15	5.73986	13.2601	19	1	13	4.79561	9.20439	14	2	17	5.13081	13.8692	19	7	16	9.07759	13.9224	23	150	2	0
GO:0009295	nucleoid	7	17	7.80826	16.1917	24	4	13	5.2064	11.7936	17	12	19	12.6335	18.3665	31	1	4	2.40772	2.59228	5	5	9	4.59931	9.40069	14	3	11	4.22937	9.77063	14	3	12	5.13815	9.86185	15	5	11	4.32068	11.6793	16	4	9	5.13081	7.86919	13	149	2	0
GO:0010215	cellulose microfibril organization	3	13	5.20551	10.7945	16	5	9	4.28762	9.71238	14	8	21	11.8185	17.1815	29	2	5	3.37081	3.62919	7	6	11	5.58487	11.4151	17	4	10	4.22937	9.77063	14	6	9	5.13815	9.86185	15	3	12	4.05064	10.9494	15	8	14	8.68291	13.3171	22	149	2	0
GO:0005983	starch catabolic process	6	13	6.18154	12.8185	19		16	4.90014	11.0999	16	7	18	10.1883	14.8117	25	4	4	3.85235	4.14765	8	1	12	4.27078	8.72922	13		12	3.62517	8.37483	12	3	14	5.82324	11.1768	17	4	13	4.59072	12.4093	17	6	15	8.28823	12.7118	21	148	2	0
GO:0006807	nitrogen compound metabolic process	2	12	4.55482	9.44518	14	2	10	3.67511	8.32489	12	7	21	11.4109	16.5891	28	1	2	1.44463	1.55537	3	3	12	4.92783	10.0722	15	4	13	5.13566	11.8643	17	3	13	5.4807	10.5193	16	3	16	5.13081	13.8692	19	8	16	9.47227	14.5277	24	148	2	0
GO:0046854	phosphatidylinositol phosphorylation	3	10	4.22948	8.77052	13		17	5.2064	11.7936	17	9	21	12.226	17.774	30	2	7	4.33389	4.66611	9	1	11	3.94226	8.05774	12		11	3.32308	7.67692	11	6	11	5.82324	11.1768	17	4	16	5.40085	14.5991	20	5	13	7.1042	10.8958	18	147	2	0
GO:0006312	mitotic recombination	9	11	6.50689	13.4931	20	8	11	5.81892	13.1811	19	16	12	11.4109	16.5891	28	5		2.40772	2.59228	5	3	10	4.27078	8.72922	13	4	11	4.53147	10.4685	15	3	11	4.79561	9.20439	14	2	12	3.7806	10.2194	14	4	13	6.70952	10.2905	17	145	2	0
GO:0000159	protein phosphatase type 2A complex	3	13	5.20551	10.7945	16	1	12	3.98137	9.01863	13	6	20	10.5959	15.4041	26	4	8	5.77853	6.22147	12	2	12	4.59931	9.40069	14		13	3.92727	9.07273	13		14	4.79561	9.20439	14		14	3.7806	10.2194	14	8	15	9.07759	13.9224	23	145	2	0
GO:0006465	signal peptide processing	3	14	5.53085	11.4691	17	4	10	4.28762	9.71238	14	10	18	11.4109	16.5891	28	2	3	2.40772	2.59228	5	3	13	5.25635	10.7437	16	3	10	3.92727	9.07273	13	3	11	4.79561	9.20439	14	3	12	4.05064	10.9494	15	10	13	9.07759	13.9224	23	145	2	0
GO:0009750	response to fructose	3	19	7.15758	14.8424	22	2	13	4.59388	10.4061	15	14	19	13.4486	19.5514	33		6	2.88926	3.11074	6		13	4.27078	8.72922	13	3	12	4.53147	10.4685	15	2	10	4.11052	7.88948	12		14	3.7806	10.2194	14	3	11	5.52549	8.47451	14	144	2	0
GO:0018279	protein N-linked glycosylation via asparagine	5	9	4.55482	9.44518	14	1	12	3.98137	9.01863	13	10	20	12.226	17.774	30	2	5	3.37081	3.62919	7	3	12	4.92783	10.0722	15	4	9	3.92727	9.07273	13	2	11	4.45307	8.54693	13	4	12	4.32068	11.6793	16	7	16	9.07759	13.9224	23	144	2	0
GO:0005089	Rho guanyl-nucleotide exchange factor activity	5	12	5.53085	11.4691	17	1	10	3.36885	7.63115	11	6	21	11.0034	15.9966	27	1	2	1.44463	1.55537	3	1	9	3.28522	6.71478	10	2	11	3.92727	9.07273	13	1	14	5.13815	9.86185	15		14	3.7806	10.2194	14	16	18	13.419	20.581	34	144	2	0
GO:0009097	isoleucine biosynthetic process	4	8	3.90413	8.09587	12	7	5	3.67511	8.32489	12	11	17	11.4109	16.5891	28	5	6	5.29698	5.70302	11	9	11	6.57044	13.4296	20	1	12	3.92727	9.07273	13	4	11	5.13815	9.86185	15		13	3.51055	9.48945	13	4	15	7.49888	11.5011	19	143	2	0
GO:1901000	regulation of response to salt stress	1	16	5.53085	11.4691	17	3	12	4.59388	10.4061	15	3	17	8.15067	11.8493	20		4	1.92618	2.07382	4	1	10	3.61374	7.38626	11	4	11	4.53147	10.4685	15	3	14	5.82324	11.1768	17	4	14	4.86077	13.1392	18	8	18	10.2616	15.7384	26	143	2	0
GO:0000381	regulation of alternative mRNA splicing, via spliceosome	11	8	6.18154	12.8185	19	3	9	3.67511	8.32489	12	9	15	9.78081	14.2192	24	2	2	1.92618	2.07382	4	2	6	2.62817	5.37183	8	3	14	5.13566	11.8643	17	2	11	4.45307	8.54693	13	2	14	4.32068	11.6793	16	10	20	11.8403	18.1597	30	143	2	0
GO:0042651	thylakoid membrane	3	15	5.8562	12.1438	18		14	4.28762	9.71238	14	11	17	11.4109	16.5891	28	4	5	4.33389	4.66611	9	2	11	4.27078	8.72922	13		12	3.62517	8.37483	12	2	11	4.45307	8.54693	13		12	3.24051	8.75949	12	8	16	9.47227	14.5277	24	143	2	0
GO:0006189	de novo' IMP biosynthetic process	9	6	4.88017	10.1198	15	6	6	3.67511	8.32489	12	11	14	10.1883	14.8117	25	2	2	1.92618	2.07382	4	2	7	2.9567	6.0433	9	6	11	5.13566	11.8643	17	6	10	5.4807	10.5193	16	1	16	4.59072	12.4093	17	11	17	11.051	16.949	28	143	2	0
GO:0006098	pentose-phosphate shunt		7	2.27741	4.72259	7	1	10	3.36885	7.63115	11	13	17	12.226	17.774	30	1	4	2.40772	2.59228	5	3	11	4.59931	9.40069	14	1	12	3.92727	9.07273	13		11	3.76798	7.23202	11		15	4.05064	10.9494	15	21	16	14.6031	22.3969	37	143	2	0
GO:0009649	entrainment of circadian clock	3	18	6.83223	14.1678	21	2	12	4.28762	9.71238	14	7	21	11.4109	16.5891	28	2	4	2.88926	3.11074	6		12	3.94226	8.05774	12	1	13	4.22937	9.77063	14		15	5.13815	9.86185	15		14	3.7806	10.2194	14	5	13	7.1042	10.8958	18	142	2	0
GO:0000347	THO complex	5	9	4.55482	9.44518	14	7	10	5.2064	11.7936	17	17	14	12.6335	18.3665	31	3	2	2.40772	2.59228	5	4	9	4.27078	8.72922	13	7	9	4.83357	11.1664	16	2	12	4.79561	9.20439	14	2	10	3.24051	8.75949	12	6	14	7.89356	12.1064	20	142	2	0
GO:0008327	methyl-CpG binding	9	11	6.50689	13.4931	20	2	11	3.98137	9.01863	13	6	18	9.78081	14.2192	24	7	3	4.81544	5.18456	10	2	14	5.25635	10.7437	16	4	9	3.92727	9.07273	13	4	9	4.45307	8.54693	13	5	12	4.59072	12.4093	17	2	13	5.92017	9.07983	15	141	2	0
GO:0055028	cortical microtubule	4	10	4.55482	9.44518	14	1	13	4.28762	9.71238	14	15	20	14.2637	20.7363	35	1	1	0.963088	1.03691	2	5	10	4.92783	10.0722	15	1	12	3.92727	9.07273	13	4	10	4.79561	9.20439	14	1	9	2.70043	7.29957	10	13	11	9.47227	14.5277	24	141	2	0
GO:0005744	mitochondrial inner membrane presequence translocase complex	6	10	5.20551	10.7945	16	4	6	3.06259	6.93741	10	4	20	9.78081	14.2192	24	2	2	1.92618	2.07382	4	2	8	3.28522	6.71478	10	6	12	5.43776	12.5622	18	4	13	5.82324	11.1768	17	5	17	5.94094	16.0591	22	3	14	6.70952	10.2905	17	138	2	0
GO:0008198	ferrous iron binding	7	9	5.20551	10.7945	16	2	9	3.36885	7.63115	11	7	15	8.96574	13.0343	22	5	2	3.37081	3.62919	7	2	8	3.28522	6.71478	10	3	12	4.53147	10.4685	15	3	12	5.13815	9.86185	15	2	13	4.05064	10.9494	15	13	14	10.6563	16.3437	27	138	2	0
GO:0048528	post-embryonic root development	4	6	3.25344	6.74656	10	3	11	4.28762	9.71238	14	5	19	9.78081	14.2192	24	1	6	3.37081	3.62919	7	2	8	3.28522	6.71478	10	5	10	4.53147	10.4685	15	5	10	5.13815	9.86185	15	3	11	3.7806	10.2194	14	15	13	11.051	16.949	28	137	2	0
GO:0048768	root hair cell tip growth	7	12	6.18154	12.8185	19	4	7	3.36885	7.63115	11	7	13	8.15067	11.8493	20	2	4	2.88926	3.11074	6	7	8	4.92783	10.0722	15	3	8	3.32308	7.67692	11	5	10	5.13815	9.86185	15	3	11	3.7806	10.2194	14	11	15	10.2616	15.7384	26	137	2	0
GO:0010374	stomatal complex development	3	14	5.53085	11.4691	17	5	11	4.90014	11.0999	16	5	16	8.55821	12.4418	21	2	2	1.92618	2.07382	4		12	3.94226	8.05774	12	1	15	4.83357	11.1664	16		13	4.45307	8.54693	13		16	4.32068	11.6793	16	3	18	8.28823	12.7118	21	136	2	0
GO:0006002	fructose 6-phosphate metabolic process	3	13	5.20551	10.7945	16	1	11	3.67511	8.32489	12	13	9	8.96574	13.0343	22	2	8	4.81544	5.18456	10	1	6	2.29965	4.70035	7	1	13	4.22937	9.77063	14	1	17	6.16578	11.8342	18	3	13	4.32068	11.6793	16	5	16	8.28823	12.7118	21	136	2	0
GO:0048440	carpel development	4	14	5.8562	12.1438	18	2	9	3.36885	7.63115	11	6	15	8.55821	12.4418	21	5	4	4.33389	4.66611	9	3	11	4.59931	9.40069	14	1	11	3.62517	8.37483	12	2	9	3.76798	7.23202	11	1	12	3.51055	9.48945	13	7	20	10.6563	16.3437	27	136	2	0
GO:0032586	protein storage vacuole membrane	2	12	4.55482	9.44518	14	1	6	2.14381	4.85619	7	6	16	8.96574	13.0343	22	4	7	5.29698	5.70302	11	2	8	3.28522	6.71478	10	5	13	5.43776	12.5622	18	3	10	4.45307	8.54693	13	2	15	4.59072	12.4093	17	6	16	8.68291	13.3171	22	134	2	0
GO:0005199	structural constituent of cell wall	8	13	6.83223	14.1678	21	2	7	2.75633	6.24367	9	3	12	6.113	8.887	15	4	5	4.33389	4.66611	9	2	4	1.97113	4.02887	6	2	11	3.92727	9.07273	13	3	14	5.82324	11.1768	17	4	12	4.32068	11.6793	16	10	17	10.6563	16.3437	27	133	2	0
GO:0048868	pollen tube development	2	15	5.53085	11.4691	17		13	3.98137	9.01863	13	12	17	11.8185	17.1815	29	5	6	5.29698	5.70302	11	5	7	3.94226	8.05774	12	2	6	2.41678	5.58322	8	5	6	3.76798	7.23202	11	5	6	2.97047	8.02953	11	12	9	8.28823	12.7118	21	133	2	0
GO:0006955	immune response	11	12	7.48292	15.5171	23	3	10	3.98137	9.01863	13	5	18	9.37327	13.6267	23	6	7	6.26007	6.73993	13	3	11	4.59931	9.40069	14	1	8	2.71888	6.28112	9	1	8	3.08289	5.91711	9	1	9	2.70043	7.29957	10	8	10	7.1042	10.8958	18	132	2	0
GO:0009423	chorismate biosynthetic process	3	7	3.25344	6.74656	10	2	9	3.36885	7.63115	11	12	18	12.226	17.774	30	3	6	4.33389	4.66611	9	3	8	3.61374	7.38626	11	1	12	3.92727	9.07273	13	3	12	5.13815	9.86185	15	2	10	3.24051	8.75949	12	9	12	8.28823	12.7118	21	132	2	0
GO:0035064	methylated histone binding	5	12	5.53085	11.4691	17	1	15	4.90014	11.0999	16	6	20	10.5959	15.4041	26		1	0.481544	0.518456	1		11	3.61374	7.38626	11	3	11	4.22937	9.77063	14	1	11	4.11052	7.88948	12	1	12	3.51055	9.48945	13	5	15	7.89356	12.1064	20	130	2	0
GO:0006458	de novo' protein folding	5	14	6.18154	12.8185	19	3	8	3.36885	7.63115	11	12	16	11.4109	16.5891	28		2	0.963088	1.03691	2	4	9	4.27078	8.72922	13	6	5	3.32308	7.67692	11	7	6	4.45307	8.54693	13	2	10	3.24051	8.75949	12	8	13	8.28823	12.7118	21	130	2	0
GO:0000082	G1/S transition of mitotic cell cycle	2	13	4.88017	10.1198	15	2	7	2.75633	6.24367	9	11	17	11.4109	16.5891	28		3	1.44463	1.55537	3	1	9	3.28522	6.71478	10	3	8	3.32308	7.67692	11	4	10	4.79561	9.20439	14	4	9	3.51055	9.48945	13	16	11	10.6563	16.3437	27	130	2	0
GO:0008374	O-acyltransferase activity	4	5	2.9281	6.0719	9	2	10	3.67511	8.32489	12	10	11	8.55821	12.4418	21	9	7	7.7047	8.2953	16	2	7	2.9567	6.0433	9	3	7	3.02098	6.97902	10	11	8	6.50833	12.4917	19	6	7	3.51055	9.48945	13	11	10	8.28823	12.7118	21	130	2	0
GO:0045037	protein import into chloroplast stroma	4	14	5.8562	12.1438	18	3	12	4.59388	10.4061	15	6	17	9.37327	13.6267	23	3	4	3.37081	3.62919	7		12	3.94226	8.05774	12	2	10	3.62517	8.37483	12		11	3.76798	7.23202	11		11	2.97047	8.02953	11	3	17	7.89356	12.1064	20	129	2	0
GO:0010078	maintenance of root meristem identity	5	9	4.55482	9.44518	14		11	3.36885	7.63115	11	5	22	11.0034	15.9966	27	3	4	3.37081	3.62919	7		10	3.28522	6.71478	10	2	8	3.02098	6.97902	10	1	11	4.11052	7.88948	12	1	15	4.32068	11.6793	16	8	14	8.68291	13.3171	22	129	2	0
GO:0009864	induced systemic resistance, jasmonic acid mediated signaling pathway	3	8	3.57879	7.42121	11	10	10	6.12518	13.8748	20	5	15	8.15067	11.8493	20	13	4	8.18625	8.81375	17	1	10	3.61374	7.38626	11	6	3	2.71888	6.28112	9	8	8	5.4807	10.5193	16	3	8	2.97047	8.02953	11	5	9	5.52549	8.47451	14	129	2	0
GO:0004713	protein tyrosine kinase activity	4	4	2.60275	5.39725	8	4	6	3.06259	6.93741	10	8	12	8.15067	11.8493	20	6	4	4.81544	5.18456	10	3	7	3.28522	6.71478	10	5	8	3.92727	9.07273	13	3	12	5.13815	9.86185	15	4	10	3.7806	10.2194	14	15	14	11.4457	17.5543	29	129	2	0
GO:0008553	hydrogen-exporting ATPase activity, phosphorylative mechanism	3	9	3.90413	8.09587	12		10	3.06259	6.93741	10	8	15	9.37327	13.6267	23	3		1.44463	1.55537	3	3	11	4.59931	9.40069	14	1	10	3.32308	7.67692	11	3	10	4.45307	8.54693	13	2	14	4.32068	11.6793	16	13	13	10.2616	15.7384	26	128	2	0
GO:0009698	phenylpropanoid metabolic process	5	7	3.90413	8.09587	12	4	8	3.67511	8.32489	12	16	15	12.6335	18.3665	31	3	6	4.33389	4.66611	9	11	11	7.22748	14.7725	22	2	8	3.02098	6.97902	10	3	8	3.76798	7.23202	11	3	7	2.70043	7.29957	10	5	6	4.34146	6.65854	11	128	2	0
GO:0016308	1-phosphatidylinositol-4-phosphate 5-kinase activity	7	8	4.88017	10.1198	15	1	9	3.06259	6.93741	10	5	15	8.15067	11.8493	20	11	5	7.7047	8.2953	16	1	7	2.62817	5.37183	8	2	11	3.92727	9.07273	13	1	10	3.76798	7.23202	11	1	10	2.97047	8.02953	11	7	16	9.07759	13.9224	23	127	2	0
GO:0030665	clathrin-coated vesicle membrane	4	10	4.55482	9.44518	14		8	2.45007	5.54993	8	8	14	8.96574	13.0343	22	1	2	1.44463	1.55537	3	4	6	3.28522	6.71478	10	1	12	3.92727	9.07273	13	1	13	4.79561	9.20439	14		11	2.97047	8.02953	11	15	17	12.6297	19.3703	32	127	2	0
GO:0007010	cytoskeleton organization		11	3.57879	7.42121	11	3	11	4.28762	9.71238	14	10	15	10.1883	14.8117	25		3	1.44463	1.55537	3	1	5	1.97113	4.02887	6	3	12	4.53147	10.4685	15	6	9	5.13815	9.86185	15	5	10	4.05064	10.9494	15	12	10	8.68291	13.3171	22	126	2	0
GO:0009904	chloroplast accumulation movement	4	18	7.15758	14.8424	22		11	3.36885	7.63115	11	6	14	8.15067	11.8493	20	3	5	3.85235	4.14765	8		10	3.28522	6.71478	10	1	12	3.92727	9.07273	13	1	11	4.11052	7.88948	12		10	2.70043	7.29957	10	5	14	7.49888	11.5011	19	125	2	0
GO:0005875	microtubule associated complex	3	13	5.20551	10.7945	16		10	3.06259	6.93741	10	7	13	8.15067	11.8493	20	1	1	0.963088	1.03691	2	1	8	2.9567	6.0433	9		11	3.32308	7.67692	11	5	16	7.19341	13.8066	21	3	16	5.13081	13.8692	19	5	12	6.70952	10.2905	17	125	2	0
GO:0006526	arginine biosynthetic process	2	7	2.9281	6.0719	9	4	10	4.28762	9.71238	14	11	14	10.1883	14.8117	25	2	5	3.37081	3.62919	7	2	9	3.61374	7.38626	11	4	6	3.02098	6.97902	10	3	10	4.45307	8.54693	13	1	10	2.97047	8.02953	11	12	13	9.86694	15.1331	25	125	2	0
GO:0019900	kinase binding	6	5	3.57879	7.42121	11	7	11	5.51266	12.4873	18	6	15	8.55821	12.4418	21	3	4	3.37081	3.62919	7	12	11	7.556	15.444	23	3	7	3.02098	6.97902	10	2	9	3.76798	7.23202	11	1	10	2.97047	8.02953	11	4	8	4.73613	7.26387	12	124	2	0
GO:0010227	floral organ abscission	3	19	7.15758	14.8424	22	3	9	3.67511	8.32489	12	9	20	11.8185	17.1815	29	4	2	2.88926	3.11074	6	3	10	4.27078	8.72922	13	2	6	2.41678	5.58322	8	5	7	4.11052	7.88948	12	3	5	2.16034	5.83966	8	9	5	5.52549	8.47451	14	124	2	0
GO:0071369	cellular response to ethylene stimulus	11	15	8.45895	17.541	26	7	9	4.90014	11.0999	16	7	15	8.96574	13.0343	22	3	1	1.92618	2.07382	4	5	9	4.59931	9.40069	14	1	6	2.11469	4.88531	7	2	8	3.42544	6.57456	10	2	7	2.43038	6.56962	9	7	9	6.31484	9.68516	16	124	2	0
GO:0031597	cytosolic proteasome complex	4	8	3.90413	8.09587	12	1	4	1.53129	3.46871	5	15	12	11.0034	15.9966	27		4	1.92618	2.07382	4	1	8	2.9567	6.0433	9	3	11	4.22937	9.77063	14	3	12	5.13815	9.86185	15	1	8	2.43038	6.56962	9	15	12	10.6563	16.3437	27	122	2	0
GO:0005844	polysome	4	9	4.22948	8.77052	13	2	11	3.98137	9.01863	13	5	16	8.55821	12.4418	21	1	1	0.963088	1.03691	2	2	11	4.27078	8.72922	13	1	10	3.32308	7.67692	11	3	11	4.79561	9.20439	14	3	11	3.7806	10.2194	14	3	17	7.89356	12.1064	20	121	2	0
GO:0030131	clathrin adaptor complex	3	9	3.90413	8.09587	12	1	11	3.67511	8.32489	12	10	14	9.78081	14.2192	24		1	0.481544	0.518456	1	4	8	3.94226	8.05774	12		11	3.32308	7.67692	11		11	3.76798	7.23202	11		10	2.70043	7.29957	10	15	13	11.051	16.949	28	121	2	0
GO:0009902	chloroplast relocation	3	6	2.9281	6.0719	9	1	11	3.67511	8.32489	12	11	16	11.0034	15.9966	27	2	1	1.44463	1.55537	3	1	13	4.59931	9.40069	14		12	3.62517	8.37483	12		12	4.11052	7.88948	12		11	2.97047	8.02953	11	7	13	7.89356	12.1064	20	120	2	0
GO:0003712	transcription cofactor activity	5	15	6.50689	13.4931	20	2	8	3.06259	6.93741	10	12	12	9.78081	14.2192	24	2	2	1.92618	2.07382	4	2	8	3.28522	6.71478	10	1	10	3.32308	7.67692	11	1	10	3.76798	7.23202	11		12	3.24051	8.75949	12	7	10	6.70952	10.2905	17	119	2	0
GO:0000794	condensed nuclear chromosome	4	8	3.90413	8.09587	12	10	12	6.73769	15.2623	22	15	19	13.8561	20.1439	34	2		0.963088	1.03691	2	3	7	3.28522	6.71478	10	2	7	2.71888	6.28112	9	5	6	3.76798	7.23202	11	2	7	2.43038	6.56962	9	5	4	3.5521	5.4479	9	118	2	0
GO:0040007	growth	7	15	7.15758	14.8424	22	2	12	4.28762	9.71238	14	5	15	8.15067	11.8493	20	7	6	6.26007	6.73993	13	1	11	3.94226	8.05774	12		8	2.41678	5.58322	8	1	5	2.05526	3.94474	6		8	2.16034	5.83966	8	5	9	5.52549	8.47451	14	117	2	0
GO:0051289	protein homotetramerization	2	6	2.60275	5.39725	8	7	8	4.59388	10.4061	15	10	11	8.55821	12.4418	21	4	2	2.88926	3.11074	6	1	9	3.28522	6.71478	10	2	8	3.02098	6.97902	10		7	2.3978	4.6022	7	4	13	4.59072	12.4093	17	7	15	8.68291	13.3171	22	116	2	0
GO:0019915	lipid storage	8	13	6.83223	14.1678	21	5	10	4.59388	10.4061	15	6	20	10.5959	15.4041	26	14	5	9.14933	9.85067	19	2	9	3.61374	7.38626	11	2	5	2.11469	4.88531	7		7	2.3978	4.6022	7	1	5	1.62026	4.37974	6	1	3	1.57871	2.42129	4	116	2	0
GO:0043562	cellular response to nitrogen levels	3	7	3.25344	6.74656	10	1	7	2.45007	5.54993	8	10	11	8.55821	12.4418	21	1	1	0.963088	1.03691	2	2	6	2.62817	5.37183	8	3	12	4.53147	10.4685	15	2	12	4.79561	9.20439	14	1	16	4.59072	12.4093	17	7	14	8.28823	12.7118	21	116	2	0
GO:0071458	integral component of cytoplasmic side of endoplasmic reticulum membrane	2	9	3.57879	7.42121	11	1	8	2.75633	6.24367	9	6	16	8.96574	13.0343	22		1	0.481544	0.518456	1	2	7	2.9567	6.0433	9	3	11	4.22937	9.77063	14	4	10	4.79561	9.20439	14	4	10	3.7806	10.2194	14	8	13	8.28823	12.7118	21	115	2	0
GO:0009567	double fertilization forming a zygote and endosperm	7	15	7.15758	14.8424	22	4	9	3.98137	9.01863	13	12	11	9.37327	13.6267	23	2	3	2.40772	2.59228	5	4	10	4.59931	9.40069	14	2	8	3.02098	6.97902	10		8	2.74035	5.25965	8		8	2.16034	5.83966	8	5	5	3.94678	6.05322	10	113	2	0
GO:0030042	actin filament depolymerization	4	10	4.55482	9.44518	14		10	3.06259	6.93741	10	11	13	9.78081	14.2192	24		1	0.481544	0.518456	1	1	8	2.9567	6.0433	9	1	9	3.02098	6.97902	10	2	8	3.42544	6.57456	10	2	9	2.97047	8.02953	11	10	14	9.47227	14.5277	24	113	2	0
GO:0000776	kinetochore	5	6	3.57879	7.42121	11	4	5	2.75633	6.24367	9	9	13	8.96574	13.0343	22	2	3	2.40772	2.59228	5	2	9	3.61374	7.38626	11	4	7	3.32308	7.67692	11	5	8	4.45307	8.54693	13	3	7	2.70043	7.29957	10	13	7	7.89356	12.1064	20	112	2	0
GO:0070403	NAD+ binding	1	9	3.25344	6.74656	10	1	8	2.75633	6.24367	9	12	9	8.55821	12.4418	21		1	0.481544	0.518456	1		10	3.28522	6.71478	10	1	8	2.71888	6.28112	9	1	8	3.08289	5.91711	9	6	11	4.59072	12.4093	17	9	16	9.86694	15.1331	25	111	2	0
GO:0019887	protein kinase regulator activity	1	7	2.60275	5.39725	8	2	8	3.06259	6.93741	10	8	14	8.96574	13.0343	22	3	4	3.37081	3.62919	7		8	2.62817	5.37183	8	2	9	3.32308	7.67692	11	6	8	4.79561	9.20439	14	1	10	2.97047	8.02953	11	8	12	7.89356	12.1064	20	111	2	0
GO:0005677	chromatin silencing complex	4	9	4.22948	8.77052	13	1	10	3.36885	7.63115	11	6	14	8.15067	11.8493	20	1	1	0.963088	1.03691	2	1	7	2.62817	5.37183	8	2	10	3.62517	8.37483	12	1	12	4.45307	8.54693	13	1	9	2.70043	7.29957	10	5	15	7.89356	12.1064	20	109	2	0
GO:0061025	membrane fusion	2	10	3.90413	8.09587	12		6	1.83755	4.16245	6	13	13	10.5959	15.4041	26	1	5	2.88926	3.11074	6	3	5	2.62817	5.37183	8	2	8	3.02098	6.97902	10	1	7	2.74035	5.25965	8	1	7	2.16034	5.83966	8	14	7	8.28823	12.7118	21	105	2	0
GO:0000288	nuclear-transcribed mRNA catabolic process, deadenylation-dependent decay	7	7	4.55482	9.44518	14	3	7	3.06259	6.93741	10	9	11	8.15067	11.8493	20	1	2	1.44463	1.55537	3	4	4	2.62817	5.37183	8	3	5	2.41678	5.58322	8	5	7	4.11052	7.88948	12	1	6	1.8903	5.1097	7	9	11	7.89356	12.1064	20	102	2	0
GO:0045036	protein targeting to chloroplast	8	12	6.50689	13.4931	20		8	2.45007	5.54993	8	7	14	8.55821	12.4418	21	3	4	3.37081	3.62919	7	2	7	2.9567	6.0433	9	1	6	2.11469	4.88531	7	1	8	3.08289	5.91711	9		5	1.35021	3.64979	5	2	10	4.73613	7.26387	12	98	2	0
GO:0080130	L-phenylalanine:2-oxoglutarate aminotransferase activity	2	9	3.57879	7.42121	11	1	8	2.75633	6.24367	9	7	13	8.15067	11.8493	20	2	4	2.88926	3.11074	6	10	10	6.57044	13.4296	20		8	2.41678	5.58322	8	1	7	2.74035	5.25965	8		7	1.8903	5.1097	7		8	3.15742	4.84258	8	97	2	0
GO:0006607	NLS-bearing protein import into nucleus	7	12	6.18154	12.8185	19	2	13	4.59388	10.4061	15	5	24	11.8185	17.1815	29	4	5	4.33389	4.66611	9	1	13	4.59931	9.40069	14	5	9	4.22937	9.77063	14	1	15	5.4807	10.5193	16	2	12	3.7806	10.2194	14	6	15	8.28823	12.7118	21	151	2	0
GO:0032541	cortical endoplasmic reticulum	1	11	3.90413	8.09587	12	2	8	3.06259	6.93741	10	1	14	6.113	8.887	15	5	11	7.7047	8.2953	16		7	2.29965	4.70035	7	7	11	5.43776	12.5622	18	9	14	7.8785	15.1215	23	4	13	4.59072	12.4093	17	6	18	9.47227	14.5277	24	142	2	0
GO:0010152	pollen maturation	2	16	5.8562	12.1438	18	3	12	4.59388	10.4061	15	3	24	11.0034	15.9966	27	6	7	6.26007	6.73993	13	7	14	6.89896	14.101	21		7	2.11469	4.88531	7	1	7	2.74035	5.25965	8	4	7	2.97047	8.02953	11	3	7	3.94678	6.05322	10	130	2	0
GO:0000982	transcription factor activity, RNA polymerase II core promoter proximal region sequence-specific binding	48	8	18.2193	37.7807	56	11	8	5.81892	13.1811	19	7	9	6.52054	9.47946	16	10	1	5.29698	5.70302	11		3	0.985565	2.01443	3	10	4	4.22937	9.77063	14	10	5	5.13815	9.86185	15	10	5	4.05064	10.9494	15	2	4	2.36807	3.63193	6	155	1	6
GO:0042773	ATP synthesis coupled electron transport		3	0.976033	2.02397	3		1	0.306259	0.693741	1	13	3	6.52054	9.47946	16	40	10	24.0772	25.9228	50	3		0.985565	2.01443	3	11	5	4.83357	11.1664	16	8	5	4.45307	8.54693	13	6	1	1.8903	5.1097	7	1	2	1.18403	1.81597	3	112	1	4
GO:0045851	pH reduction		1	0.325344	0.674656	1	22	4	7.96273	18.0373	26	1	1	0.815067	1.18493	2		1	0.481544	0.518456	1	1		0.328522	0.671478	1	7		2.11469	4.88531	7	16	1	5.82324	11.1768	17	9		2.43038	6.56962	9	3	3	2.36807	3.63193	6	70	1	4
GO:0010282	senescence-associated vacuole	4	3	2.27741	4.72259	7	14	4	5.51266	12.4873	18	15	4	7.74314	11.2569	19	5	5	4.81544	5.18456	10	5	2	2.29965	4.70035	7	10	7	5.13566	11.8643	17	8	8	5.4807	10.5193	16	11	7	4.86077	13.1392	18	13	7	7.89356	12.1064	20	132	1	3
GO:0043078	polar nucleus	7	10	5.53085	11.4691	17	9	7	4.90014	11.0999	16	7	13	8.15067	11.8493	20	9	4	6.26007	6.73993	13		4	1.31409	2.68591	4	13	5	5.43776	12.5622	18	16	3	6.50833	12.4917	19	9	6	4.05064	10.9494	15	7	2	3.5521	5.4479	9	131	1	3
GO:0016866	intramolecular transferase activity	2	4	1.95207	4.04793	6	1	5	1.83755	4.16245	6	1	8	3.6678	5.3322	9	2	9	5.29698	5.70302	11	24	6	9.85565	20.1443	30	2	4	1.81259	4.18741	6	9	4	4.45307	8.54693	13	11	6	4.59072	12.4093	17	10	8	7.1042	10.8958	18	116	1	3
GO:0016682	oxidoreductase activity, acting on diphenols and related substances as donors, oxygen as acceptor	5	4	2.9281	6.0719	9	3	5	2.45007	5.54993	8	8	7	6.113	8.887	15	6	1	3.37081	3.62919	7	22	7	9.52713	19.4729	29	5	2	2.11469	4.88531	7	13	2	5.13815	9.86185	15	8	3	2.97047	8.02953	11	3	3	2.36807	3.63193	6	107	1	3
GO:0046620	regulation of organ growth	9	4	4.22948	8.77052	13		3	0.918777	2.08122	3	11	5	6.52054	9.47946	16	19	1	9.63088	10.3691	20	10	5	4.92783	10.0722	15		3	0.906294	2.09371	3		5	1.71272	3.28728	5		5	1.35021	3.64979	5		3	1.18403	1.81597	3	83	1	3
GO:0032196	transposition			0	0		7	27	10.4128	23.5872	34		1	0.407534	0.592466	1	5		2.40772	2.59228	5		2	0.657044	1.34296	2	16	1	5.13566	11.8643	17	10	2	4.11052	7.88948	12	5	1	1.62026	4.37974	6	3	1	1.57871	2.42129	4	81	1	3
GO:0031396	regulation of protein ubiquitination		1	0.325344	0.674656	1		1	0.306259	0.693741	1	2	2	1.63013	2.36987	4		1	0.481544	0.518456	1		1	0.328522	0.671478	1	15	3	5.43776	12.5622	18	17	5	7.53596	14.464	22	11	2	3.51055	9.48945	13	1	1	0.789356	1.21064	2	63	1	3
GO:0031490	chromatin DNA binding	7	7	4.55482	9.44518	14	7	4	3.36885	7.63115	11	27	12	15.8938	23.1062	39		2	0.963088	1.03691	2	11	4	4.92783	10.0722	15	6	6	3.62517	8.37483	12	6	13	6.50833	12.4917	19	4	9	3.51055	9.48945	13	5	9	5.52549	8.47451	14	139	1	2
GO:0045551	cinnamyl-alcohol dehydrogenase activity	4	7	3.57879	7.42121	11	12	5	5.2064	11.7936	17	35	10	18.339	26.661	45	4		1.92618	2.07382	4	5	6	3.61374	7.38626	11	3	6	2.71888	6.28112	9	7	7	4.79561	9.20439	14	7	6	3.51055	9.48945	13	2	7	3.5521	5.4479	9	133	1	2
GO:0052747	sinapyl alcohol dehydrogenase activity	4	7	3.57879	7.42121	11	12	5	5.2064	11.7936	17	35	10	18.339	26.661	45	4		1.92618	2.07382	4	5	6	3.61374	7.38626	11	3	6	2.71888	6.28112	9	7	7	4.79561	9.20439	14	7	6	3.51055	9.48945	13	2	7	3.5521	5.4479	9	133	1	2
GO:0080001	mucilage extrusion from seed coat	1	3	1.30138	2.69862	4	11	8	5.81892	13.1811	19	8	9	6.92807	10.0719	17	18	5	11.0755	11.9245	23	5	6	3.61374	7.38626	11	6	7	3.92727	9.07273	13	2	8	3.42544	6.57456	10	5	9	3.7806	10.2194	14	5	9	5.52549	8.47451	14	125	1	2
GO:0004869	cysteine-type endopeptidase inhibitor activity	6	4	3.25344	6.74656	10	10	5	4.59388	10.4061	15	4	8	4.8904	7.1096	12	5	6	5.29698	5.70302	11	1	3	1.31409	2.68591	4	20	7	8.15664	18.8434	27	4	8	4.11052	7.88948	12	7	8	4.05064	10.9494	15	5	8	5.13081	7.86919	13	119	1	2
GO:0004022	alcohol dehydrogenase (NAD) activity	5	6	3.57879	7.42121	11	11	7	5.51266	12.4873	18	20	10	12.226	17.774	30	3		1.44463	1.55537	3	10	8	5.91339	12.0866	18	4	5	2.71888	6.28112	9	3	6	3.08289	5.91711	9	4	7	2.97047	8.02953	11	3	5	3.15742	4.84258	8	117	1	2
GO:0009772	photosynthetic electron transport in photosystem II	2	2	1.30138	2.69862	4		1	0.306259	0.693741	1	19	7	10.5959	15.4041	26	12	3	7.22316	7.77684	15	4	2	1.97113	4.02887	6	8	8	4.83357	11.1664	16	10	9	6.50833	12.4917	19	8	4	3.24051	8.75949	12	6	4	3.94678	6.05322	10	109	1	2
GO:0010216	maintenance of DNA methylation	9	4	4.22948	8.77052	13	1	6	2.14381	4.85619	7	7	10	6.92807	10.0719	17	17	4	10.1124	10.8876	21	7	7	4.59931	9.40069	14	1	6	2.11469	4.88531	7	3	5	2.74035	5.25965	8		7	1.8903	5.1097	7	4	6	3.94678	6.05322	10	104	1	2
GO:0046527	glucosyltransferase activity	3	4	2.27741	4.72259	7	2	1	0.918777	2.08122	3	1	4	2.03767	2.96233	5		1	0.481544	0.518456	1	6	2	2.62817	5.37183	8	11	3	4.22937	9.77063	14	8	6	4.79561	9.20439	14	10	7	4.59072	12.4093	17	14	9	9.07759	13.9224	23	92	1	2
GO:0045723	positive regulation of fatty acid biosynthetic process	7	2	2.9281	6.0719	9	6	3	2.75633	6.24367	9	25	10	14.2637	20.7363	35			0	0		8	4	3.94226	8.05774	12	3	4	2.11469	4.88531	7	3	6	3.08289	5.91711	9	2	4	1.62026	4.37974	6		4	1.57871	2.42129	4	91	1	2
GO:0052692	raffinose alpha-galactosidase activity	2	3	1.62672	3.37328	5	1	6	2.14381	4.85619	7	19	9	11.4109	16.5891	28	1		0.481544	0.518456	1	3	4	2.29965	4.70035	7	2	4	1.81259	4.18741	6	4	5	3.08289	5.91711	9	5	6	2.97047	8.02953	11	13	4	6.70952	10.2905	17	91	1	2
GO:0046740	transport of virus in host, cell to cell	1	2	0.976033	2.02397	3	2	3	1.53129	3.46871	5	7	2	3.6678	5.3322	9	14	2	7.7047	8.2953	16		2	0.657044	1.34296	2		3	0.906294	2.09371	3	27	2	9.93376	19.0662	29		3	0.810128	2.18987	3		3	1.18403	1.81597	3	73	1	2
GO:0047501	(+)-neomenthol dehydrogenase activity		4	1.30138	2.69862	4	17	4	6.43144	14.5686	21	12	3	6.113	8.887	15			0	0		6	3	2.9567	6.0433	9	1	3	1.20839	2.79161	4		4	1.37017	2.62983	4	3	3	1.62026	4.37974	6	2	4	2.36807	3.63193	6	69	1	2
GO:0016210	naringenin-chalcone synthase activity		1	0.325344	0.674656	1	1	1	0.612518	1.38748	2	5	5	4.07534	5.92466	10	4	2	2.88926	3.11074	6		2	0.657044	1.34296	2		1	0.302098	0.697902	1	21	1	7.53596	14.464	22	15	1	4.32068	11.6793	16	4		1.57871	2.42129	4	64	1	2
GO:0050403	trans-zeatin O-beta-D-glucosyltransferase activity	2	1	0.976033	2.02397	3	3	2	1.53129	3.46871	5	1	2	1.2226	1.7774	3	22	3	12.0386	12.9614	25	1		0.328522	0.671478	1	5	1	1.81259	4.18741	6	2	1	1.02763	1.97237	3	4	3	1.8903	5.1097	7	3	4	2.76274	4.23726	7	60	1	2
GO:0016102	diterpenoid biosynthetic process		1	0.325344	0.674656	1			0	0			1	0.407534	0.592466	1			0	0				0	0		3	1	1.20839	2.79161	4	21	4	8.56359	16.4364	25	15	2	4.59072	12.4093	17	4	5	3.5521	5.4479	9	57	1	2
GO:0042343	indole glucosinolate metabolic process	15	8	7.48292	15.5171	23	4		1.22504	2.77496	4	2	1	1.2226	1.7774	3			0	0		6	1	2.29965	4.70035	7	4	1	1.51049	3.48951	5		1	0.342544	0.657456	1	3	1	1.08017	2.91983	4	1	2	1.18403	1.81597	3	50	1	2
GO:0005487	nucleocytoplasmic transporter activity	5	9	4.55482	9.44518	14	5	10	4.59388	10.4061	15	6	13	7.74314	11.2569	19	6	4	4.81544	5.18456	10	6	12	5.91339	12.0866	18	5	11	4.83357	11.1664	16	6	10	5.4807	10.5193	16	4	13	4.59072	12.4093	17	25	11	14.2084	21.7916	36	161	1	1
GO:0000418	DNA-directed RNA polymerase IV complex	9	7	5.20551	10.7945	16	9	5	4.28762	9.71238	14	10	9	7.74314	11.2569	19	4		1.92618	2.07382	4	5	5	3.28522	6.71478	10	10	9	5.73986	13.2601	19	6	12	6.16578	11.8342	18	5	14	5.13081	13.8692	19	12	8	7.89356	12.1064	20	139	1	1
GO:0004540	ribonuclease activity	5	7	3.90413	8.09587	12	18	28	14.0879	31.9121	46	7	10	6.92807	10.0719	17	18		8.66779	9.33221	18		6	1.97113	4.02887	6	2	5	2.11469	4.88531	7	2	5	2.3978	4.6022	7	3	5	2.16034	5.83966	8	7	4	4.34146	6.65854	11	132	1	1
GO:0009986	cell surface	1	10	3.57879	7.42121	11	4	8	3.67511	8.32489	12	19	15	13.8561	20.1439	34	2	3	2.40772	2.59228	5	7	11	5.91339	12.0866	18	9	5	4.22937	9.77063	14	8	5	4.45307	8.54693	13	5	6	2.97047	8.02953	11	4	5	3.5521	5.4479	9	127	1	1
GO:0090351	seedling development	10	4	4.55482	9.44518	14	1	9	3.06259	6.93741	10	15	19	13.8561	20.1439	34	2	5	3.37081	3.62919	7	5	10	4.92783	10.0722	15	1	9	3.02098	6.97902	10	3	6	3.08289	5.91711	9	1	8	2.43038	6.56962	9	3	11	5.52549	8.47451	14	122	1	1
GO:0010015	root morphogenesis	2	10	3.90413	8.09587	12		9	2.75633	6.24367	9	2	13	6.113	8.887	15	23	5	13.4832	14.5168	28	1	9	3.28522	6.71478	10	1	9	3.02098	6.97902	10	1	9	3.42544	6.57456	10	1	11	3.24051	8.75949	12	3	11	5.52549	8.47451	14	120	1	1
GO:0016442	RISC complex	5	4	2.9281	6.0719	9	4	7	3.36885	7.63115	11	6	8	5.70547	8.29453	14	18	7	12.0386	12.9614	25		8	2.62817	5.37183	8	9	5	4.22937	9.77063	14	5	8	4.45307	8.54693	13	2	9	2.97047	8.02953	11	7	6	5.13081	7.86919	13	118	1	1
GO:0006464	cellular protein modification process	11	3	4.55482	9.44518	14	7	9	4.90014	11.0999	16	3	17	8.15067	11.8493	20	3	4	3.37081	3.62919	7	2	6	2.62817	5.37183	8	6	7	3.92727	9.07273	13	1	11	4.11052	7.88948	12		15	4.05064	10.9494	15	1	9	3.94678	6.05322	10	115	1	1
GO:0060548	negative regulation of cell death	3	7	3.25344	6.74656	10	3	6	2.75633	6.24367	9	14	11	10.1883	14.8117	25	4	2	2.88926	3.11074	6	12	5	5.58487	11.4151	17	6	6	3.62517	8.37483	12	6	7	4.45307	8.54693	13	1	9	2.70043	7.29957	10	5	8	5.13081	7.86919	13	115	1	1
GO:0010082	regulation of root meristem growth	14	10	7.80826	16.1917	24	5	10	4.59388	10.4061	15	4	14	7.3356	10.6644	18	3	5	3.85235	4.14765	8	4	10	4.59931	9.40069	14	7	4	3.32308	7.67692	11	2	5	2.3978	4.6022	7	2	3	1.35021	3.64979	5	2	8	3.94678	6.05322	10	112	1	1
GO:0043248	proteasome assembly	5	6	3.57879	7.42121	11	13	8	6.43144	14.5686	21	6	11	6.92807	10.0719	17	2	2	1.92618	2.07382	4	3	7	3.28522	6.71478	10	1	8	2.71888	6.28112	9	4	7	3.76798	7.23202	11		11	2.97047	8.02953	11	7	11	7.1042	10.8958	18	112	1	1
GO:0009682	induced systemic resistance	18	5	7.48292	15.5171	23	2	2	1.22504	2.77496	4	8	8	6.52054	9.47946	16	13	5	8.66779	9.33221	18	6	4	3.28522	6.71478	10	2	5	2.11469	4.88531	7	5	5	3.42544	6.57456	10	7	7	3.7806	10.2194	14	5	4	3.5521	5.4479	9	111	1	1
GO:0009824	AMP dimethylallyltransferase activity	3	4	2.27741	4.72259	7	1	4	1.53129	3.46871	5	1	7	3.26027	4.73973	8	43	5	23.1141	24.8859	48	2	4	1.97113	4.02887	6	5	4	2.71888	6.28112	9	4	5	3.08289	5.91711	9		7	1.8903	5.1097	7	2	8	3.94678	6.05322	10	109	1	1
GO:0004124	cysteine synthase activity	2	8	3.25344	6.74656	10	3	5	2.45007	5.54993	8	21	6	11.0034	15.9966	27	1		0.481544	0.518456	1	8	5	4.27078	8.72922	13	3	7	3.02098	6.97902	10	7	7	4.79561	9.20439	14	4	8	3.24051	8.75949	12	4	9	5.13081	7.86919	13	108	1	1
GO:0043312	neutrophil degranulation	11	5	5.20551	10.7945	16	7	12	5.81892	13.1811	19	8	13	8.55821	12.4418	21	1	2	1.44463	1.55537	3	4	6	3.28522	6.71478	10	1	9	3.02098	6.97902	10		5	1.71272	3.28728	5		12	3.24051	8.75949	12	4	7	4.34146	6.65854	11	107	1	1
GO:0000118	histone deacetylase complex	17	10	8.7843	18.2157	27		7	2.14381	4.85619	7	10	9	7.74314	11.2569	19	1	1	0.963088	1.03691	2	2	8	3.28522	6.71478	10	2	7	2.71888	6.28112	9	4	6	3.42544	6.57456	10	2	6	2.16034	5.83966	8	8	5	5.13081	7.86919	13	105	1	1
GO:0045995	regulation of embryonic development	3	6	2.9281	6.0719	9	2	11	3.98137	9.01863	13	12	12	9.78081	14.2192	24			0	0		4	8	3.94226	8.05774	12	3	6	2.71888	6.28112	9	3	7	3.42544	6.57456	10	3	8	2.97047	8.02953	11	12	3	5.92017	9.07983	15	103	1	1
GO:0009969	xyloglucan biosynthetic process	8	9	5.53085	11.4691	17	1	3	1.22504	2.77496	4	4	7	4.48287	6.51713	11	4	2	2.88926	3.11074	6		4	1.31409	2.68591	4	5	5	3.02098	6.97902	10	8	6	4.79561	9.20439	14	10	6	4.32068	11.6793	16	10	11	8.28823	12.7118	21	103	1	1
GO:0019761	glucosinolate biosynthetic process	19	16	11.3871	23.6129	35	3	4	2.14381	4.85619	7	8	4	4.8904	7.1096	12	11	3	6.74161	7.25839	14	4	3	2.29965	4.70035	7	3	4	2.11469	4.88531	7	3	2	1.71272	3.28728	5	3	5	2.16034	5.83966	8	3	4	2.76274	4.23726	7	102	1	1
GO:0008541	proteasome regulatory particle, lid subcomplex	5	7	3.90413	8.09587	12	14	6	6.12518	13.8748	20	11	8	7.74314	11.2569	19	2	1	1.44463	1.55537	3	3	5	2.62817	5.37183	8	3	6	2.71888	6.28112	9	4	3	2.3978	4.6022	7		8	2.16034	5.83966	8	7	7	5.52549	8.47451	14	100	1	1
GO:0030308	negative regulation of cell growth	3	9	3.90413	8.09587	12	6	2	2.45007	5.54993	8	14	8	8.96574	13.0343	22	5	2	3.37081	3.62919	7	2	4	1.97113	4.02887	6	2	4	1.81259	4.18741	6	6	5	3.76798	7.23202	11	8	6	3.7806	10.2194	14	7	6	5.13081	7.86919	13	99	1	1
GO:0010088	phloem development	1	7	2.60275	5.39725	8	11	7	5.51266	12.4873	18	16	12	11.4109	16.5891	28		4	1.92618	2.07382	4	8	6	4.59931	9.40069	14	1	5	1.81259	4.18741	6		6	2.05526	3.94474	6		5	1.35021	3.64979	5	1	8	3.5521	5.4479	9	98	1	1
GO:0001106	RNA polymerase II transcription corepressor activity	17	12	9.43499	19.565	29	1	4	1.53129	3.46871	5	9	4	5.29794	7.70206	13			0	0		1	5	1.97113	4.02887	6	2	8	3.02098	6.97902	10	1	9	3.42544	6.57456	10	4	6	2.70043	7.29957	10	5	10	5.92017	9.07983	15	98	1	1
GO:0007205	protein kinase C-activating G-protein coupled receptor signaling pathway	1	6	2.27741	4.72259	7	6	4	3.06259	6.93741	10	12	8	8.15067	11.8493	20	3	4	3.37081	3.62919	7	11	6	5.58487	11.4151	17	1	7	2.41678	5.58322	8		8	2.74035	5.25965	8		8	2.16034	5.83966	8	4	6	3.94678	6.05322	10	95	1	1
GO:0052622	ATP dimethylallyltransferase activity	3	4	2.27741	4.72259	7	1	2	0.918777	2.08122	3	1	5	2.4452	3.5548	6	41	2	20.7064	22.2936	43	2	2	1.31409	2.68591	4	4	4	2.41678	5.58322	8	4	4	2.74035	5.25965	8		6	1.62026	4.37974	6	2	7	3.5521	5.4479	9	94	1	1
GO:0052623	ADP dimethylallyltransferase activity	3	4	2.27741	4.72259	7	1	2	0.918777	2.08122	3	1	5	2.4452	3.5548	6	41	2	20.7064	22.2936	43	2	2	1.31409	2.68591	4	4	4	2.41678	5.58322	8	4	4	2.74035	5.25965	8		6	1.62026	4.37974	6	2	7	3.5521	5.4479	9	94	1	1
GO:0006369	termination of RNA polymerase II transcription	9	4	4.22948	8.77052	13	3	6	2.75633	6.24367	9	17	11	11.4109	16.5891	28	1	2	1.44463	1.55537	3	2	3	1.64261	3.35739	5	1	9	3.02098	6.97902	10	2	7	3.08289	5.91711	9		9	2.43038	6.56962	9	3	5	3.15742	4.84258	8	94	1	1
GO:0031428	box C/D snoRNP complex	5	6	3.57879	7.42121	11	5	3	2.45007	5.54993	8	5	6	4.48287	6.51713	11	1		0.481544	0.518456	1	1	5	1.97113	4.02887	6	3	6	2.71888	6.28112	9	9	5	4.79561	9.20439	14	3	6	2.43038	6.56962	9	18	7	9.86694	15.1331	25	94	1	1
GO:0070301	cellular response to hydrogen peroxide	4	3	2.27741	4.72259	7	7	6	3.98137	9.01863	13	20	7	11.0034	15.9966	27	4	1	2.40772	2.59228	5	6	4	3.28522	6.71478	10	2	3	1.51049	3.48951	5	7	3	3.42544	6.57456	10	3	4	1.8903	5.1097	7	3	5	3.15742	4.84258	8	92	1	1
GO:0005930	axoneme	3	6	2.9281	6.0719	9	2	8	3.06259	6.93741	10	15	7	8.96574	13.0343	22	2	1	1.44463	1.55537	3	2	4	1.97113	4.02887	6	1	3	1.20839	2.79161	4	1	5	2.05526	3.94474	6	1	7	2.16034	5.83966	8	3	10	5.13081	7.86919	13	81	1	1
GO:0005216	ion channel activity		3	0.976033	2.02397	3	24	9	10.1065	22.8935	33	5	7	4.8904	7.1096	12	1	4	2.40772	2.59228	5	2	4	1.97113	4.02887	6		4	1.20839	2.79161	4	2	4	2.05526	3.94474	6	1	4	1.35021	3.64979	5	4	2	2.36807	3.63193	6	80	1	1
GO:0032197	transposition, RNA-mediated		1	0.325344	0.674656	1	17	23	12.2504	27.7496	40		2	0.815067	1.18493	2	18		8.66779	9.33221	18		1	0.328522	0.671478	1	1	1	0.604196	1.3958	2	4	1	1.71272	3.28728	5		3	0.810128	2.18987	3	1	2	1.18403	1.81597	3	75	1	1
GO:0006021	inositol biosynthetic process	1	5	1.95207	4.04793	6		4	1.22504	2.77496	4	16	7	9.37327	13.6267	23	2	4	2.88926	3.11074	6	1	3	1.31409	2.68591	4	1	4	1.51049	3.48951	5	3	3	2.05526	3.94474	6	1	5	1.62026	4.37974	6	7	4	4.34146	6.65854	11	71	1	1
GO:0010389	regulation of G2/M transition of mitotic cell cycle	2	6	2.60275	5.39725	8	3	2	1.53129	3.46871	5	4	7	4.48287	6.51713	11	1	2	1.44463	1.55537	3		2	0.657044	1.34296	2	5	2	2.11469	4.88531	7	2	4	2.05526	3.94474	6	1	4	1.35021	3.64979	5	16	7	9.07759	13.9224	23	70	1	1
GO:0048439	flower morphogenesis	1	4	1.62672	3.37328	5	2	3	1.53129	3.46871	5	2	8	4.07534	5.92466	10	26	5	14.9279	16.0721	31	1	4	1.64261	3.35739	5	1	1	0.604196	1.3958	2	1	2	1.02763	1.97237	3		3	0.810128	2.18987	3	2	2	1.57871	2.42129	4	68	1	1
GO:0045926	negative regulation of growth	3	5	2.60275	5.39725	8	1	3	1.22504	2.77496	4	3	7	4.07534	5.92466	10	22	5	13.0017	13.9983	27		2	0.657044	1.34296	2		1	0.302098	0.697902	1	2	1	1.02763	1.97237	3	1	2	0.810128	2.18987	3	2	2	1.57871	2.42129	4	62	1	1
GO:0019243	methylglyoxal catabolic process to D-lactate via S-lactoyl-glutathione	3	3	1.95207	4.04793	6		5	1.53129	3.46871	5	14	6	8.15067	11.8493	20			0	0		1	5	1.97113	4.02887	6		5	1.51049	3.48951	5		5	1.71272	3.28728	5	1	5	1.62026	4.37974	6	2	6	3.15742	4.84258	8	61	1	1
GO:0000943	retrotransposon nucleocapsid			0	0		16	22	11.6378	26.3622	38			0	0		18		8.66779	9.33221	18			0	0				0	0		1		0.342544	0.657456	1		1	0.270043	0.729957	1			0	0		58	1	1
GO:0045549	9-cis-epoxycarotenoid dioxygenase activity	3	3	1.95207	4.04793	6		2	0.612518	1.38748	2	3	5	3.26027	4.73973	8		3	1.44463	1.55537	3	1	2	0.985565	2.01443	3	1	4	1.51049	3.48951	5	1	4	1.71272	3.28728	5		3	0.810128	2.18987	3	15	6	8.28823	12.7118	21	56	1	1
GO:0004758	serine C-palmitoyltransferase activity	2	2	1.30138	2.69862	4	1	2	0.918777	2.08122	3	2	3	2.03767	2.96233	5			0	0		1	2	0.985565	2.01443	3		3	0.906294	2.09371	3	4	3	2.3978	4.6022	7	2	3	1.35021	3.64979	5	16	5	8.28823	12.7118	21	51	1	1
GO:0004866	endopeptidase inhibitor activity	2		0.650689	1.34931	2	3	1	1.22504	2.77496	4	22	6	11.4109	16.5891	28	8		3.85235	4.14765	8	4	1	1.64261	3.35739	5			0	0				0	0				0	0				0	0		47	1	1
GO:0033095	aleurone grain			0	0		4	2	1.83755	4.16245	6	2		0.815067	1.18493	2	1	1	0.963088	1.03691	2		1	0.328522	0.671478	1			0	0		30		10.2763	19.7237	30		1	0.270043	0.729957	1		2	0.789356	1.21064	2	44	1	1
GO:0050268	coniferyl-alcohol dehydrogenase activity		2	0.650689	1.34931	2	2	1	0.918777	2.08122	3	26	1	11.0034	15.9966	27	4		1.92618	2.07382	4	1	1	0.657044	1.34296	2	1		0.302098	0.697902	1		2	0.685087	1.31491	2			0	0				0	0		41	1	1
GO:0046718	viral entry into host cell		1	0.325344	0.674656	1		1	0.306259	0.693741	1	1	2	1.2226	1.7774	3	1		0.481544	0.518456	1		1	0.328522	0.671478	1		2	0.604196	1.3958	2	26	1	9.24867	17.7513	27		1	0.270043	0.729957	1	1		0.394678	0.605322	1	38	1	1
GO:0050404	zeatin O-beta-D-xylosyltransferase activity			0	0			1	0.306259	0.693741	1		3	1.2226	1.7774	3	26	4	14.4463	15.5537	30		1	0.328522	0.671478	1			0	0				0	0				0	0				0	0		35	1	1
GO:0051214	RNA virus induced gene silencing	2		0.650689	1.34931	2		2	0.612518	1.38748	2	3	3	2.4452	3.5548	6	16	4	9.63088	10.3691	20		2	0.657044	1.34296	2			0	0				0	0				0	0				0	0		32	1	1
GO:0019762	glucosinolate catabolic process	14	7	6.83223	14.1678	21		1	0.306259	0.693741	1	2	1	1.2226	1.7774	3			0	0		1	1	0.657044	1.34296	2	1		0.302098	0.697902	1	1		0.342544	0.657456	1		1	0.270043	0.729957	1		1	0.394678	0.605322	1	31	1	1
GO:0010083	regulation of vegetative meristem growth			0	0			1	0.306259	0.693741	1		2	0.815067	1.18493	2	22	3	12.0386	12.9614	25			0	0				0	0				0	0				0	0				0	0		28	1	1
GO:0075732	viral penetration into host nucleus			0	0			1	0.306259	0.693741	1	1		0.407534	0.592466	1	1		0.481544	0.518456	1			0	0				0	0		25		8.56359	16.4364	25			0	0				0	0		28	1	1
GO:0050350	trihydroxystilbene synthase activity			0	0				0	0				0	0				0	0		21	1	7.22748	14.7725	22			0	0				0	0		2	1	0.810128	2.18987	3	1		0.394678	0.605322	1	26	1	1
GO:0019028	viral capsid			0	0			1	0.306259	0.693741	1	1		0.407534	0.592466	1			0	0				0	0				0	0		21		7.19341	13.8066	21			0	0				0	0		23	1	1
GO:0042025	host cell nucleus			0	0			1	0.306259	0.693741	1	1		0.407534	0.592466	1			0	0				0	0				0	0		21		7.19341	13.8066	21			0	0				0	0		23	1	1
GO:0009575	chromoplast stroma			0	0				0	0				0	0		18	3	10.1124	10.8876	21		1	0.328522	0.671478	1			0	0				0	0				0	0				0	0		22	1	1
GO:0010020	chloroplast fission	5	12	5.53085	11.4691	17	2	16	5.51266	12.4873	18	14	23	15.0787	21.9213	37	1	7	3.85235	4.14765	8	4	12	5.25635	10.7437	16	3	15	5.43776	12.5622	18	1	14	5.13815	9.86185	15	1	14	4.05064	10.9494	15	2	16	7.1042	10.8958	18	162	1	0
GO:0051536	iron-sulfur cluster binding	3	13	5.20551	10.7945	16	4	10	4.28762	9.71238	14	13	18	12.6335	18.3665	31	1	5	2.88926	3.11074	6	1	12	4.27078	8.72922	13	3	14	5.13566	11.8643	17	4	14	6.16578	11.8342	18	3	15	4.86077	13.1392	18	2	16	7.1042	10.8958	18	151	1	0
GO:0006665	sphingolipid metabolic process	1	14	4.88017	10.1198	15	1	13	4.28762	9.71238	14	5	14	7.74314	11.2569	19	1	4	2.40772	2.59228	5	1	11	3.94226	8.05774	12	2	12	4.22937	9.77063	14	4	14	6.16578	11.8342	18	3	11	3.7806	10.2194	14	23	17	15.7871	24.2129	40	151	1	0
GO:0006400	tRNA modification	7	7	4.55482	9.44518	14	1	17	5.51266	12.4873	18	11	22	13.4486	19.5514	33	3	4	3.37081	3.62919	7	4	13	5.58487	11.4151	17	3	10	3.92727	9.07273	13	1	12	4.45307	8.54693	13	5	12	4.59072	12.4093	17	3	12	5.92017	9.07983	15	147	1	0
GO:0035999	tetrahydrofolate interconversion	9	9	5.8562	12.1438	18	7	12	5.81892	13.1811	19	17	17	13.8561	20.1439	34	2	4	2.88926	3.11074	6	4	12	5.25635	10.7437	16	3	9	3.62517	8.37483	12	3	10	4.45307	8.54693	13	1	10	2.97047	8.02953	11	8	10	7.1042	10.8958	18	147	1	0
GO:0015996	chlorophyll catabolic process	5	11	5.20551	10.7945	16		12	3.67511	8.32489	12	10	17	11.0034	15.9966	27	1	6	3.37081	3.62919	7	3	13	5.25635	10.7437	16	5	12	5.13566	11.8643	17	6	10	5.4807	10.5193	16	4	13	4.59072	12.4093	17	2	15	6.70952	10.2905	17	145	1	0
GO:0045727	positive regulation of translation	2	14	5.20551	10.7945	16		16	4.90014	11.0999	16	6	23	11.8185	17.1815	29	3	6	4.33389	4.66611	9	2	13	4.92783	10.0722	15	3	7	3.02098	6.97902	10	2	9	3.76798	7.23202	11	4	11	4.05064	10.9494	15	7	12	7.49888	11.5011	19	140	1	0
GO:1900425	negative regulation of defense response to bacterium	2	10	3.90413	8.09587	12	4	12	4.90014	11.0999	16	5	22	11.0034	15.9966	27	2	5	3.37081	3.62919	7	2	8	3.28522	6.71478	10	1	16	5.13566	11.8643	17	4	12	5.4807	10.5193	16	1	15	4.32068	11.6793	16	2	16	7.1042	10.8958	18	139	1	0
GO:0006303	double-strand break repair via nonhomologous end joining	8	10	5.8562	12.1438	18	3	10	3.98137	9.01863	13	10	15	10.1883	14.8117	25	1	3	1.92618	2.07382	4	2	14	5.25635	10.7437	16	1	15	4.83357	11.1664	16		17	5.82324	11.1768	17	2	14	4.32068	11.6793	16	3	11	5.52549	8.47451	14	139	1	0
GO:0008356	asymmetric cell division	2	17	6.18154	12.8185	19	5	9	4.28762	9.71238	14	9	22	12.6335	18.3665	31	4	3	3.37081	3.62919	7	1	7	2.62817	5.37183	8	3	11	4.22937	9.77063	14	2	13	5.13815	9.86185	15	1	14	4.05064	10.9494	15	2	13	5.92017	9.07983	15	138	1	0
GO:0032403	protein complex binding	2	10	3.90413	8.09587	12	2	10	3.67511	8.32489	12	3	13	6.52054	9.47946	16	2	1	1.44463	1.55537	3	1	10	3.61374	7.38626	11	5	14	5.73986	13.2601	19	6	10	5.4807	10.5193	16	4	14	4.86077	13.1392	18	8	23	12.235	18.765	31	138	1	0
GO:0031593	polyubiquitin binding	3	12	4.88017	10.1198	15	2	12	4.28762	9.71238	14	11	19	12.226	17.774	30	4	4	3.85235	4.14765	8	4	11	4.92783	10.0722	15	2	8	3.02098	6.97902	10	1	13	4.79561	9.20439	14	2	13	4.05064	10.9494	15	2	14	6.31484	9.68516	16	137	1	0
GO:0009932	cell tip growth		15	4.88017	10.1198	15	1	14	4.59388	10.4061	15	5	23	11.4109	16.5891	28	1	6	3.37081	3.62919	7	2	9	3.61374	7.38626	11		12	3.62517	8.37483	12		14	4.79561	9.20439	14	1	15	4.32068	11.6793	16	4	15	7.49888	11.5011	19	137	1	0
GO:0006206	pyrimidine nucleobase metabolic process	1	15	5.20551	10.7945	16	1	13	4.28762	9.71238	14	11	19	12.226	17.774	30		2	0.963088	1.03691	2	5	13	5.91339	12.0866	18	4	10	4.22937	9.77063	14	2	11	4.45307	8.54693	13	3	11	3.7806	10.2194	14	5	11	6.31484	9.68516	16	137	1	0
GO:0004089	carbonate dehydratase activity	5	11	5.20551	10.7945	16	5	9	4.28762	9.71238	14	12	17	11.8185	17.1815	29		1	0.481544	0.518456	1	4	9	4.27078	8.72922	13	1	9	3.02098	6.97902	10	7	11	6.16578	11.8342	18	7	10	4.59072	12.4093	17	4	14	7.1042	10.8958	18	136	1	0
GO:0010030	positive regulation of seed germination	1	14	4.88017	10.1198	15	9	9	5.51266	12.4873	18	10	14	9.78081	14.2192	24	7	6	6.26007	6.73993	13	3	10	4.27078	8.72922	13	5	8	3.92727	9.07273	13	4	8	4.11052	7.88948	12	4	10	3.7806	10.2194	14	3	11	5.52549	8.47451	14	136	1	0
GO:0000993	RNA polymerase II core binding	5	9	4.55482	9.44518	14	6	9	4.59388	10.4061	15	15	18	13.4486	19.5514	33	1	2	1.44463	1.55537	3	1	11	3.94226	8.05774	12	3	12	4.53147	10.4685	15	3	9	4.11052	7.88948	12	3	12	4.05064	10.9494	15	9	8	6.70952	10.2905	17	136	1	0
GO:0009897	external side of plasma membrane		4	1.30138	2.69862	4	7	7	4.28762	9.71238	14	8	12	8.15067	11.8493	20	9	7	7.7047	8.2953	16	5	8	4.27078	8.72922	13	10	9	5.73986	13.2601	19	7	10	5.82324	11.1768	17	5	11	4.32068	11.6793	16	2	14	6.31484	9.68516	16	135	1	0
GO:0040029	regulation of gene expression, epigenetic	6	5	3.57879	7.42121	11	2	10	3.67511	8.32489	12	7	18	10.1883	14.8117	25	5	2	3.37081	3.62919	7	1	9	3.28522	6.71478	10	4	12	4.83357	11.1664	16	7	12	6.50833	12.4917	19	4	14	4.86077	13.1392	18	6	11	6.70952	10.2905	17	135	1	0
GO:0004630	phospholipase D activity	4	8	3.90413	8.09587	12		11	3.36885	7.63115	11	2	15	6.92807	10.0719	17	3	8	5.29698	5.70302	11	1	11	3.94226	8.05774	12	2	13	4.53147	10.4685	15	4	13	5.82324	11.1768	17	4	12	4.32068	11.6793	16	8	15	9.07759	13.9224	23	134	1	0
GO:0070290	N-acylphosphatidylethanolamine-specific phospholipase D activity	4	8	3.90413	8.09587	12		11	3.36885	7.63115	11	2	15	6.92807	10.0719	17	3	8	5.29698	5.70302	11	1	11	3.94226	8.05774	12	2	13	4.53147	10.4685	15	4	13	5.82324	11.1768	17	4	12	4.32068	11.6793	16	8	15	9.07759	13.9224	23	134	1	0
GO:0048586	regulation of long-day photoperiodism, flowering	3	7	3.25344	6.74656	10	1	10	3.36885	7.63115	11	7	11	7.3356	10.6644	18	5	2	3.37081	3.62919	7		9	2.9567	6.0433	9	1	14	4.53147	10.4685	15	4	13	5.82324	11.1768	17	2	16	4.86077	13.1392	18	14	15	11.4457	17.5543	29	134	1	0
GO:0005544	calcium-dependent phospholipid binding	4	9	4.22948	8.77052	13	5	9	4.28762	9.71238	14	12	17	11.8185	17.1815	29	1		0.481544	0.518456	1	8	8	5.25635	10.7437	16	2	14	4.83357	11.1664	16	2	12	4.79561	9.20439	14	3	13	4.32068	11.6793	16	2	12	5.52549	8.47451	14	133	1	0
GO:0030425	dendrite	4	7	3.57879	7.42121	11		12	3.67511	8.32489	12	8	15	9.37327	13.6267	23	1	1	0.963088	1.03691	2	4	13	5.58487	11.4151	17	5	11	4.83357	11.1664	16	5	14	6.50833	12.4917	19	5	12	4.59072	12.4093	17	4	12	6.31484	9.68516	16	133	1	0
GO:0030133	transport vesicle	5	9	4.55482	9.44518	14		8	2.45007	5.54993	8	5	16	8.55821	12.4418	21	8	4	5.77853	6.22147	12	7	8	4.92783	10.0722	15	2	11	3.92727	9.07273	13	4	11	5.13815	9.86185	15	1	15	4.32068	11.6793	16	5	14	7.49888	11.5011	19	133	1	0
GO:0005655	nucleolar ribonuclease P complex	10	7	5.53085	11.4691	17	5	3	2.45007	5.54993	8	16	9	10.1883	14.8117	25	4	4	3.85235	4.14765	8	7	5	3.94226	8.05774	12	9	9	5.43776	12.5622	18	5	12	5.82324	11.1768	17	4	11	4.05064	10.9494	15	5	8	5.13081	7.86919	13	133	1	0
GO:0006898	receptor-mediated endocytosis	5	9	4.55482	9.44518	14	4	10	4.28762	9.71238	14	11	18	11.8185	17.1815	29	3	5	3.85235	4.14765	8	7	10	5.58487	11.4151	17	2	8	3.02098	6.97902	10	7	8	5.13815	9.86185	15	5	8	3.51055	9.48945	13	6	7	5.13081	7.86919	13	133	1	0
GO:0009116	nucleoside metabolic process	2	14	5.20551	10.7945	16	3	11	4.28762	9.71238	14	18	19	15.0787	21.9213	37	3	3	2.88926	3.11074	6		12	3.94226	8.05774	12		10	3.02098	6.97902	10	1	11	4.11052	7.88948	12	1	11	3.24051	8.75949	12	2	11	5.13081	7.86919	13	132	1	0
GO:0031305	integral component of mitochondrial inner membrane	6	10	5.20551	10.7945	16	5	8	3.98137	9.01863	13	1	12	5.29794	7.70206	13	3	2	2.40772	2.59228	5	2	8	3.28522	6.71478	10	7	11	5.43776	12.5622	18	5	14	6.50833	12.4917	19	6	16	5.94094	16.0591	22	3	13	6.31484	9.68516	16	132	1	0
GO:0005528	FK506 binding	3	12	4.88017	10.1198	15	2	9	3.36885	7.63115	11	14	17	12.6335	18.3665	31	1	3	1.92618	2.07382	4		11	3.61374	7.38626	11	1	13	4.22937	9.77063	14	2	13	5.13815	9.86185	15		13	3.51055	9.48945	13	4	14	7.1042	10.8958	18	132	1	0
GO:0003872	6-phosphofructokinase activity	1	11	3.90413	8.09587	12		9	2.75633	6.24367	9	9	9	7.3356	10.6644	18	1	5	2.88926	3.11074	6	2	5	2.29965	4.70035	7	1	12	3.92727	9.07273	13	1	15	5.4807	10.5193	16	5	13	4.86077	13.1392	18	15	18	13.0244	19.9756	33	132	1	0
GO:0009934	regulation of meristem structural organization	1	14	4.88017	10.1198	15	4	8	3.67511	8.32489	12	11	16	11.0034	15.9966	27	1	5	2.88926	3.11074	6	1	9	3.28522	6.71478	10	4	8	3.62517	8.37483	12	6	10	5.4807	10.5193	16	2	14	4.32068	11.6793	16	8	10	7.1042	10.8958	18	132	1	0
GO:0043068	positive regulation of programmed cell death	3	9	3.90413	8.09587	12	2	10	3.67511	8.32489	12	16	12	11.4109	16.5891	28	3	4	3.37081	3.62919	7	2	6	2.62817	5.37183	8	6	10	4.83357	11.1664	16	5	10	5.13815	9.86185	15	6	8	3.7806	10.2194	14	8	11	7.49888	11.5011	19	131	1	0
GO:0010189	vitamin E biosynthetic process	1	7	2.60275	5.39725	8	2	11	3.98137	9.01863	13	13	19	13.0411	18.9589	32	3	4	3.37081	3.62919	7	1	9	3.28522	6.71478	10	2	10	3.62517	8.37483	12	2	13	5.13815	9.86185	15	3	13	4.32068	11.6793	16	5	12	6.70952	10.2905	17	130	1	0
GO:0009933	meristem structural organization	4	12	5.20551	10.7945	16	2	10	3.67511	8.32489	12	12	23	14.2637	20.7363	35		6	2.88926	3.11074	6	1	14	4.92783	10.0722	15	5	8	3.92727	9.07273	13	5	6	3.76798	7.23202	11	3	6	2.43038	6.56962	9	9	4	5.13081	7.86919	13	130	1	0
GO:0008271	secondary active sulfate transmembrane transporter activity	5	7	3.90413	8.09587	12	4	9	3.98137	9.01863	13	16	16	13.0411	18.9589	32	2	12	6.74161	7.25839	14	6	9	4.92783	10.0722	15	2	8	3.02098	6.97902	10	5	7	4.11052	7.88948	12	4	7	2.97047	8.02953	11	5	6	4.34146	6.65854	11	130	1	0
GO:0043966	histone H3 acetylation	2	11	4.22948	8.77052	13	2	13	4.59388	10.4061	15	4	16	8.15067	11.8493	20	1	2	1.44463	1.55537	3		16	5.25635	10.7437	16	4	11	4.53147	10.4685	15	3	14	5.82324	11.1768	17	1	10	2.97047	8.02953	11	6	13	7.49888	11.5011	19	129	1	0
GO:0009704	de-etiolation	2	11	4.22948	8.77052	13	2	10	3.67511	8.32489	12	13	13	10.5959	15.4041	26	5	3	3.85235	4.14765	8	1	10	3.61374	7.38626	11	1	11	3.62517	8.37483	12	8	11	6.50833	12.4917	19	5	8	3.51055	9.48945	13	5	10	5.92017	9.07983	15	129	1	0
GO:0009299	mRNA transcription	2	10	3.90413	8.09587	12	1	9	3.06259	6.93741	10	4	11	6.113	8.887	15	4	12	7.7047	8.2953	16	1	9	3.28522	6.71478	10		12	3.62517	8.37483	12	4	13	5.82324	11.1768	17	1	12	3.51055	9.48945	13	4	19	9.07759	13.9224	23	128	1	0
GO:0044732	mitotic spindle pole body	4	8	3.90413	8.09587	12	1	10	3.36885	7.63115	11	10	20	12.226	17.774	30	3	1	1.92618	2.07382	4	4	9	4.27078	8.72922	13	1	9	3.02098	6.97902	10	2	14	5.4807	10.5193	16	3	12	4.05064	10.9494	15	3	14	6.70952	10.2905	17	128	1	0
GO:0009787	regulation of abscisic acid-activated signaling pathway	5	14	6.18154	12.8185	19	1	12	3.98137	9.01863	13	6	22	11.4109	16.5891	28	3	6	4.33389	4.66611	9	1	11	3.94226	8.05774	12	3	10	3.92727	9.07273	13		9	3.08289	5.91711	9	4	10	3.7806	10.2194	14	3	8	4.34146	6.65854	11	128	1	0
GO:0004525	ribonuclease III activity	7	5	3.90413	8.09587	12	4	9	3.98137	9.01863	13	4	10	5.70547	8.29453	14	19	7	12.5201	13.4799	26		10	3.28522	6.71478	10	7	7	4.22937	9.77063	14	7	7	4.79561	9.20439	14	2	9	2.97047	8.02953	11	6	8	5.52549	8.47451	14	128	1	0
GO:0010274	hydrotropism	1	12	4.22948	8.77052	13	2	8	3.06259	6.93741	10	2	14	6.52054	9.47946	16	4	11	7.22316	7.77684	15	1	5	1.97113	4.02887	6	2	12	4.22937	9.77063	14	2	14	5.4807	10.5193	16	1	13	3.7806	10.2194	14	3	19	8.68291	13.3171	22	126	1	0
GO:0048268	clathrin coat assembly	2	14	5.20551	10.7945	16	1	11	3.67511	8.32489	12	2	15	6.92807	10.0719	17	4	6	4.81544	5.18456	10	1	8	2.9567	6.0433	9		10	3.02098	6.97902	10	3	13	5.4807	10.5193	16		14	3.7806	10.2194	14	5	17	8.68291	13.3171	22	126	1	0
GO:0009231	riboflavin biosynthetic process	3	9	3.90413	8.09587	12	3	9	3.67511	8.32489	12	9	16	10.1883	14.8117	25	2	3	2.40772	2.59228	5	2	9	3.61374	7.38626	11	3	13	4.83357	11.1664	16	2	12	4.79561	9.20439	14	2	13	4.05064	10.9494	15	5	11	6.31484	9.68516	16	126	1	0
GO:0051020	GTPase binding	5	10	4.88017	10.1198	15	2	9	3.36885	7.63115	11	3	14	6.92807	10.0719	17	2	2	1.92618	2.07382	4	4	9	4.27078	8.72922	13	4	9	3.92727	9.07273	13	3	9	4.11052	7.88948	12	2	8	2.70043	7.29957	10	19	12	12.235	18.765	31	126	1	0
GO:0031982	vesicle	6	11	5.53085	11.4691	17	3	8	3.36885	7.63115	11	13	15	11.4109	16.5891	28	3	6	4.33389	4.66611	9	2	11	4.27078	8.72922	13	1	10	3.32308	7.67692	11		12	4.11052	7.88948	12		10	2.70043	7.29957	10	7	8	5.92017	9.07983	15	126	1	0
GO:0006379	mRNA cleavage	10	8	5.8562	12.1438	18	2	9	3.36885	7.63115	11	15	11	10.5959	15.4041	26	2	2	1.92618	2.07382	4	3	7	3.28522	6.71478	10	1	13	4.22937	9.77063	14	2	11	4.45307	8.54693	13	5	10	4.05064	10.9494	15	6	9	5.92017	9.07983	15	126	1	0
GO:0031307	integral component of mitochondrial outer membrane	2	12	4.55482	9.44518	14		14	4.28762	9.71238	14	11	21	13.0411	18.9589	32		10	4.81544	5.18456	10	1	10	3.61374	7.38626	11	3	8	3.32308	7.67692	11	5	8	4.45307	8.54693	13		8	2.16034	5.83966	8	2	10	4.73613	7.26387	12	125	1	0
GO:0010167	response to nitrate	2	11	4.22948	8.77052	13	1	9	3.06259	6.93741	10	5	12	6.92807	10.0719	17	1	6	3.37081	3.62919	7	1	10	3.61374	7.38626	11	4	12	4.83357	11.1664	16	1	13	4.79561	9.20439	14		17	4.59072	12.4093	17	5	15	7.89356	12.1064	20	125	1	0
GO:0010492	maintenance of shoot apical meristem identity	1	11	3.90413	8.09587	12		8	2.45007	5.54993	8	3	12	6.113	8.887	15	3	7	4.81544	5.18456	10		11	3.61374	7.38626	11	3	10	3.92727	9.07273	13	1	13	4.79561	9.20439	14	2	17	5.13081	13.8692	19	8	15	9.07759	13.9224	23	125	1	0
GO:0030983	mismatched DNA binding	3	12	4.88017	10.1198	15	1	13	4.28762	9.71238	14	10	15	10.1883	14.8117	25	1	4	2.40772	2.59228	5	3	9	3.94226	8.05774	12	3	10	3.92727	9.07273	13	1	11	4.11052	7.88948	12		12	3.24051	8.75949	12	6	11	6.70952	10.2905	17	125	1	0
GO:0004622	lysophospholipase activity	6	12	5.8562	12.1438	18	4	8	3.67511	8.32489	12	8	16	9.78081	14.2192	24	1	3	1.92618	2.07382	4		9	2.9567	6.0433	9	5	9	4.22937	9.77063	14	5	11	5.4807	10.5193	16	2	13	4.05064	10.9494	15	5	8	5.13081	7.86919	13	125	1	0
GO:0005545	1-phosphatidylinositol binding	2	13	4.88017	10.1198	15	1	10	3.36885	7.63115	11	2	15	6.92807	10.0719	17	4	6	4.81544	5.18456	10	1	8	2.9567	6.0433	9		10	3.02098	6.97902	10	3	13	5.4807	10.5193	16		14	3.7806	10.2194	14	5	17	8.68291	13.3171	22	124	1	0
GO:0017025	TBP-class protein binding	6	10	5.20551	10.7945	16	2	5	2.14381	4.85619	7	17	11	11.4109	16.5891	28		3	1.44463	1.55537	3	2	9	3.61374	7.38626	11	6	12	5.43776	12.5622	18	1	13	4.79561	9.20439	14	1	9	2.70043	7.29957	10	4	13	6.70952	10.2905	17	124	1	0
GO:0006298	mismatch repair	4	12	5.20551	10.7945	16	1	13	4.28762	9.71238	14	8	14	8.96574	13.0343	22	1	4	2.40772	2.59228	5	3	9	3.94226	8.05774	12	2	10	3.62517	8.37483	12	5	10	5.13815	9.86185	15		11	2.97047	8.02953	11	5	12	6.70952	10.2905	17	124	1	0
GO:0032041	NAD-dependent histone deacetylase activity (H3-K14 specific)	8	6	4.55482	9.44518	14	1	10	3.36885	7.63115	11	12	10	8.96574	13.0343	22	1	3	1.92618	2.07382	4	5	8	4.27078	8.72922	13		12	3.62517	8.37483	12	6	11	5.82324	11.1768	17	2	11	3.51055	9.48945	13	10	8	7.1042	10.8958	18	124	1	0
GO:0008047	enzyme activator activity	2	15	5.53085	11.4691	17	3	10	3.98137	9.01863	13	12	16	11.4109	16.5891	28	4	5	4.33389	4.66611	9	1	9	3.28522	6.71478	10	2	8	3.02098	6.97902	10	2	11	4.45307	8.54693	13		11	2.97047	8.02953	11	1	11	4.73613	7.26387	12	123	1	0
GO:0032968	positive regulation of transcription elongation from RNA polymerase II promoter	6	9	4.88017	10.1198	15	2	11	3.98137	9.01863	13	9	16	10.1883	14.8117	25	4	2	2.88926	3.11074	6	2	11	4.27078	8.72922	13	3	12	4.53147	10.4685	15	3	13	5.4807	10.5193	16		8	2.16034	5.83966	8	3	9	4.73613	7.26387	12	123	1	0
GO:0009266	response to temperature stimulus	6	9	4.88017	10.1198	15	3	11	4.28762	9.71238	14	9	17	10.5959	15.4041	26	4	5	4.33389	4.66611	9	4	11	4.92783	10.0722	15	2	9	3.32308	7.67692	11	2	9	3.76798	7.23202	11	2	7	2.43038	6.56962	9	2	10	4.73613	7.26387	12	122	1	0
GO:0009060	aerobic respiration	1	12	4.22948	8.77052	13	1	9	3.06259	6.93741	10	7	13	8.15067	11.8493	20	7	4	5.29698	5.70302	11	3	9	3.94226	8.05774	12	2	11	3.92727	9.07273	13	3	8	3.76798	7.23202	11	1	13	3.7806	10.2194	14	4	14	7.1042	10.8958	18	122	1	0
GO:2000652	regulation of secondary cell wall biogenesis	3	12	4.88017	10.1198	15		10	3.06259	6.93741	10	5	22	11.0034	15.9966	27		6	2.88926	3.11074	6		9	2.9567	6.0433	9		10	3.02098	6.97902	10	1	11	4.11052	7.88948	12	3	13	4.32068	11.6793	16	5	12	6.70952	10.2905	17	122	1	0
GO:0005876	spindle microtubule	1	13	4.55482	9.44518	14	3	7	3.06259	6.93741	10	5	17	8.96574	13.0343	22		4	1.92618	2.07382	4	3	9	3.94226	8.05774	12	3	10	3.92727	9.07273	13	3	11	4.79561	9.20439	14	2	12	3.7806	10.2194	14	6	13	7.49888	11.5011	19	122	1	0
GO:0070402	NADPH binding	4	6	3.25344	6.74656	10	5	5	3.06259	6.93741	10	10	11	8.55821	12.4418	21	1	1	0.963088	1.03691	2	9	5	4.59931	9.40069	14	4	9	3.92727	9.07273	13	8	9	5.82324	11.1768	17	6	11	4.59072	12.4093	17	6	12	7.1042	10.8958	18	122	1	0
GO:0007062	sister chromatid cohesion	7	8	4.88017	10.1198	15		12	3.67511	8.32489	12	9	12	8.55821	12.4418	21	1		0.481544	0.518456	1	5	8	4.27078	8.72922	13	3	8	3.32308	7.67692	11	8	10	6.16578	11.8342	18	2	11	3.51055	9.48945	13	7	11	7.1042	10.8958	18	122	1	0
GO:0010075	regulation of meristem growth	1	13	4.55482	9.44518	14	2	9	3.36885	7.63115	11	4	17	8.55821	12.4418	21	7	5	5.77853	6.22147	12	5	8	4.27078	8.72922	13	3	5	2.41678	5.58322	8	5	9	4.79561	9.20439	14	4	7	2.97047	8.02953	11	10	8	7.1042	10.8958	18	122	1	0
GO:0005801	cis-Golgi network	2	9	3.57879	7.42121	11	1	12	3.98137	9.01863	13	8	16	9.78081	14.2192	24	2	2	1.92618	2.07382	4	2	13	4.92783	10.0722	15	1	12	3.92727	9.07273	13	3	11	4.79561	9.20439	14		11	2.97047	8.02953	11	2	14	6.31484	9.68516	16	121	1	0
GO:0030173	integral component of Golgi membrane	1	12	4.22948	8.77052	13	5	10	4.59388	10.4061	15	9	20	11.8185	17.1815	29		4	1.92618	2.07382	4		14	4.59931	9.40069	14	2	10	3.62517	8.37483	12		10	3.42544	6.57456	10	1	10	2.97047	8.02953	11	2	11	5.13081	7.86919	13	121	1	0
GO:0010582	floral meristem determinacy		13	4.22948	8.77052	13		10	3.06259	6.93741	10	3	15	7.3356	10.6644	18	3	7	4.81544	5.18456	10	1	7	2.62817	5.37183	8		9	2.71888	6.28112	9	5	10	5.13815	9.86185	15	5	10	4.05064	10.9494	15	7	15	8.68291	13.3171	22	120	1	0
GO:0008143	poly(A) binding	4	9	4.22948	8.77052	13	2	6	2.45007	5.54993	8	7	9	6.52054	9.47946	16	1	5	2.88926	3.11074	6		8	2.62817	5.37183	8	1	11	3.62517	8.37483	12	1	12	4.45307	8.54693	13		13	3.51055	9.48945	13	11	20	12.235	18.765	31	120	1	0
GO:0007155	cell adhesion	5	8	4.22948	8.77052	13	2	7	2.75633	6.24367	9	13	11	9.78081	14.2192	24	4	3	3.37081	3.62919	7	1	9	3.28522	6.71478	10	2	13	4.53147	10.4685	15	4	11	5.13815	9.86185	15	1	10	2.97047	8.02953	11	3	12	5.92017	9.07983	15	119	1	0
GO:0015266	protein channel activity	3	10	4.22948	8.77052	13	2	7	2.75633	6.24367	9	6	13	7.74314	11.2569	19	1	2	1.44463	1.55537	3	2	6	2.62817	5.37183	8	1	13	4.22937	9.77063	14	2	14	5.4807	10.5193	16	1	15	4.32068	11.6793	16	6	15	8.28823	12.7118	21	119	1	0
GO:0009635	response to herbicide		6	1.95207	4.04793	6	2	4	1.83755	4.16245	6	9	8	6.92807	10.0719	17	8	1	4.33389	4.66611	9	7	5	3.94226	8.05774	12	10	11	6.34406	14.6559	21	7	10	5.82324	11.1768	17	3	10	3.51055	9.48945	13	6	12	7.1042	10.8958	18	119	1	0
GO:0006754	ATP biosynthetic process	3	10	4.22948	8.77052	13		9	2.75633	6.24367	9	6	13	7.74314	11.2569	19	4		1.92618	2.07382	4	4	9	4.27078	8.72922	13	1	9	3.02098	6.97902	10	4	9	4.45307	8.54693	13	2	12	3.7806	10.2194	14	12	12	9.47227	14.5277	24	119	1	0
GO:0019773	proteasome core complex, alpha-subunit complex	3	10	4.22948	8.77052	13	3	6	2.75633	6.24367	9	7	11	7.3356	10.6644	18	1	1	0.963088	1.03691	2	6	7	4.27078	8.72922	13	1	10	3.32308	7.67692	11	1	12	4.45307	8.54693	13	2	12	3.7806	10.2194	14	12	14	10.2616	15.7384	26	119	1	0
GO:0006777	Mo-molybdopterin cofactor biosynthetic process	2	11	4.22948	8.77052	13	3	10	3.98137	9.01863	13	5	15	8.15067	11.8493	20	2	3	2.40772	2.59228	5	2	11	4.27078	8.72922	13	6	7	3.92727	9.07273	13	5	7	4.11052	7.88948	12		13	3.51055	9.48945	13	2	14	6.31484	9.68516	16	118	1	0
GO:0006782	protoporphyrinogen IX biosynthetic process	3	13	5.20551	10.7945	16		10	3.06259	6.93741	10	3	15	7.3356	10.6644	18	3	1	1.92618	2.07382	4		10	3.28522	6.71478	10	2	11	3.92727	9.07273	13	1	11	4.11052	7.88948	12	1	13	3.7806	10.2194	14	5	16	8.28823	12.7118	21	118	1	0
GO:0043488	regulation of mRNA stability	7	9	5.20551	10.7945	16	2	10	3.67511	8.32489	12	8	13	8.55821	12.4418	21	2	1	1.44463	1.55537	3	3	8	3.61374	7.38626	11	7	9	4.83357	11.1664	16	3	11	4.79561	9.20439	14		7	1.8903	5.1097	7	6	12	7.1042	10.8958	18	118	1	0
GO:0030488	tRNA methylation	2	12	4.55482	9.44518	14	1	11	3.67511	8.32489	12	4	17	8.55821	12.4418	21	1	2	1.44463	1.55537	3	3	9	3.94226	8.05774	12	1	12	3.92727	9.07273	13	2	12	4.79561	9.20439	14		12	3.24051	8.75949	12	6	11	6.70952	10.2905	17	118	1	0
GO:0010052	guard cell differentiation	2	13	4.88017	10.1198	15	2	9	3.36885	7.63115	11	7	14	8.55821	12.4418	21	1	2	1.44463	1.55537	3		10	3.28522	6.71478	10	1	13	4.22937	9.77063	14		11	3.76798	7.23202	11		14	3.7806	10.2194	14	2	16	7.1042	10.8958	18	117	1	0
GO:0042162	telomeric DNA binding	7	6	4.22948	8.77052	13	2	11	3.98137	9.01863	13	11	12	9.37327	13.6267	23	2	1	1.44463	1.55537	3	2	9	3.61374	7.38626	11	2	6	2.41678	5.58322	8	9	9	6.16578	11.8342	18	5	7	3.24051	8.75949	12	10	6	6.31484	9.68516	16	117	1	0
GO:0006825	copper ion transport	1	8	2.9281	6.0719	9	3	6	2.75633	6.24367	9	5	14	7.74314	11.2569	19	4	4	3.85235	4.14765	8	3	7	3.28522	6.71478	10	1	12	3.92727	9.07273	13	2	9	3.76798	7.23202	11	1	12	3.51055	9.48945	13	13	12	9.86694	15.1331	25	117	1	0
GO:0072583	clathrin-dependent endocytosis	4	7	3.57879	7.42121	11	1	8	2.75633	6.24367	9	4	12	6.52054	9.47946	16	6	4	4.81544	5.18456	10	3	7	3.28522	6.71478	10		12	3.62517	8.37483	12	1	13	4.79561	9.20439	14		13	3.51055	9.48945	13	3	18	8.28823	12.7118	21	116	1	0
GO:0006325	chromatin organization	4	13	5.53085	11.4691	17	3	12	4.59388	10.4061	15	20	17	15.0787	21.9213	37		1	0.481544	0.518456	1	1	7	2.62817	5.37183	8		8	2.41678	5.58322	8		12	4.11052	7.88948	12		8	2.16034	5.83966	8		10	3.94678	6.05322	10	116	1	0
GO:0005762	mitochondrial large ribosomal subunit	5	7	3.90413	8.09587	12	6	8	4.28762	9.71238	14	9	11	8.15067	11.8493	20	2	2	1.92618	2.07382	4		8	2.62817	5.37183	8	3	12	4.53147	10.4685	15	5	14	6.50833	12.4917	19	6	7	3.51055	9.48945	13	4	7	4.34146	6.65854	11	116	1	0
GO:0006694	steroid biosynthetic process	6	6	3.90413	8.09587	12	4	8	3.67511	8.32489	12	8	14	8.96574	13.0343	22	2	1	1.44463	1.55537	3	5	7	3.94226	8.05774	12	3	8	3.32308	7.67692	11	2	11	4.45307	8.54693	13	2	12	3.7806	10.2194	14	3	13	6.31484	9.68516	16	115	1	0
GO:0008308	voltage-gated anion channel activity	3	7	3.25344	6.74656	10	2	7	2.75633	6.24367	9	1	12	5.29794	7.70206	13	1	3	1.92618	2.07382	4		11	3.61374	7.38626	11		11	3.32308	7.67692	11	6	12	6.16578	11.8342	18	5	11	4.32068	11.6793	16	6	17	9.07759	13.9224	23	115	1	0
GO:0005771	multivesicular body	1	9	3.25344	6.74656	10	2	6	2.45007	5.54993	8	13	13	10.5959	15.4041	26	1	2	1.44463	1.55537	3	1	10	3.61374	7.38626	11	1	10	3.32308	7.67692	11	4	10	4.79561	9.20439	14	3	11	3.7806	10.2194	14	5	13	7.1042	10.8958	18	115	1	0
GO:0048354	mucilage biosynthetic process involved in seed coat development	1	11	3.90413	8.09587	12	3	8	3.36885	7.63115	11	5	18	9.37327	13.6267	23	3	8	5.29698	5.70302	11		7	2.29965	4.70035	7	3	8	3.32308	7.67692	11	4	9	4.45307	8.54693	13	3	8	2.97047	8.02953	11	5	11	6.31484	9.68516	16	115	1	0
GO:0045261	proton-transporting ATP synthase complex, catalytic core F(1)	3	2	1.62672	3.37328	5	1	5	1.83755	4.16245	6	8	9	6.92807	10.0719	17	11	8	9.14933	9.85067	19	2	4	1.97113	4.02887	6	4	8	3.62517	8.37483	12	13	9	7.53596	14.464	22	4	6	2.70043	7.29957	10	11	7	7.1042	10.8958	18	115	1	0
GO:0009638	phototropism	4	12	5.20551	10.7945	16	1	8	2.75633	6.24367	9	14	13	11.0034	15.9966	27	3	5	3.85235	4.14765	8	3	9	3.94226	8.05774	12		6	1.81259	4.18741	6	3	7	3.42544	6.57456	10	2	8	2.70043	7.29957	10	9	8	6.70952	10.2905	17	115	1	0
GO:0005779	integral component of peroxisomal membrane	1	11	3.90413	8.09587	12	1	10	3.36885	7.63115	11	10	17	11.0034	15.9966	27	3	3	2.88926	3.11074	6	2	10	3.94226	8.05774	12	2	8	3.02098	6.97902	10	3	9	4.11052	7.88948	12		10	2.70043	7.29957	10	6	9	5.92017	9.07983	15	115	1	0
GO:0030955	potassium ion binding	4	10	4.55482	9.44518	14	2	7	2.75633	6.24367	9	8	17	10.1883	14.8117	25	1	5	2.88926	3.11074	6	3	10	4.27078	8.72922	13	1	9	3.02098	6.97902	10		11	3.76798	7.23202	11		12	3.24051	8.75949	12	2	12	5.52549	8.47451	14	114	1	0
GO:0071470	cellular response to osmotic stress	6	12	5.8562	12.1438	18	8	8	4.90014	11.0999	16	15	8	9.37327	13.6267	23		4	1.92618	2.07382	4	4	3	2.29965	4.70035	7	3	9	3.62517	8.37483	12	4	9	4.45307	8.54693	13	3	9	3.24051	8.75949	12	1	8	3.5521	5.4479	9	114	1	0
GO:0001522	pseudouridine synthesis	4	8	3.90413	8.09587	12	1	9	3.06259	6.93741	10	12	8	8.15067	11.8493	20	1	2	1.44463	1.55537	3	2	9	3.61374	7.38626	11	2	14	4.83357	11.1664	16	2	11	4.45307	8.54693	13	3	12	4.05064	10.9494	15	3	11	5.52549	8.47451	14	114	1	0
GO:0031595	nuclear proteasome complex	5	8	4.22948	8.77052	13	3	3	1.83755	4.16245	6	14	12	10.5959	15.4041	26		3	1.44463	1.55537	3	2	9	3.61374	7.38626	11	4	11	4.53147	10.4685	15	1	12	4.45307	8.54693	13	1	9	2.70043	7.29957	10	5	12	6.70952	10.2905	17	114	1	0
GO:0000919	cell plate assembly	2	6	2.60275	5.39725	8		9	2.75633	6.24367	9	9	18	11.0034	15.9966	27	4	9	6.26007	6.73993	13	7	9	5.25635	10.7437	16	4	6	3.02098	6.97902	10	1	7	2.74035	5.25965	8	1	6	1.8903	5.1097	7	9	7	6.31484	9.68516	16	114	1	0
GO:0008180	COP9 signalosome	4	8	3.90413	8.09587	12	2	8	3.06259	6.93741	10	12	13	10.1883	14.8117	25	2	4	2.88926	3.11074	6	6	6	3.94226	8.05774	12	1	9	3.02098	6.97902	10	3	8	3.76798	7.23202	11		9	2.43038	6.56962	9	5	13	7.1042	10.8958	18	113	1	0
GO:0010206	photosystem II repair	1	12	4.22948	8.77052	13	2	8	3.06259	6.93741	10	10	14	9.78081	14.2192	24	1	4	2.40772	2.59228	5	3	11	4.59931	9.40069	14		10	3.02098	6.97902	10	1	9	3.42544	6.57456	10		10	2.70043	7.29957	10	5	12	6.70952	10.2905	17	113	1	0
GO:0070534	protein K63-linked ubiquitination	1	11	3.90413	8.09587	12	2	7	2.75633	6.24367	9	8	11	7.74314	11.2569	19			0	0			8	2.62817	5.37183	8	5	14	5.73986	13.2601	19		11	3.76798	7.23202	11	1	11	3.24051	8.75949	12	8	15	9.07759	13.9224	23	113	1	0
GO:0010598	NAD(P)H dehydrogenase complex (plastoquinone)	3	10	4.22948	8.77052	13	3	6	2.75633	6.24367	9	11	15	10.5959	15.4041	26	2	2	1.92618	2.07382	4	1	10	3.61374	7.38626	11	1	11	3.62517	8.37483	12	2	9	3.76798	7.23202	11	3	8	2.97047	8.02953	11	6	10	6.31484	9.68516	16	113	1	0
GO:0006744	ubiquinone biosynthetic process	4	7	3.57879	7.42121	11	7	5	3.67511	8.32489	12	12	9	8.55821	12.4418	21	1	1	0.963088	1.03691	2	7	5	3.94226	8.05774	12		9	2.71888	6.28112	9	8	9	5.82324	11.1768	17	1	9	2.70043	7.29957	10	10	9	7.49888	11.5011	19	113	1	0
GO:0009854	oxidative photosynthetic carbon pathway	4	7	3.57879	7.42121	11	6	7	3.98137	9.01863	13	14	12	10.5959	15.4041	26		1	0.481544	0.518456	1	2	6	2.62817	5.37183	8	4	7	3.32308	7.67692	11	7	7	4.79561	9.20439	14	7	9	4.32068	11.6793	16	6	7	5.13081	7.86919	13	113	1	0
GO:0004012	phospholipid-translocating ATPase activity		12	3.90413	8.09587	12	2	7	2.75633	6.24367	9	9	14	9.37327	13.6267	23	1	9	4.81544	5.18456	10	2	7	2.9567	6.0433	9	4	8	3.62517	8.37483	12	4	9	4.45307	8.54693	13	1	9	2.70043	7.29957	10	6	9	5.92017	9.07983	15	113	1	0
GO:0070413	trehalose metabolism in response to stress	3	8	3.57879	7.42121	11		9	2.75633	6.24367	9	4	13	6.92807	10.0719	17		9	4.33389	4.66611	9	3	8	3.61374	7.38626	11	2	7	2.71888	6.28112	9	4	10	4.79561	9.20439	14	1	11	3.24051	8.75949	12	4	16	7.89356	12.1064	20	112	1	0
GO:0009245	lipid A biosynthetic process	9	13	7.15758	14.8424	22		10	3.06259	6.93741	10	6	12	7.3356	10.6644	18	3	3	2.88926	3.11074	6	1	9	3.28522	6.71478	10		10	3.02098	6.97902	10	1	11	4.11052	7.88948	12		13	3.51055	9.48945	13	2	9	4.34146	6.65854	11	112	1	0
GO:0007346	regulation of mitotic cell cycle	8	9	5.53085	11.4691	17	1	10	3.36885	7.63115	11	8	15	9.37327	13.6267	23	4	2	2.88926	3.11074	6	1	8	2.9567	6.0433	9		11	3.32308	7.67692	11	5	9	4.79561	9.20439	14	1	8	2.43038	6.56962	9	3	9	4.73613	7.26387	12	112	1	0
GO:0009827	plant-type cell wall modification	3	8	3.57879	7.42121	11	2	9	3.36885	7.63115	11	5	15	8.15067	11.8493	20	3	6	4.33389	4.66611	9	4	8	3.94226	8.05774	12	4	6	3.02098	6.97902	10	3	8	3.76798	7.23202	11	2	9	2.97047	8.02953	11	5	12	6.70952	10.2905	17	112	1	0
GO:0000060	protein import into nucleus, translocation	4	7	3.57879	7.42121	11	3	12	4.59388	10.4061	15	5	19	9.78081	14.2192	24	4	3	3.37081	3.62919	7	2	11	4.27078	8.72922	13	2	8	3.02098	6.97902	10		10	3.42544	6.57456	10	2	7	2.43038	6.56962	9	4	9	5.13081	7.86919	13	112	1	0
GO:0042285	xylosyltransferase activity	2	5	2.27741	4.72259	7	2	7	2.75633	6.24367	9	4	12	6.52054	9.47946	16	2	6	3.85235	4.14765	8		6	1.97113	4.02887	6	1	11	3.62517	8.37483	12	4	12	5.4807	10.5193	16	1	11	3.24051	8.75949	12	10	16	10.2616	15.7384	26	112	1	0
GO:0006401	RNA catabolic process	3	9	3.90413	8.09587	12	5	6	3.36885	7.63115	11	7	10	6.92807	10.0719	17	2	1	1.44463	1.55537	3	3	5	2.62817	5.37183	8	4	8	3.62517	8.37483	12	5	7	4.11052	7.88948	12	2	10	3.24051	8.75949	12	13	12	9.86694	15.1331	25	112	1	0
GO:0006491	N-glycan processing	3	9	3.90413	8.09587	12	1	10	3.36885	7.63115	11	11	17	11.4109	16.5891	28		2	0.963088	1.03691	2	4	9	4.27078	8.72922	13	1	8	2.71888	6.28112	9	2	9	3.76798	7.23202	11	1	8	2.43038	6.56962	9	9	8	6.70952	10.2905	17	112	1	0
GO:0004029	aldehyde dehydrogenase (NAD) activity	1	8	2.9281	6.0719	9		8	2.45007	5.54993	8	10	12	8.96574	13.0343	22	1	4	2.40772	2.59228	5	6	9	4.92783	10.0722	15	2	9	3.32308	7.67692	11	4	10	4.79561	9.20439	14	1	10	2.97047	8.02953	11	8	9	6.70952	10.2905	17	112	1	0
GO:0071482	cellular response to light stimulus	7	7	4.55482	9.44518	14	2	7	2.75633	6.24367	9	10	15	10.1883	14.8117	25		2	0.963088	1.03691	2	1	9	3.28522	6.71478	10	3	11	4.22937	9.77063	14	2	10	4.11052	7.88948	12	1	10	2.97047	8.02953	11	2	12	5.52549	8.47451	14	111	1	0
GO:0004743	pyruvate kinase activity	4	10	4.55482	9.44518	14	2	7	2.75633	6.24367	9	8	17	10.1883	14.8117	25	1	5	2.88926	3.11074	6	3	10	4.27078	8.72922	13	1	8	2.71888	6.28112	9		10	3.42544	6.57456	10		11	2.97047	8.02953	11	2	11	5.13081	7.86919	13	110	1	0
GO:0031540	regulation of anthocyanin biosynthetic process	7	9	5.20551	10.7945	16	6	6	3.67511	8.32489	12	5	11	6.52054	9.47946	16		2	0.963088	1.03691	2	12	11	7.556	15.444	23	1	7	2.41678	5.58322	8	5	6	3.76798	7.23202	11		9	2.43038	6.56962	9	2	11	5.13081	7.86919	13	110	1	0
GO:0009901	anther dehiscence	2	12	4.55482	9.44518	14	2	9	3.36885	7.63115	11	3	17	8.15067	11.8493	20		3	1.44463	1.55537	3	2	9	3.61374	7.38626	11	5	7	3.62517	8.37483	12	5	7	4.11052	7.88948	12	3	9	3.24051	8.75949	12	3	12	5.92017	9.07983	15	110	1	0
GO:0060918	auxin transport	2	8	3.25344	6.74656	10	1	9	3.06259	6.93741	10	4	14	7.3356	10.6644	18	3	7	4.81544	5.18456	10	2	4	1.97113	4.02887	6	1	8	2.71888	6.28112	9	3	9	4.11052	7.88948	12		10	2.70043	7.29957	10	13	12	9.86694	15.1331	25	110	1	0
GO:0071365	cellular response to auxin stimulus	6	11	5.53085	11.4691	17	4	7	3.36885	7.63115	11	10	12	8.96574	13.0343	22	2	4	2.88926	3.11074	6	7	6	4.27078	8.72922	13		8	2.41678	5.58322	8	1	8	3.08289	5.91711	9	1	7	2.16034	5.83966	8	7	9	6.31484	9.68516	16	110	1	0
GO:0043066	negative regulation of apoptotic process	6	11	5.53085	11.4691	17	3	14	5.2064	11.7936	17	6	14	8.15067	11.8493	20	1	3	1.92618	2.07382	4	1	7	2.62817	5.37183	8	2	8	3.02098	6.97902	10	2	6	2.74035	5.25965	8	5	7	3.24051	8.75949	12	4	9	5.13081	7.86919	13	109	1	0
GO:0016157	sucrose synthase activity	3	7	3.25344	6.74656	10	1	9	3.06259	6.93741	10	3	14	6.92807	10.0719	17	1	4	2.40772	2.59228	5	3	9	3.94226	8.05774	12		10	3.02098	6.97902	10	2	9	3.76798	7.23202	11	1	8	2.43038	6.56962	9	15	10	9.86694	15.1331	25	109	1	0
GO:0007035	vacuolar acidification	2	11	4.22948	8.77052	13		7	2.14381	4.85619	7	5	13	7.3356	10.6644	18	1	1	0.963088	1.03691	2	4	11	4.92783	10.0722	15	1	8	2.71888	6.28112	9	1	9	3.42544	6.57456	10	2	9	2.97047	8.02953	11	12	12	9.47227	14.5277	24	109	1	0
GO:0006097	glyoxylate cycle	3	5	2.60275	5.39725	8		9	2.75633	6.24367	9	11	13	9.78081	14.2192	24	2	5	3.37081	3.62919	7	1	9	3.28522	6.71478	10	1	9	3.02098	6.97902	10	2	10	4.11052	7.88948	12	1	11	3.24051	8.75949	12	8	9	6.70952	10.2905	17	109	1	0
GO:0003691	double-stranded telomeric DNA binding	7	11	5.8562	12.1438	18	3	10	3.98137	9.01863	13	13	13	10.5959	15.4041	26	2	4	2.88926	3.11074	6		9	2.9567	6.0433	9	1	8	2.71888	6.28112	9		8	2.74035	5.25965	8	1	8	2.43038	6.56962	9	1	9	3.94678	6.05322	10	108	1	0
GO:0004040	amidase activity	1	6	2.27741	4.72259	7	4	7	3.36885	7.63115	11	12	9	8.55821	12.4418	21	3	1	1.92618	2.07382	4	9	6	4.92783	10.0722	15	3	8	3.32308	7.67692	11	7	9	5.4807	10.5193	16	2	11	3.51055	9.48945	13	2	8	3.94678	6.05322	10	108	1	0
GO:0031122	cytoplasmic microtubule organization	6	6	3.90413	8.09587	12	5	5	3.06259	6.93741	10	4	10	5.70547	8.29453	14	1		0.481544	0.518456	1	4	7	3.61374	7.38626	11	3	13	4.83357	11.1664	16	3	8	3.76798	7.23202	11	2	10	3.24051	8.75949	12	13	8	8.28823	12.7118	21	108	1	0
GO:2001070	starch binding	2	9	3.57879	7.42121	11		9	2.75633	6.24367	9	8	16	9.78081	14.2192	24	1	1	0.963088	1.03691	2		10	3.28522	6.71478	10	1	10	3.32308	7.67692	11	1	12	4.45307	8.54693	13	3	9	3.24051	8.75949	12	7	9	6.31484	9.68516	16	108	1	0
GO:0000421	autophagosome membrane	4	9	4.22948	8.77052	13	3	11	4.28762	9.71238	14	6	18	9.78081	14.2192	24	2		0.963088	1.03691	2		11	3.61374	7.38626	11	1	9	3.02098	6.97902	10	3	8	3.76798	7.23202	11	1	7	2.16034	5.83966	8	4	10	5.52549	8.47451	14	107	1	0
GO:0010928	regulation of auxin mediated signaling pathway	6	6	3.90413	8.09587	12	3	7	3.06259	6.93741	10	14	12	10.5959	15.4041	26	1	2	1.44463	1.55537	3	1	7	2.62817	5.37183	8	4	9	3.92727	9.07273	13		8	2.74035	5.25965	8	1	10	2.97047	8.02953	11	5	11	6.31484	9.68516	16	107	1	0
GO:0009228	thiamine biosynthetic process	2	7	2.9281	6.0719	9		10	3.06259	6.93741	10	13	15	11.4109	16.5891	28	2	4	2.88926	3.11074	6	4	9	4.27078	8.72922	13		8	2.41678	5.58322	8		9	3.08289	5.91711	9	2	9	2.97047	8.02953	11	4	9	5.13081	7.86919	13	107	1	0
GO:0009269	response to desiccation	2	12	4.55482	9.44518	14	2	6	2.45007	5.54993	8	10	10	8.15067	11.8493	20	7	5	5.77853	6.22147	12	2	4	1.97113	4.02887	6		12	3.62517	8.37483	12	1	9	3.42544	6.57456	10	4	8	3.24051	8.75949	12	4	9	5.13081	7.86919	13	107	1	0
GO:0043087	regulation of GTPase activity	2	11	4.22948	8.77052	13	2	8	3.06259	6.93741	10	11	9	8.15067	11.8493	20			0	0		4	6	3.28522	6.71478	10	3	9	3.62517	8.37483	12	3	8	3.76798	7.23202	11		13	3.51055	9.48945	13	6	12	7.1042	10.8958	18	107	1	0
GO:0031087	deadenylation-independent decapping of nuclear-transcribed mRNA	3	7	3.25344	6.74656	10		8	2.45007	5.54993	8	6	14	8.15067	11.8493	20	4	7	5.29698	5.70302	11	2	8	3.28522	6.71478	10		9	2.71888	6.28112	9	1	10	3.76798	7.23202	11	1	9	2.70043	7.29957	10	10	8	7.1042	10.8958	18	107	1	0
GO:0048589	developmental growth	2	9	3.57879	7.42121	11	1	7	2.45007	5.54993	8	7	13	8.15067	11.8493	20	3	2	2.40772	2.59228	5	2	10	3.94226	8.05774	12	3	7	3.02098	6.97902	10	3	9	4.11052	7.88948	12	4	8	3.24051	8.75949	12	9	8	6.70952	10.2905	17	107	1	0
GO:0090332	stomatal closure	1	9	3.25344	6.74656	10		9	2.75633	6.24367	9	5	10	6.113	8.887	15	1	5	2.88926	3.11074	6	7	7	4.59931	9.40069	14	2	12	4.22937	9.77063	14	1	8	3.08289	5.91711	9	1	8	2.43038	6.56962	9	10	11	8.28823	12.7118	21	107	1	0
GO:0045324	late endosome to vacuole transport	1	9	3.25344	6.74656	10	3	10	3.98137	9.01863	13	10	11	8.55821	12.4418	21	1	3	1.92618	2.07382	4	3	8	3.61374	7.38626	11	2	9	3.32308	7.67692	11	3	9	4.11052	7.88948	12		12	3.24051	8.75949	12	6	7	5.13081	7.86919	13	107	1	0
GO:0005839	proteasome core complex	1	9	3.25344	6.74656	10	2	8	3.06259	6.93741	10	15	13	11.4109	16.5891	28	1	2	1.44463	1.55537	3	1	9	3.28522	6.71478	10	1	9	3.02098	6.97902	10	1	8	3.08289	5.91711	9	1	10	2.97047	8.02953	11	4	11	5.92017	9.07983	15	106	1	0
GO:0012510	trans-Golgi network transport vesicle membrane	4	9	4.22948	8.77052	13		8	2.45007	5.54993	8	12	14	10.5959	15.4041	26	1	2	1.44463	1.55537	3	4	6	3.28522	6.71478	10	1	11	3.62517	8.37483	12		10	3.42544	6.57456	10		9	2.43038	6.56962	9	4	11	5.92017	9.07983	15	106	1	0
GO:0016559	peroxisome fission	2	9	3.57879	7.42121	11	1	7	2.45007	5.54993	8	12	16	11.4109	16.5891	28	1	3	1.92618	2.07382	4	3	7	3.28522	6.71478	10		10	3.02098	6.97902	10	1	10	3.76798	7.23202	11		9	2.43038	6.56962	9	5	10	5.92017	9.07983	15	106	1	0
GO:0051568	histone H3-K4 methylation	5	9	4.55482	9.44518	14	1	9	3.06259	6.93741	10	8	13	8.55821	12.4418	21	5	3	3.85235	4.14765	8	3	6	2.9567	6.0433	9	1	8	2.71888	6.28112	9		10	3.42544	6.57456	10	2	9	2.97047	8.02953	11	5	9	5.52549	8.47451	14	106	1	0
GO:0006349	regulation of gene expression by genetic imprinting	6	8	4.55482	9.44518	14	4	5	2.75633	6.24367	9	8	16	9.78081	14.2192	24		2	0.963088	1.03691	2	4	7	3.61374	7.38626	11	6	3	2.71888	6.28112	9	7	5	4.11052	7.88948	12	3	8	2.97047	8.02953	11	5	9	5.52549	8.47451	14	106	1	0
GO:0005795	Golgi stack	2	14	5.20551	10.7945	16	4	7	3.36885	7.63115	11	6	15	8.55821	12.4418	21	2	7	4.33389	4.66611	9	2	2	1.31409	2.68591	4	2	6	2.41678	5.58322	8	2	6	2.74035	5.25965	8	4	6	2.70043	7.29957	10	12	7	7.49888	11.5011	19	106	1	0
GO:0005669	transcription factor TFIID complex	5	7	3.90413	8.09587	12	4	5	2.75633	6.24367	9	6	10	6.52054	9.47946	16	2		0.963088	1.03691	2	2	7	2.9567	6.0433	9	5	9	4.22937	9.77063	14	2	11	4.45307	8.54693	13		10	2.70043	7.29957	10	9	12	8.28823	12.7118	21	106	1	0
GO:0090698	post-embryonic plant morphogenesis	1	9	3.25344	6.74656	10		8	2.45007	5.54993	8	2	10	4.8904	7.1096	12		12	5.77853	6.22147	12		8	2.62817	5.37183	8		10	3.02098	6.97902	10	4	10	4.79561	9.20439	14	1	10	2.97047	8.02953	11	4	16	7.89356	12.1064	20	105	1	0
GO:0071219	cellular response to molecule of bacterial origin	3	7	3.25344	6.74656	10	3	8	3.36885	7.63115	11	3	18	8.55821	12.4418	21	9	4	6.26007	6.73993	13	4	6	3.28522	6.71478	10	1	7	2.41678	5.58322	8	1	9	3.42544	6.57456	10	1	8	2.43038	6.56962	9	2	11	5.13081	7.86919	13	105	1	0
GO:0010208	pollen wall assembly	3	9	3.90413	8.09587	12	2	4	1.83755	4.16245	6	7	16	9.37327	13.6267	23	2	4	2.88926	3.11074	6	3	7	3.28522	6.71478	10	1	8	2.71888	6.28112	9	3	8	3.76798	7.23202	11	1	9	2.70043	7.29957	10	9	9	7.1042	10.8958	18	105	1	0
GO:0045273	respiratory chain complex II	5	7	3.90413	8.09587	12	1	6	2.14381	4.85619	7	3	7	4.07534	5.92466	10	2	4	2.88926	3.11074	6	2	4	1.97113	4.02887	6	4	11	4.53147	10.4685	15	2	10	4.11052	7.88948	12	4	11	4.05064	10.9494	15	9	13	8.68291	13.3171	22	105	1	0
GO:0006207	de novo' pyrimidine nucleobase biosynthetic process	5	5	3.25344	6.74656	10	3	4	2.14381	4.85619	7	10	12	8.96574	13.0343	22	3		1.44463	1.55537	3	3	6	2.9567	6.0433	9	2	8	3.02098	6.97902	10	2	10	4.11052	7.88948	12	4	10	3.7806	10.2194	14	4	13	6.70952	10.2905	17	104	1	0
GO:0051259	protein oligomerization	2	8	3.25344	6.74656	10	2	10	3.67511	8.32489	12	10	12	8.96574	13.0343	22	1	2	1.44463	1.55537	3	4	5	2.9567	6.0433	9	4	7	3.32308	7.67692	11	2	8	3.42544	6.57456	10	2	11	3.51055	9.48945	13	3	10	5.13081	7.86919	13	103	1	0
GO:0016161	beta-amylase activity	2	6	2.60275	5.39725	8	4	6	3.06259	6.93741	10	12	11	9.37327	13.6267	23	1	5	2.88926	3.11074	6	2	6	2.62817	5.37183	8	2	9	3.32308	7.67692	11	2	9	3.76798	7.23202	11	1	9	2.70043	7.29957	10	4	12	6.31484	9.68516	16	103	1	0
GO:0000815	ESCRT III complex	1	8	2.9281	6.0719	9	1	7	2.45007	5.54993	8	9	11	8.15067	11.8493	20			0	0		1	8	2.9567	6.0433	9	3	10	3.92727	9.07273	13	1	12	4.45307	8.54693	13		13	3.51055	9.48945	13	5	13	7.1042	10.8958	18	103	1	0
GO:0012507	ER to Golgi transport vesicle membrane	4	6	3.25344	6.74656	10	2	6	2.45007	5.54993	8	7	9	6.52054	9.47946	16	2		0.963088	1.03691	2	2	7	2.9567	6.0433	9	1	9	3.02098	6.97902	10	1	9	3.42544	6.57456	10	1	9	2.70043	7.29957	10	15	13	11.051	16.949	28	103	1	0
GO:0009508	plastid chromosome	2	10	3.90413	8.09587	12	2	8	3.06259	6.93741	10	10	13	9.37327	13.6267	23	1	1	0.963088	1.03691	2	6	4	3.28522	6.71478	10	4	7	3.32308	7.67692	11	3	8	3.76798	7.23202	11	4	8	3.24051	8.75949	12	6	6	4.73613	7.26387	12	103	1	0
GO:0048229	gametophyte development	4	9	4.22948	8.77052	13	5	4	2.75633	6.24367	9	2	6	3.26027	4.73973	8	6	1	3.37081	3.62919	7	5	3	2.62817	5.37183	8	4	6	3.02098	6.97902	10	7	8	5.13815	9.86185	15	5	8	3.51055	9.48945	13	9	11	7.89356	12.1064	20	103	1	0
GO:0005978	glycogen biosynthetic process	1	11	3.90413	8.09587	12		9	2.75633	6.24367	9	15	9	9.78081	14.2192	24	1	2	1.44463	1.55537	3	1	8	2.9567	6.0433	9	1	8	2.71888	6.28112	9	2	10	4.11052	7.88948	12	1	9	2.70043	7.29957	10	6	9	5.92017	9.07983	15	103	1	0
GO:0010337	regulation of salicylic acid metabolic process	7	7	4.55482	9.44518	14	3	8	3.36885	7.63115	11	9	15	9.78081	14.2192	24	12	6	8.66779	9.33221	18	3	8	3.61374	7.38626	11	2	5	2.11469	4.88531	7	2	6	2.74035	5.25965	8		5	1.35021	3.64979	5	2	3	1.97339	3.02661	5	103	1	0
GO:0008272	sulfate transport	2	9	3.57879	7.42121	11	2	8	3.06259	6.93741	10	10	14	9.78081	14.2192	24	3	7	4.81544	5.18456	10	3	7	3.28522	6.71478	10		8	2.41678	5.58322	8	1	7	2.74035	5.25965	8	1	9	2.70043	7.29957	10	1	10	4.34146	6.65854	11	102	1	0
GO:0010207	photosystem II assembly	5	6	3.57879	7.42121	11		9	2.75633	6.24367	9	17	12	11.8185	17.1815	29		5	2.40772	2.59228	5		8	2.62817	5.37183	8		8	2.41678	5.58322	8		9	3.08289	5.91711	9		8	2.16034	5.83966	8	5	10	5.92017	9.07983	15	102	1	0
GO:0048509	regulation of meristem development		9	2.9281	6.0719	9		9	2.75633	6.24367	9	4	10	5.70547	8.29453	14	1	5	2.88926	3.11074	6	3	7	3.28522	6.71478	10	5	8	3.92727	9.07273	13		8	2.74035	5.25965	8	2	9	2.97047	8.02953	11	8	14	8.68291	13.3171	22	102	1	0
GO:1901001	negative regulation of response to salt stress	3	10	4.22948	8.77052	13	1	11	3.67511	8.32489	12	5	17	8.96574	13.0343	22	3	6	4.33389	4.66611	9	1	6	2.29965	4.70035	7	2	6	2.41678	5.58322	8	1	5	2.05526	3.94474	6	5	7	3.24051	8.75949	12	5	8	5.13081	7.86919	13	102	1	0
GO:0006874	cellular calcium ion homeostasis	1	6	2.27741	4.72259	7	4	8	3.67511	8.32489	12	12	11	9.37327	13.6267	23	5	3	3.85235	4.14765	8	6	6	3.94226	8.05774	12	3	5	2.41678	5.58322	8	5	5	3.42544	6.57456	10	3	6	2.43038	6.56962	9	5	8	5.13081	7.86919	13	102	1	0
GO:0004559	alpha-mannosidase activity	1	8	2.9281	6.0719	9	2	9	3.36885	7.63115	11	10	12	8.96574	13.0343	22		3	1.44463	1.55537	3	7	9	5.25635	10.7437	16	2	7	2.71888	6.28112	9	1	6	2.3978	4.6022	7	3	7	2.70043	7.29957	10	10	5	5.92017	9.07983	15	102	1	0
GO:0016149	translation release factor activity, codon specific	1	8	2.9281	6.0719	9	3	4	2.14381	4.85619	7	6	11	6.92807	10.0719	17	2	3	2.40772	2.59228	5	4	5	2.9567	6.0433	9	2	10	3.62517	8.37483	12	1	9	3.42544	6.57456	10		10	2.70043	7.29957	10	14	9	9.07759	13.9224	23	102	1	0
GO:0045737	positive regulation of cyclin-dependent protein serine/threonine kinase activity	7	4	3.57879	7.42121	11	2	7	2.75633	6.24367	9	8	13	8.55821	12.4418	21	2	2	1.92618	2.07382	4	2	5	2.29965	4.70035	7	6	5	3.32308	7.67692	11	5	5	3.42544	6.57456	10	4	7	2.97047	8.02953	11	9	9	7.1042	10.8958	18	102	1	0
GO:0071323	cellular response to chitin	3	5	2.60275	5.39725	8	7	5	3.67511	8.32489	12	5	16	8.55821	12.4418	21	5	3	3.85235	4.14765	8	2	5	2.29965	4.70035	7		9	2.71888	6.28112	9	2	11	4.45307	8.54693	13	4	6	2.70043	7.29957	10	2	11	5.13081	7.86919	13	101	1	0
GO:0008250	oligosaccharyltransferase complex	4	8	3.90413	8.09587	12	3	8	3.36885	7.63115	11	8	16	9.78081	14.2192	24	2	3	2.40772	2.59228	5	3	9	3.94226	8.05774	12	2	6	2.41678	5.58322	8	3	4	2.3978	4.6022	7	2	7	2.43038	6.56962	9	3	9	4.73613	7.26387	12	100	1	0
GO:0004652	polynucleotide adenylyltransferase activity	2	11	4.22948	8.77052	13	1	6	2.14381	4.85619	7	6	9	6.113	8.887	15			0	0			10	3.28522	6.71478	10	2	9	3.32308	7.67692	11	3	9	4.11052	7.88948	12		10	2.70043	7.29957	10	13	9	8.68291	13.3171	22	100	1	0
GO:0006879	cellular iron ion homeostasis	3	8	3.57879	7.42121	11	4	7	3.36885	7.63115	11	8	13	8.55821	12.4418	21	1	6	3.37081	3.62919	7	1	8	2.9567	6.0433	9	1	7	2.41678	5.58322	8	2	7	3.08289	5.91711	9		10	2.70043	7.29957	10	6	8	5.52549	8.47451	14	100	1	0
GO:1900424	regulation of defense response to bacterium	4	10	4.55482	9.44518	14		7	2.14381	4.85619	7	12	16	11.4109	16.5891	28	1	1	0.963088	1.03691	2	2	5	2.29965	4.70035	7		10	3.02098	6.97902	10		10	3.42544	6.57456	10		9	2.43038	6.56962	9	2	10	4.73613	7.26387	12	99	1	0
GO:0030904	retromer complex	2	9	3.57879	7.42121	11		7	2.14381	4.85619	7	17	10	11.0034	15.9966	27	1	1	0.963088	1.03691	2	1	11	3.94226	8.05774	12	1	8	2.71888	6.28112	9	1	7	2.74035	5.25965	8		9	2.43038	6.56962	9	3	11	5.52549	8.47451	14	99	1	0
GO:0005832	chaperonin-containing T-complex	4	7	3.57879	7.42121	11	3	5	2.45007	5.54993	8	8	12	8.15067	11.8493	20		2	0.963088	1.03691	2	4	6	3.28522	6.71478	10	5	4	2.71888	6.28112	9	7	5	4.11052	7.88948	12	1	8	2.43038	6.56962	9	7	11	7.1042	10.8958	18	99	1	0
GO:0009699	phenylpropanoid biosynthetic process	2	7	2.9281	6.0719	9	5	5	3.06259	6.93741	10	10	10	8.15067	11.8493	20	8	3	5.29698	5.70302	11	9	5	4.59931	9.40069	14	2	6	2.41678	5.58322	8	5	4	3.08289	5.91711	9	5	3	2.16034	5.83966	8	6	4	3.94678	6.05322	10	99	1	0
GO:0034485	phosphatidylinositol-3,4,5-trisphosphate 5-phosphatase activity	2	5	2.27741	4.72259	7		6	1.83755	4.16245	6	7	12	7.74314	11.2569	19		1	0.481544	0.518456	1		5	1.64261	3.35739	5	3	11	4.22937	9.77063	14		12	4.11052	7.88948	12	2	12	3.7806	10.2194	14	6	14	7.89356	12.1064	20	98	1	0
GO:0036402	proteasome-activating ATPase activity	4	7	3.57879	7.42121	11	1	3	1.22504	2.77496	4	14	10	9.78081	14.2192	24		3	1.44463	1.55537	3	1	8	2.9567	6.0433	9	3	10	3.92727	9.07273	13	1	11	4.11052	7.88948	12	1	7	2.16034	5.83966	8	4	10	5.52549	8.47451	14	98	1	0
GO:0045899	positive regulation of RNA polymerase II transcriptional preinitiation complex assembly	4	7	3.57879	7.42121	11	1	3	1.22504	2.77496	4	14	10	9.78081	14.2192	24		3	1.44463	1.55537	3	1	8	2.9567	6.0433	9	3	10	3.92727	9.07273	13	1	11	4.11052	7.88948	12	1	7	2.16034	5.83966	8	4	10	5.52549	8.47451	14	98	1	0
GO:0045116	protein neddylation	2	8	3.25344	6.74656	10		10	3.06259	6.93741	10	7	19	10.5959	15.4041	26	1		0.481544	0.518456	1		10	3.28522	6.71478	10	2	8	3.02098	6.97902	10		9	3.08289	5.91711	9		8	2.16034	5.83966	8	4	10	5.52549	8.47451	14	98	1	0
GO:0072593	reactive oxygen species metabolic process	3	11	4.55482	9.44518	14	5	9	4.28762	9.71238	14	8	15	9.37327	13.6267	23	4	4	3.85235	4.14765	8	5	7	3.94226	8.05774	12		5	1.51049	3.48951	5	3	3	2.05526	3.94474	6	1	6	1.8903	5.1097	7	4	5	3.5521	5.4479	9	98	1	0
GO:0016208	AMP binding	2	7	2.9281	6.0719	9	3	9	3.67511	8.32489	12	8	15	9.37327	13.6267	23	1		0.481544	0.518456	1	4	8	3.94226	8.05774	12	2	9	3.32308	7.67692	11	2	9	3.76798	7.23202	11		10	2.70043	7.29957	10	1	7	3.15742	4.84258	8	97	1	0
GO:0009405	pathogenesis	5	10	4.88017	10.1198	15	4	7	3.36885	7.63115	11	12	10	8.96574	13.0343	22	1	1	0.963088	1.03691	2	1	5	1.97113	4.02887	6	2	7	2.71888	6.28112	9	4	8	4.11052	7.88948	12	3	8	2.97047	8.02953	11	2	7	3.5521	5.4479	9	97	1	0
GO:0010016	shoot system morphogenesis	3	4	2.27741	4.72259	7	6	5	3.36885	7.63115	11	13	8	8.55821	12.4418	21	3	3	2.88926	3.11074	6	5	4	2.9567	6.0433	9	2	4	1.81259	4.18741	6	8	6	4.79561	9.20439	14	3	7	2.70043	7.29957	10	5	8	5.13081	7.86919	13	97	1	0
GO:0004017	adenylate kinase activity	3	6	2.9281	6.0719	9	4	7	3.36885	7.63115	11	8	9	6.92807	10.0719	17		5	2.40772	2.59228	5	2	6	2.62817	5.37183	8	2	6	2.41678	5.58322	8	1	8	3.08289	5.91711	9	2	8	2.70043	7.29957	10	11	9	7.89356	12.1064	20	97	1	0
GO:0000326	protein storage vacuole	3	15	5.8562	12.1438	18	4	4	2.45007	5.54993	8	8	16	9.78081	14.2192	24	4	3	3.37081	3.62919	7	4	5	2.9567	6.0433	9	2	6	2.41678	5.58322	8	1	4	1.71272	3.28728	5	3	5	2.16034	5.83966	8	6	4	3.94678	6.05322	10	97	1	0
GO:0001077	transcriptional activator activity, RNA polymerase II core promoter proximal region sequence-specific binding	2	9	3.57879	7.42121	11		9	2.75633	6.24367	9	6	10	6.52054	9.47946	16	1	1	0.963088	1.03691	2		5	1.64261	3.35739	5	3	8	3.32308	7.67692	11	2	9	3.76798	7.23202	11		9	2.43038	6.56962	9	12	10	8.68291	13.3171	22	96	1	0
GO:0043295	glutathione binding	7	5	3.90413	8.09587	12	3	5	2.45007	5.54993	8	2	7	3.6678	5.3322	9		1	0.481544	0.518456	1	2	5	2.29965	4.70035	7	6	9	4.53147	10.4685	15	3	7	3.42544	6.57456	10	5	7	3.24051	8.75949	12	12	10	8.68291	13.3171	22	96	1	0
GO:0009694	jasmonic acid metabolic process	2	8	3.25344	6.74656	10	1	7	2.45007	5.54993	8	14	10	9.78081	14.2192	24	10	4	6.74161	7.25839	14	5	6	3.61374	7.38626	11	2	2	1.20839	2.79161	4	4	3	2.3978	4.6022	7	3	6	2.43038	6.56962	9	1	7	3.15742	4.84258	8	95	1	0
GO:0031627	telomeric loop formation	6	11	5.53085	11.4691	17		8	2.45007	5.54993	8	15	13	11.4109	16.5891	28	2	3	2.40772	2.59228	5		11	3.61374	7.38626	11	2	5	2.11469	4.88531	7		7	2.3978	4.6022	7	1	6	1.8903	5.1097	7		5	1.97339	3.02661	5	95	1	0
GO:0008324	cation transmembrane transporter activity	2	6	2.60275	5.39725	8	2	7	2.75633	6.24367	9	10	11	8.55821	12.4418	21	2	2	1.92618	2.07382	4	5	8	4.27078	8.72922	13	3	8	3.32308	7.67692	11	1	8	3.08289	5.91711	9	1	8	2.43038	6.56962	9	3	8	4.34146	6.65854	11	95	1	0
GO:0004849	uridine kinase activity		12	3.90413	8.09587	12		8	2.45007	5.54993	8	9	11	8.15067	11.8493	20	1	2	1.44463	1.55537	3	5	8	4.27078	8.72922	13	3	6	2.71888	6.28112	9	1	7	2.74035	5.25965	8	2	8	2.70043	7.29957	10	5	7	4.73613	7.26387	12	95	1	0
GO:0072546	ER membrane protein complex	2	9	3.57879	7.42121	11		7	2.14381	4.85619	7	11	15	10.5959	15.4041	26	1	1	0.963088	1.03691	2		6	1.97113	4.02887	6	1	9	3.02098	6.97902	10	1	8	3.08289	5.91711	9	1	10	2.97047	8.02953	11	3	9	4.73613	7.26387	12	94	1	0
GO:0008266	poly(U) RNA binding	6	13	6.18154	12.8185	19		6	1.83755	4.16245	6	7	14	8.55821	12.4418	21	1	2	1.44463	1.55537	3		6	1.97113	4.02887	6	2	7	2.71888	6.28112	9	1	8	3.08289	5.91711	9	5	6	2.97047	8.02953	11	4	6	3.94678	6.05322	10	94	1	0
GO:0030026	cellular manganese ion homeostasis	6	6	3.90413	8.09587	12	3	7	3.06259	6.93741	10	11	10	8.55821	12.4418	21	8	2	4.81544	5.18456	10	4	4	2.62817	5.37183	8		7	2.11469	4.88531	7	1	7	2.74035	5.25965	8	2	6	2.16034	5.83966	8		9	3.5521	5.4479	9	93	1	0
GO:0006536	glutamate metabolic process	4	8	3.90413	8.09587	12	2	7	2.75633	6.24367	9	8	12	8.15067	11.8493	20	1	3	1.92618	2.07382	4	2	8	3.28522	6.71478	10	1	9	3.02098	6.97902	10	2	9	3.76798	7.23202	11	1	8	2.43038	6.56962	9		8	3.15742	4.84258	8	93	1	0
GO:0047484	regulation of response to osmotic stress	3	6	2.9281	6.0719	9	3	9	3.67511	8.32489	12	4	16	8.15067	11.8493	20	5	3	3.85235	4.14765	8	4	5	2.9567	6.0433	9	2	5	2.11469	4.88531	7	1	7	2.74035	5.25965	8		10	2.70043	7.29957	10	2	8	3.94678	6.05322	10	93	1	0
GO:0030060	L-malate dehydrogenase activity	4	6	3.25344	6.74656	10	1	6	2.14381	4.85619	7	13	11	9.78081	14.2192	24	1	3	1.92618	2.07382	4	2	7	2.9567	6.0433	9	1	7	2.41678	5.58322	8	1	8	3.08289	5.91711	9		8	2.16034	5.83966	8	2	10	4.73613	7.26387	12	91	1	0
GO:0009298	GDP-mannose biosynthetic process	3	7	3.25344	6.74656	10	1	8	2.75633	6.24367	9	10	11	8.55821	12.4418	21	1	2	1.44463	1.55537	3		8	2.62817	5.37183	8	1	7	2.41678	5.58322	8	3	7	3.42544	6.57456	10	4	6	2.70043	7.29957	10	3	9	4.73613	7.26387	12	91	1	0
GO:0016688	L-ascorbate peroxidase activity		8	2.60275	5.39725	8		7	2.14381	4.85619	7	13	7	8.15067	11.8493	20			0	0		1	7	2.62817	5.37183	8	1	9	3.02098	6.97902	10	2	9	3.76798	7.23202	11	1	7	2.16034	5.83966	8	11	8	7.49888	11.5011	19	91	1	0
GO:0006995	cellular response to nitrogen starvation	5	9	4.55482	9.44518	14	1	7	2.45007	5.54993	8	11	9	8.15067	11.8493	20	1	3	1.92618	2.07382	4	3	7	3.28522	6.71478	10	1	5	1.81259	4.18741	6	3	7	3.42544	6.57456	10		6	1.62026	4.37974	6	4	8	4.73613	7.26387	12	90	1	0
GO:0004708	MAP kinase kinase activity	4	4	2.60275	5.39725	8	3	6	2.75633	6.24367	9	4	7	4.48287	6.51713	11	1	1	0.963088	1.03691	2	4	2	1.97113	4.02887	6	6	5	3.32308	7.67692	11	3	4	2.3978	4.6022	7	6	6	3.24051	8.75949	12	15	9	9.47227	14.5277	24	90	1	0
GO:0048280	vesicle fusion with Golgi apparatus	4	6	3.25344	6.74656	10	2	6	2.45007	5.54993	8	6	8	5.70547	8.29453	14	2		0.963088	1.03691	2	1	6	2.29965	4.70035	7	1	8	2.71888	6.28112	9	1	7	2.74035	5.25965	8		7	1.8903	5.1097	7	15	10	9.86694	15.1331	25	90	1	0
GO:1901002	positive regulation of response to salt stress	1	7	2.60275	5.39725	8	2	5	2.14381	4.85619	7	3	11	5.70547	8.29453	14		2	0.963088	1.03691	2	1	7	2.62817	5.37183	8	1	10	3.32308	7.67692	11	2	9	3.76798	7.23202	11	2	7	2.43038	6.56962	9	11	9	7.89356	12.1064	20	90	1	0
GO:0008519	ammonium transmembrane transporter activity	2	3	1.62672	3.37328	5	8	6	4.28762	9.71238	14	5	16	8.55821	12.4418	21	2	3	2.40772	2.59228	5	3	4	2.29965	4.70035	7	1	7	2.41678	5.58322	8	3	10	4.45307	8.54693	13	1	7	2.16034	5.83966	8	1	7	3.15742	4.84258	8	89	1	0
GO:0009641	shade avoidance	1	12	4.22948	8.77052	13	1	7	2.45007	5.54993	8	7	16	9.37327	13.6267	23	10	7	8.18625	8.81375	17	3	6	2.9567	6.0433	9		3	0.906294	2.09371	3		4	1.37017	2.62983	4		3	0.810128	2.18987	3	1	7	3.15742	4.84258	8	88	1	0
GO:0090378	seed trichome elongation	1	10	3.57879	7.42121	11	2	7	2.75633	6.24367	9	11	11	8.96574	13.0343	22	4	4	3.85235	4.14765	8		2	0.657044	1.34296	2	1	5	1.81259	4.18741	6	3	8	3.76798	7.23202	11	1	8	2.43038	6.56962	9	2	7	3.5521	5.4479	9	87	1	0
GO:0010019	chloroplast-nucleus signaling pathway	4	7	3.57879	7.42121	11	1	6	2.14381	4.85619	7	8	14	8.96574	13.0343	22	1	4	2.40772	2.59228	5	1	7	2.62817	5.37183	8	1	7	2.41678	5.58322	8	2	6	2.74035	5.25965	8	1	7	2.16034	5.83966	8	3	7	3.94678	6.05322	10	87	1	0
GO:0031491	nucleosome binding	8	6	4.55482	9.44518	14	1	7	2.45007	5.54993	8	9	11	8.15067	11.8493	20	2	1	1.44463	1.55537	3	2	5	2.29965	4.70035	7	5	8	3.92727	9.07273	13	3	7	3.42544	6.57456	10	4	4	2.16034	5.83966	8	1	3	1.57871	2.42129	4	87	1	0
GO:0070628	proteasome binding	2	9	3.57879	7.42121	11	2	7	2.75633	6.24367	9	16	13	11.8185	17.1815	29	1	1	0.963088	1.03691	2	1	7	2.62817	5.37183	8	2	4	1.81259	4.18741	6	1	7	2.74035	5.25965	8	2	6	2.16034	5.83966	8	2	4	2.36807	3.63193	6	87	1	0
GO:0009678	hydrogen-translocating pyrophosphatase activity		5	1.62672	3.37328	5		6	1.83755	4.16245	6	4	12	6.52054	9.47946	16		4	1.92618	2.07382	4	3	6	2.9567	6.0433	9	1	6	2.11469	4.88531	7	1	8	3.08289	5.91711	9	1	8	2.43038	6.56962	9	11	11	8.68291	13.3171	22	87	1	0
GO:0005102	receptor binding		7	2.27741	4.72259	7	5	6	3.36885	7.63115	11	10	11	8.55821	12.4418	21	3	1	1.92618	2.07382	4	2	4	1.97113	4.02887	6		7	2.11469	4.88531	7	3	6	3.08289	5.91711	9	2	8	2.70043	7.29957	10	1	9	3.94678	6.05322	10	85	1	0
GO:0009927	histidine phosphotransfer kinase activity	4	4	2.60275	5.39725	8		7	2.14381	4.85619	7	6	14	8.15067	11.8493	20	1	1	0.963088	1.03691	2	3	10	4.27078	8.72922	13	3	7	3.02098	6.97902	10		7	2.3978	4.6022	7		7	1.8903	5.1097	7	3	8	4.34146	6.65854	11	85	1	0
GO:0009625	response to insect	13	16	9.43499	19.565	29	5	6	3.36885	7.63115	11	7	12	7.74314	11.2569	19		2	0.963088	1.03691	2	1	5	1.97113	4.02887	6	2	2	1.20839	2.79161	4		4	1.37017	2.62983	4	1	3	1.08017	2.91983	4	2	4	2.36807	3.63193	6	85	1	0
GO:0016558	protein import into peroxisome matrix		7	2.27741	4.72259	7	2	6	2.45007	5.54993	8	14	9	9.37327	13.6267	23	1		0.481544	0.518456	1		5	1.64261	3.35739	5	3	7	3.02098	6.97902	10	1	7	2.74035	5.25965	8	2	8	2.70043	7.29957	10	5	8	5.13081	7.86919	13	85	1	0
GO:0010048	vernalization response	5	8	4.22948	8.77052	13	7	7	4.28762	9.71238	14	14	11	10.1883	14.8117	25	2	1	1.44463	1.55537	3	1	6	2.29965	4.70035	7	2	3	1.51049	3.48951	5	2	4	2.05526	3.94474	6		5	1.35021	3.64979	5	1	5	2.36807	3.63193	6	84	1	0
GO:1902183	regulation of shoot apical meristem development	1	6	2.27741	4.72259	7	2	11	3.98137	9.01863	13	8	17	10.1883	14.8117	25		1	0.481544	0.518456	1	4	7	3.61374	7.38626	11	2	4	1.81259	4.18741	6	2	5	2.3978	4.6022	7	1	5	1.62026	4.37974	6	3	5	3.15742	4.84258	8	84	1	0
GO:0006997	nucleus organization		13	4.22948	8.77052	13	1	7	2.45007	5.54993	8	8	12	8.15067	11.8493	20	1	5	2.88926	3.11074	6	2	9	3.61374	7.38626	11	2	4	1.81259	4.18741	6	2	4	2.05526	3.94474	6		8	2.16034	5.83966	8		5	1.97339	3.02661	5	83	1	0
GO:0031053	primary miRNA processing	1	5	1.95207	4.04793	6		6	1.83755	4.16245	6	11	12	9.37327	13.6267	23		2	0.963088	1.03691	2	1	9	3.28522	6.71478	10	1	6	2.11469	4.88531	7	1	5	2.05526	3.94474	6	1	5	1.62026	4.37974	6	9	8	6.70952	10.2905	17	83	1	0
GO:0042555	MCM complex	2	5	2.27741	4.72259	7		7	2.14381	4.85619	7	1	9	4.07534	5.92466	10	2		0.963088	1.03691	2	1	7	2.62817	5.37183	8	4	6	3.02098	6.97902	10	1	7	2.74035	5.25965	8	2	6	2.16034	5.83966	8	11	12	9.07759	13.9224	23	83	1	0
GO:0015018	galactosylgalactosylxylosylprotein 3-beta-glucuronosyltransferase activity	1	3	1.30138	2.69862	4		4	1.22504	2.77496	4	1	7	3.26027	4.73973	8	2	3	2.40772	2.59228	5		4	1.31409	2.68591	4	1	9	3.02098	6.97902	10	4	10	4.79561	9.20439	14	1	9	2.70043	7.29957	10	10	14	9.47227	14.5277	24	83	1	0
GO:0034975	protein folding in endoplasmic reticulum	3	6	2.9281	6.0719	9		8	2.45007	5.54993	8	7	13	8.15067	11.8493	20			0	0			7	2.29965	4.70035	7	1	7	2.41678	5.58322	8		9	3.08289	5.91711	9		11	2.97047	8.02953	11		10	3.94678	6.05322	10	82	1	0
GO:0005775	vacuolar lumen	1	2	0.976033	2.02397	3	3	3	1.83755	4.16245	6	7	10	6.92807	10.0719	17	2	6	3.85235	4.14765	8	2	6	2.62817	5.37183	8	1	5	1.81259	4.18741	6	1	6	2.3978	4.6022	7	1	3	1.08017	2.91983	4	15	8	9.07759	13.9224	23	82	1	0
GO:0010100	negative regulation of photomorphogenesis		10	3.25344	6.74656	10		7	2.14381	4.85619	7	9	12	8.55821	12.4418	21	3		1.44463	1.55537	3	1	8	2.9567	6.0433	9		5	1.51049	3.48951	5		7	2.3978	4.6022	7	3	7	2.70043	7.29957	10	3	6	3.5521	5.4479	9	81	1	0
GO:0048574	long-day photoperiodism, flowering	4	5	2.9281	6.0719	9	2	6	2.45007	5.54993	8	6	14	8.15067	11.8493	20	1	3	1.92618	2.07382	4		6	1.97113	4.02887	6		6	1.81259	4.18741	6	1	5	2.05526	3.94474	6		7	1.8903	5.1097	7	5	9	5.52549	8.47451	14	80	1	0
GO:0000156	phosphorelay response regulator activity	4	14	5.8562	12.1438	18	1	11	3.67511	8.32489	12	13	17	12.226	17.774	30		3	1.44463	1.55537	3	2	10	3.94226	8.05774	12	2		0.604196	1.3958	2	1		0.342544	0.657456	1	1	1	0.540085	1.45991	2			0	0		80	1	0
GO:0000220	vacuolar proton-transporting V-type ATPase, V0 domain		10	3.25344	6.74656	10		4	1.22504	2.77496	4	3	10	5.29794	7.70206	13	1	1	0.963088	1.03691	2	4	8	3.94226	8.05774	12	1	5	1.81259	4.18741	6		6	2.05526	3.94474	6	1	6	1.8903	5.1097	7	10	10	7.89356	12.1064	20	80	1	0
GO:0098656	anion transmembrane transport	4	5	2.9281	6.0719	9	1	7	2.45007	5.54993	8	6	6	4.8904	7.1096	12	2	2	1.92618	2.07382	4	1	4	1.64261	3.35739	5	1	6	2.11469	4.88531	7		7	2.3978	4.6022	7		6	1.62026	4.37974	6	12	8	7.89356	12.1064	20	78	1	0
GO:0009509	chromoplast	1	3	1.30138	2.69862	4	2	6	2.45007	5.54993	8	8	12	8.15067	11.8493	20	2	2	1.92618	2.07382	4		6	1.97113	4.02887	6	3	5	2.41678	5.58322	8	5	3	2.74035	5.25965	8	3	6	2.43038	6.56962	9	5	6	4.34146	6.65854	11	78	1	0
GO:0031514	motile cilium	4	7	3.57879	7.42121	11	2	9	3.36885	7.63115	11	12	9	8.55821	12.4418	21	2		0.963088	1.03691	2	1	7	2.62817	5.37183	8		4	1.20839	2.79161	4		4	1.37017	2.62983	4	1	6	1.8903	5.1097	7	1	7	3.15742	4.84258	8	76	1	0
GO:0019789	SUMO transferase activity	2	4	1.95207	4.04793	6		7	2.14381	4.85619	7	15	8	9.37327	13.6267	23	1		0.481544	0.518456	1	1	8	2.9567	6.0433	9	1	6	2.11469	4.88531	7		7	2.3978	4.6022	7	2	5	1.8903	5.1097	7	1	7	3.15742	4.84258	8	75	1	0
GO:0003841	1-acylglycerol-3-phosphate O-acyltransferase activity	2	5	2.27741	4.72259	7	3	7	3.06259	6.93741	10	8	12	8.15067	11.8493	20	1	2	1.44463	1.55537	3	1	7	2.62817	5.37183	8	1	4	1.51049	3.48951	5	1	7	2.74035	5.25965	8		7	1.8903	5.1097	7	1	6	2.76274	4.23726	7	75	1	0
GO:0010445	nuclear dicing body	1	4	1.62672	3.37328	5		6	1.83755	4.16245	6	10	10	8.15067	11.8493	20		2	0.963088	1.03691	2	1	8	2.9567	6.0433	9	1	5	1.81259	4.18741	6	1	4	1.71272	3.28728	5	1	4	1.35021	3.64979	5	9	7	6.31484	9.68516	16	74	1	0
GO:0042807	central vacuole	3	8	3.57879	7.42121	11		8	2.45007	5.54993	8	6	14	8.15067	11.8493	20		2	0.963088	1.03691	2	1	7	2.62817	5.37183	8	1	4	1.51049	3.48951	5	2	8	3.42544	6.57456	10		4	1.08017	2.91983	4		1	0.394678	0.605322	1	69	1	0
GO:0009956	radial pattern formation	1	6	2.27741	4.72259	7		6	1.83755	4.16245	6	6	14	8.15067	11.8493	20	3	6	4.33389	4.66611	9		5	1.64261	3.35739	5	2	2	1.20839	2.79161	4	1	6	2.3978	4.6022	7		4	1.08017	2.91983	4		5	1.97339	3.02661	5	67	1	0
GO:0006949	syncytium formation		9	2.9281	6.0719	9	3	10	3.98137	9.01863	13	4	16	8.15067	11.8493	20		2	0.963088	1.03691	2	1	9	3.28522	6.71478	10		4	1.20839	2.79161	4		3	1.02763	1.97237	3		2	0.540085	1.45991	2		3	1.18403	1.81597	3	66	1	0
GO:0010158	abaxial cell fate specification	1	7	2.60275	5.39725	8		8	2.45007	5.54993	8	8	16	9.78081	14.2192	24	2	4	2.88926	3.11074	6	1	7	2.62817	5.37183	8		2	0.604196	1.3958	2	2	2	1.37017	2.62983	4		2	0.540085	1.45991	2	1	2	1.18403	1.81597	3	65	1	0
GO:0000210	NAD+ diphosphatase activity	2	6	2.60275	5.39725	8	8	6	4.28762	9.71238	14	15	10	10.1883	14.8117	25	1		0.481544	0.518456	1	2	4	1.97113	4.02887	6		3	0.906294	2.09371	3		2	0.685087	1.31491	2		2	0.540085	1.45991	2		3	1.18403	1.81597	3	64	1	0
GO:0047631	ADP-ribose diphosphatase activity	2	5	2.27741	4.72259	7	3	5	2.45007	5.54993	8	13	9	8.96574	13.0343	22		1	0.481544	0.518456	1	2	4	1.97113	4.02887	6	1	4	1.51049	3.48951	5	1	2	1.02763	1.97237	3		4	1.08017	2.91983	4		6	2.36807	3.63193	6	62	1	0
GO:0034059	response to anoxia	1	3	1.30138	2.69862	4	1		0.306259	0.693741	1	6	2	3.26027	4.73973	8	1	1	0.963088	1.03691	2		3	0.985565	2.01443	3		4	1.20839	2.79161	4	1	3	1.37017	2.62983	4	2	9	2.97047	8.02953	11	5	15	7.89356	12.1064	20	57	1	0
GO:0045168	cell-cell signaling involved in cell fate commitment	10	22	10.411	21.589	32		4	1.22504	2.77496	4		14	5.70547	8.29453	14			0	0			1	0.328522	0.671478	1			0	0				0	0			1	0.270043	0.729957	1	2	1	1.18403	1.81597	3	55	1	0
GO:0031209	SCAR complex		7	2.27741	4.72259	7		4	1.22504	2.77496	4	13	8	8.55821	12.4418	21		2	0.963088	1.03691	2		5	1.64261	3.35739	5	1	2	0.906294	2.09371	3		3	1.02763	1.97237	3		3	0.810128	2.18987	3		3	1.18403	1.81597	3	51	1	0
GO:0010072	primary shoot apical meristem specification	3	14	5.53085	11.4691	17	2	13	4.59388	10.4061	15	15	28	17.5239	25.4761	43	1	11	5.77853	6.22147	12	4	11	4.92783	10.0722	15	2	8	3.02098	6.97902	10	2	10	4.11052	7.88948	12	1	8	2.43038	6.56962	9	6	10	6.31484	9.68516	16	149	1	0
GO:0010093	specification of floral organ identity	5	7	3.90413	8.09587	12		10	3.06259	6.93741	10	3	22	10.1883	14.8117	25	2	7	4.33389	4.66611	9	5	10	4.92783	10.0722	15	1	12	3.92727	9.07273	13	1	13	4.79561	9.20439	14	4	13	4.59072	12.4093	17	4	14	7.1042	10.8958	18	133	1	0
GO:0015116	sulfate transmembrane transporter activity	4	10	4.55482	9.44518	14	4	10	4.28762	9.71238	14	14	20	13.8561	20.1439	34	2	13	7.22316	7.77684	15	4	8	3.94226	8.05774	12		9	2.71888	6.28112	9	4	8	4.11052	7.88948	12	3	7	2.70043	7.29957	10	4	6	3.94678	6.05322	10	130	1	0
GO:0008378	galactosyltransferase activity	1	15	5.20551	10.7945	16	1	9	3.06259	6.93741	10	6	18	9.78081	14.2192	24	3	6	4.33389	4.66611	9		9	2.9567	6.0433	9		12	3.62517	8.37483	12	1	14	5.13815	9.86185	15	3	12	4.05064	10.9494	15	2	17	7.49888	11.5011	19	129	1	0
GO:0005663	DNA replication factor C complex	2	9	3.57879	7.42121	11	4	9	3.98137	9.01863	13	4	16	8.15067	11.8493	20		3	1.44463	1.55537	3	6	9	4.92783	10.0722	15		14	4.22937	9.77063	14	1	13	4.79561	9.20439	14	6	13	5.13081	13.8692	19	2	17	7.49888	11.5011	19	128	1	0
GO:0045271	respiratory chain complex I	5	10	4.88017	10.1198	15	3	9	3.67511	8.32489	12	3	19	8.96574	13.0343	22	1	6	3.37081	3.62919	7		8	2.62817	5.37183	8	2	11	3.92727	9.07273	13	1	11	4.11052	7.88948	12		10	2.70043	7.29957	10	6	13	7.49888	11.5011	19	118	1	0
GO:0080022	primary root development	1	19	6.50689	13.4931	20	7	7	4.28762	9.71238	14	2	16	7.3356	10.6644	18	2	5	3.37081	3.62919	7	1	8	2.9567	6.0433	9	2	7	2.71888	6.28112	9	1	6	2.3978	4.6022	7	2	6	2.16034	5.83966	8	5	8	5.13081	7.86919	13	105	1	0
GO:1901348	positive regulation of secondary cell wall biogenesis	2	8	3.25344	6.74656	10		8	2.45007	5.54993	8	2	18	8.15067	11.8493	20		7	3.37081	3.62919	7		8	2.62817	5.37183	8		8	2.41678	5.58322	8		9	3.08289	5.91711	9		11	2.97047	8.02953	11	5	6	4.34146	6.65854	11	92	1	0
GO:0009800	cinnamic acid biosynthetic process		6	1.95207	4.04793	6	3	4	2.14381	4.85619	7	4	5	3.6678	5.3322	9	7	4	5.29698	5.70302	11	13	4	5.58487	11.4151	17	6	2	2.41678	5.58322	8	8	2	3.42544	6.57456	10	6	2	2.16034	5.83966	8	16	3	7.49888	11.5011	19	95	0	5
GO:0045548	phenylalanine ammonia-lyase activity		4	1.30138	2.69862	4		2	0.612518	1.38748	2	1	4	2.03767	2.96233	5	7	4	5.29698	5.70302	11	12	4	5.25635	10.7437	16	6	2	2.41678	5.58322	8	8	2	3.42544	6.57456	10	6	2	2.16034	5.83966	8	16	3	7.49888	11.5011	19	83	0	5
GO:1900994	(-)-secologanin biosynthetic process			0	0		13	2	4.59388	10.4061	15	12	4	6.52054	9.47946	16	16	3	9.14933	9.85067	19	7	1	2.62817	5.37183	8	4	1	1.51049	3.48951	5	9	2	3.76798	7.23202	11	1	2	0.810128	2.18987	3		1	0.394678	0.605322	1	78	0	5
GO:0005354	galactose transmembrane transporter activity	1	1	0.650689	1.34931	2	11	3	4.28762	9.71238	14	5	5	4.07534	5.92466	10			0	0			2	0.657044	1.34296	2	6	2	2.41678	5.58322	8	9	4	4.45307	8.54693	13	13	5	4.86077	13.1392	18	10	5	5.92017	9.07983	15	82	0	4
GO:0016099	monoterpenoid biosynthetic process	1	1	0.650689	1.34931	2	16	3	5.81892	13.1811	19	1	3	1.63013	2.36987	4	16		7.7047	8.2953	16	12	4	5.25635	10.7437	16	2	2	1.20839	2.79161	4	8	1	3.08289	5.91711	9	4	3	1.8903	5.1097	7	2	3	1.97339	3.02661	5	82	0	4
GO:0102811	geraniol 10-hydroxylase activity			0	0		16	3	5.81892	13.1811	19	1	3	1.63013	2.36987	4	16		7.7047	8.2953	16	11	4	4.92783	10.0722	15	2	2	1.20839	2.79161	4	8	1	3.08289	5.91711	9	4	3	1.8903	5.1097	7	2	3	1.97339	3.02661	5	79	0	4
GO:1990135	flavonoid sulfotransferase activity	3		0.976033	2.02397	3		1	0.306259	0.693741	1	3	1	1.63013	2.36987	4	16	2	8.66779	9.33221	18	4	1	1.64261	3.35739	5	9	2	3.32308	7.67692	11	10	3	4.45307	8.54693	13	5	2	1.8903	5.1097	7	1	2	1.18403	1.81597	3	65	0	4
GO:0009812	flavonoid metabolic process	2		0.650689	1.34931	2			0	0		3	1	1.63013	2.36987	4	11	1	5.77853	6.22147	12	2	1	0.985565	2.01443	3	8	2	3.02098	6.97902	10	8	2	3.42544	6.57456	10	5	2	1.8903	5.1097	7	1	2	1.18403	1.81597	3	51	0	4
GO:0032549	ribonucleoside binding	5		1.62672	3.37328	5	5	2	2.14381	4.85619	7	8	5	5.29794	7.70206	13	13	2	7.22316	7.77684	15	2	4	1.97113	4.02887	6	7	4	3.32308	7.67692	11	4	4	2.74035	5.25965	8	7	4	2.97047	8.02953	11	5	5	3.94678	6.05322	10	86	0	3
GO:0047911	galacturan 1,4-alpha-galacturonidase activity	11	5	5.20551	10.7945	16	1	2	0.918777	2.08122	3	6	5	4.48287	6.51713	11			0	0		8	3	3.61374	7.38626	11	4	4	2.41678	5.58322	8	5	3	2.74035	5.25965	8	4	4	2.16034	5.83966	8	12	4	6.31484	9.68516	16	81	0	3
GO:0016711	flavonoid 3'-monooxygenase activity		2	0.650689	1.34931	2	10	3	3.98137	9.01863	13	4	1	2.03767	2.96233	5	8	1	4.33389	4.66611	9	2	2	1.31409	2.68591	4	8	2	3.02098	6.97902	10	6	2	2.74035	5.25965	8	9	6	4.05064	10.9494	15	5	9	5.52549	8.47451	14	80	0	3
GO:0016180	snRNA processing	8	2	3.25344	6.74656	10	3	3	1.83755	4.16245	6	13	4	6.92807	10.0719	17			0	0		6		1.97113	4.02887	6	2	4	1.81259	4.18741	6	3	2	1.71272	3.28728	5	4	5	2.43038	6.56962	9	8	4	4.73613	7.26387	12	71	0	3
GO:0050474	(S)-norcoclaurine synthase activity			0	0		1	1	0.612518	1.38748	2	1		0.407534	0.592466	1	1	1	0.963088	1.03691	2	9	2	3.61374	7.38626	11	3	2	1.51049	3.48951	5	10	2	4.11052	7.88948	12	14	4	4.86077	13.1392	18	4	4	3.15742	4.84258	8	59	0	3
GO:0050736	O-malonyltransferase activity	4	1	1.62672	3.37328	5	12	1	3.98137	9.01863	13	16	2	7.3356	10.6644	18			0	0				0	0		5	2	2.11469	4.88531	7	8		2.74035	5.25965	8	2	2	1.08017	2.91983	4		3	1.18403	1.81597	3	58	0	3
GO:0043680	filiform apparatus		1	0.325344	0.674656	1	6	2	2.45007	5.54993	8	11	2	5.29794	7.70206	13	3	1	1.92618	2.07382	4	2	1	0.985565	2.01443	3		3	0.906294	2.09371	3	5	3	2.74035	5.25965	8	7	2	2.43038	6.56962	9	2	2	1.57871	2.42129	4	53	0	3
GO:0019745	pentacyclic triterpenoid biosynthetic process	1		0.325344	0.674656	1	9	1	3.06259	6.93741	10	13	2	6.113	8.887	15		3	1.44463	1.55537	3	18	1	6.24191	12.7581	19		1	0.302098	0.697902	1			0	0			1	0.270043	0.729957	1			0	0		50	0	3
GO:0016871	cycloartenol synthase activity	1		0.325344	0.674656	1	1	2	0.918777	2.08122	3	6	3	3.6678	5.3322	9		2	0.963088	1.03691	2	10	1	3.61374	7.38626	11	5	2	2.11469	4.88531	7	1	1	0.685087	1.31491	2	4	1	1.35021	3.64979	5	8	1	3.5521	5.4479	9	49	0	3
GO:0030598	rRNA N-glycosylase activity	1		0.325344	0.674656	1	2		0.612518	1.38748	2	8		3.26027	4.73973	8	2	1	1.44463	1.55537	3			0	0		6		1.81259	4.18741	6	12	1	4.45307	8.54693	13	4	2	1.62026	4.37974	6	7	2	3.5521	5.4479	9	48	0	3
GO:0005662	DNA replication factor A complex	1		0.325344	0.674656	1			0	0		4		1.63013	2.36987	4			0	0		1		0.328522	0.671478	1	1	1	0.604196	1.3958	2	11	2	4.45307	8.54693	13	5	1	1.62026	4.37974	6	15	2	6.70952	10.2905	17	44	0	3
GO:0010132	dhurrin biosynthetic process			0	0				0	0				0	0				0	0				0	0		6	2	2.41678	5.58322	8	8	3	3.76798	7.23202	11	14	4	4.86077	13.1392	18	4	3	2.76274	4.23726	7	44	0	3
GO:0032491	detection of molecule of fungal origin	5	1	1.95207	4.04793	6	6		1.83755	4.16245	6	8	1	3.6678	5.3322	9	8	1	4.33389	4.66611	9	6	2	2.62817	5.37183	8			0	0		1	1	0.685087	1.31491	2	2		0.540085	1.45991	2		1	0.394678	0.605322	1	43	0	3
GO:0102452	bisdemethoxycurcumin synthase activity			0	0				0	0				0	0				0	0				0	0		7	1	2.41678	5.58322	8	8	2	3.42544	6.57456	10	14	2	4.32068	11.6793	16	7	2	3.5521	5.4479	9	43	0	3
GO:0102970	7-deoxyloganetic acid glucosyltransferase activity			0	0		5	1	1.83755	4.16245	6	1	2	1.2226	1.7774	3	8	1	4.33389	4.66611	9	7		2.29965	4.70035	7	4	1	1.51049	3.48951	5	8	1	3.08289	5.91711	9	1	1	0.540085	1.45991	2		1	0.394678	0.605322	1	42	0	3
GO:0000428	DNA-directed RNA polymerase complex		1	0.325344	0.674656	1			0	0		9	2	4.48287	6.51713	11	12	1	6.26007	6.73993	13	6	1	2.29965	4.70035	7	1		0.302098	0.697902	1	4		1.37017	2.62983	4	3	1	1.08017	2.91983	4			0	0		41	0	3
GO:0004831	tyrosine-tRNA ligase activity	1	2	0.976033	2.02397	3	2	2	1.22504	2.77496	4	1	2	1.2226	1.7774	3	1		0.481544	0.518456	1	1	1	0.657044	1.34296	2	6	1	2.11469	4.88531	7	6	1	2.3978	4.6022	7	5	2	1.8903	5.1097	7	1	3	1.57871	2.42129	4	38	0	3
GO:0042300	beta-amyrin synthase activity	4	1	1.62672	3.37328	5	6		1.83755	4.16245	6	9	2	4.48287	6.51713	11			0	0		13		4.27078	8.72922	13			0	0				0	0				0	0				0	0		35	0	3
GO:0002240	response to molecule of oomycetes origin	5	1	1.95207	4.04793	6	6		1.83755	4.16245	6	8		3.26027	4.73973	8	6		2.88926	3.11074	6	5	2	2.29965	4.70035	7			0	0		1		0.342544	0.657456	1	1		0.270043	0.729957	1			0	0		35	0	3
GO:0005736	DNA-directed RNA polymerase I complex	14	4	5.8562	12.1438	18	9	5	4.28762	9.71238	14	7	10	6.92807	10.0719	17	3		1.44463	1.55537	3	4	9	4.27078	8.72922	13	10	9	5.73986	13.2601	19	7	10	5.82324	11.1768	17	4	11	4.05064	10.9494	15	4	10	5.52549	8.47451	14	130	0	2
GO:0043090	amino acid import	4	6	3.25344	6.74656	10	5	6	3.36885	7.63115	11	6	7	5.29794	7.70206	13	1	3	1.92618	2.07382	4	11	5	5.25635	10.7437	16	3	6	2.71888	6.28112	9	4	5	3.08289	5.91711	9	9	5	3.7806	10.2194	14	7	4	4.34146	6.65854	11	97	0	2
GO:0080046	quercetin 4'-O-glucosyltransferase activity	4	3	2.27741	4.72259	7	1	3	1.22504	2.77496	4	9	4	5.29794	7.70206	13	1		0.481544	0.518456	1	1	3	1.31409	2.68591	4	9	5	4.22937	9.77063	14	12	5	5.82324	11.1768	17	5	6	2.97047	8.02953	11	3	8	4.34146	6.65854	11	82	0	2
GO:0019863	IgE binding	7	2	2.9281	6.0719	9	8	2	3.06259	6.93741	10	8	5	5.29794	7.70206	13			0	0		5	4	2.9567	6.0433	9	2	7	2.71888	6.28112	9	7	10	5.82324	11.1768	17	3	4	1.8903	5.1097	7	3	5	3.15742	4.84258	8	82	0	2
GO:0005684	U2-type spliceosomal complex	15	3	5.8562	12.1438	18	6	2	2.45007	5.54993	8	3	9	4.8904	7.1096	12	5		2.40772	2.59228	5	2	1	0.985565	2.01443	3	4	6	3.02098	6.97902	10	4	3	2.3978	4.6022	7	3	4	1.8903	5.1097	7	4	6	3.94678	6.05322	10	80	0	2
GO:0015078	hydrogen ion transmembrane transporter activity	1	4	1.62672	3.37328	5		7	2.14381	4.85619	7	6	8	5.70547	8.29453	14	14	1	7.22316	7.77684	15	4	2	1.97113	4.02887	6	3	4	2.11469	4.88531	7	11	5	5.4807	10.5193	16	1	3	1.08017	2.91983	4	1	4	1.97339	3.02661	5	79	0	2
GO:0015168	glycerol transmembrane transporter activity		2	0.650689	1.34931	2	9	4	3.98137	9.01863	13	2	5	2.85274	4.14726	7		1	0.481544	0.518456	1	1	2	0.985565	2.01443	3	5	2	2.11469	4.88531	7	8	4	4.11052	7.88948	12	13	5	4.86077	13.1392	18	10	5	5.92017	9.07983	15	78	0	2
GO:0047893	flavonol 3-O-glucosyltransferase activity	8	3	3.57879	7.42121	11	5	2	2.14381	4.85619	7	12	6	7.3356	10.6644	18	1		0.481544	0.518456	1	2	1	0.985565	2.01443	3	3	2	1.51049	3.48951	5	14	5	6.50833	12.4917	19	5	4	2.43038	6.56962	9		4	1.57871	2.42129	4	77	0	2
GO:0003886	DNA (cytosine-5-)-methyltransferase activity	7	2	2.9281	6.0719	9	3	1	1.22504	2.77496	4	6	5	4.48287	6.51713	11			0	0		8	3	3.61374	7.38626	11	6	4	3.02098	6.97902	10	2	7	3.08289	5.91711	9	4	5	2.43038	6.56962	9	5	5	3.94678	6.05322	10	73	0	2
GO:0004832	valine-tRNA ligase activity	2	4	1.95207	4.04793	6	4	5	2.75633	6.24367	9	2	5	2.85274	4.14726	7	2		0.963088	1.03691	2	3	4	2.29965	4.70035	7	8	2	3.02098	6.97902	10	10	4	4.79561	9.20439	14	6	4	2.70043	7.29957	10	4	4	3.15742	4.84258	8	73	0	2
GO:0006438	valyl-tRNA aminoacylation	2	4	1.95207	4.04793	6	4	5	2.75633	6.24367	9	2	5	2.85274	4.14726	7	2		0.963088	1.03691	2	3	4	2.29965	4.70035	7	8	2	3.02098	6.97902	10	10	4	4.79561	9.20439	14	6	4	2.70043	7.29957	10	4	4	3.15742	4.84258	8	73	0	2
GO:0080019	fatty-acyl-CoA reductase (alcohol-forming) activity	5	3	2.60275	5.39725	8	3	2	1.53129	3.46871	5	9	4	5.29794	7.70206	13			0	0		6	2	2.62817	5.37183	8	3	4	2.11469	4.88531	7	9	4	4.45307	8.54693	13	11	3	3.7806	10.2194	14	2	3	1.97339	3.02661	5	73	0	2
GO:0009410	response to xenobiotic stimulus		1	0.325344	0.674656	1	3	2	1.53129	3.46871	5	7	3	4.07534	5.92466	10	1	2	1.44463	1.55537	3	4		1.31409	2.68591	4	11	3	4.22937	9.77063	14	3	2	1.71272	3.28728	5	11	8	5.13081	13.8692	19	4	7	4.34146	6.65854	11	72	0	2
GO:0005365	myo-inositol transmembrane transporter activity		1	0.325344	0.674656	1	9	3	3.67511	8.32489	12	2	3	2.03767	2.96233	5			0	0			2	0.657044	1.34296	2	5	2	2.11469	4.88531	7	8	4	4.11052	7.88948	12	13	5	4.86077	13.1392	18	10	5	5.92017	9.07983	15	72	0	2
GO:0015148	D-xylose transmembrane transporter activity		1	0.325344	0.674656	1	9	3	3.67511	8.32489	12	2	3	2.03767	2.96233	5			0	0			2	0.657044	1.34296	2	5	2	2.11469	4.88531	7	8	4	4.11052	7.88948	12	13	5	4.86077	13.1392	18	10	5	5.92017	9.07983	15	72	0	2
GO:0015575	mannitol transmembrane transporter activity		1	0.325344	0.674656	1	9	3	3.67511	8.32489	12	2	3	2.03767	2.96233	5			0	0			2	0.657044	1.34296	2	5	2	2.11469	4.88531	7	8	4	4.11052	7.88948	12	13	5	4.86077	13.1392	18	10	5	5.92017	9.07983	15	72	0	2
GO:0015576	sorbitol transmembrane transporter activity		1	0.325344	0.674656	1	9	3	3.67511	8.32489	12	2	3	2.03767	2.96233	5			0	0			2	0.657044	1.34296	2	5	2	2.11469	4.88531	7	8	4	4.11052	7.88948	12	13	5	4.86077	13.1392	18	10	5	5.92017	9.07983	15	72	0	2
GO:0015591	D-ribose transmembrane transporter activity		1	0.325344	0.674656	1	9	3	3.67511	8.32489	12	2	3	2.03767	2.96233	5			0	0			2	0.657044	1.34296	2	5	2	2.11469	4.88531	7	8	4	4.11052	7.88948	12	13	5	4.86077	13.1392	18	10	5	5.92017	9.07983	15	72	0	2
GO:0022821	potassium ion antiporter activity	3	1	1.30138	2.69862	4		1	0.306259	0.693741	1	5	4	3.6678	5.3322	9			0	0		4	2	1.97113	4.02887	6	5	4	2.71888	6.28112	9	9	4	4.45307	8.54693	13	11	5	4.32068	11.6793	16	9	5	5.52549	8.47451	14	72	0	2
GO:0010483	pollen tube reception	1	4	1.62672	3.37328	5	6	4	3.06259	6.93741	10	12	2	5.70547	8.29453	14	4	3	3.37081	3.62919	7	2	2	1.31409	2.68591	4	1	4	1.51049	3.48951	5	7	4	3.76798	7.23202	11	7	3	2.70043	7.29957	10	2	2	1.57871	2.42129	4	70	0	2
GO:0045263	proton-transporting ATP synthase complex, coupling factor F(o)		4	1.30138	2.69862	4		3	0.918777	2.08122	3	6	7	5.29794	7.70206	13	11	1	5.77853	6.22147	12	4	2	1.97113	4.02887	6	1	4	1.51049	3.48951	5	11	4	5.13815	9.86185	15	1	4	1.35021	3.64979	5	2	4	2.36807	3.63193	6	69	0	2
GO:0003885	D-arabinono-1,4-lactone oxidase activity	6	2	2.60275	5.39725	8	2	3	1.53129	3.46871	5	1	4	2.03767	2.96233	5	2	1	1.44463	1.55537	3		3	0.985565	2.01443	3	8	3	3.32308	7.67692	11	6	4	3.42544	6.57456	10	1	4	1.35021	3.64979	5	15	4	7.49888	11.5011	19	69	0	2
GO:0004826	phenylalanine-tRNA ligase activity	3	2	1.62672	3.37328	5	4	2	1.83755	4.16245	6	2	5	2.85274	4.14726	7	2	1	1.44463	1.55537	3	10	3	4.27078	8.72922	13	4	3	2.11469	4.88531	7	3	2	1.71272	3.28728	5	7	4	2.97047	8.02953	11	5	5	3.94678	6.05322	10	67	0	2
GO:0006432	phenylalanyl-tRNA aminoacylation	3	2	1.62672	3.37328	5	4	2	1.83755	4.16245	6	2	5	2.85274	4.14726	7	2	1	1.44463	1.55537	3	10	3	4.27078	8.72922	13	4	3	2.11469	4.88531	7	3	2	1.71272	3.28728	5	7	4	2.97047	8.02953	11	5	5	3.94678	6.05322	10	67	0	2
GO:0035861	site of double-strand break	4	2	1.95207	4.04793	6	2	7	2.75633	6.24367	9	6	4	4.07534	5.92466	10	2	1	1.44463	1.55537	3	1	3	1.31409	2.68591	4	1	4	1.51049	3.48951	5	2	4	2.05526	3.94474	6	6	2	2.16034	5.83966	8	12	2	5.52549	8.47451	14	65	0	2
GO:0019905	syntaxin binding	4	4	2.60275	5.39725	8	4	4	2.45007	5.54993	8	9	2	4.48287	6.51713	11	1	1	0.963088	1.03691	2	5		1.64261	3.35739	5	2	4	1.81259	4.18741	6	1	5	2.05526	3.94474	6		5	1.35021	3.64979	5	5	5	3.94678	6.05322	10	61	0	2
GO:0050275	scopoletin glucosyltransferase activity			0	0		5		1.53129	3.46871	5	11	4	6.113	8.887	15	5	5	4.81544	5.18456	10	2	1	0.985565	2.01443	3	1	4	1.51049	3.48951	5	3	4	2.3978	4.6022	7	5	2	1.8903	5.1097	7	3	4	2.76274	4.23726	7	59	0	2
GO:0009717	isoflavonoid biosynthetic process			0	0		4	1	1.53129	3.46871	5	6		2.4452	3.5548	6	12	3	7.22316	7.77684	15	1	1	0.657044	1.34296	2	7		2.11469	4.88531	7	6	3	3.08289	5.91711	9	6		1.62026	4.37974	6	4	3	2.76274	4.23726	7	57	0	2
GO:0033987	2-hydroxyisoflavanone dehydratase activity			0	0		4	1	1.53129	3.46871	5	6		2.4452	3.5548	6	12	3	7.22316	7.77684	15	1	1	0.657044	1.34296	2	7		2.11469	4.88531	7	6	3	3.08289	5.91711	9	6		1.62026	4.37974	6	4	3	2.76274	4.23726	7	57	0	2
GO:0046287	isoflavonoid metabolic process			0	0		4	1	1.53129	3.46871	5	6		2.4452	3.5548	6	12	3	7.22316	7.77684	15	1	1	0.657044	1.34296	2	7		2.11469	4.88531	7	6	3	3.08289	5.91711	9	6		1.62026	4.37974	6	4	3	2.76274	4.23726	7	57	0	2
GO:0050502	cis-zeatin O-beta-D-glucosyltransferase activity	2	1	0.976033	2.02397	3	3	1	1.22504	2.77496	4	1		0.407534	0.592466	1	1		0.481544	0.518456	1	1		0.328522	0.671478	1	9	2	3.32308	7.67692	11	6	3	3.08289	5.91711	9	9	6	4.05064	10.9494	15	5	7	4.73613	7.26387	12	57	0	2
GO:0050105	L-gulonolactone oxidase activity	5	2	2.27741	4.72259	7		2	0.612518	1.38748	2	1	2	1.2226	1.7774	3	1	1	0.963088	1.03691	2		2	0.657044	1.34296	2	8	2	3.02098	6.97902	10	6	2	2.74035	5.25965	8	1	3	1.08017	2.91983	4	15	3	7.1042	10.8958	18	56	0	2
GO:0002230	positive regulation of defense response to virus by host	2	2	1.30138	2.69862	4	10	4	4.28762	9.71238	14	7	4	4.48287	6.51713	11		1	0.481544	0.518456	1	10	2	3.94226	8.05774	12	4	1	1.51049	3.48951	5	3	1	1.37017	2.62983	4	1	1	0.540085	1.45991	2	1		0.394678	0.605322	1	54	0	2
GO:0000938	GARP complex	5	1	1.95207	4.04793	6	5		1.53129	3.46871	5	5	2	2.85274	4.14726	7	1	1	0.963088	1.03691	2	4	1	1.64261	3.35739	5	2	3	1.51049	3.48951	5	1	4	1.71272	3.28728	5		5	1.35021	3.64979	5	3	6	3.5521	5.4479	9	49	0	2
GO:0000389	mRNA 3'-splice site recognition	11	1	3.90413	8.09587	12	5	1	1.83755	4.16245	6	1	4	2.03767	2.96233	5	3		1.44463	1.55537	3	1	1	0.657044	1.34296	2	1	4	1.51049	3.48951	5	2	2	1.37017	2.62983	4	1	3	1.08017	2.91983	4	2	5	2.76274	4.23726	7	48	0	2
GO:2000114	regulation of establishment of cell polarity	6	1	2.27741	4.72259	7		3	0.918777	2.08122	3	4	3	2.85274	4.14726	7		2	0.963088	1.03691	2	8	2	3.28522	6.71478	10		3	0.906294	2.09371	3		4	1.37017	2.62983	4	1	4	1.35021	3.64979	5	1	5	2.36807	3.63193	6	47	0	2
GO:0002764	immune response-regulating signaling pathway	1	1	0.650689	1.34931	2	3		0.918777	2.08122	3	2	1	1.2226	1.7774	3	15		7.22316	7.77684	15	3	1	1.31409	2.68591	4	2		0.604196	1.3958	2	13		4.45307	8.54693	13	3		0.810128	2.18987	3	1		0.394678	0.605322	1	46	0	2
GO:0030187	melatonin biosynthetic process	1	2	0.976033	2.02397	3	1	2	0.918777	2.08122	3	1	3	1.63013	2.36987	4		1	0.481544	0.518456	1	1	1	0.657044	1.34296	2	8	3	3.32308	7.67692	11	9	3	4.11052	7.88948	12	3	1	1.08017	2.91983	4	3	3	2.36807	3.63193	6	46	0	2
GO:0009650	UV protection	1	2	0.976033	2.02397	3		3	0.918777	2.08122	3	7	1	3.26027	4.73973	8		3	1.44463	1.55537	3		3	0.985565	2.01443	3	1	2	0.906294	2.09371	3	1	2	1.02763	1.97237	3	1	3	1.08017	2.91983	4	13	2	5.92017	9.07983	15	45	0	2
GO:0017116	single-stranded DNA-dependent ATP-dependent DNA helicase activity	3	1	1.30138	2.69862	4	1	4	1.53129	3.46871	5	6	3	3.6678	5.3322	9	3		1.44463	1.55537	3			0	0		1	1	0.604196	1.3958	2	9	1	3.42544	6.57456	10		2	0.540085	1.45991	2	8	1	3.5521	5.4479	9	44	0	2
GO:0047037	salutaridine reductase (NADPH) activity		1	0.325344	0.674656	1			0	0				0	0		1		0.481544	0.518456	1	3	1	1.31409	2.68591	4	5	1	1.81259	4.18741	6	5	1	2.05526	3.94474	6	12	3	4.05064	10.9494	15	8	3	4.34146	6.65854	11	44	0	2
GO:0035269	protein O-linked mannosylation	2	1	0.976033	2.02397	3	3	1	1.22504	2.77496	4	3	3	2.4452	3.5548	6			0	0		1	2	0.985565	2.01443	3	7	1	2.41678	5.58322	8	5	3	2.74035	5.25965	8	6	1	1.8903	5.1097	7	3	1	1.57871	2.42129	4	43	0	2
GO:0019784	NEDD8-specific protease activity	1	1	0.650689	1.34931	2	1	2	0.918777	2.08122	3	2	2	1.63013	2.36987	4	1		0.481544	0.518456	1		2	0.657044	1.34296	2	6	1	2.11469	4.88531	7	4	3	2.3978	4.6022	7	9	3	3.24051	8.75949	12	2	3	1.97339	3.02661	5	43	0	2
GO:0016618	hydroxypyruvate reductase activity	1	3	1.30138	2.69862	4	6	1	2.14381	4.85619	7	3	4	2.85274	4.14726	7		1	0.481544	0.518456	1	1	1	0.657044	1.34296	2	4	1	1.51049	3.48951	5	4	1	1.71272	3.28728	5	5	2	1.8903	5.1097	7	2	3	1.97339	3.02661	5	43	0	2
GO:0010424	DNA methylation on cytosine within a CG sequence	5	1	1.95207	4.04793	6	1	1	0.612518	1.38748	2	3	3	2.4452	3.5548	6	1		0.481544	0.518456	1	7	1	2.62817	5.37183	8	1	3	1.20839	2.79161	4	1	3	1.37017	2.62983	4		4	1.08017	2.91983	4	4	3	2.76274	4.23726	7	42	0	2
GO:0033682	ATP-dependent 5'-3' DNA/RNA helicase activity	3	1	1.30138	2.69862	4	1	3	1.22504	2.77496	4	5	3	3.26027	4.73973	8	2		0.963088	1.03691	2			0	0		1	1	0.604196	1.3958	2	8	1	3.08289	5.91711	9		2	0.540085	1.45991	2	8	1	3.5521	5.4479	9	40	0	2
GO:0047254	2,4-dihydroxy-7-methoxy-2H-1,4-benzoxazin-3(4H)-one 2-D-glucosyltransferase activity			0	0				0	0				0	0				0	0				0	0		4	1	1.51049	3.48951	5	6	2	2.74035	5.25965	8	7	3	2.70043	7.29957	10	11	4	5.92017	9.07983	15	38	0	2
GO:0031126	snoRNA 3'-end processing	3	2	1.62672	3.37328	5	1	2	0.918777	2.08122	3	6	3	3.6678	5.3322	9			0	0		1		0.328522	0.671478	1	1	2	0.906294	2.09371	3	1	1	0.685087	1.31491	2	4	1	1.35021	3.64979	5	8	1	3.5521	5.4479	9	37	0	2
GO:1990578	perinuclear endoplasmic reticulum membrane			0	0		2		0.612518	1.38748	2	1		0.407534	0.592466	1	2	1	1.44463	1.55537	3		2	0.657044	1.34296	2	6	1	2.11469	4.88531	7	8	2	3.42544	6.57456	10	3	2	1.35021	3.64979	5	4	2	2.36807	3.63193	6	36	0	2
GO:0052638	indole-3-butyrate beta-glucosyltransferase activity	1	1	0.650689	1.34931	2	5	1	1.83755	4.16245	6	9		3.6678	5.3322	9	2	1	1.44463	1.55537	3	4	1	1.64261	3.35739	5	1		0.302098	0.697902	1	5		1.71272	3.28728	5	2		0.540085	1.45991	2	2	1	1.18403	1.81597	3	36	0	2
GO:0036190	indole-2-monooxygenase activity			0	0				0	0				0	0				0	0				0	0		9	1	3.02098	6.97902	10	7	3	3.42544	6.57456	10	7	1	2.16034	5.83966	8	5	2	2.76274	4.23726	7	35	0	2
GO:0009539	photosystem II reaction center			0	0				0	0		3	2	2.03767	2.96233	5	5		2.40772	2.59228	5	1		0.328522	0.671478	1	5	3	2.41678	5.58322	8	8	3	3.76798	7.23202	11	4		1.08017	2.91983	4			0	0		34	0	2
GO:0001764	neuron migration	1	1	0.650689	1.34931	2	2	1	0.918777	2.08122	3	1	1	0.815067	1.18493	2	2		0.963088	1.03691	2	1		0.328522	0.671478	1	5	1	1.81259	4.18741	6	4	3	2.3978	4.6022	7	6		1.62026	4.37974	6	3	1	1.57871	2.42129	4	33	0	2
GO:0016903	oxidoreductase activity, acting on the aldehyde or oxo group of donors	5		1.62672	3.37328	5		1	0.306259	0.693741	1		1	0.407534	0.592466	1		1	0.481544	0.518456	1		1	0.328522	0.671478	1	2	3	1.51049	3.48951	5	8	2	3.42544	6.57456	10	3	2	1.35021	3.64979	5	1	2	1.18403	1.81597	3	32	0	2
GO:0060416	response to growth hormone	1	1	0.650689	1.34931	2	1	2	0.918777	2.08122	3	1	2	1.2226	1.7774	3	2	1	1.44463	1.55537	3	1	2	0.985565	2.01443	3		1	0.302098	0.697902	1	6	1	2.3978	4.6022	7	4	1	1.35021	3.64979	5	2	2	1.57871	2.42129	4	31	0	2
GO:0050302	indole-3-acetaldehyde oxidase activity	5	1	1.95207	4.04793	6		1	0.306259	0.693741	1	2	1	1.2226	1.7774	3	2	2	1.92618	2.07382	4	5		1.64261	3.35739	5	2		0.604196	1.3958	2		1	0.342544	0.657456	1	2	2	1.08017	2.91983	4	2	3	1.97339	3.02661	5	31	0	2
GO:0080131	hydroxyjasmonate sulfotransferase activity	1		0.325344	0.674656	1		1	0.306259	0.693741	1	12	3	6.113	8.887	15			0	0		5		1.64261	3.35739	5	1		0.302098	0.697902	1	3		1.02763	1.97237	3	1	2	0.810128	2.18987	3		1	0.394678	0.605322	1	30	0	2
GO:0070042	rRNA (uridine-N3-)-methyltransferase activity	3	2	1.62672	3.37328	5	8	2	3.06259	6.93741	10	3	4	2.85274	4.14726	7			0	0		6	1	2.29965	4.70035	7			0	0				0	0				0	0				0	0		29	0	2
GO:0033855	nicotianamine aminotransferase activity			0	0				0	0		1		0.407534	0.592466	1			0	0		5		1.64261	3.35739	5	3	2	1.51049	3.48951	5	3	2	1.71272	3.28728	5	7	2	2.43038	6.56962	9	2	2	1.57871	2.42129	4	29	0	2
GO:0006384	transcription initiation from RNA polymerase III promoter	5	1	1.95207	4.04793	6	1	1	0.612518	1.38748	2		2	0.815067	1.18493	2			0	0		5	1	1.97113	4.02887	6	3	1	1.20839	2.79161	4	1	2	1.02763	1.97237	3		2	0.540085	1.45991	2		2	0.789356	1.21064	2	27	0	2
GO:0017096	acetylserotonin O-methyltransferase activity		1	0.325344	0.674656	1			0	0				0	0				0	0		1		0.328522	0.671478	1	8		2.41678	5.58322	8	9	1	3.42544	6.57456	10	3		0.810128	2.18987	3	3	1	1.57871	2.42129	4	27	0	2
GO:0003689	DNA clamp loader activity		2	0.650689	1.34931	2	3	1	1.22504	2.77496	4		2	0.815067	1.18493	2			0	0		5		1.64261	3.35739	5		2	0.604196	1.3958	2		2	0.685087	1.31491	2	5	1	1.62026	4.37974	6		2	0.789356	1.21064	2	25	0	2
GO:0047458	beta-pyrazolylalanine synthase activity			0	0		2	2	1.22504	2.77496	4	12	3	6.113	8.887	15			0	0		5	1	1.97113	4.02887	6			0	0				0	0				0	0				0	0		25	0	2
GO:0050234	pyrazolylalanine synthase activity			0	0		2	2	1.22504	2.77496	4	12	3	6.113	8.887	15			0	0		5	1	1.97113	4.02887	6			0	0				0	0				0	0				0	0		25	0	2
GO:0050461	L-mimosine synthase activity			0	0		2	2	1.22504	2.77496	4	12	3	6.113	8.887	15			0	0		5	1	1.97113	4.02887	6			0	0				0	0				0	0				0	0		25	0	2
GO:0080184	response to phenylpropanoid	9	3	3.90413	8.09587	12	5		1.53129	3.46871	5	1		0.407534	0.592466	1			0	0				0	0				0	0				0	0				0	0				0	0		18	0	2
GO:0005345	purine nucleobase transmembrane transporter activity	11	7	5.8562	12.1438	18	3	6	2.75633	6.24367	9	3	9	4.8904	7.1096	12	8	6	6.74161	7.25839	14	3	4	2.29965	4.70035	7	8	7	4.53147	10.4685	15	7	8	5.13815	9.86185	15	7	10	4.59072	12.4093	17	7	12	7.49888	11.5011	19	126	0	1
GO:0006863	purine nucleobase transport	11	7	5.8562	12.1438	18	3	6	2.75633	6.24367	9	3	9	4.8904	7.1096	12	8	6	6.74161	7.25839	14	3	4	2.29965	4.70035	7	8	7	4.53147	10.4685	15	7	8	5.13815	9.86185	15	7	10	4.59072	12.4093	17	7	12	7.49888	11.5011	19	126	0	1
GO:0042597	periplasmic space	6	7	4.22948	8.77052	13	11	7	5.51266	12.4873	18	6	8	5.70547	8.29453	14	3		1.44463	1.55537	3	6	5	3.61374	7.38626	11	6	7	3.92727	9.07273	13	2	9	3.76798	7.23202	11	7	9	4.32068	11.6793	16	4	9	5.13081	7.86919	13	112	0	1
GO:0070940	dephosphorylation of RNA polymerase II C-terminal domain	11	7	5.8562	12.1438	18		8	2.45007	5.54993	8	7	11	7.3356	10.6644	18	1	3	1.92618	2.07382	4	2	7	2.9567	6.0433	9	3	8	3.32308	7.67692	11	1	11	4.11052	7.88948	12	3	11	3.7806	10.2194	14	5	11	6.31484	9.68516	16	110	0	1
GO:0002161	aminoacyl-tRNA editing activity	4	6	3.25344	6.74656	10	3	8	3.36885	7.63115	11	9	9	7.3356	10.6644	18	3	1	1.92618	2.07382	4	3	8	3.61374	7.38626	11	4	6	3.02098	6.97902	10	6	9	5.13815	9.86185	15	4	8	3.24051	8.75949	12	13	6	7.49888	11.5011	19	110	0	1
GO:0006415	translational termination	2	8	3.25344	6.74656	10	6	5	3.36885	7.63115	11	9	8	6.92807	10.0719	17	4	2	2.88926	3.11074	6	4	3	2.29965	4.70035	7	6	8	4.22937	9.77063	14	1	9	3.42544	6.57456	10		8	2.16034	5.83966	8	13	6	7.49888	11.5011	19	102	0	1
GO:0015934	large ribosomal subunit	6	3	2.9281	6.0719	9	4	3	2.14381	4.85619	7	5	10	6.113	8.887	15	5	4	4.33389	4.66611	9	4	5	2.9567	6.0433	9	11	5	4.83357	11.1664	16	3	5	2.74035	5.25965	8	3	9	3.24051	8.75949	12	4	12	6.31484	9.68516	16	101	0	1
GO:0016591	DNA-directed RNA polymerase II, holoenzyme	11	7	5.8562	12.1438	18		7	2.14381	4.85619	7	6	10	6.52054	9.47946	16	1	2	1.44463	1.55537	3	1	7	2.62817	5.37183	8	3	7	3.02098	6.97902	10	1	10	3.76798	7.23202	11	3	10	3.51055	9.48945	13	5	10	5.92017	9.07983	15	101	0	1
GO:0000329	fungal-type vacuole membrane	4	8	3.90413	8.09587	12	3	9	3.67511	8.32489	12	5	11	6.52054	9.47946	16	1	1	0.963088	1.03691	2	9	4	4.27078	8.72922	13	1	6	2.11469	4.88531	7	5	6	3.76798	7.23202	11	3	8	2.97047	8.02953	11	5	9	5.52549	8.47451	14	98	0	1
GO:0030018	Z disc	1	4	1.62672	3.37328	5		6	1.83755	4.16245	6	8	8	6.52054	9.47946	16		2	0.963088	1.03691	2	3	5	2.62817	5.37183	8	7	9	4.83357	11.1664	16	9	7	5.4807	10.5193	16	10	8	4.86077	13.1392	18	1	9	3.94678	6.05322	10	97	0	1
GO:0016717	oxidoreductase activity, acting on paired donors, with oxidation of a pair of donors resulting in the reduction of molecular oxygen to two molecules of water	8	4	3.90413	8.09587	12	14	5	5.81892	13.1811	19	10	6	6.52054	9.47946	16	6	4	4.81544	5.18456	10	1	4	1.64261	3.35739	5	1	4	1.51049	3.48951	5	3	5	2.74035	5.25965	8	3	6	2.43038	6.56962	9	5	6	4.34146	6.65854	11	95	0	1
GO:0009044	xylan 1,4-beta-xylosidase activity	3	2	1.62672	3.37328	5	2	5	2.14381	4.85619	7	5	7	4.8904	7.1096	12	2	4	2.88926	3.11074	6	8	3	3.61374	7.38626	11	1	9	3.02098	6.97902	10	4	10	4.79561	9.20439	14	3	11	3.7806	10.2194	14	7	9	6.31484	9.68516	16	95	0	1
GO:0015824	proline transport	2	10	3.90413	8.09587	12	3	8	3.36885	7.63115	11	7	10	6.92807	10.0719	17	1		0.481544	0.518456	1	10	5	4.92783	10.0722	15	1	4	1.51049	3.48951	5	5	4	3.08289	5.91711	9	3	7	2.70043	7.29957	10	5	8	5.13081	7.86919	13	93	0	1
[truncated: 7,940 more rows]
[truncated: 21 more columns]
